# Supplementary material for: Development of a Gill Assay Library for Ecological Proteomics of Threespine Sticklebacks (Gasterosteus aculeatus)
Source: Mol Cell Proteomics. 2018 Aug 9;17(11):2146–63. doi: 10.1074/mcp.RA118.000973 (PMC6210217; doi:10.1074/mcp.RA118.000973)
Supplement: supplemental Fig. S1 [file 139476_1_supp_181269_pd41z8.xlsx]

## Sheet: proteins
Protein Group	Protein ID	Accession	Significance	Coverage (%)	#Peptides	#Unique	PTM	MS3GM Area	MS7GM Area	MS14GM Area	MS17GF Area	MS18GF Area	MS20GF Area	AK7GM Area	AK16GM Area	AK22GM Area	AK11GF Area	AK12GF Area	AK13GF Area	Sample Profile (Ratio)	LaBoRo Area	WesLag Area	Group Profile (Ratio)	Avg. Mass	Description
132	19	G3PIA8	66.91	70	33	27	Carbamidomethylation; Carbamylation	216000	227000	168000	229000	204000	184000	376000	392000	369000	396000	437000	364000	0.55:0.57:0.42:0.58:0.52:0.47:0.95:0.99:0.93:1.00:1.10:0.92	205000	389000	0.53:1.00	53304	Filamin-A
646	387	G3NIZ1	60.49	33	11	11	Carbamylation	71400	61700	68500	58000	61500	85000	147000	123000	149000	142000	132000	123000	0.50:0.43:0.48:0.41:0.43:0.60:1.04:0.86:1.05:1.00:0.92:0.87	67700	136000	0.50:1.00	41473	Trifunctional enzyme subunit beta
272	530	G3PBM7	54.27	32	21	21		105000	85300	70700	51800	36800	72300	169000	201000	209000	166000	222000	218000	0.63:0.51:0.42:0.31:0.22:0.43:1.02:1.21:1.26:1.00:1.33:1.31	70400	197000	0.36:1.00	82207	Trifunctional enzyme subunit alpha
342	734	G3PGC4	52.71	3	5	4	Carbamylation	359000	342000	356000	388000	351000	363000	185000	221000	157000	208000	242000	184000	1.72:1.64:1.71:1.86:1.69:1.75:0.89:1.06:0.76:1.00:1.17:0.88	360000	200000	1.80:1.00	204755	Neuroblast differentiation-associated protein AHNAK / Desmoyokin
77	120	G3PHA5	51.74	37	36	26	Carbamylation; Carbamidomethylation	161000	108000	107000	52800	42400	85100	438000	569000	712000	541000	548000	529000	0.30:0.20:0.20:0.10:0.08:0.16:0.81:1.05:1.32:1.00:1.01:0.98	92800	556000	0.17:1.00	95056	Elongation factor 2
1193	1519	G3PKB5	51.05	9	3	1		26300	25200	17700	19400	19300	18400	39000	40400	38300	38000	40400	31900	0.69:0.66:0.47:0.51:0.51:0.48:1.03:1.06:1.01:1.00:1.06:0.84	21100	38000	0.55:1.00	34688	Sodium/potassium-transporting ATPase subunit beta 233
804	573	G3P3D5	50.21	54	8	4	Carbamylation	275000	191000	174000	196000	150000	267000	419000	493000	460000	414000	540000	405000	0.66:0.46:0.42:0.47:0.36:0.64:1.01:1.19:1.11:1.00:1.30:0.98	209000	455000	0.46:1.00	15054	Profilin-2
489	844	G3PCD9	49.36	29	11	11		73700	43800	51400	54200	34900	66200	136000	105000	128000	108000	120000	106000	0.68:0.41:0.48:0.50:0.32:0.61:1.26:0.98:1.18:1.00:1.11:0.98	54000	117000	0.46:1.00	48638	Cytochrome b-c1 complex subunit 2
376	11452	G3P5J5	48.53	33	13	8		63500	28100	27600	12300	6600	23900	84500	133000	131000	105000	135000	114000	0.60:0.27:0.26:0.12:0.06:0.23:0.80:1.26:1.24:1.00:1.28:1.08	27000	117000	0.23:1.00	48893	Flotillin-1
238	208	G3Q7Q5	45.74	51	19	15	Carbamidomethylation; Carbamylation	289000	296000	247000	278000	212000	324000	491000	527000	545000	558000	547000	398000	0.52:0.53:0.44:0.50:0.38:0.58:0.88:0.95:0.98:1.00:0.98:0.71	274000	511000	0.54:1.00	36182	Malate dehydrogenase
526	450	G3PJU0	45.3	46	11	4	Pyro-glu from Q	172000	102000	130000	161000	188000	169000	79200	33200	6790	6180	11400	33800	27.79:16.46:21.10:26.08:30.36:27.40:12.83:5.37:1.10:1.00:1.85:5.46	154000	28400	5.40:1.00	19624	Myosin light chain 2
80	22	G3P8K6	43.98	53	36	16	Carbamylation; Dimethylation (K); Methylation (DE); Carbamidomethylation	424000	376000	222000	255000	139000	188000	540000	686000	809000	785000	763000	620000	0.54:0.48:0.28:0.32:0.18:0.24:0.69:0.87:1.03:1.00:0.97:0.79	267000	701000	0.38:1.00	71544	Heat shock 70 kDa protein 8 / HSC70
431	14215	G3NY86	43.12	25	14	12	Acetylation (Protein N-term)	70900	38000	19200	42800	51900	67300	201000	160000	169000	235000	266000	195000	0.30:0.16:0.08:0.18:0.22:0.29:0.85:0.68:0.72:1.00:1.13:0.83	48400	204000	0.24:1.00	61938	Glucose-6-phosphate isomerase
289	765	G3NVH8	41.79	35	21	10	Carbamylation	117000	80500	68200	89200	88600	85200	168000	227000	209000	265000	256000	211000	0.44:0.30:0.26:0.34:0.33:0.32:0.63:0.86:0.79:1.00:0.97:0.79	88100	223000	0.40:1.00	69337	Probable ATP-dependent RNA helicase DDX5
661	1151	G3PPP7	41.58	24	10	8		56300	45000	47400	16900	19700	48100	131000	178000	206000	122000	180000	143000	0.46:0.37:0.39:0.14:0.16:0.40:1.08:1.46:1.70:1.00:1.48:1.18	46700	160000	0.29:1.00	37730	Probable uridine nucleosidase 2
1992	27340	G3NJA9	41.26	1	1	1		9440	0	0	0	0	10300	0	0	0	32500	34500	34000	0.29:0:0:0:0:0.32:0:0:0:1.00:1.06:1.05	3290	16800	0.20:1.00	104091	Phosphofurin acidic cluster sorting protein 2
574	50697	G3NZU2	40.67	19	13	7	Carbamylation	7610	38300	29000	-	13500	27100	59900	95400	123000	116000	110000	99000	0.07:0.33:0.25:-:0.12:0.23:0.52:0.83:1.06:1.00:0.95:0.86	20200	100000	0.20:1.00	75925	Putative ATP-dependent RNA helicase an3
839	44809	G3N556	40.19	26	6	6		95300	34500	13800	16300	4980	44300	95000	193000	171000	194000	183000	149000	0.49:0.18:0.07:0.08:0.03:0.23:0.49:0.99:0.88:1.00:0.94:0.76	40300	164000	0.25:1.00	26434	Proteasome subunit alpha type-5 / Macropain zeta
1208	11814	G3PTX8	39.89	34	5	4		74600	41000	43600	37100	32700	34900	113000	88000	105000	95400	89700	80500	0.78:0.43:0.46:0.39:0.34:0.37:1.18:0.92:1.10:1.00:0.94:0.84	44000	95300	0.46:1.00	19456	Cytochrome c oxidase subunit 4
610	1889	G3QCD6	39.59	19	7	7		56000	28200	16900	36700	13500	16700	61700	112000	98400	99800	83600	78900	0.56:0.28:0.17:0.37:0.14:0.17:0.62:1.13:0.99:1.00:0.84:0.79	30100	89100	0.34:1.00	39530	Protein POF1B
1007	755	G3NGI8	39.16	40	4	4		364000	394000	548000	528000	449000	390000	314000	142000	183000	62200	123000	117000	5.85:6.34:8.82:8.50:7.22:6.27:5.05:2.28:2.94:1.00:1.98:1.88	446000	171000	2.61:1.00	10299	Protein S 100-A4 / Ictacalcin
476	513	G3NLU0	38.95	33	11	5		49000	76100	81100	89800	52600	88900	0	18400	2260	0	17800	8890	1.00:1.55:1.66:1.83:1.08:1.82:0:0.38:0.05:0:0.36:0.18	72900	7880	9.25:1.00	37076	Reticulocalbin 1
151	229	G3N6A9	38.9	8	24	3	Carbamylation; Hydroxylation [P]; Palmitoylation; Glycerylphosphorylethanolamine	84600	55000	53100	59300	62100	67400	108000	112000	112000	102000	121000	83300	0.83:0.54:0.52:0.58:0.61:0.66:1.07:1.10:1.10:1.00:1.19:0.82	63600	106000	0.60:1.00	293654	Filamin-C
2397	14558	G3NJR0	38.43	6	2	1		10900	8700	7850	2670	4440	6370	15400	18300	17900	14800	17400	14100	0.74:0.59:0.53:0.18:0.30:0.43:1.04:1.24:1.21:1.00:1.18:0.96	6820	16300	0.42:1.00	31773	Synaptosomal-associated protein 29
1318	88562	G3PBH3	38.2	2	2	2		13400	8590	5900	-	7800	7210	26000	45700	39100	45900	50600	34900	0.29:0.19:0.13:-:0.17:0.16:0.57:1.00:0.85:1.00:1.10:0.76	8570	40400	0.21:1.00	101041	Coronin 7
483	1409	G3Q938	37.93	17	11	9	Acetylation (Protein N-term)	111000	51500	49500	29100	26300	46900	108000	184000	211000	157000	197000	157000	0.71:0.33:0.31:0.19:0.17:0.30:0.69:1.17:1.34:1.00:1.25:1.00	54800	169000	0.32:1.00	77996	Calpain 2 catalytic subunit
59	43	G3NBU9	37.93	56	54	44	Carbamylation	216000	162000	120000	100000	88200	84300	299000	324000	286000	293000	301000	225000	0.74:0.55:0.41:0.34:0.30:0.29:1.02:1.10:0.98:1.00:1.03:0.77	128000	288000	0.45:1.00	116420	Vinculin
4	20	G3P6J7	37.66	59	135	14	Carbamylation; Methylation (DE); Pyro-glu from Q; Acetylation (Protein N-term); Carbamidomethylation; Sodium adduct	100000	13400	11000	16400	-	38000	479000	491000	612000	333000	336000	619000	0.30:0.04:0.03:0.05:-:0.11:1.44:1.47:1.84:1.00:1.01:1.86	33900	479000	0.07:1.00	211330	Myosin 13 heavy chain
101	24	G3PI97	37.59	37	36	28	Carbamylation; Carbamidomethylation	322000	250000	308000	178000	132000	187000	416000	469000	424000	455000	567000	448000	0.71:0.55:0.68:0.39:0.29:0.41:0.92:1.03:0.93:1.00:1.25:0.98	230000	463000	0.50:1.00	114858	Filamin-A
332	1148	G3Q4L7	37.37	6	10	8	Carbamidomethylation; Hydroxylation [P]; Carbamylation	158000	239000	102000	129000	134000	104000	395000	313000	262000	291000	404000	302000	0.54:0.82:0.35:0.45:0.46:0.36:1.36:1.08:0.90:1.00:1.39:1.04	153000	328000	0.47:1.00	157312	Collagen alpha-1 type IV chain
1365	1710	G3PS29	37.18	34	4	3	Acetylation (Protein N-term)	52400	37500	38400	53900	59600	50300	35500	19400	14500	11800	22200	16900	4.46:3.19:3.26:4.59:5.07:4.28:3.02:1.65:1.23:1.00:1.89:1.43	48700	20000	2.43:1.00	13533	V-type proton ATPase subunit G 1
1467	2016	G3NYP4	37.11	5	2	2		5770	4150	0	4900	3940	564	0	34400	37300	37500	52600	37900	0.15:0.11:0:0.13:0.10:0.02:0:0.92:0.99:1.00:1.40:1.01	3220	33300	0.10:1.00	61484	Adenosylhomocysteinase
2347	120881	G3N5Z2	36.98	1	1	1	Carbamylation	89200	62900	50100	77300	63200	85900	104000	126000	112000	143000	124000	110000	0.62:0.44:0.35:0.54:0.44:0.60:0.72:0.88:0.79:1.00:0.87:0.77	71400	120000	0.60:1.00	89150	Dipeptidyl aminopeptidase-like protein 6
714	659	G3NHE7	36.82	34	10	3	Carbamylation	62800	33500	39000	21300	19600	23000	115000	82600	74100	77100	122000	109000	0.81:0.43:0.51:0.28:0.25:0.30:1.49:1.07:0.96:1.00:1.58:1.41	37900	96600	0.39:1.00	27707	14-3-3 protein beta/alpha
32	47	G3PWC8	36.78	71	45	1	Carbamylation; Sodium adduct; Methylation (DE); Oxidation (M); Carbamidomethylation; 4 more	386000	367000	327000	135000	121000	193000	421000	633000	677000	776000	758000	712000	0.50:0.47:0.42:0.17:0.16:0.25:0.54:0.82:0.87:1.00:0.98:0.92	255000	663000	0.38:1.00	41765	Actin beta
1018	42340	G3PH88	36.52	30	6	6		25900	20600	20600	29600	40500	33300	134000	91500	131000	110000	112000	71400	0.24:0.19:0.19:0.27:0.37:0.30:1.22:0.83:1.19:1.00:1.02:0.65	28400	108000	0.26:1.00	25262	Peptidyl-prolyl cis-trans isomerase FKBP3
1287	44813	G3PXA9	36.35	7	2	2		28300	0	16400	28700	24800	26800	0	1880	3700	0	5870	0	1.00:0:0.58:1.02:0.88:0.95:0:0.07:0.13:0:0.21:0	20800	1910	10.91:1.00	34882	SPARC
1812	50837	G3NLL1	36.15	2	1	1		10000	10200	8030	7580	8830	9650	13500	17600	21100	18800	18300	15400	0.53:0.54:0.43:0.40:0.47:0.51:0.72:0.94:1.12:1.00:0.97:0.82	9040	17500	0.52:1.00	57033	Poly(U)-binding-splicing factor PUF60
209	386	G3PQ66	36.01	61	20	5	Carbamylation; Carbamidomethylation; Pyro-glu from Q	140000	114000	69400	66000	23400	82900	213000	412000	489000	361000	426000	346000	0.39:0.31:0.19:0.18:0.06:0.23:0.59:1.14:1.35:1.00:1.18:0.96	82500	375000	0.22:1.00	50407	Tubulin alpha chain
498	826	G3NW14	35.9	28	10	10		126000	71600	36500	19500	41800	60700	110000	233000	262000	251000	245000	244000	0.50:0.29:0.15:0.08:0.17:0.24:0.44:0.93:1.04:1.00:0.98:0.97	63700	224000	0.28:1.00	53184	6-phosphogluconate dehydrogenase decarboxylating
2135	50770	G3NY67	35.67	6	1	1		3060	5620	5610	5880	6370	5620	1600	3110	-	230	1250	734	13.32:24.43:24.39:25.56:27.69:24.42:6.98:13.52:-:1.00:5.45:3.19	5360	1390	3.87:1.00	17369	Protein BUD31 homolog
360	121	G3NKS5	35.67	73	15	15	Carbamylation; Carbamidomethylation	617000	824000	754000	901000	974000	731000	327000	421000	440000	377000	425000	360000	1.64:2.19:2.00:2.39:2.58:1.94:0.87:1.12:1.17:1.00:1.13:0.96	800000	392000	2.04:1.00	23986	Protein S100-A16
435	1058	G3Q6S8	35.42	42	16	13		98300	69300	85200	49500	18900	57400	104000	169000	182000	180000	192000	140000	0.55:0.39:0.47:0.28:0.11:0.32:0.58:0.94:1.01:1.00:1.07:0.78	68500	161000	0.42:1.00	50375	Rab GDP dissociation inhibitor beta / GDP dissociation inhibitor 2
1675	14127	G3PHK6	34.99	13	3	2		18600	11000	3690	9830	19400	6210	31100	51200	52900	51600	55400	29100	0.36:0.21:0.07:0.19:0.38:0.12:0.60:0.99:1.03:1.00:1.07:0.57	11400	45200	0.25:1.00	26325	Serine protease 57
399	1533	G3PYR8	34.86	40	15	14	Acetylation (Protein N-term)	204000	126000	94400	47000	61100	71300	214000	320000	328000	284000	259000	211000	0.72:0.44:0.33:0.17:0.21:0.25:0.75:1.12:1.15:1.00:0.91:0.74	101000	270000	0.37:1.00	37109	Transaldolase
1237	24492	G3P298	34.84	2	1	1		37400	38700	33300	43000	43600	37100	32900	22000	29400	26200	26500	23300	1.43:1.48:1.27:1.64:1.66:1.42:1.26:0.84:1.12:1.00:1.01:0.89	38800	26700	1.45:1.00	33529	Protein NipSnap homolog 2
1943	1773	G3PT74	34.74	3	2	1		19800	37400	28100	31400	28400	21300	0	0	5370	7600	0	8020	2.60:4.92:3.69:4.13:3.74:2.80:0:0:0.71:1.00:0:1.05	27700	3500	7.93:1.00	63305	Copine 7
1557	144044	G3NX53	34.51	5	2	2		-	4630	5780	6100	3650	7280	10900	16000	14200	17900	20700	13600	-:0.26:0.32:0.34:0.20:0.41:0.61:0.90:0.80:1.00:1.16:0.76	5230	15500	0.34:1.00	51848	Tissue alpha-L-fucosidase
982	50830	G3P547	34.36	5	4	4		15500	5940	4340	23600	20800	0	82600	59500	32800	77000	63300	62800	0.20:0.08:0.06:0.31:0.27:0:1.07:0.77:0.43:1.00:0.82:0.82	11700	63000	0.19:1.00	102954	Band 3 anion exchange protein
775	2452	G3N963	34	27	7	7	Acetylation (Protein N-term)	66400	49600	67900	36300	34600	50300	86700	99900	125000	80800	126000	100000	0.82:0.61:0.84:0.45:0.43:0.62:1.07:1.24:1.55:1.00:1.56:1.24	50800	103000	0.49:1.00	33517	Prohibitin-2
837	2266	G3PUM8	33.64	34	9	8		96400	74300	67700	92000	84300	67600	106000	167000	169000	181000	146000	155000	0.53:0.41:0.37:0.51:0.46:0.37:0.58:0.92:0.93:1.00:0.81:0.85	80400	154000	0.52:1.00	26038	Proteasome subunit beta type-1 / Macropain C5
516	480	G3PH67	33.63	44	13	11		83800	151000	141000	200000	180000	144000	44800	10300	40400	20500	85500	54300	4.08:7.33:6.86:9.75:8.76:7.01:2.18:0.50:1.97:1.00:4.16:2.64	150000	42700	3.52:1.00	37238	Calumenin B
382	641	G3PTN8	33.63	43	18	1		12600	0	2700	0	7280	9090	35300	24400	34500	31400	22600	18900	0.40:0:0.09:0:0.23:0.29:1.12:0.78:1.10:1.00:0.72:0.60	5280	27900	0.19:1.00	44114	Aspartate aminotransferase
2057	2131	G3Q4V7	33.44	1	1	1		2520	5470	3830	-	2320	4660	5750	11200	9740	8560	10700	9140	0.29:0.64:0.45:-:0.27:0.54:0.67:1.31:1.14:1.00:1.25:1.07	3760	9190	0.41:1.00	54716	Nicotinamide phosphoribosyltransferase
120	348	G3Q4Z0	33.44	65	28	1	Carbamidomethylation; Carbamylation; Guanidination	6690	0	2440	0	7870	0	22000	23200	23100	23300	29000	28800	0.29:0:0.10:0:0.34:0:0.95:1.00:0.99:1.00:1.25:1.24	2830	24900	0.11:1.00	49648	Tubulin beta chain
578	1386	G3NDS8	33.43	9	7	6		9360	11200	9180	4940	13400	11300	84100	70100	63300	91500	46900	49600	0.10:0.12:0.10:0.05:0.15:0.12:0.92:0.77:0.69:1.00:0.51:0.54	9910	67600	0.15:1.00	59556	T-complex protein 1 chaperonin subunit epsilon
1620	144000	G3Q226	33.01	8	3	3		34800	431	27600	13300	35100	39800	54700	58100	85700	90300	57200	76800	0.39:0.00:0.31:0.15:0.39:0.44:0.61:0.64:0.95:1.00:0.63:0.85	30100	70400	0.43:1.00	41497	Glutamine synthetase (EC 6.3.1.2)
2176	144556	G3Q9H4	32.62	6	2	2		8410	7850	4960	7270	11300	10100	15100	23600	29500	30600	23900	21200	0.27:0.26:0.16:0.24:0.37:0.33:0.49:0.77:0.96:1.00:0.78:0.69	8310	24000	0.35:1.00	32747	Apoptosis facilitator Bcl-2-like protein 14
1598	24501	G3P819	32.32	4	2	2		24900	12600	16200	26000	10400	7670	30300	38800	39500	46200	42700	27500	0.54:0.27:0.35:0.56:0.22:0.17:0.66:0.84:0.85:1.00:0.92:0.60	17800	37500	0.47:1.00	42485	Proteasomal ubiquitin receptor ADRM1
2192	176325	G3NT03	32.29	3	2	1	Carbamylation	35600	18200	0	10400	21800	21500	78100	52700	50300	48500	71400	45200	0.73:0.37:0:0.21:0.45:0.44:1.61:1.09:1.04:1.00:1.47:0.93	17900	57700	0.31:1.00	72055	Glutamate-cysteine ligase catalytic subunit
327	2640	G3PIF4	32.28	5	13	13		20100	10100	18200	17500	17300	20400	53600	48400	93400	58500	63300	64000	0.34:0.17:0.31:0.30:0.30:0.35:0.92:0.83:1.60:1.00:1.08:1.09	17300	63600	0.27:1.00	303114	von Willebrand factor
13	134	G3Q639	32.26	51	109	80	Carbamylation; Carbamidomethylation; Acetylation (Protein N-term)	240000	114000	119000	70600	48700	38300	198000	406000	425000	430000	560000	486000	0.56:0.26:0.28:0.16:0.11:0.09:0.46:0.95:0.99:1.00:1.30:1.13	105000	418000	0.25:1.00	226766	Myosin 11 heavy chain
980	24231	G3PZP2	32.13	31	7	7		22600	11600	11000	20900	14700	42800	61300	49800	62000	40700	41200	67800	0.55:0.29:0.27:0.51:0.36:1.05:1.50:1.22:1.52:1.00:1.01:1.67	20600	53800	0.38:1.00	29879	Hydroxyacyl-coenzyme A dehydrogenase
1752	144250	G3PUR2	32.09	7	3	3		9000	5370	5190	0	0	11300	26500	28300	28300	18200	22700	14400	0.49:0.29:0.29:0:0:0.62:1.46:1.55:1.55:1.00:1.25:0.79	5140	23100	0.22:1.00	55059	UDP-glucose 6-dehydrogenase
377	407	G3P132	32.09	46	14	13	Carbamylation	194000	176000	103000	221000	175000	194000	254000	326000	339000	350000	350000	237000	0.56:0.50:0.29:0.63:0.50:0.56:0.72:0.93:0.97:1.00:1.00:0.68	177000	309000	0.57:1.00	33818	60S acidic ribosomal protein P0
328	288	G3PJC8	32.02	70	16	16	Acetylation (Protein N-term); Carbamylation	261000	208000	225000	158000	128000	208000	285000	380000	364000	452000	434000	304000	0.58:0.46:0.50:0.35:0.28:0.46:0.63:0.84:0.80:1.00:0.96:0.67	198000	370000	0.54:1.00	26849	40S ribosomal protein S3
423	966	G3NS73	31.54	23	10	1		31600	18500	11900	7260	7020	9830	31100	42500	64300	49600	43400	35700	0.64:0.37:0.24:0.15:0.14:0.20:0.63:0.86:1.30:1.00:0.87:0.72	14400	44400	0.32:1.00	52160	ATP-dependent RNA helicase DDX39A
1927	85957	G3PCK4	31.49	1	1	1	Carbamylation	12100	0	7800	0	6710	0	0	29500	24900	18800	31000	30900	0.64:0:0.42:0:0.36:0:0:1.57:1.33:1.00:1.65:1.65	4430	22500	0.20:1.00	81511	Serine/threonine-protein kinase DCLK1
767	410	G3PQL2	31.48	45	6	5		212000	209000	152000	299000	173000	223000	96300	78900	59200	52700	84200	131000	4.02:3.96:2.88:5.67:3.28:4.22:1.83:1.50:1.12:1.00:1.60:2.49	211000	83800	2.52:1.00	12066	ATP synthase-coupling factor 6
1784	11494	G3PZV8	31.4	21	2	1		33500	25700	21000	16000	10400	15100	32900	45800	58500	47000	47100	36100	0.71:0.55:0.45:0.34:0.22:0.32:0.70:0.97:1.24:1.00:1.00:0.77	20300	44600	0.45:1.00	12129	Isocitrate dehydrogenase [NAD] subunit alpha
310	131	G3QBU5	31.39	54	18	9	Carbamylation; Acetylation (Protein N-term); Carbamidomethylation	172000	192000	154000	88500	72400	130000	332000	461000	616000	680000	642000	400000	0.25:0.28:0.23:0.13:0.11:0.19:0.49:0.68:0.90:1.00:0.94:0.59	135000	522000	0.26:1.00	32795	ADP/ATP translocase 2
2098	24385	G3NRI7	31.36	11	2	2		4320	5290	5000	13800	9590	5260	17200	17400	15800	21300	13800	0	0.20:0.25:0.23:0.65:0.45:0.25:0.80:0.81:0.74:1.00:0.65:0	7220	14300	0.51:1.00	25668	Mitochondrial peptide methionine sulfoxide reductase
935	15082	G3NDN8	31.28	24	7	7		884000	683000	1060000	1030000	687000	1020000	766000	336000	262000	286000	225000	382000	3.09:2.39:3.71:3.61:2.40:3.55:2.67:1.17:0.91:1.00:0.79:1.33	894000	376000	2.38:1.00	41865	Trifunctional enzyme subunit alpha
649	572	G3QA90	31.07	54	9	9	Carbamidomethylation; Carbamylation	594000	563000	514000	899000	888000	753000	342000	275000	276000	153000	328000	232000	3.87:3.67:3.35:5.86:5.78:4.91:2.23:1.79:1.80:1.00:2.14:1.51	702000	287000	2.44:1.00	19882	Peroxiredoxin-5
1261	11867	G3NK83	31.04	25	2	2		69200	67300	68800	116000	101000	94500	26100	49700	38700	28300	50700	18900	2.44:2.38:2.43:4.09:3.58:3.34:0.92:1.75:1.37:1.00:1.79:0.67	86100	35400	2.43:1.00	11938	Peptidyl-prolyl cis-trans isomerase FKBP1B
133	311	G3PIF1	30.81	42	35	26	Carbamidomethylation	184000	95100	62000	41500	28500	38300	138000	232000	275000	269000	234000	200000	0.68:0.35:0.23:0.15:0.11:0.14:0.51:0.86:1.02:1.00:0.87:0.74	74900	225000	0.33:1.00	102655	Actin cross-linking protein alpha-actinin 4
187	109	G3NRT5	30.5	71	22	22	Carbamylation; Carbamidomethylation	550000	383000	474000	399000	315000	584000	898000	695000	885000	777000	608000	664000	0.71:0.49:0.61:0.51:0.41:0.75:1.16:0.89:1.14:1.00:0.78:0.85	451000	755000	0.60:1.00	35313	Malate dehydrogenase
985	1295	G3Q023	30.5	35	7	7		96100	48100	55800	56000	69500	34200	108000	103000	91700	122000	119000	124000	0.79:0.39:0.46:0.46:0.57:0.28:0.88:0.84:0.75:1.00:0.98:1.01	60000	111000	0.54:1.00	30780	S-methyl-5'-thioadenosine phosphorylase
1408	2069	G3Q9T3	30.5	13	3	3	Acetylation (Protein N-term)	54100	28200	12700	32800	23800	36600	70400	71400	63800	71100	61100	53900	0.76:0.40:0.18:0.46:0.34:0.52:0.99:1.00:0.90:1.00:0.86:0.76	32400	65300	0.50:1.00	24983	Calpain small subunit 1
987	1494	G3PS60	30.46	47	5	5	Carbamidomethylation	172000	167000	119000	258000	246000	268000	461000	578000	632000	734000	550000	335000	0.23:0.23:0.16:0.35:0.33:0.37:0.63:0.79:0.86:1.00:0.75:0.46	205000	548000	0.37:1.00	10623	60S acidic ribosomal protein P2
1163	11752	G3Q1K0	30.42	10	7	3		24600	13600	29300	0	5740	9770	39500	53200	85400	54500	45000	58400	0.45:0.25:0.54:0:0.11:0.18:0.73:0.98:1.57:1.00:0.83:1.07	13800	56000	0.25:1.00	54682	Pre-mRNA-processing factor 19
1140	2407	G3NUL3	30.16	2	6	1	Carbamylation	0	18800	26900	17300	31500	42800	0	66000	0	61200	0	0	0:0.31:0.44:0.28:0.52:0.70:0:1.08:0:1.00:0:0	22900	21200	1.08:1.00	185938	GRIP and coiled-coil domain-containing protein 2
1578	2286	G3PFS1	30.04	15	3	3		3780	33300	19600	27700	27900	23600	54200	61600	63600	46400	91500	50100	0.08:0.72:0.42:0.60:0.60:0.51:1.17:1.33:1.37:1.00:1.97:1.08	22600	61200	0.37:1.00	27327	Pinin / Desmosome-associated protein
304	237	G3NX03	30.02	46	17	17		98200	154000	108000	112000	80100	89800	239000	154000	208000	166000	190000	163000	0.59:0.93:0.65:0.68:0.48:0.54:1.44:0.93:1.26:1.00:1.15:0.98	107000	187000	0.57:1.00	49775	Trifunctional enzyme subunit beta
1087	1382	G3P8Z0	30	17	6	1		19800	16700	17600	16500	12600	15900	33300	41100	46900	-	43400	30900	1.00:0.84:0.89:0.83:0.64:0.80:1.68:2.07:2.37:-:2.19:1.56	16500	39100	0.42:1.00	51663	Splicing factor U2AF 65 kDa subunit
176	81	G3PCE2	29.85	70	26	25	Carbamylation; Carbamidomethylation	550000	380000	359000	306000	181000	384000	569000	675000	682000	689000	593000	690000	0.80:0.55:0.52:0.44:0.26:0.56:0.83:0.98:0.99:1.00:0.86:1.00	360000	650000	0.55:1.00	37360	Annexin A1
1156	1250	G3NNI3	29.77	45	3	3		340000	364000	252000	462000	529000	330000	121000	80800	136000	106000	111000	132000	3.20:3.43:2.37:4.35:4.99:3.11:1.14:0.76:1.28:1.00:1.04:1.24	380000	119000	3.18:1.00	11497	60S acidic ribosomal protein P2
396	1248	G3QBK5	29.73	24	14	3	Acetylation (Protein N-term)	79800	45700	16400	11000	13900	19500	71800	154000	125000	161000	102000	88300	0.49:0.28:0.10:0.07:0.09:0.12:0.45:0.96:0.77:1.00:0.63:0.55	33100	117000	0.28:1.00	60920	T-complex protein 1 subunit theta
560	682	G3NTT6	29.72	41	9	9	Carbamylation	99500	104000	109000	92000	109000	91200	141000	178000	170000	169000	146000	122000	0.59:0.62:0.64:0.54:0.64:0.54:0.84:1.05:1.01:1.00:0.86:0.72	105000	154000	0.68:1.00	29401	Proteasome subunit alpha type-1 / Macropain C2
2053	1948	G3NJX4	29.56	3	1	1		33300	25800	23600	36900	33900	36400	20000	16600	17300	17700	-	16100	1.88:1.46:1.33:2.08:1.91:2.06:1.13:0.94:0.97:1.00:-:0.91	31700	17500	1.81:1.00	24723	Charged multivesicular body protein 5
1581	11414	G3NIT1	29.48	34	3	3		33900	28800	1040	-	26200	25000	36500	69500	81200	66800	69000	54500	0.51:0.43:0.02:-:0.39:0.37:0.55:1.04:1.22:1.00:1.03:0.82	21600	62900	0.34:1.00	11242	60S acidic ribosomal protein P1
1218	161880	G3NUV8	29.48	7	4	4		6500	3760	0	0	0	20800	52500	29200	68100	76300	65600	50500	0.09:0.05:0:0:0:0.27:0.69:0.38:0.89:1.00:0.86:0.66	5170	57000	0.09:1.00	57367	Succinyl-CoA:3-ketoacid-coenzyme A transferase
185	124	G3NBX6	29.42	46	20	4	Pyro-glu from Q; Dimethylation (K); Methylation (DE); Citrullination; Glycerylphosphorylethanolamine; Carbamylation	107000	115000	149000	88700	71600	111000	175000	287000	253000	288000	315000	178000	0.37:0.40:0.52:0.31:0.25:0.39:0.61:1.00:0.88:1.00:1.09:0.62	107000	249000	0.43:1.00	50282	Elongation factor 1-alpha
1650	50809	G3PY72	29.41	13	3	3		134000	70500	81500	66100	48800	44700	134000	168000	159000	141000	154000	156000	0.94:0.50:0.58:0.47:0.35:0.32:0.94:1.19:1.13:1.00:1.09:1.10	74200	152000	0.49:1.00	33063	Annexin A4
7	12	G3P6L9	29.41	50	123	1	Carbamylation; Methylation (DE); Pyro-glu from Q; Acetylation (Protein N-term); Carbamidomethylation; Sodium adduct	28700	0	0	0	0	7950	117000	157000	194000	106000	108000	151000	0.27:0:0:0:0:0.07:1.10:1.48:1.82:1.00:1.02:1.42	6110	139000	0.04:1.00	212327	Myosin 13 heavy chain
186	137	G3NDS5	29.33	54	27	27	Carbamylation; Carbamidomethylation; Acetylation (Protein N-term); Pyro-glu from Q	206000	195000	191000	56200	77800	249000	665000	498000	517000	387000	437000	281000	0.53:0.51:0.50:0.15:0.20:0.64:1.72:1.29:1.34:1.00:1.13:0.73	163000	464000	0.35:1.00	50388	Adenylyl cyclase-associated protein 1
352	399	G3Q2Y3	29.32	26	17	16	Carbamylation	187000	133000	104000	96200	30400	129000	185000	253000	230000	239000	266000	224000	0.78:0.56:0.44:0.40:0.13:0.54:0.77:1.06:0.96:1.00:1.11:0.94	120000	233000	0.52:1.00	74575	Desmoplakin-3 / Junction plakoglobin
2088	15229	G3QAJ4	29.28	4	1	1		4360	3910	5850	7650	4340	6890	1960	1530	976	2170	2340	1370	2.01:1.80:2.70:3.53:2.00:3.18:0.90:0.71:0.45:1.00:1.08:0.63	5500	1720	3.19:1.00	25556	Platelet-activating factor acetylhydrolase IB subunit beta
872	722	G3PW79	29.27	38	5	5	Acetylation (Protein N-term)	63800	75700	77300	108000	122000	53600	9600	-	13800	34500	20300	22000	1.85:2.19:2.24:3.12:3.54:1.55:0.28:-:0.40:1.00:0.59:0.64	83300	19600	4.24:1.00	16561	Endothelial differentiation-related factor 1 homolog / EDF1
191	138	G3NH73	29.23	36	24	6	Carbamylation	61200	76700	65900	95000	126000	80900	138000	145000	173000	206000	177000	117000	0.30:0.37:0.32:0.46:0.61:0.39:0.67:0.70:0.84:1.00:0.86:0.57	84300	159000	0.53:1.00	71083	Polyadenylate-binding protein 1
1155	1158	G3NXC1	29.21	41	6	5	Acetylation (Protein N-term)	114000	132000	162000	121000	172000	122000	69700	104000	50600	75000	76300	12900	1.52:1.76:2.16:1.61:2.29:1.63:0.93:1.39:0.67:1.00:1.02:0.17	137000	69900	1.96:1.00	15792	Prothymosin alpha
1071	2681	G3PAD9	29.18	9	4	1		3090	2310	2830	4520	3800	4150	-	9510	7520	7480	9670	5910	0.41:0.31:0.38:0.60:0.51:0.55:-:1.27:1.00:1.00:1.29:0.79	3450	8020	0.43:1.00	48242	Vacuolar protein sorting-associated protein 4B
643	1391	G3NJJ9	29.06	17	8	7		55500	60100	34400	52700	43600	31400	70100	68600	72400	73500	90900	66400	0.75:0.82:0.47:0.72:0.59:0.43:0.95:0.93:0.98:1.00:1.24:0.90	48700	73600	0.66:1.00	61448	Laminin subunit beta-2
271	150	G3NR25	28.95	18	19	7	Carbamylation; Carbamidomethylation	97200	121000	102000	117000	170000	165000	27600	65000	51900	89800	40300	66700	1.08:1.35:1.14:1.30:1.89:1.83:0.31:0.72:0.58:1.00:0.45:0.74	129000	56900	2.26:1.00	118248	Complement factor H
236	155	G3NXU1	28.92	71	22	3	Carbamidomethylation; Carbamylation; Pyro-glu from Q	69800	88300	91200	88700	72300	78000	36900	17200	30800	0	52600	5280	1.00:1.27:1.31:1.27:1.04:1.12:0.53:0.25:0.44:0:0.75:0.08	81400	23800	3.42:1.00	26011	Glutathione S-transferase Mu 1
1020	51424	G3PBW2	28.84	7	5	2		9170	8750	6380	6570	5170	2450	24800	28000	55000	48700	36600	56700	0.19:0.18:0.13:0.13:0.11:0.05:0.51:0.58:1.13:1.00:0.75:1.16	6420	41600	0.15:1.00	71712	GTPase SLIP-GC
1107	961	G3Q310	28.72	22	4	2		56700	65500	68100	94800	89900	69700	39800	46600	30300	58300	34400	28900	0.97:1.12:1.17:1.63:1.54:1.20:0.68:0.80:0.52:1.00:0.59:0.50	74100	39700	1.87:1.00	22174	Clathrin light chain B
2179	159010	G3P7T8	28.71	6	2	1		0	1500	2460	0	0	7490	0	12400	25800	24400	22100	19600	0:0.06:0.10:0:0:0.31:0:0.51:1.06:1.00:0.91:0.80	1910	17400	0.11:1.00	39827	Isocitrate dehydrogenase [NAD] subunit alpha
391	2543	G3P7I0	28.66	28	15	15	Acetylation (Protein N-term)	43800	41100	37200	0	0	12300	228000	132000	218000	136000	168000	90100	0.32:0.30:0.27:0:0:0.09:1.67:0.97:1.60:1.00:1.23:0.66	22400	162000	0.14:1.00	61246	T-complex protein 1 chaperonin subunit gamma
885	136192	G3P6H8	28.64	14	6	6		7180	2340	0	5020	4450	5150	49000	98900	76800	104000	90300	37300	0.07:0.02:0:0.05:0.04:0.05:0.47:0.95:0.74:1.00:0.87:0.36	4020	76000	0.05:1.00	42404	Caspase 1 / Interleukin 1 beta convertase
228	119	G3P9T1	28.61	56	26	17	Carbamylation; Carbamidomethylation	330000	276000	300000	261000	212000	365000	429000	364000	383000	398000	437000	481000	0.83:0.69:0.75:0.66:0.53:0.92:1.08:0.91:0.96:1.00:1.10:1.21	291000	415000	0.70:1.00	50635	Isocitrate dehydrogenase [NADP]
445	732	G3P3D2	28.44	26	11	9	Carbamylation	70400	25600	22400	24700	11400	30300	70800	150000	183000	128000	131000	85000	0.55:0.20:0.17:0.19:0.09:0.24:0.55:1.17:1.43:1.00:1.02:0.66	30800	125000	0.25:1.00	47143	Isocitrate dehydrogenase [NADP]
954	699	G3QAV6	28.39	39	7	5		86800	78000	83500	87100	121000	103000	65800	72400	42600	45000	63600	35000	1.93:1.73:1.85:1.93:2.70:2.28:1.46:1.61:0.95:1.00:1.41:0.78	93200	58600	1.59:1.00	18570	Sorting nexin-12
808	24183	G3N5F0	28.37	38	5	5		129000	139000	99700	169000	133000	148000	170000	179000	199000	176000	219000	190000	0.73:0.79:0.57:0.96:0.75:0.84:0.97:1.02:1.13:1.00:1.24:1.08	136000	189000	0.72:1.00	17906	Ubiquitin-conjugating enzyme E2 L3
1050	2108	G3PDR7	28.31	22	3	3		56300	59400	49300	86900	95100	51700	46500	10300	13000	11500	13000	0	4.91:5.18:4.30:7.58:8.30:4.51:4.06:0.90:1.13:1.00:1.13:0	66500	15700	4.23:1.00	20010	NADH dehydrogenase [ubiquinone] 1 beta subcomplex subunit 10
1038	144015	G3PRN9	28.29	18	6	5		10300	7180	9070	8860	33100	14400	32900	39000	50100	39400	65800	31600	0.26:0.18:0.23:0.22:0.84:0.36:0.84:0.99:1.27:1.00:1.67:0.80	13800	43100	0.32:1.00	32806	BTB/POZ domain-containing protein KCTD12
899	654	G3P857	28.29	34	7	7		91300	99600	88000	115000	102000	102000	24500	80000	66000	48100	59300	30200	1.90:2.07:1.83:2.40:2.12:2.12:0.51:1.66:1.37:1.00:1.23:0.63	99700	54400	1.83:1.00	25754	Glutathione S-transferase kappa 1
312	845	G3Q8M5	28.25	27	17	15	Carbamylation; Acetylation (Protein N-term)	125000	105000	74600	51300	47300	117000	149000	158000	181000	162000	198000	128000	0.77:0.64:0.46:0.32:0.29:0.72:0.92:0.98:1.11:1.00:1.22:0.79	86700	163000	0.53:1.00	59406	T-complex protein 1 chaperonin subunit eta
2470	87629	G3Q9Z7	28.16	2	1	1		7740	4600	3670	4880	3930	3700	9530	11200	18700	15300	13900	9480	0.51:0.30:0.24:0.32:0.26:0.24:0.62:0.73:1.22:1.00:0.91:0.62	4750	13000	0.37:1.00	50739	RuvB-like 2
1164	11885	G3NQ98	28.03	9	3	3		32400	34300	21100	41200	28400	18600	48200	58700	88100	88100	57700	61000	0.37:0.39:0.24:0.47:0.32:0.21:0.55:0.67:1.00:1.00:0.65:0.69	29300	67000	0.44:1.00	41416	U5 small nuclear ribonucleoprotein 40 kDa protein
1796	24485	G3NSQ5	28	15	2	2		11200	32100	18300	27900	32400	23900	5120	5180	4520	2360	0	2440	4.76:13.63:7.78:11.84:13.76:10.15:2.17:2.20:1.92:1.00:0:1.04	24300	3270	7.44:1.00	17236	Myristoylated alanine-rich C-kinase substrate 1
2300	25540	G3PC68	27.91	2	1	1		6730	7590	0	5970	5560	0	8550	9700	11400	9200	9710	0	0.73:0.82:0:0.65:0.60:0:0.93:1.05:1.24:1.00:1.06:0	4310	8100	0.53:1.00	56460	U4/U6 small nuclear ribonucleoprotein Prp31
1380	24271	G3PPW8	27.84	42	4	4	Acetylation (Protein N-term)	28000	37200	17800	33800	34700	32500	22600	16400	4320	11400	18600	9290	2.45:3.26:1.55:2.95:3.03:2.85:1.98:1.44:0.38:1.00:1.62:0.81	30700	13800	2.23:1.00	12879	Eukaryotic translation initiation factor 1B
939	42316	G3P5J3	27.83	18	8	8		37300	38100	27600	21200	40100	36900	128000	89500	79100	135000	62600	108000	0.28:0.28:0.20:0.16:0.30:0.27:0.95:0.67:0.59:1.00:0.47:0.80	33500	100000	0.33:1.00	51649	Angiotensinogen
612	425	G3NJB7	27.67	29	9	7	Carbamylation	146000	125000	114000	134000	155000	172000	120000	46100	96400	77500	90400	71000	1.89:1.61:1.47:1.73:2.00:2.22:1.55:0.60:1.24:1.00:1.17:0.92	141000	83600	1.69:1.00	30232	Voltage-dependent anion-selective channel protein 2
199	153	G3Q8G8	27.63	52	21	18	Carbamylation; Carbamidomethylation	1630000	1920000	2070000	2570000	2430000	1920000	1850000	1240000	1090000	953000	1350000	1160000	1.71:2.02:2.17:2.70:2.55:2.01:1.94:1.30:1.14:1.00:1.42:1.21	2090000	1270000	1.64:1.00	38261	Lumican
1765	1732	G3NWR9	27.5	6	1	1		12000	12400	9080	16400	16500	10800	7930	5380	4400	6930	6650	5820	1.74:1.80:1.31:2.37:2.39:1.56:1.15:0.78:0.64:1.00:0.96:0.84	12900	6190	2.08:1.00	17147	Stathmin
656	1593	G3Q4Q0	27.47	16	9	8	Acetylation (Protein N-term)	40500	31000	23700	8070	3930	10600	37500	81600	99100	79400	68600	48100	0.51:0.39:0.30:0.10:0.05:0.13:0.47:1.03:1.25:1.00:0.86:0.61	19600	69100	0.28:1.00	69772	Plastin-3
1396	176110	G3P1H5	27.29	18	3	3		14600	7880	4520	3040	0	0	22700	32200	64800	55800	56500	71300	0.26:0.14:0.08:0.05:0:0:0.41:0.58:1.16:1.00:1.01:1.28	5000	50500	0.10:1.00	23461	Ras-related protein Rab-5C
537	515	G3NC46	27.18	31	10	4	Carbamylation	63500	53500	52400	65800	45400	37800	141000	90600	114000	97200	132000	75100	0.65:0.55:0.54:0.68:0.47:0.39:1.45:0.93:1.18:1.00:1.36:0.77	53100	108000	0.49:1.00	31353	Voltage-dependent anion-selective channel protein 2
546	15236	G3NCK6	27.13	13	8	7		50700	21800	27500	8210	8300	11300	38500	55100	77900	69700	65900	46800	0.73:0.31:0.39:0.12:0.12:0.16:0.55:0.79:1.12:1.00:0.95:0.67	21300	59000	0.36:1.00	78482	Propionyl-CoA carboxylase alpha
761	24999	G3PXB5	27.02	17	8	6	Acetylation (Protein N-term)	16300	23200	22600	20700	54400	32200	44400	52100	79300	83000	69300	55000	0.20:0.28:0.27:0.25:0.66:0.39:0.53:0.63:0.96:1.00:0.84:0.66	28300	63800	0.44:1.00	52008	Ras GTPase-activating protein-binding protein 2
580	143993	G3P550	27	22	11	11	Carbamylation	29100	37000	18600	10900	10300	29800	85100	115000	169000	159000	103000	64800	0.18:0.23:0.12:0.07:0.06:0.19:0.53:0.72:1.06:1.00:0.64:0.41	22600	116000	0.19:1.00	67550	Dolichyl-diphosphooligosaccharide-protein glycosyltransferase subunit 1
654	1252	G3PPX2	26.95	20	8	1		12800	5250	2150	11300	11800	14300	17300	24000	38200	21100	23500	24200	0.61:0.25:0.10:0.54:0.56:0.68:0.82:1.14:1.81:1.00:1.11:1.15	9590	24700	0.39:1.00	47431	Actin-related protein 3
121	478	G3NW33	26.92	74	21	6	Hydroxylation [P]; Sodium adduct; Carbamylation; Carbamidomethylation	318000	165000	149000	250000	139000	297000	591000	385000	402000	317000	574000	573000	1.00:0.52:0.47:0.79:0.44:0.94:1.86:1.21:1.27:1.00:1.81:1.81	220000	474000	0.46:1.00	19238	Myosin light chain 2
933	1888	G3NMA2	26.88	30	9	8		229000	61400	36800	70500	24700	51800	162000	256000	478000	337000	279000	309000	0.68:0.18:0.11:0.21:0.07:0.15:0.48:0.76:1.42:1.00:0.83:0.92	79100	303000	0.26:1.00	30912	Inositol monophosphatase 1
629	24408	G3Q7P7	26.85	13	7	7		70800	46600	35600	30400	19800	20900	69300	90600	94600	83000	60700	71200	0.85:0.56:0.43:0.37:0.24:0.25:0.83:1.09:1.14:1.00:0.73:0.86	37400	78200	0.48:1.00	82473	Mitochondrial inner membrane protein / Mitofilin
1525	1722	G3P465	26.84	13	3	3		61600	76700	47000	83200	84700	83100	32200	56100	42500	33900	39500	39100	1.82:2.27:1.39:2.46:2.50:2.46:0.95:1.66:1.25:1.00:1.17:1.16	72700	43500	1.67:1.00	24643	Platelet-activating factor acetylhydrolase IB subunit gamma
128	110	G3Q9L4	26.83	45	31	11	Carbamylation; Carbamidomethylation; Methylation (DE); Dimethylation (K)	134000	98000	108000	129000	113000	140000	138000	179000	211000	185000	218000	164000	0.72:0.53:0.58:0.70:0.61:0.76:0.75:0.97:1.14:1.00:1.18:0.89	120000	183000	0.66:1.00	71028	Heat shock 70 kDa protein 8 / HSC70
1277	1686	G3Q1V4	26.83	22	5	5	Acetylation (Protein N-term)	95900	96600	74400	105000	67700	35600	12100	14100	44700	12900	49600	13200	7.45:7.50:5.78:8.19:5.26:2.77:0.94:1.10:3.47:1.00:3.85:1.02	79300	24400	3.25:1.00	36107	Delta-aminolevulinic acid dehydratase
707	2090	G3Q013	26.75	25	10	10		73300	24600	18100	51800	37600	33100	61100	99200	116000	160000	95900	114000	0.46:0.15:0.11:0.32:0.24:0.21:0.38:0.62:0.73:1.00:0.60:0.71	42600	108000	0.40:1.00	51206	Glutathione reductase
635	1535	G3PK17	26.69	23	10	10		88900	92500	84200	73900	64700	98700	117000	158000	126000	126000	161000	195000	0.71:0.73:0.67:0.59:0.51:0.78:0.93:1.26:1.00:1.00:1.28:1.55	83800	147000	0.57:1.00	50989	Antithrombin III
573	1188	G3PVS6	26.67	33	10	10	Carbamylation	138000	187000	157000	145000	234000	159000	213000	290000	274000	299000	316000	211000	0.46:0.63:0.52:0.48:0.78:0.53:0.71:0.97:0.92:1.00:1.05:0.70	170000	267000	0.64:1.00	31267	Heterogeneous nuclear ribonucleoprotein A0
587	1167	G3NPF4	26.64	44	11	7		54200	4970	20100	30000	22700	33500	41200	89200	115000	84200	75300	69400	0.64:0.06:0.24:0.36:0.27:0.40:0.49:1.06:1.37:1.00:0.89:0.82	28900	79100	0.36:1.00	32336	Actin-capping protein CapZ subunit alpha
957	1042	G3PKA1	26.62	29	6	6		49100	91300	74600	110000	96500	56300	30500	21300	40200	27700	14200	39600	1.77:3.29:2.69:3.96:3.48:2.03:1.10:0.77:1.45:1.00:0.51:1.43	79600	31700	2.51:1.00	21870	Dermatopontin
898	120052	G3NMS6	26.48	20	8	7		51400	39700	32600	42900	0	72500	63400	150000	168000	156000	177000	115000	0.33:0.25:0.21:0.27:0:0.46:0.41:0.96:1.08:1.00:1.13:0.74	39800	138000	0.29:1.00	43625	GDP-mannose 46 dehydratase
950	42324	G3PAZ5	26.38	12	4	4		63600	52600	54800	52500	70700	66800	68500	82700	83000	79600	81800	69500	0.80:0.66:0.69:0.66:0.89:0.84:0.86:1.04:1.04:1.00:1.03:0.87	64200	77500	0.83:1.00	43648	Drebrin-like protein
561	1223	G3Q9K3	26.38	20	6	6	Carbamylation; Carbamidomethylation	44200	42100	39300	17800	0	0	63400	157000	208000	131000	157000	125000	0.34:0.32:0.30:0.14:0:0:0.48:1.20:1.59:1.00:1.20:0.95	23900	140000	0.17:1.00	29980	ATP synthase subunit gamma
1290	62993	G3N8H8	26.38	8	3	3		30100	20700	10600	3520	0	20600	23200	66400	81300	72800	76000	52400	0.41:0.28:0.15:0.05:0:0.28:0.32:0.91:1.12:1.00:1.04:0.72	14300	62000	0.23:1.00	40580	Multifunctional protein ADE2
991	1201	G3P2F2	26.23	5	6	1		37700	28000	24100	7800	2940	0	60300	70600	147000	105000	65200	83500	0.36:0.27:0.23:0.07:0.03:0:0.57:0.67:1.40:1.00:0.62:0.80	16800	88600	0.19:1.00	114529	Sodium/potassium-transporting ATPase subunit alpha 1
525	267	G3QAJ2	26.18	57	13	11	Carbamylation; Acetylation (Protein N-term); Pyro-glu from Q	229000	138000	173000	105000	89000	161000	285000	251000	252000	264000	258000	222000	0.87:0.52:0.66:0.40:0.34:0.61:1.08:0.95:0.95:1.00:0.98:0.84	149000	255000	0.58:1.00	22474	Transgelin
2193	176451	G3PVQ0	26.17	6	1	1		10100	4230	5580	3940	3300	4190	8030	12800	8610	13300	13800	10000	0.76:0.32:0.42:0.30:0.25:0.31:0.60:0.96:0.65:1.00:1.04:0.75	5230	11100	0.47:1.00	20290	Signal peptidase complex subunit 3
179	369	G3P366	26.11	40	24	24	Carbamylation; Carbamidomethylation	219000	226000	212000	180000	158000	192000	262000	459000	402000	386000	394000	275000	0.57:0.59:0.55:0.47:0.41:0.50:0.68:1.19:1.04:1.00:1.02:0.71	198000	363000	0.55:1.00	66316	Actin-Interacting Protein 1 / WD repeat-containing protein 1
118	167	G3NGX4	26.11	61	27	2	Carbamidomethylation; Carbamylation; Guanidination	81400	49900	56400	32600	15800	42500	70800	149000	137000	102000	126000	82200	0.80:0.49:0.55:0.32:0.15:0.42:0.69:1.45:1.34:1.00:1.23:0.80	46400	111000	0.42:1.00	49775	Tubulin beta chain
365	318	G3NLT5	26.06	30	14	8	Carbamylation	102000	79900	82800	69200	90300	117000	123000	153000	189000	153000	119000	130000	0.67:0.52:0.54:0.45:0.59:0.76:0.80:1.00:1.24:1.00:0.78:0.85	95200	144000	0.66:1.00	42738	Creatine kinase B-type
989	2299	G3PI16	26.04	6	4	4		32900	35800	22800	25400	23100	34200	58400	40900	40500	36600	49800	52100	0.90:0.98:0.62:0.69:0.63:0.93:1.60:1.12:1.11:1.00:1.36:1.43	29000	47500	0.61:1.00	61085	EH domain-containing protein 2
335	445	G3NPC5	26.01	38	14	13	Carbamidomethylation; Carbamylation; Pyro-glu from Q	247000	471000	408000	501000	708000	495000	0	136000	143000	181000	95200	222000	1.37:2.60:2.26:2.77:3.92:2.74:0:0.75:0.79:1.00:0.53:1.23	472000	130000	3.64:1.00	29255	Tryptase alpha/beta 1 / Mast cell protease 7
1937	176146	G3P386	25.79	7	2	2		10300	12200	7630	11900	10100	10200	31400	33000	54000	61200	28500	35600	0.17:0.20:0.12:0.19:0.17:0.17:0.51:0.54:0.88:1.00:0.46:0.58	10400	44300	0.23:1.00	36318	Eukaryotic translation initiation factor 3 subunit I
1781	11391	G3Q724	25.74	19	3	2		58800	34000	31300	79400	42000	57900	5920	17500	14800	4140	23500	11200	14.18:8.19:7.54:19.15:10.14:13.97:1.43:4.22:3.57:1.00:5.67:2.70	50600	12800	3.94:1.00	21713	Interphotoreceptor matrix proteoglycan 1 / Sialoprotein associated with cones and rods
2495	133532	G3NX77	25.72	15	1	1		9610	0	12700	0	12100	14400	27300	26500	20700	30600	0	0	0.31:0:0.42:0:0.40:0.47:0.89:0.87:0.68:1.00:0:0	8140	17500	0.46:1.00	9246	Proteoglycan 4
166	56	G3NT01	25.72	61	32	30	Carbamylation	354000	503000	520000	858000	610000	930000	383000	423000	3070	7160	8980	19700	49.48:70.21:72.54:119.78:85.17:129.87:53.43:59.08:0.43:1.00:1.25:2.75	629000	141000	4.47:1.00	45310	Heat shock 47 kDa protein / Serpin H1 / Collagen binding protein 1
1063	841	G3PGH4	25.58	50	6	3	Carbamylation	143000	119000	149000	328000	273000	261000	44300	8170	23300	19700	18400	27200	7.24:6.06:7.56:16.62:13.85:13.23:2.25:0.41:1.18:1.00:0.93:1.38	212000	23500	9.02:1.00	15002	Galectin 1
1354	50673	G3P576	25.55	27	5	5		35900	50000	44100	11100	17500	20100	54100	54500	84900	78400	55900	55100	0.46:0.64:0.56:0.14:0.22:0.26:0.69:0.70:1.08:1.00:0.71:0.70	29800	63800	0.47:1.00	23567	Ras-related protein Rab-7A
696	1087	G3PVW3	25.54	16	8	7		76500	59600	38800	65600	41400	85500	110000	124000	139000	96400	107000	74200	0.79:0.62:0.40:0.68:0.43:0.89:1.14:1.28:1.44:1.00:1.11:0.77	63000	108000	0.58:1.00	40477	Alcohol dehydrogenase 3
963	1881	G3PDS2	25.46	32	6	6		77300	31900	20400	0	0	18800	70600	121000	107000	119000	147000	151000	0.65:0.27:0.17:0:0:0.16:0.59:1.02:0.90:1.00:1.23:1.27	24700	119000	0.21:1.00	20935	Ras-related protein Rap-1b
71	3545	G3NF26	25.41	13	34	31	Hydroxylation [P]; Carbamylation	128000	52300	31300	48300	59800	36600	108000	190000	159000	93700	200000	144000	1.37:0.56:0.33:0.51:0.64:0.39:1.15:2.03:1.70:1.00:2.14:1.54	59400	149000	0.40:1.00	291178	Collagen alpha-3 type VI chain
888	768	G3Q486	25.33	64	9	9		219000	257000	248000	343000	341000	273000	272000	72300	148000	93400	119000	93100	2.35:2.75:2.66:3.67:3.65:2.93:2.92:0.77:1.58:1.00:1.28:1.00	280000	133000	2.11:1.00	18223	ATP synthase subunit d
2512	162243	G3Q7H5	25.31	2	1	1		3290	0	0	0	0	3120	8750	7730	6010	13600	11900	8350	0.24:0:0:0:0:0.23:0.64:0.57:0.44:1.00:0.88:0.61	1070	9390	0.11:1.00	62181	Mesothelin-like protein
1811	50817	G3PYV4	25.27	11	2	2		2420	2760	2960	2540	6740	1770	-	23200	14300	32700	21200	18000	0.07:0.08:0.09:0.08:0.21:0.05:-:0.71:0.44:1.00:0.65:0.55	3200	19800	0.16:1.00	24727	Integrin beta-like protein
2039	1646	G3NP29	25.23	30	2	2		23600	17000	8840	31600	30000	16100	0	0	0	2450	0	1670	9.63:6.96:3.61:12.90:12.25:6.56:0:0:0:1.00:0:0.68	21200	686	30.85:1.00	9684	Otospiralin
1398	856	G3NX24	25.22	6	1	1		25100	41900	34800	43500	57700	44200	14800	0	16300	27700	0	13700	0.91:1.51:1.25:1.57:2.08:1.59:0.53:0:0.59:1.00:0:0.49	41200	12100	3.41:1.00	22665	MARCKS-like protein 1
492	473	G3NJ38	25.18	28	9	9	Carbamylation	232000	714000	688000	721000	717000	636000	346000	188000	224000	155000	187000	283000	1.50:4.60:4.43:4.64:4.61:4.09:2.23:1.21:1.44:1.00:1.20:1.82	618000	231000	2.68:1.00	31431	Mimecan / Osteoglycin
451	1174	G3N7Z3	25.09	11	12	8		58100	53400	61700	21200	29100	14800	65000	114000	117000	79500	65800	88800	0.73:0.67:0.78:0.27:0.37:0.19:0.82:1.43:1.47:1.00:0.83:1.12	39700	88300	0.45:1.00	114910	2-oxoglutarate dehydrogenase component E1
273	279	G3NYX9	25.04	39	22	14	Carbamylation	149000	117000	109000	59900	32300	89300	135000	193000	225000	167000	170000	172000	0.89:0.70:0.65:0.36:0.19:0.53:0.81:1.15:1.35:1.00:1.02:1.03	92800	177000	0.53:1.00	69433	Plastin-2
1251	1679	G3PGT3	25.03	10	5	5		12500	17300	21700	7030	10500	24800	34700	33000	62200	79300	70400	83800	0.16:0.22:0.27:0.09:0.13:0.31:0.44:0.42:0.78:1.00:0.89:1.06	15600	60600	0.26:1.00	44273	Dual specificity mitogen-activated protein kinase kinase 2
138	378	G3PEH1	24.86	40	33	1	Carbamylation; Acetylation (Protein N-term); Pyro-glu from Q	43900	22400	0	15100	8020	9660	30800	56600	85300	68800	59900	52200	0.64:0.33:0:0.22:0.12:0.14:0.45:0.82:1.24:1.00:0.87:0.76	16500	58900	0.28:1.00	105283	Actin cross-linking protein alpha-actinin 1
482	828	G3Q410	24.84	39	10	9	Carbamylation	145000	104000	90600	147000	130000	170000	170000	213000	187000	213000	240000	160000	0.68:0.49:0.42:0.69:0.61:0.80:0.79:1.00:0.87:1.00:1.13:0.75	131000	205000	0.64:1.00	40406	Sialic acid synthase
1556	135745	G3P652	24.82	19	4	4		33400	20800	18400	24000	13200	36800	43700	79600	52500	84700	80900	41300	0.39:0.25:0.22:0.28:0.16:0.43:0.52:0.94:0.62:1.00:0.96:0.49	25600	63800	0.40:1.00	29475	Proteasome subunit beta type
1993	27469	G3NJY5	24.81	2	1	1		8630	7340	-	1740	4400	6840	14000	12200	12400	11800	13500	9410	0.73:0.62:-:0.15:0.37:0.58:1.19:1.04:1.05:1.00:1.15:0.80	5790	12200	0.47:1.00	51502	NADH dehydrogenase [ubiquinone] flavoprotein 1
1835	144396	G3P172	24.78	2	2	1		5320	3710	0	678	0	3750	6570	8680	11200	8550	11700	0	0.62:0.43:0:0.08:0:0.44:0.77:1.02:1.32:1.00:1.36:0	2240	7780	0.29:1.00	105672	AP-1 complex subunit beta-1
190	1100	G3Q5J2	24.75	36	29	19	Carbamidomethylation	126000	35200	6960	22100	8690	25500	93600	171000	182000	129000	151000	291000	0.98:0.27:0.05:0.17:0.07:0.20:0.73:1.33:1.41:1.00:1.17:2.26	45000	170000	0.27:1.00	98255	Actin cross-linking protein alpha-actinin 3
2533	191007	G3PC54	24.73	2	1	1	Carbamidomethylation	97800	62300	61100	44300	28200	66500	85700	110000	116000	139000	126000	84000	0.71:0.45:0.44:0.32:0.20:0.48:0.62:0.79:0.83:1.00:0.91:0.61	60000	110000	0.55:1.00	46859	Ensconsin
1836	144483	G3NVV6	24.64	10	2	2		2420	0	2750	5070	0	3280	4740	7500	14100	11800	12900	11600	0.21:0:0.23:0.43:0:0.28:0.40:0.64:1.20:1.00:1.10:0.99	2250	10400	0.22:1.00	33761	TAR DNA-binding protein 43
2070	3908	G3P997	24.56	2	1	1		5710	6720	2700	0	3130	3950	0	8890	13000	12500	13300	7070	0.46:0.54:0.22:0:0.25:0.32:0:0.71:1.04:1.00:1.06:0.56	3700	9130	0.41:1.00	54779	Bactericidal permeability-increasing protein
1008	780	G3NII5	24.54	44	6	6		135000	189000	164000	216000	252000	136000	73500	111000	103000	72100	118000	77700	1.88:2.62:2.28:2.99:3.49:1.89:1.02:1.55:1.43:1.00:1.64:1.08	182000	96400	1.89:1.00	14750	Activated RNA polymerase II transcriptional coactivator p15
523	801	G3NRK0	24.53	49	14	13	Acetylation (Protein N-term); Carbamylation	255000	189000	161000	281000	312000	274000	302000	450000	377000	486000	488000	327000	0.52:0.39:0.33:0.58:0.64:0.56:0.62:0.93:0.77:1.00:1.00:0.67	245000	405000	0.61:1.00	32686	40S ribosomal protein SA / 37/67 kDa laminin receptor
42	163	G3PQ45	24.53	17	51	1	Carbamylation; Pyro-glu from Q; Carbamidomethylation; Sodium adduct	72600	58700	62600	129000	104000	92400	70200	21300	35500	25700	28200	21700	2.83:2.28:2.44:5.01:4.03:3.60:2.73:0.83:1.38:1.00:1.10:0.84	86400	33800	2.56:1.00	224049	Myosin 7 heavy chain
1183	1220	G3PZ67	24.47	35	5	5	Acetylation (Protein N-term)	66700	71000	56300	91900	104000	80900	42700	23800	52200	66700	23500	37200	1.00:1.06:0.84:1.38:1.56:1.21:0.64:0.36:0.78:1.00:0.35:0.56	78500	41000	1.91:1.00	19915	NADH dehydrogenase [ubiquinone] 1 alpha 8
820	876	G3NVV4	24.31	38	6	6	Carbamylation	565000	1010000	884000	1310000	1270000	625000	483000	346000	270000	235000	367000	241000	2.40:4.31:3.76:5.57:5.39:2.66:2.05:1.47:1.15:1.00:1.56:1.02	944000	324000	2.92:1.00	13438	Matrix Gla protein
1334	120217	G3NGQ4	24.27	5	3	3		55400	48400	39400	50100	29500	44400	44300	100000	103000	88600	85800	88300	0.63:0.55:0.44:0.57:0.33:0.50:0.50:1.13:1.16:1.00:0.97:1.00	44500	84900	0.52:1.00	84598	Glycyl-tRNA synthetase
1014	24289	G3NZ72	24.16	20	7	6	Carbamylation	28300	46700	40700	55900	58800	45100	78300	99300	167000	108000	111000	82600	0.26:0.43:0.38:0.52:0.54:0.42:0.73:0.92:1.54:1.00:1.02:0.76	47900	108000	0.45:1.00	51200	Dipeptidyl peptidase 1
1615	110018	G3N5R7	24.16	6	2	2		19000	13100	23300	12700	13500	20500	37000	41400	56200	40200	20200	49900	0.47:0.33:0.58:0.32:0.33:0.51:0.92:1.03:1.40:1.00:0.50:1.24	19100	40800	0.47:1.00	34079	Cathepsin Z
2085	14800	G3PY03	24.09	4	1	1		5510	6460	2660	-	9410	7190	13500	11800	17300	11200	16100	8240	0.49:0.58:0.24:-:0.84:0.64:1.20:1.05:1.55:1.00:1.44:0.74	6240	13000	0.48:1.00	56371	Cytosol aminopeptidase
2145	52063	G3NKN5	24.05	1	1	1		19300	4920	7120	10100	5820	20600	19100	0	27600	27500	0	27600	0.70:0.18:0.26:0.37:0.21:0.75:0.69:0:1.00:1.00:0:1.00	11300	17000	0.67:1.00	103426	Probable 2-oxoglutarate dehydrogenase E1 component DHKTD1
659	586	G3NMV1	24.03	34	11	10	Acetylation (Protein N-term); Pyro-glu from Q	319000	282000	280000	292000	238000	299000	512000	694000	965000	965000	699000	471000	0.33:0.29:0.29:0.30:0.25:0.31:0.53:0.72:1.00:1.00:0.72:0.49	285000	718000	0.40:1.00	28699	Carbonic anhydrase 1
1103	120061	G3NUU3	23.98	8	2	2		47200	11500	21300	15300	10600	8580	34000	75600	132000	146000	129000	161000	0.32:0.08:0.15:0.10:0.07:0.06:0.23:0.52:0.91:1.00:0.88:1.10	19100	113000	0.17:1.00	19256	Translationally-controlled tumor protein homolog 1
2102	24423	G3NGV7	23.9	12	2	1		12100	12100	9530	8710	10300	12200	14900	22200	20600	18100	24500	13500	0.67:0.67:0.53:0.48:0.57:0.67:0.82:1.22:1.14:1.00:1.35:0.74	10800	19000	0.57:1.00	11828	U6 snRNA-associated Sm-like protein LSm3
167	197	G3PJV6	23.88	43	34	15		276000	113000	102000	54700	31400	110000	126000	392000	421000	474000	392000	297000	0.58:0.24:0.22:0.12:0.07:0.23:0.27:0.83:0.89:1.00:0.83:0.63	114000	350000	0.33:1.00	83380	Heat shock 90 kDa protein beta
1	11	G3N9J8	23.85	59	158	55	Carbamylation; Pyro-glu from Q; Dimethylation (K); Phospho neutral loss (ST); Carboxymethyl; 2 more	977000	83900	80800	78300	0	248000	939000	1000000	1330000	1040000	936000	1840000	0.94:0.08:0.08:0.08:0:0.24:0.91:0.97:1.28:1.00:0.90:1.78	245000	1180000	0.21:1.00	222972	Myosin 13 heavy chain
1891	1523	G3PZN5	23.8	8	2	2	Sulfation	91400	174000	193000	175000	203000	113000	79700	80700	27100	91900	106000	56100	0.99:1.89:2.10:1.91:2.20:1.23:0.87:0.88:0.30:1.00:1.15:0.61	158000	73600	2.15:1.00	32161	Tenomodulin / Chondromodulin
253	194	G3NCB3	23.79	38	18	11	Carbamidomethylation	205000	128000	73600	100000	111000	111000	204000	238000	208000	188000	193000	205000	1.09:0.68:0.39:0.53:0.59:0.59:1.09:1.27:1.10:1.00:1.03:1.09	121000	206000	0.59:1.00	52681	Annexin A11
313	168	G3NR74	23.79	50	16	11	Carbamylation; Acetylation (Protein N-term); Carbamidomethylation	862000	682000	786000	835000	736000	478000	848000	1120000	1160000	1060000	1130000	855000	0.81:0.64:0.74:0.79:0.69:0.45:0.80:1.06:1.09:1.00:1.07:0.80	784000	1030000	0.76:1.00	36365	Glyceraldehyde 3-phosphate dehydrogenase 1
198	388	G3PRG7	23.71	52	19	2	Carbamidomethylation; Carbamylation; Methylation (DE)	28700	34300	33500	0	8760	24400	33800	74200	107000	113000	75400	73600	0.25:0.30:0.30:0:0.08:0.22:0.30:0.66:0.94:1.00:0.67:0.65	21600	79500	0.27:1.00	34363	Sodium/potassium-transporting ATPase subunit beta 233
621	663	G3PIR2	23.67	44	10	10		114000	106000	82500	99800	78700	124000	114000	166000	169000	191000	126000	173000	0.59:0.55:0.43:0.52:0.41:0.65:0.60:0.87:0.88:1.00:0.66:0.90	101000	156000	0.64:1.00	28050	Proteasome subunit alpha type-7 / Macropain C6
706	1749	G3PUN8	23.64	32	7	7		110000	68900	49200	111000	159000	165000	182000	195000	192000	208000	231000	180000	0.53:0.33:0.24:0.53:0.76:0.79:0.87:0.94:0.92:1.00:1.11:0.86	114000	198000	0.58:1.00	21760	60S ribosomal protein L9
595	11553	G3Q8G6	23.62	36	11	10		74800	50600	60800	34100	61000	52200	110000	191000	320000	172000	169000	266000	0.44:0.29:0.35:0.20:0.36:0.30:0.64:1.11:1.87:1.00:0.99:1.55	58800	205000	0.29:1.00	36575	Decorin / Proteoglycan II
693	562	G3NXC0	23.62	17	8	6		118000	69400	47400	89100	82000	101000	130000	130000	136000	133000	143000	117000	0.89:0.52:0.36:0.67:0.62:0.76:0.98:0.98:1.02:1.00:1.08:0.88	89400	131000	0.68:1.00	49199	2-oxoglutarate dehydrogenase component E2
1025	1323	G3PR69	23.61	13	6	6		98600	106000	84900	121000	75000	124000	180000	139000	221000	237000	168000	133000	0.42:0.45:0.36:0.51:0.32:0.53:0.76:0.59:0.94:1.00:0.71:0.56	102000	180000	0.57:1.00	49063	Nascent polypeptide-associated complex subunit alpha
2038	1644	G3PHY1	23.53	9	1	1		1950	39900	46800	1730	17300	29900	-	90000	88700	54400	89500	43100	0.04:0.73:0.86:0.03:0.32:0.55:-:1.65:1.63:1.00:1.64:0.79	22900	73100	0.31:1.00	16805	ATP synthase subunit delta
1594	24251	G3QA13	23.52	9	3	2		24500	3540	0	0	4610	7640	17200	28500	53000	64100	55300	50800	0.38:0.06:0:0:0.07:0.12:0.27:0.45:0.83:1.00:0.86:0.79	6710	44800	0.15:1.00	31901	Complement component 1 Q subcomponent-binding protein
960	1322	G3NNC7	23.38	26	7	7		52200	61100	65600	41400	35200	48700	31400	41900	15300	20500	35900	14300	2.55:2.98:3.20:2.02:1.72:2.38:1.53:2.05:0.75:1.00:1.75:0.70	50700	26600	1.91:1.00	39510	Porphobilinogen deaminase
854	901	G3N4Z8	23.36	11	5	3		96400	50400	50600	48600	35700	50900	52100	153000	187000	206000	173000	163000	0.47:0.24:0.25:0.24:0.17:0.25:0.25:0.74:0.91:1.00:0.84:0.79	55400	156000	0.36:1.00	45924	Aspartate aminotransferase cytoplasmic
1017	27432	G3Q0S1	23.36	4	4	4		32600	30500	14400	6500	0	22800	31300	65500	85100	65300	61800	38800	0.50:0.47:0.22:0.10:0:0.35:0.48:1.00:1.30:1.00:0.95:0.59	17800	57900	0.31:1.00	139640	Coatomer subunit alpha
1761	1301	G3NH63	23.29	15	1	1		32300	50000	38600	64100	63300	33000	29400	13200	17000	23000	18900	19100	1.40:2.17:1.68:2.78:2.75:1.43:1.28:0.57:0.74:1.00:0.82:0.83	46900	20100	2.33:1.00	7088	Coiled-coil domain-containing protein 72
1115	11657	G3PW56	23.27	12	4	3	Carbamylation; Carbamidomethylation	10300	22200	9850	15500	17900	11600	4780	4410	4860	1160	4190	12400	8.90:19.18:8.49:13.38:15.43:9.99:4.12:3.80:4.19:1.00:3.61:10.67	14600	5780	2.52:1.00	35822	Aspartylglucosaminidase
2194	176479	G3PW85	23.2	2	1	1		6590	0	4640	6910	6090	5650	0	8170	8280	9240	8650	6710	0.71:0:0.50:0.75:0.66:0.61:0:0.88:0.90:1.00:0.94:0.73	4980	6840	0.73:1.00	60593	Cdc42-interacting protein 4 homolog
2328	72831	G3NM94	23.14	3	3	1	Acetylation (Protein N-term)	0	9580	10600	0	0	10500	0	7460	0	0	7150	0	0:1.00:1.10:0:0:1.09:0:0.78:0:0:0.75:0	5100	2430	2.10:1.00	66004	Phosphatase and actin regulator 1
518	66145	G3Q9F9	23.13	26	11	4		33500	0	0	1880	0	4710	26300	72900	147000	106000	89900	111000	0.31:0:0:0.02:0:0.04:0.25:0.69:1.38:1.00:0.84:1.04	6680	92300	0.07:1.00	44335	Eukaryotic translation initiation factor 4A-1
2376	2183	G3N8F4	23.12	1	1	1		29900	37900	23700	50100	52800	40900	16100	0	19400	0	0	0	1.00:1.27:0.79:1.68:1.77:1.37:0.54:0:0.65:0:0:0	39200	5920	6.62:1.00	57131	1-phosphatidylinositol-4 5-bisphosphate phosphodiesterase eta
54	21	G3NRQ2	23.11	86	30	27	Carbamylation; Sodium adduct; Oxidation (M); Hydroxylation [P]	6650000	9650000	9890000	9930000	7330000	8700000	9170000	3430000	2580000	3260000	1920000	3270000	2.04:2.96:3.04:3.05:2.25:2.67:2.81:1.05:0.79:1.00:0.59:1.00	8690000	3940000	2.21:1.00	28987	Apolipoprotein A-I
653	1002	G3NIP4	23.11	32	10	10	Pyro-glu from Q	169000	129000	80700	108000	84500	81900	163000	170000	188000	193000	139000	182000	0.87:0.67:0.42:0.56:0.44:0.42:0.84:0.88:0.97:1.00:0.72:0.94	109000	173000	0.63:1.00	39232	Pyruvate dehydrogenase E1 component subunit beta
792	839	G3NLQ5	23.03	31	5	4	Carbamylation	444000	204000	205000	101000	78400	149000	342000	477000	1040000	632000	676000	574000	0.70:0.32:0.32:0.16:0.12:0.24:0.54:0.75:1.64:1.00:1.07:0.91	215000	623000	0.34:1.00	17759	Cofilin 2
777	143975	G3PPY2	23.02	32	10	9		24800	13700	5490	8600	9610	22900	15300	86800	104000	78000	74000	65700	0.32:0.18:0.07:0.11:0.12:0.29:0.20:1.11:1.34:1.00:0.95:0.84	14200	70700	0.20:1.00	39889	Glycerol-3-phosphate dehydrogenase [NAD+] cytoplasmic
47	154	G3N517	22.83	51	34	1	Methylation (DE); Carbamylation; Acetylation (Protein N-term); Pyro-glu from E; Sodium adduct; 2 more	13300	27500	0	0	27100	25800	279000	214000	120000	136000	136000	81700	0.10:0.20:0:0:0.20:0.19:2.05:1.57:0.88:1.00:1.00:0.60	15600	161000	0.10:1.00	38564	Actin alpha
1500	24254	G3Q5E8	22.82	9	2	2		101000	91000	63500	123000	65100	97100	130000	357000	368000	265000	202000	240000	0.38:0.34:0.24:0.46:0.25:0.37:0.49:1.35:1.39:1.00:0.76:0.90	90100	260000	0.35:1.00	30775	Inosine phosphorylase / Purine nucleoside phosphorylase
469	543	G3PQA0	22.77	41	14	11	Acetylation (Protein N-term)	73100	92400	101000	101000	109000	83200	58100	67600	74100	86200	62000	47300	0.85:1.07:1.17:1.17:1.27:0.96:0.67:0.78:0.86:1.00:0.72:0.55	93300	65900	1.42:1.00	39395	Tropomodulin-3
1622	144012	G3P492	22.75	4	2	2		14400	7730	0	0	0	0	11400	44700	54200	60600	68500	51900	0.24:0.13:0:0:0:0:0.19:0.74:0.89:1.00:1.13:0.86	3690	48600	0.08:1.00	40670	Carcinoembryonic antigen-related cell adhesion molecule 5
1105	143988	G3PVY9	22.75	39	7	7		14100	12100	4940	27900	11500	25900	109000	133000	322000	177000	149000	114000	0.08:0.07:0.03:0.16:0.07:0.15:0.62:0.75:1.82:1.00:0.84:0.65	17200	167000	0.10:1.00	24039	40S ribosomal protein S8
763	426	G3NWG9	22.72	29	7	7		358000	375000	315000	556000	520000	113000	112000	65200	136000	66900	53800	35300	5.35:5.61:4.70:8.30:7.78:1.69:1.67:0.97:2.03:1.00:0.80:0.53	373000	78200	4.77:1.00	18874	Histone H1
1172	25670	G3NDV9	22.66	4	4	4		5320	26500	7820	2630	1950	7880	19300	23200	33700	36000	22300	19700	0.15:0.74:0.22:0.07:0.05:0.22:0.54:0.64:0.94:1.00:0.62:0.55	8690	25700	0.34:1.00	105327	Alanyl-tRNA synthetase cytoplasmic
103	86	G3P6R2	22.6	54	32	29	Carbamylation; Carbamidomethylation; Acetylation (Protein N-term)	305000	341000	185000	133000	98600	283000	365000	552000	591000	662000	649000	265000	0.46:0.52:0.28:0.20:0.15:0.43:0.55:0.83:0.89:1.00:0.98:0.40	224000	514000	0.44:1.00	67787	Transketolase-like protein 2
1479	143984	G3NPJ4	22.59	15	4	4		5390	0	0	11500	0	3800	23700	30000	48300	26200	16600	19900	0.21:0:0:0.44:0:0.15:0.91:1.15:1.84:1.00:0.63:0.76	3440	27500	0.13:1.00	31448	Phosphatidylinositol transfer protein beta isoform
2013	97663	G3NVH5	22.59	2	1	1		0	0	12000	0	3760	12500	39000	27200	31600	0	21200	21800	0:0:1.00:0:0.31:1.05:3.25:2.27:2.64:0:1.77:1.82	4710	23500	0.20:1.00	77184	GMP synthase [glutamine-hydrolyzing]
928	449	G3PCP4	22.53	18	4	4		97500	161000	127000	165000	124000	96500	85000	61300	68400	65600	94100	79000	1.49:2.45:1.93:2.52:1.88:1.47:1.30:0.93:1.04:1.00:1.43:1.20	128000	85400	1.50:1.00	23154	SAP domain-containing ribonucleoprotein
1132	1419	G3NTE7	22.48	20	5	5		101000	54200	39400	38700	26100	58700	72200	120000	140000	94800	107000	89900	1.07:0.57:0.42:0.41:0.27:0.62:0.76:1.27:1.47:1.00:1.12:0.95	53000	104000	0.51:1.00	25615	Glutathione S-transferase
1201	918	G3ND27	22.38	29	5	5		243000	299000	231000	408000	225000	399000	208000	107000	56700	169000	161000	201000	1.44:1.77:1.37:2.42:1.33:2.37:1.23:0.63:0.34:1.00:0.95:1.19	301000	150000	2.00:1.00	20654	Lipocalin-type prostaglandin D synthase
1916	25200	G3NZG8	22.34	3	1	1		8060	0	9500	0	6840	8130	11600	19900	15500	17000	17400	9390	0.47:0:0.56:0:0.40:0.48:0.68:1.17:0.91:1.00:1.02:0.55	5420	15100	0.36:1.00	33312	3'(2')5'-bisphosphate nucleotidase 1
2522	176440	G3NQL7	22.34	3	1	1		52700	35200	34400	66100	49200	77600	0	0	23900	14800	0	26200	3.55:2.37:2.32:4.46:3.32:5.23:0:0:1.61:1.00:0:1.77	52500	10800	4.85:1.00	48531	Wiskott-Aldrich syndrome protein family member 2
1057	27252	G3NUK3	22.33	12	4	4		22700	16400	26100	14500	18800	23100	55200	60400	66000	66400	55700	17500	0.34:0.25:0.39:0.22:0.28:0.35:0.83:0.91:0.99:1.00:0.84:0.26	20300	56300	0.36:1.00	39902	UPF0160 protein MYG1
585	24279	G3PRY3	22.29	26	8	8		27000	4740	13100	17100	29400	31400	44000	64500	79900	127000	51000	69800	0.21:0.04:0.10:0.13:0.23:0.25:0.35:0.51:0.63:1.00:0.40:0.55	20400	72600	0.28:1.00	44292	Hydroxysteroid dehydrogenase-like protein 2
1763	1404	G3PH61	22.27	8	2	2		71500	85300	81800	137000	158000	85000	62600	0	42300	48900	20300	30200	1.46:1.74:1.67:2.80:3.24:1.74:1.28:0:0.86:1.00:0.41:0.62	103000	34000	3.03:1.00	14431	Ubiquitin-like protein FUBI - ribosomal protein S30 fusion protein FAU
940	50979	G3Q6S7	22.2	2	3	1		9640	5130	6460	8210	6120	7950	18100	19500	24000	13700	17000	8300	0.71:0.38:0.47:0.60:0.45:0.58:1.32:1.43:1.75:1.00:1.25:0.61	7250	16800	0.43:1.00	139977	Vigilin
429	1130	G3Q5E9	22.04	25	15	12	Acetylation (Protein N-term)	64800	85700	57200	123000	103000	81500	145000	120000	195000	129000	211000	125000	0.50:0.67:0.44:0.96:0.80:0.63:1.13:0.93:1.51:1.00:1.64:0.98	86000	154000	0.56:1.00	71551	Far upstream element-binding protein 2
2245	2232	G3PT17	22.01	3	2	1		22300	9830	10000	6310	5800	8340	18100	19100	25000	23400	19300	-	0.95:0.42:0.43:0.27:0.25:0.36:0.77:0.82:1.07:1.00:0.82:-	10400	21000	0.50:1.00	43355	Proteasome non-ATPase regulatory subunit 13
692	26478	G3Q882	22.01	18	7	6		65500	20200	24400	21000	8700	31100	27500	108000	131000	82200	121000	85800	0.80:0.25:0.30:0.26:0.11:0.38:0.33:1.32:1.59:1.00:1.48:1.04	28500	92600	0.31:1.00	53006	T-complex protein 1 subunit delta
846	1467	G3NQG7	21.98	34	8	6		84300	68300	74700	65200	55500	62700	69400	151000	113000	146000	150000	116000	0.58:0.47:0.51:0.45:0.38:0.43:0.47:1.04:0.78:1.00:1.03:0.80	71000	125000	0.57:1.00	24905	Proteasome subunit alpha type-2 / Macropain C3
751	881	G3NK49	21.95	26	9	9		87700	50300	36700	87600	60300	55400	75000	102000	101000	109000	96900	108000	0.81:0.46:0.34:0.81:0.56:0.51:0.69:0.94:0.93:1.00:0.89:1.00	63000	98700	0.64:1.00	40994	NSFL1 cofactor p47 / UBX Domain-Containing Protein 2C
1699	1691	G3PS82	21.82	24	3	3		76300	71600	38100	126000	155000	103000	47100	25700	14900	19700	4370	21200	3.87:3.63:1.93:6.37:7.88:5.23:2.39:1.30:0.75:1.00:0.22:1.07	95100	22200	4.29:1.00	28387	Gamma-interferon-inducible lysosomal thiol reductase
419	356	G3PY99	21.81	43	13	5	Carbamylation	99100	38100	34900	17700	11300	78100	239000	105000	186000	95100	110000	240000	1.04:0.40:0.37:0.19:0.12:0.82:2.52:1.11:1.95:1.00:1.16:2.52	46500	163000	0.29:1.00	32692	ADP/ATP translocase 3
1739	50806	G3Q7W5	21.81	10	2	1		0	3500	481	0	905	0	4120	6530	10300	7280	8440	6400	0:0.48:0.07:0:0.12:0:0.57:0.90:1.41:1.00:1.16:0.88	814	7170	0.11:1.00	27605	Ras-related protein ORAB-1
718	1263	G3PW15	21.68	30	11	11		85900	66700	71900	55900	56500	62500	104000	85300	103000	166000	164000	128000	0.52:0.40:0.43:0.34:0.34:0.38:0.63:0.51:0.62:1.00:0.99:0.77	69700	125000	0.56:1.00	46402	Medium-chain specific acyl-CoA dehydrogenase
368	1892	G3PXC5	21.68	41	17	16		94500	60600	53600	82900	87800	97700	97300	497000	270000	311000	344000	373000	0.30:0.19:0.17:0.27:0.28:0.31:0.31:1.60:0.87:1.00:1.11:1.20	79500	316000	0.25:1.00	48954	Fibrinogen gamma
259	11472	G3P654	21.66	18	19	16	Carbamylation	64600	52900	31700	61800	58600	90700	66300	118000	86000	139000	110000	134000	0.46:0.38:0.23:0.44:0.42:0.65:0.48:0.85:0.62:1.00:0.79:0.96	70100	109000	0.64:1.00	117812	Ubiquitin activating enzyme 1 UBA1
1202	958	G3N9H4	21.64	54	5	5		153000	126000	137000	334000	248000	243000	118000	52800	85600	38000	37200	71800	4.03:3.33:3.60:8.78:6.54:6.39:3.10:1.39:2.25:1.00:0.98:1.89	207000	73500	2.81:1.00	10656	Acyl-CoA-binding protein / Endozepine / Diazepam-binding inhibitor
1388	65934	G3NHX9	21.62	12	4	4		10500	9460	11700	-	10500	16000	44500	40200	43600	56300	107000	97600	0.19:0.17:0.21:-:0.19:0.28:0.79:0.71:0.77:1.00:1.90:1.73	11400	64900	0.18:1.00	34756	Mitochondrial import receptor subunit TOM34
336	830	G3Q0K3	21.61	36	16	16	Acetylation (Protein N-term); Carbamidomethylation	148000	94200	69900	119000	69300	115000	108000	174000	155000	204000	196000	162000	0.72:0.46:0.34:0.58:0.34:0.56:0.53:0.85:0.76:1.00:0.96:0.80	102000	167000	0.62:1.00	48336	Elongation factor 1-gamma-A
1052	11775	G3Q4A8	21.6	29	7	1		17500	11300	10400	22200	33700	24300	41100	49400	-	39400	42400	74900	0.44:0.29:0.26:0.56:0.85:0.62:1.04:1.26:-:1.00:1.08:1.90	19900	49400	0.40:1.00	25296	Fibrinogen alpha chain
1108	1147	G3NLG7	21.48	3	3	3		65300	67000	46000	47200	53100	50900	55500	88300	117000	95600	105000	82900	0.68:0.70:0.48:0.49:0.55:0.53:0.58:0.92:1.23:1.00:1.10:0.87	54900	90900	0.60:1.00	89769	Heterogeneous nuclear ribonucleoprotein U
904	1854	G3PC16	21.44	27	5	5		71800	101000	68900	95700	165000	76000	182000	222000	136000	189000	346000	221000	0.38:0.53:0.36:0.51:0.87:0.40:0.96:1.17:0.72:1.00:1.83:1.17	96300	216000	0.45:1.00	22569	High mobility group protein B1
1179	943	G3PHQ3	21.43	20	4	4		94900	83500	71900	130000	115000	94600	101000	44000	55300	36000	38800	50000	2.63:2.32:1.99:3.60:3.20:2.63:2.81:1.22:1.53:1.00:1.08:1.39	98300	56500	1.74:1.00	24889	Ran-specific GTPase-activating protein / Ran-binding protein 1
634	908	G3PWF4	21.4	25	9	7	Acetylation (Protein N-term); Carbamidomethylation	62800	48600	90400	88600	52700	48700	86500	112000	121000	86600	114000	83900	0.73:0.56:1.04:1.02:0.61:0.56:1.00:1.29:1.39:1.00:1.32:0.97	65300	101000	0.65:1.00	40627	Peptidyl-prolyl cis-trans isomerase D / Cyclophilin D
768	670	G3N5N8	21.38	60	9	9		206000	157000	159000	177000	180000	169000	228000	327000	463000	397000	400000	235000	0.52:0.40:0.40:0.45:0.45:0.43:0.57:0.83:1.17:1.00:1.01:0.59	175000	342000	0.51:1.00	15939	Coactosin-like protein
284	781	G3Q2V0	21.36	33	15	8	Carbamylation	80900	4610	5720	27200	0	43500	58700	90200	246000	244000	184000	156000	0.33:0.02:0.02:0.11:0:0.18:0.24:0.37:1.01:1.00:0.75:0.64	27000	163000	0.17:1.00	46300	Keratin type I cytoskeletal 13
664	14311	G3QB35	21.35	18	10	8		23700	48500	14200	2690	0	7390	67300	101000	138000	145000	50900	47800	0.16:0.33:0.10:0.02:0:0.05:0.46:0.70:0.95:1.00:0.35:0.33	16100	91700	0.18:1.00	58398	T-complex protein 1 subunit zeta
515	2056	G3NPV3	21.34	13	10	10	Acetylation (Protein N-term)	55800	21300	18600	16800	18600	33100	46600	71500	84600	53900	41500	50500	1.04:0.40:0.35:0.31:0.34:0.62:0.87:1.33:1.57:1.00:0.77:0.94	27400	62300	0.44:1.00	97036	Programmed cell death 6-interacting protein
320	382	G3PR82	21.34	72	12	12	Carbamylation; Carbamidomethylation	743000	385000	332000	439000	603000	885000	1130000	870000	1050000	1070000	921000	661000	0.70:0.36:0.31:0.41:0.57:0.83:1.06:0.82:0.98:1.00:0.86:0.62	565000	949000	0.59:1.00	17118	Nucleoside diphosphate kinase
134	169	G3PLE8	21.3	60	26	26	Dimethylation (K); Carbamylation; Phospho neutral loss (ST)	1010000	844000	727000	247000	81100	633000	919000	1150000	1470000	1170000	1190000	1230000	0.86:0.72:0.62:0.21:0.07:0.54:0.78:0.98:1.25:1.00:1.01:1.05	620000	1190000	0.52:1.00	57384	ATP synthase subunit beta
1979	24300	G3PII2	21.29	3	1	1		4880	3690	2070	4770	5010	1670	4970	10100	11800	5810	9010	6930	0.84:0.64:0.36:0.82:0.86:0.29:0.86:1.74:2.03:1.00:1.55:1.19	3680	8100	0.45:1.00	40906	Selenide water dikinase 2
1376	11741	G3N7B4	21.28	19	3	1	Hydroxylation [P]; Phospho neutral loss (ST)	3670	9500	7530	11200	14500	8420	0	0	2990	0	2530	0	1.00:2.59:2.05:3.05:3.96:2.29:0:0:0.82:0:0.69:0	9150	920	9.94:1.00	21784	Interphotoreceptor matrix proteoglycan 1 / Sialoprotein associated with cones and rods
2152	74310	G3NUB1	21.28	2	3	1	Carbamylation	84100	144000	171000	226000	193000	122000	57400	71100	64500	-	65400	88900	1.00:1.72:2.04:2.69:2.29:1.45:0.68:0.85:0.77:-:0.78:1.06	157000	69500	2.26:1.00	123591	Tyrosine-protein kinase receptor Tie-1
1275	980	G3PIB8	21.27	7	4	4		81200	71900	42100	37100	27400	30500	70600	78200	80000	96700	119000	83200	0.84:0.74:0.44:0.38:0.28:0.32:0.73:0.81:0.83:1.00:1.23:0.86	48400	87900	0.55:1.00	39165	Mitogen-activated protein kinase 1
1147	50862	G3NUA6	21.27	13	4	4		40200	15400	26100	6570	9780	11700	28200	58400	43500	38000	37200	38500	1.06:0.40:0.69:0.17:0.26:0.31:0.74:1.54:1.14:1.00:0.98:1.01	18300	40700	0.45:1.00	35571	Erlin-1
1801	24683	G3P8V7	21.24	13	3	2		18500	34600	24100	10700	29200	4580	87600	31400	42000	55700	86600	50900	0.33:0.62:0.43:0.19:0.52:0.08:1.57:0.56:0.75:1.00:1.55:0.91	23600	59000	0.40:1.00	17574	UPF0556 protein C19orf10 homolog
370	45134	G3PIN3	21.23	16	15	7	Carbamidomethylation; Acetylation (Protein N-term); Carbamylation	52600	67000	34700	87200	43700	78300	77200	113000	138000	93000	81600	128000	0.57:0.72:0.37:0.94:0.47:0.84:0.83:1.21:1.49:1.00:0.88:1.37	60600	105000	0.58:1.00	109843	Calcium transporting ATPase SERCA1 [ER/SR type]
1098	24270	G3N9S3	21.21	19	4	4		47100	43800	43100	113000	61200	38900	16300	16800	4610	0	3370	7890	1.00:0.93:0.91:2.40:1.30:0.83:0.35:0.36:0.10:0:0.07:0.17	57800	8150	7.10:1.00	20229	Mesencephalic astrocyte-derived neurotrophic factor
262	161	G3NBQ0	21.19	40	22	19		147000	131000	79200	78000	81400	64300	122000	178000	184000	172000	144000	133000	0.85:0.76:0.46:0.45:0.47:0.37:0.71:1.03:1.07:1.00:0.84:0.77	96800	155000	0.62:1.00	63091	Lamin-B2
1173	25675	G3NN91	21.18	9	5	5		22800	18300	18700	19600	15100	24400	42700	35100	50100	40100	71100	29900	0.57:0.46:0.47:0.49:0.38:0.61:1.06:0.88:1.25:1.00:1.77:0.75	19800	44800	0.44:1.00	55757	D-3-phosphoglycerate dehydrogenase
2072	11372	G3N4Y0	21.07	8	2	2		25500	19000	17400	4510	15200	19300	15900	44100	61700	37500	44900	44000	0.68:0.51:0.46:0.12:0.40:0.51:0.42:1.18:1.64:1.00:1.20:1.17	18700	41400	0.45:1.00	29180	Translocon-associated protein subunit alpha
1933	144065	G3NQ00	21.02	4	1	1		9720	6050	6940	0	0	7190	7700	18000	21600	18000	18000	12100	0.54:0.34:0.38:0:0:0.40:0.43:1.00:1.20:1.00:1.00:0.67	4980	15900	0.31:1.00	36919	GDP-L-fucose synthase
301	453	G3N8S9	21	28	17	6		102000	90400	85600	128000	93700	86700	115000	141000	176000	112000	175000	144000	0.91:0.81:0.76:1.14:0.84:0.77:1.02:1.26:1.57:1.00:1.57:1.29	97800	144000	0.68:1.00	59849	Glutamate dehydrogenase
1755	158978	G3N6T9	20.93	12	2	1		4260	2670	2410	1240	-	1350	3350	5200	7710	5840	5160	3930	0.73:0.46:0.41:0.21:-:0.23:0.57:0.89:1.32:1.00:0.88:0.67	2390	5200	0.46:1.00	22658	Ras-related protein Rab-1A
762	50908	G3PN25	20.9	11	7	1	Carbamylation	3350	4730	3550	0	0	0	6190	8500	13400	12000	14100	0	0.28:0.40:0.30:0:0:0:0.52:0.71:1.12:1.00:1.18:0	1940	9020	0.21:1.00	75177	ATP-dependent RNA helicase DDX3X
1660	14971	G3P457	20.89	4	2	2		3380	2140	0	0	0	1900	5470	15100	22800	13300	8350	11300	0.25:0.16:0:0:0:0.14:0.41:1.13:1.71:1.00:0.63:0.84	1240	12700	0.10:1.00	46310	Succinyl-CoA ligase [GDP-forming] subunit beta
2175	144538	G3NW99	20.86	2	1	1		477	3900	5070	0	0	5060	0	21300	15300	9890	18000	0	0.05:0.39:0.51:0:0:0.51:0:2.15:1.54:1.00:1.81:0	2420	10700	0.23:1.00	60411	Aspartyl-tRNA synthetase cytoplasmic
838	24403	G3N7U2	20.79	19	6	6	Carbamylation	50800	46100	31300	28300	31200	25400	34100	61800	71000	60000	73600	86400	0.85:0.77:0.52:0.47:0.52:0.42:0.57:1.03:1.18:1.00:1.23:1.44	37800	64500	0.59:1.00	35535	Serine/threonine-protein phosphatase
2169	144241	G3QA93	20.72	4	2	2		14400	18600	3450	2130	4170	1630	20100	38000	16600	31700	24700	12000	0.45:0.59:0.11:0.07:0.13:0.05:0.63:1.20:0.52:1.00:0.78:0.38	7400	23900	0.31:1.00	48853	Adenylosuccinate synthetase
1814	51020	G3NWW5	20.69	2	1	1		12200	7100	0	0	7400	8090	9380	19200	22400	17400	24200	13900	0.70:0.41:0:0:0.43:0.47:0.54:1.11:1.29:1.00:1.39:0.80	5800	17800	0.33:1.00	35856	Sulfotransferase 1C1
1889	144500	G3Q1D9	20.68	2	1	1		2220	393	0	0	0	2320	2660	7280	10400	7860	8200	0	0.28:0.05:0:0:0:0.30:0.34:0.93:1.32:1.00:1.04:0	822	6060	0.14:1.00	48739	Eukaryotic peptide chain release factor subunit 1
1070	2012	G3Q1V3	20.66	7	5	4		12400	5170	14900	0	0	0	24900	88500	91300	87500	28200	54500	0.14:0.06:0.17:0:0:0:0.29:1.01:1.04:1.00:0.32:0.62	5420	62500	0.09:1.00	67625	Plasma protease C1 inhibitor
407	1155	G3N710	20.66	10	7	3		32300	7650	6910	0	0	712	40200	71000	46100	34700	31900	47300	0.93:0.22:0.20:0:0:0.02:1.16:2.05:1.33:1.00:0.92:1.36	7930	45200	0.18:1.00	96843	Glycogen phosphorylase
227	361	G3P6S6	20.64	31	25	19		174000	112000	113000	98300	38000	137000	172000	370000	209000	260000	232000	166000	0.67:0.43:0.43:0.38:0.15:0.53:0.66:1.43:0.81:1.00:0.89:0.64	112000	235000	0.48:1.00	88875	Heat shock 90 kDa protein beta-1 / GRP94 / Endoplasmin
141	79	G3NTD6	20.62	55	30	8	Carbamylation; Pyro-glu from Q	530000	456000	392000	242000	107000	394000	624000	618000	758000	393000	661000	642000	1.35:1.16:1.00:0.62:0.27:1.00:1.59:1.57:1.93:1.00:1.68:1.63	358000	616000	0.58:1.00	59781	ATP synthase subunit alpha
1021	72756	G3Q8A9	20.59	12	7	2		1330	0	0	0	868	0	0	0	15900	29600	36500	26700	0.04:0:0:0:0.03:0:0:0:0.54:1.00:1.23:0.90	366	18100	0.02:1.00	78709	Calpain-9
2051	1899	G3NJ23	20.54	33	2	2		67600	58600	43100	36000	47400	55000	41500	26200	34100	10800	30400	38600	6.28:5.45:4.00:3.34:4.41:5.11:3.86:2.44:3.17:1.00:2.82:3.59	51300	34900	1.47:1.00	10360	Dynein light chain 2 cytoplasmic
1457	144068	G3PNK2	20.51	7	3	3		29900	28200	6560	13200	10400	2370	23500	35600	47400	31200	34800	31400	0.96:0.90:0.21:0.42:0.33:0.08:0.75:1.14:1.52:1.00:1.12:1.00	15100	34000	0.44:1.00	64420	Eukaryotic translation initiation factor 3 subunit D
2190	176273	G3NY94	20.46	2	1	1		0	2870	0	2750	2970	1870	7860	10800	7320	16800	13100	4470	0:0.17:0:0.16:0.18:0.11:0.47:0.64:0.44:1.00:0.78:0.27	1740	10100	0.17:1.00	40647	Polyserase-2
1247	1107	G3NAQ0	20.39	8	4	4		42900	24200	28600	11000	5190	17300	51300	37400	51900	40900	40300	36800	1.05:0.59:0.70:0.27:0.13:0.42:1.25:0.91:1.27:1.00:0.98:0.90	21500	43100	0.50:1.00	59697	Copine 3
890	849	G3Q578	20.33	33	6	2		24200	17600	16600	12800	17700	14100	15700	10400	10200	9350	10100	8360	2.59:1.88:1.78:1.36:1.89:1.51:1.68:1.11:1.09:1.00:1.08:0.89	17200	10700	1.61:1.00	28833	Phosphoglycerate mutase
975	1350	G3NA57	20.31	29	9	8		60400	26400	26300	67900	15100	53600	50100	93600	104000	86700	82000	64500	0.70:0.30:0.30:0.78:0.17:0.62:0.58:1.08:1.20:1.00:0.95:0.74	41600	80100	0.52:1.00	27646	Proteasome activator complex subunit 2 / Proteasome activator 28 beta
1075	42329	G3P1X6	20.21	18	7	6		48500	27800	18000	29400	24600	17000	32500	93800	77600	53900	56900	54200	0.90:0.52:0.33:0.54:0.46:0.31:0.60:1.74:1.44:1.00:1.06:1.01	27500	61500	0.45:1.00	46649	Isovaleryl-CoA dehydrogenase
214	292	G3PWE5	20.2	48	21	1	Carbamylation; Carbamidomethylation	12700	0	333	2140	0	3880	14200	16100	17300	12200	19300	25900	1.04:0:0.03:0.18:0:0.32:1.17:1.32:1.42:1.00:1.58:2.13	3180	17500	0.18:1.00	58158	Pyruvate kinase
390	595	G3P3A2	20.18	22	13	5	Carbamidomethylation; Carbamylation	96000	50600	47200	53500	59700	56000	77200	118000	68200	93700	125000	116000	1.02:0.54:0.50:0.57:0.64:0.60:0.82:1.26:0.73:1.00:1.33:1.23	60500	99600	0.61:1.00	62442	Heterogeneous nuclear ribonucleoprotein Q
1178	144308	G3PQ21	20.17	22	3	3		15800	24100	0	0	664	0	71200	50800	13500	63300	52700	64800	0.25:0.38:0:0:0.01:0:1.12:0.80:0.21:1.00:0.83:1.02	6760	52700	0.13:1.00	17146	Uncharacterized Gig2-like protein Dre
1390	74477	G3NUZ8	20.1	7	4	3		25100	8800	15100	0	16900	9840	11800	43000	59400	64200	54900	39300	0.39:0.14:0.24:0:0.26:0.15:0.18:0.67:0.93:1.00:0.85:0.61	12600	45400	0.28:1.00	57113	Apoptosis inhibitor 5
796	1864	G3P3U6	20.08	37	4	4	Pyro-glu from Q	60700	140000	161000	198000	276000	139000	79800	26800	24500	73800	26600	62900	0.82:1.90:2.19:2.68:3.74:1.88:1.08:0.36:0.33:1.00:0.36:0.85	162000	49100	3.31:1.00	12521	F-type ATP synthase inhibitor
687	792	G3NXW0	20.03	37	12	12	Carbamylation	134000	120000	132000	193000	156000	158000	68100	93200	109000	117000	138000	87900	1.14:1.02:1.13:1.65:1.33:1.35:0.58:0.80:0.93:1.00:1.18:0.75	149000	102000	1.45:1.00	39792	Hsc70-interacting protein
2357	190917	G3NI64	20.03	3	1	1		0	6260	5550	0	0	0	0	0	10600	0	8770	9570	0:1.00:0.89:0:0:0:0:0:1.69:0:1.40:1.53	1970	4820	0.41:1.00	46258	Protein phosphatase 1F
354	259	G3Q6U5	20.01	55	18	2	Carbamylation	148000	115000	122000	139000	136000	124000	182000	170000	210000	127000	178000	173000	1.17:0.91:0.96:1.10:1.08:0.98:1.44:1.34:1.66:1.00:1.40:1.36	131000	173000	0.76:1.00	38507	Actin-capping protein CapG
1613	96579	G3PI11	19.99	1	2	2		5590	15200	2440	10300	7300	5560	33500	43600	20700	15900	24200	14500	0.35:0.96:0.15:0.65:0.46:0.35:2.11:2.74:1.30:1.00:1.52:0.91	7720	25400	0.30:1.00	126561	Cartilage intermediate layer protein 1
1204	1552	G3PMH8	19.95	3	5	3	Carbamylation	17700	22300	10800	16100	7050	13400	11000	39200	37100	46900	58700	49500	0.38:0.48:0.23:0.34:0.15:0.29:0.24:0.84:0.79:1.00:1.25:1.06	14500	40400	0.36:1.00	105904	Trifunctional purine biosynthetic protein adenosine-3
1282	11661	G3N982	19.95	13	3	2		52300	23600	19400	5480	0	4090	24300	135000	157000	194000	80000	104000	0.27:0.12:0.10:0.03:0:0.02:0.13:0.69:0.81:1.00:0.41:0.54	17500	116000	0.15:1.00	23561	Uncharacterized protein
1356	50820	G3PG37	19.92	19	3	2		0	4100	3450	0	0	3420	0	23700	46300	12300	38400	41400	0:0.33:0.28:0:0:0.28:0:1.93:3.77:1.00:3.13:3.36	1830	27000	0.07:1.00	20442	ADP-ribosylation factor 4
256	143968	G3NRZ0	19.85	20	22	19		75800	21100	31900	34500	46000	25800	42700	243000	219000	110000	196000	141000	0.69:0.19:0.29:0.31:0.42:0.23:0.39:2.21:1.99:1.00:1.78:1.28	39200	159000	0.25:1.00	103955	Collagen alpha-2 type VI chain
527	552	G3P073	19.82	50	11	6	Carbamylation; Carbamidomethylation	247000	131000	138000	392000	212000	448000	136000	18200	8740	0	69900	45500	1.00:0.53:0.56:1.59:0.86:1.81:0.55:0.07:0.04:0:0.28:0.18	262000	50300	5.20:1.00	18676	Troponin I
76	143967	G3NQD7	19.82	14	27	26	Carbamylation; Carbamidomethylation	10500	17200	0	9360	24300	40300	49000	381000	384000	232000	463000	156000	0.05:0.07:0:0.04:0.10:0.17:0.21:1.64:1.65:1.00:2.00:0.67	17000	278000	0.06:1.00	225030	Mucin-5B
2556	340858	G3PPG9	19.81	2	1	1	Carbamylation	19700	15300	15400	13600	5460	16200	9770	32300	42600	42200	39400	47600	0.47:0.36:0.37:0.32:0.13:0.39:0.23:0.77:1.01:1.00:0.93:1.13	14300	35600	0.40:1.00	44055	SWI/SNF-related matrix-associated actin-dependent regulator of chromatin subfamily B member 1
1177	120922	G3N8A0	19.69	9	3	3		24700	5490	15800	0	0	6730	9000	39300	77300	61500	61000	52700	0.40:0.09:0.26:0:0:0.11:0.15:0.64:1.26:1.00:0.99:0.86	8780	50100	0.18:1.00	51180	Serine/threonine-protein phosphatase
424	504	G3P2D5	19.63	46	14	8	Acetylation (Protein N-term); Carbamylation	183000	78300	66400	52400	32000	78100	88100	229000	256000	414000	226000	239000	0.44:0.19:0.16:0.13:0.08:0.19:0.21:0.55:0.62:1.00:0.55:0.58	81700	242000	0.34:1.00	28520	14-3-3 protein beta/alpha
2165	120302	G3N830	19.57	3	1	1		23000	9960	6670	8550	5530	15100	21300	18100	22100	19800	23200	24900	1.16:0.50:0.34:0.43:0.28:0.76:1.07:0.91:1.11:1.00:1.17:1.25	11500	21600	0.53:1.00	34222	Mitochondrial 2-oxoglutarate/malate carrier protein
1101	63014	G3PNI6	19.53	11	4	4	Carbamidomethylation	41100	45000	43400	44700	28300	34700	37400	66600	60900	66600	72200	89500	0.62:0.68:0.65:0.67:0.42:0.52:0.56:1.00:0.92:1.00:1.08:1.34	39500	65500	0.60:1.00	34306	Actin-related protein 2/3 complex subunit 2
882	1846	G3PJ37	19.52	19	6	6		20700	55100	49000	47900	56100	52000	50900	82000	83100	75200	76900	56800	0.27:0.73:0.65:0.64:0.75:0.69:0.68:1.09:1.10:1.00:1.02:0.76	49900	70800	0.71:1.00	39334	ELAV-like protein 1
1393	144274	G3NEN5	19.5	3	3	3		7780	13500	7130	13900	4400	11400	20800	34900	50400	23700	17300	24300	0.33:0.57:0.30:0.59:0.19:0.48:0.88:1.47:2.13:1.00:0.73:1.03	9660	28600	0.34:1.00	87983	Glutaminyl-tRNA synthetase
1196	3602	G3P757	19.37	0	3	1	Carbamylation; Acetylation (Protein N-term)	4700	0	7150	0	3570	0	15700	40500	29900	9750	48100	24100	0.48:0:0.73:0:0.37:0:1.61:4.16:3.06:1.00:4.93:2.47	2570	28000	0.09:1.00	557788	Ryanodine receptor 2
600	2272	G3Q870	19.34	5	6	5		6910	3400	12300	1140	19200	5390	11500	33700	28200	39400	20000	15800	0.18:0.09:0.31:0.03:0.49:0.14:0.29:0.85:0.72:1.00:0.51:0.40	8070	26100	0.31:1.00	129738	Pyruvate carboxylase
1291	143991	G3NRT7	19.32	21	4	4		76100	37400	18900	12200	14700	23400	106000	133000	272000	171000	99100	68200	0.45:0.22:0.11:0.07:0.09:0.14:0.62:0.78:1.59:1.00:0.58:0.40	31300	142000	0.22:1.00	23333	60S ribosomal protein L19
1792	24383	G3Q2W4	19.25	4	1	1		9210	17000	19000	15700	10000	13300	-	16400	20300	27600	27800	30500	0.33:0.62:0.69:0.57:0.36:0.48:-:0.60:0.74:1.00:1.01:1.10	14000	24500	0.57:1.00	29780	Proteasome subunit beta type
1565	1047	G3N405	19.24	25	2	2		61800	69600	24600	100000	88900	55900	27400	0	0	0	14800	0	1.00:1.13:0.40:1.62:1.44:0.90:0.44:0:0:0:0.24:0	74600	7030	10.61:1.00	8808	Cytochrome c oxidase subunit 6C
371	45132	G3NWV4	19.22	16	15	9	Carbamidomethylation; Carbamylation; Acetylation (Protein N-term)	97700	7910	14800	16300	11600	1560	76100	70900	178000	82200	56800	141000	1.19:0.10:0.18:0.20:0.14:0.02:0.93:0.86:2.16:1.00:0.69:1.72	27200	101000	0.27:1.00	108017	Calcium transporting ATPase E1 [ER/SR type]
140	1456	G3PQW8	19.21	28	29	27	Carbamidomethylation	130000	123000	79900	104000	43600	94700	114000	188000	132000	153000	191000	249000	0.85:0.80:0.52:0.68:0.29:0.62:0.75:1.23:0.86:1.00:1.25:1.63	100000	171000	0.59:1.00	136880	Fibronectin
576	719	G3P530	19.16	29	11	10		119000	115000	98800	112000	80500	108000	189000	121000	178000	137000	191000	121000	0.87:0.84:0.72:0.82:0.59:0.79:1.38:0.89:1.30:1.00:1.40:0.88	105000	156000	0.68:1.00	47345	Cytochrome b-c1 complex subunit 2
1133	1474	G3NQT9	19.15	8	4	4		58400	39800	30800	40800	19500	24500	49800	44600	71400	59600	60200	57300	0.98:0.67:0.52:0.68:0.33:0.41:0.84:0.75:1.20:1.00:1.01:0.96	37400	57200	0.65:1.00	72616	Succinate dehydrogenase [ubiquinone] flavoprotein subunit
657	1783	G3PZR9	19.11	23	7	6		49800	20800	31700	44300	8040	78100	67600	73700	74800	153000	71200	116000	0.33:0.14:0.21:0.29:0.05:0.51:0.44:0.48:0.49:1.00:0.47:0.76	38800	97300	0.40:1.00	34901	Annexin A3
921	1979	G3NJ48	19.09	10	5	5		29400	25300	24200	19900	10200	24100	32900	74900	64900	33800	52600	35800	0.87:0.75:0.72:0.59:0.30:0.71:0.97:2.21:1.92:1.00:1.56:1.06	22200	49100	0.45:1.00	58533	Seryl-tRNA synthetase cytoplasmic
1104	121291	G3Q5T5	19.07	5	3	3	Carbamidomethylation	38700	13700	6560	7570	15700	25200	77800	75600	81900	18800	41000	43500	2.06:0.73:0.35:0.40:0.84:1.34:4.15:4.03:4.36:1.00:2.19:2.32	19100	56400	0.34:1.00	81482	Coagulation factor XIII
591	1451	G3NT21	19.04	23	11	7		49800	50800	43500	21500	37800	34100	49600	49700	71000	73800	50900	84400	0.68:0.69:0.59:0.29:0.51:0.46:0.67:0.67:0.96:1.00:0.69:1.14	42600	68000	0.63:1.00	51658	Calcium-binding carrier protein SCaMC-1
671	494	G3PP48	19.02	22	11	9	Carbamylation	116000	102000	179000	134000	161000	111000	61400	104000	113000	45700	105000	56300	2.54:2.23:3.91:2.94:3.53:2.42:1.34:2.28:2.48:1.00:2.30:1.23	134000	87100	1.54:1.00	43196	Branched-chain-amino-acid aminotransferase
443	1586	G3Q2F6	19.01	12	10	8	Carbamylation	22300	9850	40600	38000	34700	41300	45200	74700	56800	48600	74400	37200	0.46:0.20:0.83:0.78:0.71:0.85:0.93:1.54:1.17:1.00:1.53:0.77	32600	56100	0.58:1.00	94355	Heat shock 70 kDa protein 4 / APG-2 / HSP110
1062	119884	G3P9Y0	18.95	7	4	4		28300	20900	9250	13700	4180	19100	31700	49900	32000	33900	54300	17200	0.83:0.61:0.27:0.40:0.12:0.56:0.93:1.47:0.94:1.00:1.60:0.51	15900	36500	0.44:1.00	60322	Propionyl-CoA carboxylase beta chain
1405	1705	Q94SH8	18.94	21	5	4		101000	78300	105000	64100	37400	85700	70100	127000	126000	169000	169000	154000	0.60:0.46:0.62:0.38:0.22:0.51:0.41:0.75:0.75:1.00:1.00:0.91	78500	136000	0.58:1.00	26040	Cytochrome c oxidase subunit 2
615	926	G3PJH2	18.92	47	9	9		245000	352000	384000	319000	353000	394000	138000	129000	186000	394000	113000	95100	0.62:0.89:0.98:0.81:0.90:1.00:0.35:0.33:0.47:1.00:0.29:0.24	341000	186000	1.83:1.00	21664	60S ribosomal protein L17
2381	2462	G3P031	18.92	1	1	1		25000	22400	24700	20500	6890	18800	35600	34600	50300	28100	28200	25900	0.89:0.80:0.88:0.73:0.25:0.67:1.27:1.23:1.79:1.00:1.01:0.92	19700	33800	0.58:1.00	78839	SNF-related serine/threonine-protein kinase
1360	120237	G3P1A2	18.91	11	4	3		34300	21400	29700	-	4920	22600	37300	41100	49600	39000	43800	45000	0.88:0.55:0.76:-:0.13:0.58:0.96:1.05:1.27:1.00:1.12:1.15	20700	42600	0.48:1.00	36094	Eukaryotic translation initiation factor 2 subunit 1
292	1502	G3PZK8	18.81	7	10	9		68100	48200	42500	7280	19400	8380	73500	57900	66900	95600	63800	56400	0.71:0.50:0.44:0.08:0.20:0.09:0.77:0.61:0.70:1.00:0.67:0.59	32300	72400	0.45:1.00	187625	Ras GTPase-activating-like protein IQGAP1
901	1457	G3Q4R3	18.76	58	8	7	Carbamylation; Carbamidomethylation	478000	613000	535000	213000	266000	208000	125000	120000	85000	116000	134000	107000	4.11:5.27:4.60:1.84:2.29:1.79:1.08:1.04:0.73:1.00:1.15:0.92	385000	115000	3.36:1.00	16877	Ubiquitin-conjugating enzyme E2 N
1625	144503	G3NVY1	18.75	9	2	2		21300	7230	1510	0	0	2000	22100	20200	42500	34100	15300	39300	0.62:0.21:0.04:0:0:0.06:0.65:0.59:1.25:1.00:0.45:1.15	5330	28900	0.18:1.00	22572	Ras-related protein Rab-10
2104	24480	G3P767	18.7	4	2	2		30800	34300	7170	39600	29500	34000	16400	162000	179000	171000	238000	102000	0.18:0.20:0.04:0.23:0.17:0.20:0.10:0.95:1.05:1.00:1.39:0.59	29200	147000	0.20:1.00	63275	Sorting nexin-9
675	24636	G3PZ05	18.69	7	7	4		55500	25100	5270	21600	22800	16100	23600	62200	92200	59700	60400	53400	0.93:0.42:0.09:0.36:0.38:0.27:0.39:1.04:1.54:1.00:1.01:0.89	24400	58600	0.42:1.00	113337	NAD[P] transhydrogenase
1662	16387	G3NY42	18.67	1	2	1	Carbamylation	7530	0	6380	0	5470	0	46700	13400	34500	0	22500	38600	1.00:0:0.85:0:0.73:0:6.20:1.78:4.58:0:2.99:5.13	3230	26000	0.12:1.00	231403	Autophagy-related protein 2 homolog B
2445	42404	G3Q817	18.65	5	2	1		21600	37500	39100	23800	52500	14200	10800	0	0	9560	0	9860	2.26:3.93:4.09:2.49:5.49:1.48:1.13:0:0:1.00:0:1.03	31400	5040	6.24:1.00	27977	Uncharacterized protein
2459	51802	G3ND16	18.64	1	1	1		3700	0	4900	0	3790	3380	9180	7270	6720	14200	12900	0	0.26:0:0.35:0:0.27:0.24:0.65:0.51:0.47:1.00:0.91:0	2630	8380	0.31:1.00	94513	Protein argonaute-3
666	1559	G3PUQ2	18.64	30	7	4	Carbamylation; Pyro-glu from Q	61200	61900	51900	68300	26100	54000	43200	123000	90000	152000	141000	127000	0.40:0.41:0.34:0.45:0.17:0.36:0.28:0.81:0.59:1.00:0.93:0.83	53900	113000	0.48:1.00	21990	Peroxiredoxin-1
633	785	G3QB97	18.52	40	11	11		115000	193000	146000	215000	261000	164000	175000	-	49500	84300	43700	69200	1.36:2.28:1.74:2.55:3.09:1.94:2.07:-:0.59:1.00:0.52:0.82	182000	82600	2.21:1.00	24963	High mobility group protein B1
485	50592	G3N9S1	18.5	10	11	9		49000	7700	7500	33300	24900	36100	49900	38700	156000	216000	182000	193000	0.23:0.04:0.03:0.15:0.12:0.17:0.23:0.18:0.72:1.00:0.85:0.90	26400	139000	0.19:1.00	103673	Inter-alpha-trypsin inhibitor heavy chain 3
417	1402	G3PQ59	18.5	18	9	7		134000	23600	51700	20200	22200	80000	167000	110000	220000	148000	71300	117000	0.91:0.16:0.35:0.14:0.15:0.54:1.13:0.74:1.49:1.00:0.48:0.79	55400	139000	0.40:1.00	62318	Glucose-6-phosphate isomerase
552	332	G3NT46	18.5	36	12	9	Carbamylation; Acetylation (Protein N-term); Citrullination	153000	214000	187000	278000	343000	154000	435000	392000	271000	309000	339000	297000	0.50:0.69:0.60:0.90:1.11:0.50:1.41:1.27:0.88:1.00:1.10:0.96	221000	341000	0.65:1.00	32864	Calponin 1
740	1286	G3NKB3	18.49	6	6	2	Carbamylation	24800	18000	14000	32600	23000	23300	41900	38400	51300	42100	32800	20800	0.59:0.43:0.33:0.77:0.55:0.55:0.99:0.91:1.22:1.00:0.78:0.49	22600	37900	0.60:1.00	95783	Putative PIP5K1A and PSMD4-like protein
712	42276	G3P3L5	18.43	6	5	5		425000	297000	280000	90600	70700	170000	110000	545000	729000	921000	753000	736000	0.46:0.32:0.30:0.10:0.08:0.18:0.12:0.59:0.79:1.00:0.82:0.80	222000	632000	0.35:1.00	109235	Elongation factor Tu GTP binding domain containing 2
62	100	G3NI09	18.32	25	57	2	Carbamylation	14000	10400	16600	4190	12400	29900	13000	23300	41500	50800	46100	41000	0.28:0.20:0.33:0.08:0.24:0.59:0.26:0.46:0.82:1.00:0.91:0.81	14600	35900	0.41:1.00	273401	Filamin-B
724	1037	G3NBD5	18.3	35	9	9		421000	540000	682000	1020000	997000	87900	107000	83300	121000	104000	73900	76700	4.05:5.20:6.57:9.85:9.60:0.85:1.03:0.80:1.17:1.00:0.71:0.74	625000	94300	6.63:1.00	26444	Adenylate kinase 2
1402	1485	G3NEA5	18.27	8	3	1		5050	0	1110	0	0	8240	9220	18300	14900	12700	19900	0	0.40:0:0.09:0:0:0.65:0.73:1.44:1.18:1.00:1.57:0	2400	12500	0.19:1.00	41305	Protein phosphatase 1B
1406	1988	G3QA89	18.25	57	5	5		49000	59100	60700	38300	83600	42800	34500	34500	7750	40000	40900	26800	1.23:1.48:1.52:0.96:2.09:1.07:0.86:0.86:0.19:1.00:1.02:0.67	55600	31600	1.76:1.00	10103	Barrier-to-autointegration factor / BANF
812	1194	G3Q6T4	18.18	22	9	9		77600	68500	28200	20700	43500	65300	78700	163000	73500	164000	180000	268000	0.47:0.42:0.17:0.13:0.26:0.40:0.48:0.99:0.45:1.00:1.10:1.64	53900	155000	0.35:1.00	43556	Sex steroid hormone-binding globulin / Androgen-binding protein
704	717	G3PNW6	18.17	31	5	3	Carbamylation	358000	667000	677000	1010000	1290000	551000	380000	215000	171000	346000	202000	329000	1.03:1.93:1.95:2.90:3.71:1.59:1.10:0.62:0.49:1.00:0.58:0.95	757000	274000	2.76:1.00	13509	Histone H2A
160	1602	G3PGE1	18.17	25	24	23	Carbamylation; Carbamidomethylation	275000	51000	17400	24800	27900	50200	88400	792000	736000	266000	369000	708000	1.03:0.19:0.07:0.09:0.10:0.19:0.33:2.97:2.76:1.00:1.38:2.66	81700	493000	0.17:1.00	103630	Collagen alpha-1 type VI chain
1760	1262	G3N683	18.15	12	4	3		56500	51900	51300	51300	53200	43700	37000	21600	52100	37200	39700	23900	1.52:1.39:1.38:1.38:1.43:1.17:0.99:0.58:1.40:1.00:1.07:0.64	51300	38300	1.34:1.00	29715	Uncharacterized protein
1224	1676	G3PL83	18.13	24	5	5		94100	64600	68600	49300	37500	59900	50700	109000	196000	168000	179000	133000	0.56:0.39:0.41:0.29:0.22:0.36:0.30:0.65:1.17:1.00:1.07:0.79	62300	156000	0.40:1.00	26046	Grancalcin
188	1693	G3Q4A0	18.08	50	24	22	Carbamidomethylation; Phospho neutral loss (ST); Carboxymethyl; Carbamylation	62300	64700	56400	219000	78700	200000	162000	578000	240000	397000	580000	814000	0.16:0.16:0.14:0.55:0.20:0.50:0.41:1.46:0.60:1.00:1.46:2.05	113000	462000	0.25:1.00	56244	Fibrinogen beta
2369	1832	G3NE47	17.97	11	1	1		4360	0	4670	3110	0	5880	0	22800	8760	12100	11300	14300	0.36:0:0.39:0.26:0:0.49:0:1.89:0.73:1.00:0.94:1.18	3000	11500	0.26:1.00	12501	Transcription elongation factor B polypeptide 1
2246	2903	G3P895	17.95	1	2	1	Carbamylation	52200	0	48400	0	0	38200	21200	22200	22600	0	0	31700	1.00:0:0.93:0:0:0.73:0.41:0.42:0.43:0:0:0.61	23100	16300	1.42:1.00	173109	Tetratricopeptide repeat protein 37
2089	15678	G3NEB1	17.91	1	1	1		9860	7480	5580	2990	2240	4470	5930	10800	11200	12200	12600	7610	0.81:0.61:0.46:0.24:0.18:0.37:0.49:0.89:0.92:1.00:1.03:0.62	5440	10100	0.54:1.00	126864	Transient receptor potential cation channel subfamily A member 1
547	1965	G3NL96	17.88	24	10	8		59200	29200	22400	66200	39900	60000	30200	95300	97100	129000	113000	99600	0.46:0.23:0.17:0.52:0.31:0.47:0.24:0.74:0.76:1.00:0.88:0.78	46200	101000	0.46:1.00	44069	Actin-related protein 2/3 complex subunit 1A
632	639	G3NCW8	17.86	58	12	11		83300	70700	48300	60700	23000	110000	134000	107000	89200	111000	147000	226000	0.75:0.64:0.43:0.55:0.21:0.99:1.20:0.96:0.80:1.00:1.33:2.03	73000	136000	0.54:1.00	29140	Apolipoprotein A-IV
923	3942	G3NMS8	17.84	7	5	5		14900	20200	19600	7050	8650	11800	33400	25200	70100	68100	55400	19300	0.22:0.30:0.29:0.10:0.13:0.17:0.49:0.37:1.03:1.00:0.81:0.28	15300	45200	0.34:1.00	81732	Threonyl-tRNA synthetase cytoplasmic
588	26248	G3NLZ3	17.82	13	7	7		29100	47000	29600	28700	29100	35000	32500	125000	81400	65400	114000	69900	0.44:0.72:0.45:0.44:0.44:0.54:0.50:1.91:1.24:1.00:1.74:1.07	34500	81300	0.42:1.00	73758	Protein-arginine deiminase type-2
2441	42368	G3P1H8	17.81	6	1	1		15400	15300	25300	12700	22600	10100	15200	32800	43200	24600	45800	40800	0.63:0.62:1.03:0.52:0.92:0.41:0.62:1.33:1.76:1.00:1.86:1.66	16900	33700	0.50:1.00	18824	Translocon-associated protein subunit delta
295	906	G3NYU5	17.73	12	11	11		58500	55700	37700	49100	52900	41300	80900	53100	73600	66600	110000	70500	0.88:0.84:0.57:0.74:0.79:0.62:1.22:0.80:1.11:1.00:1.65:1.06	49200	75700	0.65:1.00	134726	Kinectin 1 / Kinesin receptor
1292	176115	G3NYZ5	17.72	11	3	3		27500	10100	0	0	0	9320	10200	57600	95700	56200	47500	69900	0.49:0.18:0:0:0:0.17:0.18:1.03:1.70:1.00:0.85:1.24	7830	56200	0.14:1.00	24064	60S ribosomal protein L15
677	1308	G3P3A6	17.69	33	10	8		123000	240000	121000	97900	85100	102000	163000	174000	234000	193000	246000	253000	0.64:1.25:0.63:0.51:0.44:0.53:0.84:0.90:1.22:1.00:1.27:1.31	128000	210000	0.61:1.00	29813	Prohibitin
409	50816	G3P3G8	17.64	27	14	13		38500	31600	34800	19600	25300	34700	42000	109000	67200	149000	113000	54200	0.26:0.21:0.23:0.13:0.17:0.23:0.28:0.73:0.45:1.00:0.76:0.36	30800	89200	0.34:1.00	60085	T-complex protein 1 subunit alpha
2016	120258	G3PIL5	17.62	4	1	1		9540	5460	5460	0	0	5870	10700	7750	12400	9520	11700	11300	1.00:0.57:0.57:0:0:0.62:1.12:0.81:1.31:1.00:1.23:1.19	4390	10600	0.42:1.00	33155	Delta(35)-Delta(24)-dienoyl-CoA isomerase
2141	51102	G3PC07	17.54	2	1	1		0	4170	2610	4810	3760	5200	11000	0	5830	5350	9660	9000	0:0.78:0.49:0.90:0.70:0.97:2.06:0:1.09:1.00:1.81:1.68	3430	6810	0.50:1.00	53283	Pyruvate dehydrogenase protein X component
1328	24760	G3P9U7	17.53	9	5	5		31700	24100	7430	39400	3310	24000	32000	84600	46400	61400	66000	26700	0.52:0.39:0.12:0.64:0.05:0.39:0.52:1.38:0.76:1.00:1.08:0.43	21700	56400	0.38:1.00	68149	Thioredoxin reductase 3
490	1090	G3PTJ2	17.45	27	14	11		74800	51200	66900	102000	84500	109000	51000	46800	22400	86800	7970	6410	0.86:0.59:0.77:1.18:0.97:1.25:0.59:0.54:0.26:1.00:0.09:0.07	81400	36900	2.21:1.00	55563	Complement C9
1037	143996	G3PJ22	17.44	6	4	4		6880	0	7170	0	6770	9510	16300	28500	34000	37800	26900	4820	0.18:0:0.19:0:0.18:0.25:0.43:0.75:0.90:1.00:0.71:0.13	5050	24700	0.20:1.00	62664	Phosphoacetylglucosamine mutase
887	554	G3NWQ0	17.4	41	7	7		246000	311000	281000	373000	380000	294000	188000	187000	319000	241000	250000	185000	1.02:1.29:1.17:1.55:1.58:1.22:0.78:0.78:1.33:1.00:1.04:0.77	314000	228000	1.38:1.00	16596	Actin-related protein 2/3 complex subunit 5
1134	1477	G3P970	17.39	7	3	2		4000	0	0	3670	0	2750	9520	4540	8980	20200	16500	24000	0.20:0:0:0.18:0:0.14:0.47:0.23:0.45:1.00:0.82:1.19	1740	14000	0.12:1.00	37698	Annexin A2
74	63	G3Q402	17.38	70	36	2	Carbamylation; Acetylation (Protein N-term); Pyro-glu from Q; Oxidation (M)	73300	94400	126000	238000	278000	167000	128000	32500	40700	37200	28500	38900	1.97:2.54:3.38:6.39:7.46:4.50:3.45:0.87:1.09:1.00:0.76:1.04	163000	51000	3.19:1.00	32448	Tropomyosin alpha-1 chain
652	927	G3PB57	17.35	64	6	5	Carbamylation; Carbamidomethylation; Citrullination	459000	541000	685000	592000	966000	573000	408000	348000	432000	488000	367000	312000	0.94:1.11:1.40:1.21:1.98:1.17:0.84:0.71:0.88:1.00:0.75:0.64	636000	416000	1.53:1.00	8562	Cysteine-rich protein 1
1123	50686	G3N6N6	17.33	14	2	1		35800	4560	12500	0	2830	15200	9800	39300	57200	54300	35800	46100	0.66:0.08:0.23:0:0.05:0.28:0.18:0.72:1.05:1.00:0.66:0.85	11800	40400	0.29:1.00	20601	ADP-ribosylation factor 3
98	329	G3PIA0	17.33	11	31	23	Amidation	70900	15600	19900	7510	3140	22500	32500	70000	74700	60900	72000	41100	1.16:0.26:0.33:0.12:0.05:0.37:0.53:1.15:1.23:1.00:1.18:0.68	23300	58500	0.40:1.00	288833	Desmoplakin
1151	144005	G3Q700	17.29	9	4	4		52600	28900	21500	7730	25000	18400	19900	58400	43800	66000	62200	69800	0.80:0.44:0.33:0.12:0.38:0.28:0.30:0.88:0.66:1.00:0.94:1.06	25700	53400	0.48:1.00	49520	Proteasome AAA-ATPase subunit RPT1
1762	1309	G3N716	17.27	33	3	3	Acetylation (Protein N-term)	50100	44100	39400	75700	76700	65000	36200	36600	54000	17000	40100	23100	2.95:2.60:2.32:4.45:4.51:3.83:2.13:2.15:3.18:1.00:2.36:1.36	58500	40500	1.44:1.00	9872	BolA-like protein 2
754	646	G3NUM7	17.23	34	6	5	Carbamylation	241000	323000	351000	632000	718000	357000	307000	66600	145000	272000	150000	117000	0.88:1.19:1.29:2.32:2.64:1.31:1.13:0.24:0.53:1.00:0.55:0.43	437000	176000	2.48:1.00	14078	40S ribosomal protein S25
2140	50925	G3NIA5	17.19	2	1	1		6190	11300	5950	0	0	11800	14700	13800	17400	17200	12500	0	0.36:0.66:0.35:0:0:0.68:0.85:0.80:1.01:1.00:0.72:0	5880	12600	0.47:1.00	73510	Carnitine O-palmitoyltransferase 2
857	50724	G3P7R2	17.16	7	7	2		12700	6410	0	0	0	3010	14500	22800	25300	22600	23400	15100	0.56:0.28:0:0:0:0.13:0.64:1.01:1.12:1.00:1.04:0.67	3690	20600	0.18:1.00	98952	Dynamin-2
507	470	G3P5A8	17.13	19	10	8	Pyro-glu from Q	115000	106000	103000	101000	41800	111000	147000	77800	207000	158000	181000	173000	0.73:0.67:0.65:0.64:0.27:0.70:0.93:0.49:1.31:1.00:1.15:1.10	102000	157000	0.65:1.00	54501	Cytochrome b-c1 complex subunit 1
296	251	G3P236	17.09	40	19	1	Acetylation (Protein N-term); Carbamylation	55700	44900	51800	68100	58500	62600	63600	80700	76400	75400	99600	60700	0.74:0.59:0.69:0.90:0.78:0.83:0.84:1.07:1.01:1.00:1.32:0.80	56900	76100	0.75:1.00	52543	Coronin 1C
496	737	G3PNE1	17.09	41	14	1	Carbamylation	9410	13600	18200	18000	33000	22100	0	8450	0	6080	9270	8150	1.55:2.24:2.99:2.97:5.43:3.63:0:1.39:0:1.00:1.53:1.34	19100	5330	3.58:1.00	43265	Plasminogen activator inhibitor 1 RNA-binding protein
212	907	G3PJ14	16.99	5	17	13	Acetylation (Protein N-term)	58400	40200	40000	29100	19700	13700	99900	101000	24000	206000	128000	116000	0.28:0.20:0.19:0.14:0.10:0.07:0.49:0.49:0.12:1.00:0.62:0.56	33500	112000	0.30:1.00	365491	Laminin subunit alpha-3
1725	24202	G3NCR7	16.97	14	2	2		10400	17900	15300	23200	25200	11200	8540	0	10700	7730	0	0	1.35:2.32:1.98:3.00:3.25:1.45:1.10:0:1.38:1.00:0:0	17200	4500	3.83:1.00	11833	Death-associated protein 1
1498	11613	G3PNR6	16.96	5	2	1		0	4630	6850	12400	13600	4140	18000	15200	17100	0	9620	20200	0:1.00:1.48:2.67:2.94:0.89:3.88:3.29:3.70:0:2.08:4.37	6930	13400	0.52:1.00	37909	Cathepsin L1
2170	144245	G3Q5H4	16.94	3	2	2		6330	36600	5190	8630	0	20300	18600	47500	51100	32800	42100	32600	0.19:1.11:0.16:0.26:0:0.62:0.57:1.45:1.56:1.00:1.28:0.99	12800	37400	0.34:1.00	79869	Calpain 1 catalytic subunit
909	1056	G3N6B5	16.93	19	7	7		40500	67300	57100	64700	75800	36700	17800	51500	19400	26100	50000	32500	1.55:2.58:2.19:2.48:2.91:1.41:0.68:1.98:0.75:1.00:1.92:1.25	57000	32900	1.73:1.00	46047	Ferrochelatase
1244	861	G3Q6H9	16.92	21	3	3		59100	220000	147000	207000	276000	201000	0	87200	77100	68700	109000	82200	0.86:3.20:2.14:3.01:4.02:2.92:0:1.27:1.12:1.00:1.58:1.20	185000	70700	2.62:1.00	13319	Beta-2-microglobulin
282	1816	G3NNM8	16.91	13	18	14		58300	26800	85600	22500	32100	43200	103000	98000	67500	81800	42900	103000	0.71:0.33:1.05:0.28:0.39:0.53:1.26:1.20:0.83:1.00:0.52:1.26	44800	82700	0.54:1.00	155687	Alpha-2-macroglobulin
2018	144377	G3Q0K0	16.89	1	1	1		5270	0	2680	0	0	2990	7530	3110	10600	8420	6840	10500	0.63:0:0.32:0:0:0.36:0.89:0.37:1.25:1.00:0.81:1.25	1820	7830	0.23:1.00	77236	Long-chain-fatty-acid-CoA ligase 1
1175	50938	G3PFN1	16.87	13	5	5	Acetylation (Protein N-term)	33300	6160	0	11400	8010	28900	42700	59500	14200	60500	50300	32800	0.55:0.10:0:0.19:0.13:0.48:0.71:0.98:0.24:1.00:0.83:0.54	14600	43300	0.34:1.00	47268	Proteasome regulatory subunit 6B / ATPase 4
630	508	G3N8J1	16.85	58	7	7	Carbamylation	1030000	2090000	2080000	3260000	5090000	2040000	1790000	240000	494000	641000	240000	903000	1.61:3.26:3.24:5.09:7.95:3.19:2.80:0.37:0.77:1.00:0.37:1.41	2600000	718000	3.62:1.00	11367	Histone H4
2296	24550	G3NII2	16.84	5	1	1		27100	33700	19200	37200	42000	20400	16900	17900	0	0	0	0	1.00:1.24:0.71:1.37:1.55:0.75:0.63:0.66:0:0:0:0	29900	5800	5.16:1.00	23064	Chromobox protein homolog 1
322	191	G3NAC1	16.8	11	14	1	Carbamylation; Carbamidomethylation	64700	75800	63700	71600	81100	59200	7080	18800	0	0	0	0	1.00:1.17:0.99:1.11:1.25:0.92:0.11:0.29:0:0:0:0	69300	4310	16.09:1.00	117484	Complement factor H
606	604	G3NZC9	16.78	27	12	3		30100	37400	28900	45700	47000	44400	40400	52700	59600	62000	66400	42700	0.49:0.60:0.47:0.74:0.76:0.72:0.65:0.85:0.96:1.00:1.07:0.69	38900	54000	0.72:1.00	50932	Septin-7
116	143966	G3PG93	16.78	26	27	25	Carbamylation	108000	67600	74900	55000	29500	41400	37900	546000	455000	214000	285000	288000	0.51:0.32:0.35:0.26:0.14:0.19:0.18:2.56:2.13:1.00:1.33:1.35	62700	318000	0.20:1.00	106171	Collagen alpha-2 type VI chain
805	802	G3NFF6	16.76	32	7	1		37000	52600	31900	59100	53900	35000	19900	35700	-	27300	33900	28900	1.35:1.92:1.17:2.16:1.97:1.28:0.73:1.31:-:1.00:1.24:1.06	44900	29200	1.54:1.00	23262	Serine/arginine-rich splicing factor 2
324	1434	G3PPN8	16.7	18	13	13		49300	80100	65400	40200	16600	60400	96700	61000	123000	125000	101000	56100	0.39:0.64:0.52:0.32:0.13:0.48:0.77:0.49:0.98:1.00:0.80:0.45	52000	93800	0.55:1.00	79156	NADH-ubiquinone oxidoreductase 75 kDa subunit
1309	1198	G3PIR0	16.66	4	2	1		9470	0	0	0	4080	7380	11200	12500	14100	15100	15300	17400	0.63:0:0:0:0.27:0.49:0.74:0.82:0.93:1.00:1.01:1.15	3490	14300	0.24:1.00	51424	Low molecular weight neuronal intermediate filament
577	877	G3NFD3	16.63	28	10	7		68700	82300	111000	102000	151000	28500	39600	6450	48400	12300	18300	78700	5.57:6.67:8.98:8.26:12.24:2.31:3.21:0.52:3.93:1.00:1.48:6.38	90500	34000	2.66:1.00	28834	Tropomyosin alpha-3 chain
2197	190913	G3P496	16.62	9	2	2	Deamidation (NQ)	0	2370	0	0	5180	0	11800	45200	15300	50800	55300	11400	0:0.05:0:0:0.10:0:0.23:0.89:0.30:1.00:1.09:0.22	1260	31600	0.04:1.00	46655	Carcinoembryonic antigen-related cell adhesion molecule 5
93	413	G3PP62	16.58	70	31	20	Carbamylation	182000	14700	20600	64500	7390	67400	122000	886000	1320000	275000	741000	499000	0.66:0.05:0.07:0.23:0.03:0.25:0.44:3.23:4.80:1.00:2.70:1.82	59400	640000	0.09:1.00	44999	Keratin type I cytoskeletal 13
1267	24397	G3PAQ1	16.57	19	5	5		36500	31000	0	15600	15000	19200	34400	47000	62500	41500	55000	22300	0.88:0.75:0:0.38:0.36:0.46:0.83:1.13:1.51:1.00:1.33:0.54	19500	43800	0.45:1.00	38353	Nucleosome assembly protein 1-like 4
2163	98326	G3P2X4	16.53	1	1	1		32400	24300	0	24600	24100	19100	28100	0	36200	47500	40600	31600	0.68:0.51:0:0.52:0.51:0.40:0.59:0:0.76:1.00:0.86:0.67	20800	30700	0.68:1.00	54605	Serum response factor-binding protein 1
51	142	G3Q6F5	16.5	33	66	54	Carbamylation	119000	63000	83600	73000	49500	81700	78100	203000	126000	210000	302000	159000	0.57:0.30:0.40:0.35:0.24:0.39:0.37:0.97:0.60:1.00:1.44:0.76	78300	180000	0.44:1.00	224774	Envoplakin
2265	66558	G3NA55	16.49	1	1	1		3990	0	0	0	2120	2660	4270	5030	4780	6110	6630	0	0.65:0:0:0:0.35:0.43:0.70:0.82:0.78:1.00:1.09:0	1460	4470	0.33:1.00	98682	Aconitate hydratase cytoplasmic
1627	146037	G3NVR3	16.43	3	4	3	Carbamylation	5380	3280	3170	-	1930	2140	6070	14700	41200	28800	11700	44600	0.19:0.11:0.11:-:0.07:0.07:0.21:0.51:1.43:1.00:0.41:1.55	3180	24500	0.13:1.00	145276	Isoleucyl-tRNA synthetase cytoplasmic
896	50718	G3PJQ7	16.42	12	7	7		49800	21400	15500	10200	7250	11900	82300	80900	83400	17400	63300	25200	2.86:1.23:0.89:0.59:0.42:0.68:4.72:4.64:4.78:1.00:3.63:1.45	19300	58700	0.33:1.00	54120	Branched-chain alpha-keto acid dehydrogenase complex component E2
1015	24294	G3PJI4	16.38	19	3	3		31500	1340	19100	34300	11200	32600	37000	39300	64700	41100	67100	24000	0.77:0.03:0.47:0.83:0.27:0.79:0.90:0.96:1.57:1.00:1.63:0.58	21700	45500	0.48:1.00	24734	Calpain small subunit 1
721	42391	G3PFH7	16.35	16	8	7	Pyro-glu from Q	3190	0	0	1330	0	14700	164000	0	0	578000	686000	589000	0.01:0:0:0.00:0:0.03:0.28:0:0:1.00:1.19:1.02	3200	336000	0.01:1.00	64804	Choriogenin / Zona pellucida glycoprotein 4
1418	15393	G3QC32	16.3	3	4	2	Acetylation (Protein N-term)	10200	4750	7600	7800	5370	6870	-	26700	32100	22800	12300	11700	0.45:0.21:0.33:0.34:0.24:0.30:-:1.17:1.41:1.00:0.54:0.51	7100	19900	0.36:1.00	105790	AP-2 complex subunit beta
1250	1452	G3NKG7	16.24	8	3	3		32200	49900	36500	54700	56600	47500	16600	36900	49800	26900	10800	9070	1.20:1.85:1.36:2.03:2.10:1.76:0.62:1.37:1.85:1.00:0.40:0.34	46200	25000	1.85:1.00	32455	Syntenin-1
421	199	G3N8M1	16.22	33	14	2		15100	0	15400	0	27200	29800	12400	37500	57300	77600	64000	65000	0.19:0:0.20:0:0.35:0.38:0.16:0.48:0.74:1.00:0.82:0.84	14600	52300	0.28:1.00	52559	Complement C3
562	355	G3NZN3	16.2	55	11	2		86400	120000	79700	145000	177000	84300	89800	83700	54300	75600	41300	39300	1.14:1.59:1.05:1.91:2.34:1.12:1.19:1.11:0.72:1.00:0.55:0.52	115000	64000	1.80:1.00	19894	Myosin light chain 9
944	1254	G3PAK3	16.1	8	4	1		8420	10400	6990	13100	10900	11100	-	14900	27500	22100	14000	16000	0.38:0.47:0.32:0.59:0.50:0.50:-:0.67:1.25:1.00:0.63:0.73	10200	18900	0.54:1.00	43774	Calreticulin
924	983	G3P2U9	16.08	13	3	3		118000	197000	212000	318000	468000	143000	83200	62300	82700	66600	76900	74500	1.78:2.96:3.19:4.77:7.02:2.15:1.25:0.94:1.24:1.00:1.15:1.12	243000	74400	3.26:1.00	20699	Histone H1
1527	1942	G3PT51	16.05	3	2	2		35200	49300	69600	64800	57200	47500	16300	36200	31700	43100	53700	16200	0.82:1.14:1.61:1.50:1.33:1.10:0.38:0.84:0.74:1.00:1.24:0.38	53900	36100	1.49:1.00	67617	Lysyl-tRNA synthetase
983	759	G3PQV3	16.03	42	6	6	Carbamylation	247000	422000	425000	375000	369000	242000	174000	326000	317000	36300	190000	131000	6.81:11.63:11.71:10.33:10.16:6.68:4.80:8.97:8.74:1.00:5.24:3.60	347000	196000	1.77:1.00	20284	Secreted phosphoprotein 2 / 24kDa
2514	162300	G3NHL5	16.01	2	1	1		2360	2680	0	0	0	3260	3490	4040	3240	4530	5330	0	0.52:0.59:0:0:0:0.72:0.77:0.89:0.71:1.00:1.18:0	1380	3440	0.40:1.00	46212	Lysophosphatidic acid phosphatase type 6
1623	144311	G3NYZ2	16.01	5	2	2		7080	1880	16900	6380	4520	2440	0	41500	36400	7360	19300	38500	0.96:0.25:2.29:0.87:0.61:0.33:0:5.64:4.95:1.00:2.61:5.23	6530	23800	0.27:1.00	38258	Interferon-induced protein 44 / Microtubule-associated protein 44
776	63016	G3PNZ9	16.01	7	3	3		5240	13700	11600	5350	4680	12500	20900	61100	85700	50200	22500	20100	0.10:0.27:0.23:0.11:0.09:0.25:0.42:1.22:1.71:1.00:0.45:0.40	8850	43400	0.20:1.00	56041	V-type proton ATPase subunit B 2
1672	2466	G3P148	15.8	6	4	3	Carbamylation	0	4960	7720	0	9080	0	32300	125000	79600	47000	42000	0	0:0.11:0.16:0:0.19:0:0.69:2.65:1.69:1.00:0.89:0	3630	54300	0.07:1.00	58920	Tripeptidyl-peptidase 1
617	1395	G3Q5I4	15.79	10	6	6	Carbamylation; Acetylation (Protein N-term)	122000	155000	132000	178000	185000	122000	178000	63000	99000	78300	67400	59300	1.56:1.98:1.69:2.27:2.36:1.56:2.28:0.80:1.26:1.00:0.86:0.76	153000	90900	1.68:1.00	75087	Splicing factor 3B subunit 2
937	1547	G3NRH9	15.76	4	3	1		3710	2520	1930	0	1270	2140	4400	8680	8300	0	0	4810	1.00:0.68:0.52:0:0.34:0.58:1.19:2.34:2.24:0:0:1.29	1930	4370	0.44:1.00	69028	Transketolase
25	92	G3NKG0	15.72	43	83	77	Pyro-glu from Q; Carbamylation; Carboxylation (E)	94500	87900	72800	77200	62800	82800	97500	244000	157000	178000	444000	286000	0.53:0.49:0.41:0.43:0.35:0.47:0.55:1.37:0.88:1.00:2.50:1.61	79700	234000	0.34:1.00	206606	Periplakin
1619	136387	G3PBF4	15.62	7	2	2		13600	15300	7340	0	0	9620	16700	14100	30700	24100	31000	13700	0.57:0.64:0.31:0:0:0.40:0.69:0.59:1.28:1.00:1.29:0.57	7640	21700	0.35:1.00	32014	Mitochondrial 2-oxodicarboxylate carrier
402	1656	G3NAW3	15.57	32	10	2		67000	22800	28400	31800	20800	39500	59500	45400	94900	70400	51000	48400	0.95:0.32:0.40:0.45:0.29:0.56:0.84:0.64:1.35:1.00:0.72:0.69	35000	61600	0.57:1.00	46114	Leukocyte elastase inhibitor
2539	220089	G3PVF1	15.55	5	1	1		0	0	0	0	11700	11400	0	18100	30100	18400	23700	14100	0:0:0:0:0.64:0.62:0:0.98:1.64:1.00:1.29:0.77	3850	17400	0.22:1.00	21072	Ganglioside GM2 activator
152	65	G3NC34	15.52	54	25	9	Pyro-glu from Q; Dimethylation (K); Methylation (DE); Citrullination; Carbamylation; 2 more	593000	548000	587000	386000	376000	548000	643000	905000	1000000	479000	817000	642000	1.24:1.14:1.23:0.81:0.79:1.14:1.34:1.89:2.09:1.00:1.71:1.34	506000	748000	0.68:1.00	50438	Elongation factor 1-alpha
83	371	G3N8L5	15.49	75	22	1	Carbamylation; Carbamidomethylation; Acetylation (K); Dimethylation (K); Methylation (K); 3 more	3090	13300	3380	19400	18800	15300	4560	3350	0	1330	2420	4180	2.32:10.04:2.54:14.63:14.14:11.50:3.43:2.52:0:1.00:1.82:3.14	12200	2640	4.63:1.00	15404	Histone H3
1771	1943	G3NG28	15.48	18	3	2		12600	15500	16600	10700	8190	15500	14000	14500	20300	23100	19200	18200	0.54:0.67:0.72:0.46:0.35:0.67:0.60:0.63:0.88:1.00:0.83:0.79	13200	18200	0.72:1.00	14486	Brain protein 44
966	2133	G3NNG5	15.48	8	3	3		35500	6040	7820	0	14300	10200	30800	35400	52800	29900	23000	0	1.18:0.20:0.26:0:0.48:0.34:1.03:1.18:1.76:1.00:0.77:0	12300	28700	0.43:1.00	41151	Proteasome regulatory subunit 4 / ATPase 1
759	1239	G3NB21	15.45	53	7	7	Carbamylation	184000	375000	296000	309000	456000	341000	370000	122000	165000	164000	190000	156000	1.12:2.28:1.80:1.88:2.77:2.07:2.25:0.74:1.01:1.00:1.15:0.95	327000	194000	1.68:1.00	13735	Cytochrome c oxidase subunit 5B
623	472	G3PAD7	15.36	69	9	9	Deamidation (NQ)	184000	182000	204000	328000	300000	312000	299000	346000	417000	383000	396000	251000	0.48:0.47:0.53:0.86:0.78:0.81:0.78:0.90:1.09:1.00:1.03:0.65	252000	349000	0.72:1.00	16795	Eukaryotic translation initiation factor 5A-1
1363	1013	G3QBQ2	15.3	9	3	1		25400	25900	8100	14400	13900	9730	33700	29400	17700	71800	38400	39500	0.35:0.36:0.11:0.20:0.19:0.14:0.47:0.41:0.25:1.00:0.53:0.55	16200	38400	0.42:1.00	32715	Transcriptional activator protein Pur-alpha
1222	1418	G3NTE5	15.19	29	4	4		63500	71200	59400	109000	57700	102000	18100	-	16400	44900	38700	78100	1.42:1.59:1.32:2.43:1.29:2.28:0.40:-:0.36:1.00:0.86:1.74	77200	36300	2.12:1.00	15962	Cytochrome c oxidase subunit 5A
1253	1895	G3NAC3	15.18	27	5	5		50500	33400	32700	65500	40600	62200	57600	60000	63900	119000	93100	70900	0.42:0.28:0.27:0.55:0.34:0.52:0.48:0.50:0.54:1.00:0.78:0.59	47500	77500	0.61:1.00	22111	Sciellin
172	149	G3QAF5	15.15	41	30	18	Carbamylation	200000	243000	228000	208000	195000	215000	255000	236000	228000	266000	215000	250000	0.75:0.91:0.86:0.78:0.73:0.81:0.96:0.89:0.86:1.00:0.81:0.94	215000	242000	0.89:1.00	67527	Moesin / Membrane-organizing extension spike protein
161	557	G3NH26	15.1	69	23	21	Carbamylation; Carbamidomethylation; Phospho neutral loss (ST); Carboxymethyl; Acetylation (Protein N-term)	120000	214000	160000	429000	300000	428000	591000	296000	367000	512000	673000	412000	0.23:0.42:0.31:0.84:0.59:0.84:1.15:0.58:0.72:1.00:1.31:0.80	297000	475000	0.62:1.00	38671	Malate dehydrogenase
1167	24313	G3PNN6	15.08	10	5	4		39200	39100	21100	59500	51400	43100	49500	89200	120000	48300	89100	61800	0.81:0.81:0.44:1.23:1.06:0.89:1.03:1.85:2.50:1.00:1.85:1.28	42200	81700	0.52:1.00	47750	Histone-binding protein RBBP7
1011	1898	G3N886	15.05	26	6	6		40200	70200	90500	114000	118000	49800	40100	28100	26700	55800	70800	19500	0.72:1.26:1.62:2.04:2.12:0.89:0.72:0.50:0.48:1.00:1.27:0.35	80500	43700	1.84:1.00	22921	High mobility group protein B2
780	1953	G3NZ99	15.05	19	8	8		33800	49600	35400	35000	24600	44600	33400	67800	104000	93000	46100	116000	0.36:0.53:0.38:0.38:0.26:0.48:0.36:0.73:1.12:1.00:0.50:1.24	38800	76700	0.51:1.00	44974	Protein Z-dependent protease inhibitor
2480	97911	G3PT63	15.04	1	1	1		5320	6620	6360	4620	13500	6350	2480	6190	3800	1350	0	1170	3.94:4.90:4.71:3.42:10.00:4.70:1.84:4.58:2.81:1.00:0:0.87	7130	2500	2.85:1.00	59748	Putative glycerol kinase 5
544	742	G3PZS7	15.04	64	10	9	Carbamidomethylation; Pyro-glu from Q	258000	241000	253000	361000	358000	307000	359000	413000	414000	491000	466000	259000	0.53:0.49:0.52:0.73:0.73:0.63:0.73:0.84:0.84:1.00:0.95:0.53	297000	400000	0.74:1.00	19753	60S ribosomal protein L12
867	1329	G3Q304	14.98	17	6	1		13100	23800	11900	19000	24600	17900	24000	23900	27100	26600	22400	24200	0.50:0.90:0.45:0.72:0.93:0.68:0.90:0.90:1.02:1.00:0.84:0.91	18400	24700	0.75:1.00	45380	PDZ and LIM domain protein 7
355	330	G3PL95	14.96	33	12	1	Acetylation (Protein N-term); Carbamylation; Phospho neutral loss (ST)	39200	77400	76700	174000	212000	60300	15300	18200	22100	20300	19600	45200	1.93:3.81:3.78:8.55:10.41:2.97:0.75:0.89:1.09:1.00:0.97:2.23	107000	23500	4.54:1.00	20849	Histone H1
553	393	G3P0X9	14.94	56	11	11	Carbamylation; Carbamidomethylation	477000	540000	479000	442000	467000	566000	574000	505000	598000	593000	590000	505000	0.80:0.91:0.81:0.74:0.79:0.95:0.97:0.85:1.01:1.00:1.00:0.85	495000	561000	0.88:1.00	19798	Cytolysin / Perforin / Complement C9-like protein
194	823	G3NLD8	14.94	16	20	19	Carbamylation	53600	43600	51900	23100	27200	40200	43900	111000	79000	80800	83300	37800	0.66:0.54:0.64:0.29:0.34:0.50:0.54:1.37:0.98:1.00:1.03:0.47	39900	72600	0.55:1.00	141511	High density lipoprotein [HDL] binding protein vigilin
250	24181	G3PFJ5	14.92	34	15	14	Carbamylation; Carbamidomethylation; Pyro-glu from Q; Deamidation (NQ)	0	0	0	135000	6690	371000	412000	0	0	1270000	1720000	1790000	0:0:0:0.11:0.01:0.29:0.32:0:0:1.00:1.35:1.41	85400	865000	0.10:1.00	44975	Choriogenin / Zona pellucida glycoprotein 3
1046	1464	G3Q9G8	14.92	35	5	5		142000	114000	81900	150000	170000	172000	76000	53900	126000	106000	122000	56300	1.34:1.07:0.77:1.42:1.60:1.62:0.72:0.51:1.19:1.00:1.15:0.53	138000	90000	1.54:1.00	16668	Single-stranded DNA-binding protein
884	42355	G3NU80	14.9	16	5	4		46200	14200	27800	76100	38600	37400	42800	58100	83200	76700	85600	58300	0.60:0.19:0.36:0.99:0.50:0.49:0.56:0.76:1.09:1.00:1.12:0.76	40000	67400	0.59:1.00	36576	Poly[rC]-binding protein 2
710	730	G3P805	14.88	38	9	9	Carbamylation	169000	62700	69200	145000	43700	85400	148000	183000	162000	150000	135000	150000	1.12:0.42:0.46:0.97:0.29:0.57:0.99:1.22:1.08:1.00:0.90:1.00	95700	155000	0.62:1.00	27835	Short chain dehydrogenase reductase
840	769	G3NU46	14.83	55	6	6	Carbamylation; Carbamidomethylation	118000	113000	72600	178000	221000	83100	93900	26300	84700	58300	42300	70300	2.02:1.94:1.24:3.05:3.78:1.42:1.61:0.45:1.45:1.00:0.72:1.20	131000	62600	2.09:1.00	13569	Small nuclear ribonucleoprotein Sm D2
58	180	G3PL98	14.81	80	20	16	Carbamylation; Sodium adduct; Dihydroxylation [P]; Phospho neutral loss (ST); Oxidation (M); 3 more	31400000	47500000	49500000	2140000	36300000	28600000	15900000	13600000	9280000	11000000	10700000	12900000	2.85:4.32:4.51:0.19:3.31:2.60:1.44:1.24:0.84:1.00:0.97:1.17	32600000	12200000	2.67:1.00	15730	Hemoglobin subunit alpha-1
2158	87879	G3N3Z3	14.8	6	1	1		0	6070	7360	0	0	0	5360	13300	18700	18800	18700	0	0:0.32:0.39:0:0:0:0.28:0.71:0.99:1.00:0.99:0	2240	12500	0.18:1.00	26604	Eukaryotic translation initiation factor 6
614	676	G3NGS6	14.79	45	9	9		284000	237000	254000	191000	83100	300000	349000	328000	422000	216000	368000	305000	1.32:1.10:1.18:0.88:0.39:1.39:1.62:1.52:1.96:1.00:1.71:1.42	237000	331000	0.72:1.00	15000	Fatty acid-binding protein 3
2036	1162	G3NQ50	14.79	3	1	1		12800	17000	21000	26800	29100	15000	21300	32800	33000	26200	33200	25600	0.49:0.65:0.80:1.02:1.11:0.57:0.81:1.25:1.26:1.00:1.27:0.98	20300	28700	0.71:1.00	30014	RNA-binding protein with serine-rich domain 1
1240	63034	G3NMW5	14.77	13	4	2		20200	15800	11700	5960	0	13700	22100	35000	29100	24300	12300	18700	0.83:0.65:0.48:0.25:0:0.56:0.91:1.44:1.20:1.00:0.51:0.77	11200	23600	0.48:1.00	34357	Retinol dehydrogenase 11
2298	25209	G3PZ42	14.77	2	2	1		8170	10600	8760	12800	16700	10700	0	15100	14800	14500	15500	0	0.57:0.73:0.61:0.89:1.15:0.74:0:1.04:1.02:1.00:1.07:0	11300	9970	1.13:1.00	44328	Cleavage stimulation factor subunit 2
836	1135	G3NCD1	14.75	32	8	3	Carbamylation	11900	40600	8130	57400	45500	52100	67100	160000	142000	134000	73100	20900	0.09:0.30:0.06:0.43:0.34:0.39:0.50:1.19:1.06:1.00:0.55:0.16	35900	99300	0.36:1.00	22449	Peptidyl-prolyl cis-trans isomerase F
2449	50804	G3NUX2	14.74	6	1	1		0	10600	9220	9160	12900	2170	0	38100	0	0	56800	33800	0:1.00:0.87:0.86:1.21:0.20:0:3.59:0:0:5.35:3.18	7340	21400	0.34:1.00	31528	Secretagogin
895	24653	G3PAI7	14.7	13	8	6	Carbamylation	54100	50700	59400	53700	51100	52000	38800	74000	82500	88100	104000	95900	0.61:0.58:0.67:0.61:0.58:0.59:0.44:0.84:0.94:1.00:1.18:1.09	53500	80600	0.66:1.00	62384	Polypyrimidine tract-binding protein 1
210	293	G3PWE9	14.69	45	21	2	Carbamylation; Carbamidomethylation	15200	14800	0	9220	0	6700	7950	36900	22300	27800	34800	17300	0.55:0.53:0:0.33:0:0.24:0.29:1.33:0.80:1.00:1.25:0.62	7650	24500	0.31:1.00	58055	Pyruvate kinase
97	201	G3P597	14.67	49	35	24	Carbamylation; Acetylation (Protein N-term); Carbamidomethylation	147000	168000	143000	126000	97300	104000	138000	355000	241000	255000	171000	177000	0.58:0.66:0.56:0.50:0.38:0.41:0.54:1.39:0.95:1.00:0.67:0.70	131000	234000	0.56:1.00	89464	Transitional endoplasmic reticulum ATPase / Valosin-containing protein / Cdc48
68	3	G3NIM4	14.66	73	37	35	Carbamylation; Citrullination; Pyro-glu from Q; Phospho neutral loss (ST)	1550000	1680000	1730000	1430000	1230000	951000	895000	1000000	1070000	1410000	1050000	1010000	1.10:1.19:1.23:1.02:0.87:0.68:0.64:0.71:0.76:1.00:0.75:0.72	1430000	1070000	1.33:1.00	48418	Keratin type I cytoskeletal 18
1016	25434	G3NTC1	14.65	7	6	5		18500	3940	35200	6430	4880	10200	19600	37700	36500	36000	38000	11200	0.52:0.11:0.98:0.18:0.14:0.28:0.54:1.05:1.02:1.00:1.06:0.31	13200	29800	0.44:1.00	100614	C-1-tetrahydrofolate synthase cytoplasmic
1489	2150	G3NRD6	14.63	13	4	3		63500	49300	62300	88500	90200	68400	58400	59200	42600	52600	56200	39000	1.21:0.94:1.18:1.68:1.72:1.30:1.11:1.13:0.81:1.00:1.07:0.74	73000	51300	1.42:1.00	44618	Protein NDRG1 / N-myc downstream-regulated 1
442	594	G3P046	14.52	30	14	14		109000	100000	99500	174000	104000	165000	267000	96600	155000	284000	296000	209000	0.39:0.35:0.35:0.61:0.37:0.58:0.94:0.34:0.55:1.00:1.04:0.74	125000	218000	0.57:1.00	53895	Dihydrolipoamide dehydrogenase
1216	144275	G3PG43	14.5	25	5	2		8200	0	0	930	0	754	5200	28100	37300	11300	33900	6030	0.73:0:0:0.08:0:0.07:0.46:2.49:3.31:1.00:3.01:0.53	1650	20300	0.08:1.00	25443	Proteasome subunit alpha type
1383	25817	G3Q9L0	14.48	2	2	2	Carbamylation	9240	8290	7020	2910	-	8530	9260	19200	21500	75900	80900	87800	0.12:0.11:0.09:0.04:-:0.11:0.12:0.25:0.28:1.00:1.07:1.16	7200	49100	0.15:1.00	111654	Hypoxia up-regulated protein 1
737	24188	G3Q434	14.45	37	7	7		50900	35300	16000	13500	40700	26500	67700	79400	58400	41800	47200	28700	1.22:0.84:0.38:0.32:0.98:0.63:1.62:1.90:1.40:1.00:1.13:0.69	30500	53900	0.57:1.00	24849	Hypoxanthine-guanine phosphoribosyltransferase
90	1094	G3NVI7	14.44	14	30	26		55600	36900	11800	25200	10500	35200	34400	23400	84800	98600	98100	64400	0.56:0.37:0.12:0.26:0.11:0.36:0.35:0.24:0.86:1.00:1.00:0.65	30900	67300	0.46:1.00	229243	Envoplakin
486	397	G3NBG2	14.37	47	15	15	Methylation (K); Deamidation (NQ)	139000	198000	251000	327000	419000	331000	221000	55700	226000	241000	26400	12900	0.58:0.82:1.04:1.35:1.74:1.37:0.91:0.23:0.94:1.00:0.11:0.05	277000	130000	2.13:1.00	28005	60S ribosomal protein L8
1693	144537	G3NDB1	14.36	2	1	1		24100	11000	12100	10000	0	6600	0	24400	24600	21200	19800	18400	1.13:0.52:0.57:0.47:0:0.31:0:1.15:1.16:1.00:0.94:0.87	10600	18100	0.59:1.00	62563	Alanine aminotransferase 2-like
1246	945	G3PS46	14.36	20	3	3		126000	167000	184000	139000	175000	97400	164000	96600	43500	70900	105000	100000	1.77:2.36:2.60:1.96:2.47:1.37:2.31:1.36:0.61:1.00:1.47:1.41	148000	102000	1.46:1.00	20684	Ferritin H
78	246	G3NN36	14.33	31	38	11	Carbamidomethylation; Carbamylation	170000	104000	110000	12400	34700	33500	95700	410000	168000	155000	182000	214000	1.10:0.67:0.71:0.08:0.22:0.22:0.62:2.65:1.09:1.00:1.18:1.39	86300	204000	0.42:1.00	160820	Alpha-2-macroglobulin
450	712	G3PTQ9	14.32	7	11	8	Hydroxylation [P]; Dihydroxylation [P]	235000	253000	109000	182000	268000	380000	499000	335000	338000	208000	403000	464000	1.13:1.22:0.52:0.87:1.28:1.82:2.40:1.61:1.62:1.00:1.93:2.22	238000	374000	0.64:1.00	162135	Collagen alpha-1 type V chain
64	4062	G3N9W9	14.31	18	50	47	Carbamidomethylation; Hydroxylation [P]	101000	0	3860	6730	0	17800	90800	350000	574000	63500	203000	212000	1.59:0:0.06:0.11:0:0.28:1.43:5.50:9.04:1.00:3.20:3.34	21600	249000	0.09:1.00	337155	Collagen alpha-3 type VI chain
1840	158955	G3PVG3	14.27	9	2	2		22400	19000	4850	0	0	6530	23100	21600	42600	37100	16500	29600	0.60:0.51:0.13:0:0:0.18:0.62:0.58:1.15:1.00:0.45:0.80	8790	28400	0.31:1.00	25563	Transmembrane emp24 domain-containing protein 9
968	24372	G3PTA7	14.22	11	3	3		41900	12600	19500	36000	29500	72400	22300	5150	12100	3800	0	0	11.01:3.32:5.12:9.47:7.77:19.06:5.86:1.35:3.19:1.00:0:0	35300	7220	4.89:1.00	35281	Muscle-related coiled-coil protein
1023	1187	G3N8B6	14.2	11	4	2		11900	10700	7970	9920	8480	10300	8750	33000	53400	39800	26600	0	0.30:0.27:0.20:0.25:0.21:0.26:0.22:0.83:1.34:1.00:0.67:0	9870	26900	0.37:1.00	35106	Annexin A3
716	824	G3Q8Z7	14.18	56	7	6	Phospho neutral loss (ST); Acetylation (Protein N-term)	208000	268000	185000	358000	252000	266000	185000	178000	197000	230000	194000	138000	0.90:1.17:0.80:1.55:1.10:1.16:0.81:0.78:0.86:1.00:0.84:0.60	256000	187000	1.37:1.00	12730	Myotrophin
1740	50815	G3P4A1	14.17	8	3	3		45100	24400	33700	8130	25400	18200	19100	61600	66900	64100	39700	39200	0.70:0.38:0.53:0.13:0.40:0.28:0.30:0.96:1.04:1.00:0.62:0.61	26500	51300	0.52:1.00	46866	Cystathionine gamma-lyase
1327	24239	G3Q7A9	14.14	12	3	3		10800	13800	18200	20500	21800	20100	39400	22800	48900	18400	27400	25900	0.59:0.75:0.99:1.11:1.18:1.09:2.14:1.24:2.65:1.00:1.49:1.41	17500	30500	0.57:1.00	34976	DNA [apurinic or apyrimidinic site] lyase / Endonuclease 1
755	683	G3QC01	14.14	9	6	3		21600	0	21800	17200	13900	17900	29400	51600	46500	46900	19500	18000	0.46:0:0.46:0.37:0.30:0.38:0.63:1.10:0.99:1.00:0.42:0.38	15400	35300	0.44:1.00	53109	Septin-8A
1798	24535	G3NHD4	14.13	5	1	1		11500	4870	3170	6170	5700	10200	10200	15100	11500	13900	26400	-	0.83:0.35:0.23:0.44:0.41:0.73:0.73:1.09:0.83:1.00:1.90:-	6930	15400	0.45:1.00	36017	Glycogenin-1
2123	27386	G3NZH7	14.12	1	1	1		0	1170	711	0	0	0	1230	2820	2340	1400	2660	0	0:0.83:0.51:0:0:0:0.87:2.01:1.67:1.00:1.90:0	313	1740	0.18:1.00	123210	Regulator of nonsense transcripts 1
2523	176442	G3NJL7	14.12	1	1	1		3900	2820	2710	4100	3700	3170	3760	5810	7370	7110	5650	2870	0.55:0.40:0.38:0.58:0.52:0.45:0.53:0.82:1.04:1.00:0.79:0.40	3400	5430	0.63:1.00	97992	RNA-binding protein 12
943	1032	G3PBP9	14.06	6	3	1	Acetylation (Protein N-term)	8620	3680	4300	8070	7120	7260	10200	8560	9270	9180	7230	-	0.94:0.40:0.47:0.88:0.78:0.79:1.11:0.93:1.01:1.00:0.79:-	6510	8890	0.73:1.00	51171	Integrin-linked protein kinase
367	479	G3N5E0	14.05	34	13	13	Carbamylation	418000	416000	511000	864000	869000	589000	470000	368000	316000	235000	352000	506000	1.78:1.77:2.17:3.67:3.69:2.50:2.00:1.56:1.34:1.00:1.50:2.15	611000	374000	1.63:1.00	35327	Keratocan
651	825	G3PPX8	13.98	13	5	1		0	5420	0	0	1790	374	7640	15200	12700	3930	22700	3940	0:1.38:0:0:0.46:0.10:1.95:3.87:3.24:1.00:5.78:1.00	1270	11000	0.11:1.00	45689	Heat shock 40 kDa protein DnaJ-like A2
626	948	G3N7F6	13.97	13	7	5		29100	34100	23500	66000	69600	39200	66900	93800	56400	99500	98100	36600	0.29:0.34:0.24:0.66:0.70:0.39:0.67:0.94:0.57:1.00:0.99:0.37	47100	75200	0.63:1.00	61711	Far upstream element-binding protein 3
2531	190954	G3Q3Z3	13.88	3	2	1	Carbamylation	0	2560	0	0	0	2580	2720	7860	7240	7680	13900	0	0:0.33:0:0:0:0.34:0.35:1.02:0.94:1.00:1.82:0	858	6570	0.13:1.00	78832	Bifunctional UDP-N-acetylglucosamine 2-epimerase/N-acetylmannosamine kinase
1337	1431	G3NV10	13.85	7	1	1		16900	32000	35600	36700	67800	21300	11000	0	0	10700	18100	20700	1.58:3.00:3.33:3.44:6.35:2.00:1.03:0:0:1.00:1.70:1.94	35100	10100	3.48:1.00	11467	Stromal cell-derived factor 1
2528	177208	G3NC64	13.8	2	2	1		61700	45000	15400	54400	19800	62100	-	82200	102000	44800	87600	59000	1.38:1.00:0.34:1.21:0.44:1.38:-:1.83:2.28:1.00:1.95:1.32	43100	75200	0.57:1.00	77079	Protein arginine N-methyltransferase 7
959	1280	G3NRG4	13.8	24	5	2	Carbamidomethylation	25200	0	0	14800	16500	0	31800	53900	0	0	45200	0	1.00:0:0:0.59:0.65:0:1.27:2.14:0:0:1.80:0	9400	21800	0.43:1.00	20466	Ferritin M
1083	3978	G3Q8D2	13.77	5	6	6		41700	10400	0	0	0	19600	32900	247000	192000	0	548000	410000	1.00:0.25:0:0:0:0.47:0.79:5.91:4.59:0:13.15:9.82	11900	238000	0.05:1.00	144746	M-protein striated muscle
697	1257	G3PUL8	13.75	25	9	9		68200	28400	52400	56000	47900	58200	71700	87300	118000	111000	75200	39600	0.61:0.26:0.47:0.50:0.43:0.52:0.64:0.78:1.06:1.00:0.67:0.36	51900	83900	0.62:1.00	49722	Proteasome regulatory subunit 6A / ATPase 3
1834	144351	G3PMH5	13.72	7	2	2		0	0	12900	9250	0	0	23500	20700	27600	5460	24600	21600	0:0:2.36:1.69:0:0:4.31:3.79:5.05:1.00:4.50:3.95	3690	20600	0.18:1.00	29756	Proteasome subunit beta type
456	1088	G3NE52	13.67	28	11	10		89700	60600	43900	7300	13800	83600	69100	51700	85600	110000	120000	116000	0.81:0.55:0.40:0.07:0.13:0.76:0.63:0.47:0.78:1.00:1.09:1.06	52600	92200	0.57:1.00	49402	Intermediate filament protein ON3
1550	42265	G3P026	13.65	5	2	2		14500	0	0	0	0	14600	39500	32900	22100	40400	11600	18900	0.36:0:0:0:0:0.36:0.98:0.82:0.55:1.00:0.29:0.47	4860	27600	0.18:1.00	54727	Adenylosuccinate lyase
1526	1885	G3PBS8	13.65	5	1	1		0	7900	0	0	0	18500	20000	32900	51400	29000	58700	0	0:0.27:0:0:0:0.64:0.69:1.13:1.77:1.00:2.02:0	4400	32000	0.14:1.00	16626	Ubiquitin-conjugating enzyme E2 variant 1
800	1406	G3P8K8	13.64	12	5	3		5450	7880	13100	16300	16000	13000	33500	47400	46600	32400	13500	7320	0.17:0.24:0.40:0.50:0.49:0.40:1.03:1.46:1.44:1.00:0.42:0.23	11900	30100	0.40:1.00	48368	2-oxoglutarate dehydrogenase complex component E2
663	11853	G3PYL5	13.64	32	8	6		55000	38800	38400	84500	78700	76600	88600	83700	82900	86300	87300	79400	0.64:0.45:0.45:0.98:0.91:0.89:1.03:0.97:0.96:1.00:1.01:0.92	65700	84700	0.78:1.00	29294	Elongation factor 1-delta
65	170	G3PNE8	13.64	93	21	20	Carbamylation; Sodium adduct; Phospho neutral loss (ST); Deamidation (NQ); Oxidation (M); 2 more	38200000	43700000	55800000	43100000	35400000	27500000	43300000	26300000	23900000	27900000	23200000	30400000	1.37:1.57:2.00:1.55:1.27:0.99:1.55:0.94:0.86:1.00:0.83:1.09	40600000	29200000	1.39:1.00	15528	Hemoglobin subunit alpha-2
267	990	G3PTE1	13.59	44	9	4	Carbamidomethylation; Carbamylation; Methylation (DE)	87500	245000	254000	95700	206000	65600	435000	747000	842000	1810000	517000	0	0.05:0.14:0.14:0.05:0.11:0.04:0.24:0.41:0.47:1.00:0.29:0	159000	725000	0.22:1.00	18280	Nattectin
1191	920	G3PHS6	13.58	13	6	5		30200	41000	101000	16100	36100	26200	72100	108000	58400	103000	119000	37400	0.29:0.40:0.97:0.16:0.35:0.25:0.70:1.05:0.56:1.00:1.15:0.36	44000	83100	0.53:1.00	48914	Elongation factor Tu
463	758	G3NX96	13.55	35	11	11	Carbamylation	223000	184000	203000	265000	269000	472000	200000	271000	73100	155000	58100	103000	1.44:1.18:1.31:1.71:1.73:3.04:1.29:1.74:0.47:1.00:0.37:0.66	269000	143000	1.88:1.00	41635	Coagulation factor XI
817	42308	G3QAE5	13.55	18	10	9		33100	28500	35600	43300	21700	30100	51100	35000	49100	65800	32200	42200	0.50:0.43:0.54:0.66:0.33:0.46:0.78:0.53:0.75:1.00:0.49:0.64	32000	48900	0.66:1.00	66183	Apoptosis-inducing factor 1
1033	24421	G3PKM0	13.53	17	3	3		19100	8480	26100	21200	22700	16100	69700	50200	49500	6970	53300	27900	2.74:1.22:3.75:3.04:3.25:2.31:9.99:7.20:7.10:1.00:7.64:4.00	19000	42900	0.44:1.00	35872	Eukaryotic translation initiation factor 3G
394	640	G3Q0H8	13.52	11	13	1	Carbamidomethylation	604000	860000	798000	220000	163000	312000	76900	206000	90300	162000	159000	297000	3.74:5.32:4.94:1.36:1.01:1.93:0.48:1.27:0.56:1.00:0.98:1.84	493000	165000	2.98:1.00	112056	Sodium/potassium-transporting ATPase subunit alpha 2
384	675	G3PET2	13.52	72	9	7	Acetylation (Protein N-term); Sodium adduct; Methylation (DE); Dimethylation (K); Carbamylation	1620000	688000	676000	1720000	2150000	2750000	1420000	313000	1060000	260000	457000	625000	6.22:2.65:2.60:6.60:8.28:10.57:5.45:1.20:4.06:1.00:1.76:2.40	1600000	688000	2.33:1.00	11920	Parvalbumin beta
2020	144686	G3NFY2	13.5	3	2	2		9180	4610	1060	4030	0	5020	9700	27200	16300	7740	31800	6070	1.19:0.60:0.14:0.52:0:0.65:1.25:3.52:2.10:1.00:4.11:0.78	3980	16500	0.24:1.00	73455	SUMO-activating enzyme subunit 2
713	521	G3PP08	13.45	29	5	5	Carbamylation	72700	259000	228000	357000	384000	276000	186000	100000	119000	153000	148000	156000	0.48:1.70:1.50:2.34:2.52:1.81:1.22:0.66:0.78:1.00:0.97:1.02	263000	144000	1.83:1.00	15883	60S ribosomal protein L27
889	848	G3PXH5	13.44	12	5	5		111000	108000	86300	83700	86200	70200	111000	110000	175000	133000	115000	91700	0.84:0.81:0.65:0.63:0.65:0.53:0.84:0.83:1.32:1.00:0.87:0.69	90800	123000	0.74:1.00	58208	Calnexin
524	1021	G3Q084	13.4	24	13	10		92000	70700	54700	49800	62000	73300	64000	118000	76700	131000	89000	92700	0.70:0.54:0.42:0.38:0.47:0.56:0.49:0.90:0.59:1.00:0.68:0.71	67100	95200	0.70:1.00	59735	EH domain-containing protein 1 / Testilin / PAST homolog
683	1730	G3P7H4	13.38	62	10	10	Carbamylation; Carbamidomethylation	73700	90700	90900	265000	160000	162000	440000	457000	458000	161000	240000	116000	0.46:0.56:0.56:1.64:0.99:1.01:2.73:2.83:2.84:1.00:1.49:0.72	140000	312000	0.45:1.00	16623	Leukocyte cell-derived chemotaxin 2
290	938	G3P4Q7	13.35	11	12	3	Carbamidomethylation	32900	11300	7280	4350	0	9190	18700	28300	81600	34300	27800	36000	0.96:0.33:0.21:0.13:0:0.27:0.55:0.82:2.38:1.00:0.81:1.05	10800	37800	0.29:1.00	113240	Sodium/potassium-transporting ATPase subunit alpha 3
964	1934	G3PRW2	13.35	23	6	6		42800	33300	40600	65300	92000	49200	12100	14000	28300	61800	14400	32200	0.69:0.54:0.66:1.06:1.49:0.80:0.20:0.23:0.46:1.00:0.23:0.52	57400	27100	2.11:1.00	29440	Transcription factor A
1412	3411	G3NEC0	13.3	7	2	1		4580	4550	9430	9260	11200	6570	7600	9570	14500	12500	11600	10300	0.37:0.36:0.75:0.74:0.89:0.52:0.61:0.76:1.16:1.00:0.93:0.82	7600	11000	0.69:1.00	39487	RNA-binding protein 39
1285	26209	G3P7F1	13.29	7	4	4		82000	63400	46500	58200	40000	90600	47500	39800	45000	39200	40200	42700	2.09:1.62:1.19:1.49:1.02:2.31:1.21:1.02:1.15:1.00:1.03:1.09	63400	42400	1.50:1.00	61968	Prolyl 4-hydroxylase subunit alpha-1
1387	51975	G3PUK5	13.27	8	4	4		72300	43400	54600	61200	53600	82300	40900	110000	132000	94300	101000	178000	0.77:0.46:0.58:0.65:0.57:0.87:0.43:1.17:1.40:1.00:1.07:1.89	61300	117000	0.52:1.00	56919	Protein phosphatase 1G
99	85	G3N8Q3	13.27	61	33	11	Carbamylation; Acetylation (Protein N-term); Pyro-glu from Q	68300	224000	172000	692000	784000	289000	225000	47800	11900	23900	29000	6810	2.85:9.35:7.17:28.90:32.78:12.05:9.41:2.00:0.50:1.00:1.21:0.28	371000	57400	6.46:1.00	33139	Tropomyosin alpha-3 chain
931	953	G3PY06	13.26	49	6	6	Carbamylation	140000	172000	202000	204000	202000	297000	194000	270000	286000	282000	331000	244000	0.50:0.61:0.72:0.73:0.72:1.06:0.69:0.96:1.01:1.00:1.18:0.87	203000	268000	0.76:1.00	11725	Peptidyl-prolyl cis-trans isomerase FKBP1A
1593	24240	G3NY18	13.24	9	1	1		20900	0	0	28700	0	22000	0	0	0	13000	0	15900	1.60:0:0:2.20:0:1.68:0:0:0:1.00:0:1.22	11900	4830	2.47:1.00	16576	Epididymal secretory protein E1
433	671	G3NSQ4	13.24	18	9	3	Carbamylation	89700	53500	55200	50700	48200	64700	76700	142000	67400	85100	69700	120000	1.05:0.63:0.65:0.60:0.57:0.76:0.90:1.67:0.79:1.00:0.82:1.41	60300	93500	0.65:1.00	50955	Tubulin beta chain
962	1728	G3NC06	13.23	20	5	5		60300	43200	41300	17400	34400	33900	20200	24300	27000	25200	20500	23500	2.40:1.72:1.64:0.69:1.37:1.35:0.80:0.97:1.07:1.00:0.82:0.94	38400	23500	1.64:1.00	28206	Proteasome activator complex subunit 1 / Proteasome activator 28 alpha
1035	72987	G3QBP3	13.22	6	4	4		29900	60100	72300	25400	19800	14400	48300	70000	93300	58400	71800	45100	0.51:1.03:1.24:0.44:0.34:0.25:0.83:1.20:1.60:1.00:1.23:0.77	37000	64500	0.57:1.00	67366	Pyruvate dehydrogenase complex component E2
2540	220101	G3N519	13.22	7	1	1		8640	4190	1260	0	6360	0	13700	26200	8340	6990	15200	8030	1.24:0.60:0.18:0:0.91:0:1.96:3.74:1.19:1.00:2.18:1.15	3410	13100	0.26:1.00	17695	Bcl-2-like protein 15
2409	24334	G3P2T7	13.21	15	1	1		62300	48800	26200	32900	42500	43800	37600	65000	70800	58800	55900	62300	1.06:0.83:0.45:0.56:0.72:0.74:0.64:1.10:1.20:1.00:0.95:1.06	42800	58400	0.73:1.00	10030	Protein transport protein Sec61 subunit beta
2509	162213	G3N721	13.2	7	1	1		0	0	10200	0	16200	7240	25500	24200	0	17700	31200	11300	0:0:0.58:0:0.92:0.41:1.44:1.37:0:1.00:1.76:0.64	5610	18300	0.31:1.00	13360	Macrosialin
2419	24778	G3PWT9	13.17	6	1	1		29000	20800	19400	12800	26900	24900	26300	25600	38400	28600	28900	27900	1.01:0.73:0.68:0.45:0.94:0.87:0.92:0.90:1.34:1.00:1.01:0.97	22300	29300	0.76:1.00	16979	Heparin-binding growth factor 2
2007	72900	G3NBX4	13.1	4	1	1		0	6770	4450	13000	0	0	0	15400	14000	15700	25100	0	0:0.43:0.28:0.83:0:0:0:0.98:0.89:1.00:1.60:0	4040	11700	0.35:1.00	26765	Polyadenylate-binding protein 2
102	93	G3PYJ1	13.07	38	32	29	Carbamylation; Carboxylation (E); Half of a disulfide bridge	247000	310000	200000	389000	374000	240000	164000	244000	139000	229000	257000	219000	1.08:1.35:0.87:1.70:1.63:1.05:0.72:1.07:0.61:1.00:1.12:0.96	309000	209000	1.48:1.00	101102	Eosinophil peroxidase
2101	24419	G3PI33	13.06	7	2	1		8810	9990	-	12000	9470	11400	14100	20900	14000	10300	17200	10900	0.86:0.97:-:1.17:0.92:1.11:1.38:2.04:1.36:1.00:1.68:1.06	10300	14600	0.71:1.00	31130	NAD-dependent deacetylase sirtuin-5
736	1298	G3NTG1	13.05	22	7	7		64800	51700	42300	53200	30900	65300	56300	80000	62700	54500	89200	69700	1.19:0.95:0.78:0.98:0.57:1.20:1.03:1.47:1.15:1.00:1.64:1.28	57100	68800	0.83:1.00	44291	Dynactin subunit 2
344	808	G3Q329	13.03	26	13	10	Acetylation (Protein N-term)	44000	58300	79000	21400	30200	32200	68300	44000	89000	90000	62200	63200	0.49:0.65:0.88:0.24:0.34:0.36:0.76:0.49:0.99:1.00:0.69:0.70	44200	69400	0.64:1.00	66131	Lamin-B1
426	203	G3NHJ8	12.99	35	16	16		208000	220000	181000	202000	95300	178000	154000	192000	329000	281000	284000	292000	0.74:0.78:0.65:0.72:0.34:0.63:0.55:0.69:1.17:1.00:1.01:1.04	181000	255000	0.71:1.00	47777	Adenosylhomocysteinase
50	4	G3Q2W6	12.98	75	44	31	Phospho neutral loss (ST); Deamidation (NQ); Carbamylation; Hex1HexNAc1; Pyro-glu from Q; 4 more	3140000	1830000	1850000	2240000	1250000	1690000	2750000	2850000	3310000	2300000	2630000	2320000	1.36:0.79:0.80:0.97:0.54:0.73:1.19:1.24:1.44:1.00:1.14:1.01	2000000	2700000	0.74:1.00	47308	Keratin type I cytoskeletal 13
1533	2209	G3N853	12.95	7	2	2		32300	24500	36400	20000	-	15500	37600	30700	45900	28800	53500	32600	1.12:0.85:1.26:0.69:-:0.54:1.30:1.07:1.59:1.00:1.86:1.13	25300	38200	0.66:1.00	25003	Proteasome subunit beta type
927	3985	G3NKK3	12.92	5	5	3		36400	14700	15500	11100	28100	25300	61900	45200	31000	41800	58500	11600	0.87:0.35:0.37:0.26:0.67:0.61:1.48:1.08:0.74:1.00:1.40:0.28	21800	44500	0.49:1.00	159043	Collagen alpha-4 type IV chain
747	878	G3NRX0	12.92	15	7	1		8700	8540	0	8910	6680	7930	0	15600	13000	8840	12100	0	0.98:0.97:0:1.01:0.76:0.90:0:1.77:1.47:1.00:1.37:0	6790	8270	0.82:1.00	40431	Serine/arginine-rich splicing factor 6
1311	1226	G3NZM5	12.85	20	3	3		69700	71700	61400	92900	131000	74400	54300	66600	62600	52000	62800	45100	1.34:1.38:1.18:1.79:2.51:1.43:1.05:1.28:1.20:1.00:1.21:0.87	86900	57200	1.52:1.00	16746	U6 snRNA-associated Sm-like protein LSm4
1171	24770	G3PIZ9	12.84	15	4	1		11200	2570	0	3830	22400	10500	0	22000	17100	19000	20300	0	0.59:0.13:0:0.20:1.18:0.55:0:1.16:0.90:1.00:1.07:0	8410	13100	0.64:1.00	36211	Nucleolysin TIA-1 isoform p40
2172	144297	G3NLV6	12.83	7	1	1		8100	0	8800	15400	14700	16900	15300	18800	19600	22800	14500	0	0.35:0:0.39:0.68:0.64:0.74:0.67:0.82:0.86:1.00:0.63:0	10600	15200	0.70:1.00	11488	PHD finger-like domain-containing protein 5A
1503	26889	G3NC51	12.79	5	3	3		15200	14800	8130	20000	8670	11200	24100	27600	23400	29400	24700	4860	0.52:0.50:0.28:0.68:0.29:0.38:0.82:0.94:0.80:1.00:0.84:0.17	13000	22400	0.58:1.00	69542	Phosphoenolpyruvate carboxykinase [GTP]
2316	50736	G3PRV4	12.78	7	1	1		4900	11700	-	19900	20900	18100	18500	23800	27900	21200	27000	20700	0.23:0.55:-:0.94:0.98:0.85:0.87:1.12:1.31:1.00:1.27:0.98	15100	23200	0.65:1.00	16559	Ubiquitin-conjugating enzyme E2 D4
1572	1709	G3QCN3	12.76	18	3	2		19100	24100	31000	67100	36500	17400	29800	47800	96800	69200	50300	59700	0.28:0.35:0.45:0.97:0.53:0.25:0.43:0.69:1.40:1.00:0.73:0.86	32500	58900	0.55:1.00	11380	NADH dehydrogenase [ubiquinone] 1 alpha subcomplex subunit 2
903	1818	G3P0D8	12.75	27	6	3	Carbamylation	115000	45000	37500	32900	46400	39200	28300	178000	148000	92300	86500	120000	1.24:0.49:0.41:0.36:0.50:0.42:0.31:1.93:1.60:1.00:0.94:1.30	52600	109000	0.48:1.00	19725	Troponin I
1890	1486	G3Q2S7	12.72	11	2	2		23100	29700	15200	92100	63400	42700	7040	0	24800	13300	15700	13100	1.73:2.23:1.14:6.91:4.76:3.21:0.53:0:1.86:1.00:1.18:0.98	44400	12300	3.60:1.00	16275	Lysozyme C
263	4059	G3PDH7	12.72	4	10	10		30900	28500	21000	31700	23800	32900	39100	77300	35400	20800	69600	79100	1.48:1.37:1.01:1.52:1.14:1.58:1.88:3.71:1.70:1.00:3.34:3.79	28800	53600	0.54:1.00	329085	Collagen alpha-1 type XII chain
1604	42287	G3PQR7	12.71	2	1	1		59500	37500	43500	70600	38500	11900	19700	23800	28700	0	25300	16600	1.00:0.63:0.73:1.19:0.65:0.20:0.33:0.40:0.48:0:0.43:0.28	43600	19000	2.29:1.00	48754	Cell surface A33 antigen
1138	1842	G3P1P4	12.71	13	4	4		25300	51400	18700	32100	43000	44300	71700	56100	54600	28100	54100	51300	0.90:1.83:0.67:1.14:1.53:1.58:2.55:2.00:1.95:1.00:1.93:1.83	35800	56200	0.64:1.00	40393	Isocitrate dehydrogenase [NAD] subunit gamma 1
2440	42294	G3PWS9	12.7	1	1	1	Carbamylation	12200	1460	0	0	2600	1530	943	45000	69700	12600	23600	25600	0.97:0.12:0:0:0.21:0.12:0.07:3.56:5.52:1.00:1.87:2.03	2970	29600	0.10:1.00	112039	Nucleotide-binding oligomerization domain-containing protein 2
100	67	G3NJN7	12.66	59	38	2	Carbamylation	53600	5770	25700	52500	23300	59800	81300	77600	87500	39300	51200	44400	1.36:0.15:0.65:1.34:0.59:1.52:2.07:1.97:2.23:1.00:1.30:1.13	36800	63500	0.58:1.00	79428	Gelsolin
387	15779	G3NQW1	12.64	16	13	12		27400	37000	23200	59800	40600	57100	73700	58900	58100	104000	31400	73800	0.26:0.35:0.22:0.57:0.39:0.55:0.71:0.56:0.56:1.00:0.30:0.71	40800	69600	0.59:1.00	88861	Plakophilin-3
1577	2262	G3PFX7	12.61	16	2	2		35300	39300	45300	26500	27500	61300	62900	39800	57000	85300	65400	40300	0.41:0.46:0.53:0.31:0.32:0.72:0.74:0.47:0.67:1.00:0.77:0.47	39200	58400	0.67:1.00	10300	60S ribosomal protein L37A
1588	11787	G3PNN2	12.6	6	2	2		0	3430	0	735	0	634	488	8280	21100	44500	27300	7090	0:0.08:0:0.02:0:0.01:0.01:0.19:0.47:1.00:0.61:0.16	800	18100	0.04:1.00	35556	Fructose-16-bisphosphatase 1
1684	50690	G3NBL3	12.55	2	1	1		0	11000	6650	6260	6900	11600	0	8430	15900	18900	0	17600	0:0.58:0.35:0.33:0.36:0.61:0:0.45:0.84:1.00:0:0.93	7070	10100	0.70:1.00	40295	Endophilin-B1
379	485	G3N821	12.5	71	9	9	Acetylation (Protein N-term); Carbamylation; Carbamidomethylation; Deamidation (NQ)	1310000	1260000	1070000	1700000	1560000	1510000	1040000	2260000	2180000	2350000	2340000	1540000	0.56:0.54:0.45:0.72:0.67:0.64:0.44:0.96:0.93:1.00:1.00:0.66	1400000	1950000	0.72:1.00	13718	Profilin-1
1106	921	G3PGE4	12.5	21	3	3		92200	114000	105000	130000	121000	75000	80400	193000	140000	142000	184000	147000	0.65:0.81:0.74:0.92:0.86:0.53:0.57:1.36:0.99:1.00:1.30:1.04	106000	148000	0.72:1.00	17016	Eukaryotic translation initiation factor 5A-1
1137	1698	G3NRG5	12.5	5	4	4		58800	80400	80800	19800	17700	25300	14400	24700	7710	12400	21500	21200	4.74:6.48:6.51:1.60:1.43:2.04:1.16:1.99:0.62:1.00:1.73:1.71	47100	17000	2.77:1.00	88307	Neural cell adhesion molecule 1
946	1318	G3NTX4	12.48	15	5	5		58500	66200	41800	47900	39600	88500	54200	92600	137000	77300	88400	73400	0.76:0.86:0.54:0.62:0.51:1.14:0.70:1.20:1.78:1.00:1.14:0.95	57100	87200	0.65:1.00	38433	Adenosine kinase
84	78	G3Q222	12.48	66	36	29	Carbamylation; Citrullination	727000	761000	687000	514000	614000	432000	387000	828000	1230000	1160000	1470000	947000	0.63:0.66:0.59:0.44:0.53:0.37:0.33:0.72:1.06:1.00:1.27:0.82	623000	1000000	0.62:1.00	48394	Keratin type I cytoskeletal 42
1564	1008	G3PZX4	12.43	20	3	3	Acetylation (Protein N-term)	98800	151000	115000	193000	210000	137000	148000	78100	48400	136000	116000	66400	0.73:1.11:0.85:1.42:1.55:1.00:1.09:0.57:0.36:1.00:0.85:0.49	151000	108000	1.40:1.00	14101	Small nuclear ribonucleoprotein Sm D3
308	119868	B0ZSJ9	12.42	66	18	17	Carbamylation; Carbamidomethylation; Sodium adduct	0	0	0	3730	0	8360	122000	0	0	1700000	1730000	2520000	0:0:0:0.00:0:0.00:0.07:0:0:1.00:1.02:1.48	2010	1010000	0.00:1.00	23105	Vitellogenin
2525	176619	G3PUA9	12.4	1	1	1		4170	0	1550	0	0	2300	2070	6610	3960	9230	8890	4450	0.45:0:0.17:0:0:0.25:0.22:0.72:0.43:1.00:0.96:0.48	1340	5870	0.23:1.00	54713	F-box-like/WD repeat-containing protein TBL1XR1
686	678	G3PUV2	12.39	29	8	8	Carbamylation; Carbamidomethylation	163000	146000	139000	184000	202000	155000	106000	216000	340000	228000	313000	298000	0.71:0.64:0.61:0.81:0.88:0.68:0.47:0.95:1.49:1.00:1.37:1.31	165000	250000	0.66:1.00	36100	Cathepsin B
2023	145758	G3PAK7	12.35	3	1	1		0	0	0	18300	19200	0	16800	13800	12100	18600	18200	16700	0:0:0:0.98:1.03:0:0.90:0.74:0.65:1.00:0.97:0.90	6250	16000	0.39:1.00	38843	PDZ and LIM domain protein 2
953	653	G3PT06	12.33	16	5	4		70500	63800	52700	30800	19700	40800	63100	76000	69300	67200	64300	55900	1.05:0.95:0.78:0.46:0.29:0.61:0.94:1.13:1.03:1.00:0.96:0.83	50400	66000	0.76:1.00	41446	Septin-2
1242	161878	G3Q461	12.3	9	3	3		23900	8380	7410	-	5060	22700	33600	11700	28400	30600	27300	18500	0.78:0.27:0.24:-:0.17:0.74:1.10:0.38:0.93:1.00:0.89:0.61	12500	25000	0.50:1.00	31705	Methylglutaconyl-CoA hydratase
821	971	G3PDW0	12.27	54	10	10	Acetylation (Protein N-term)	135000	108000	86100	235000	198000	199000	162000	175000	269000	360000	257000	226000	0.38:0.30:0.24:0.65:0.55:0.55:0.45:0.49:0.75:1.00:0.71:0.63	160000	241000	0.66:1.00	22261	40S ribosomal protein S7
107	106	G3PBG3	12.24	63	30	1	Carbamylation; Acetylation (Protein N-term); Oxidation (M)	8590	23900	18800	75300	58900	33200	36800	2540	3570	1930	0	1160	4.45:12.39:9.75:39.00:30.49:17.21:19.05:1.32:1.85:1.00:0:0.60	36500	7660	4.76:1.00	32992	Tropomyosin alpha-1 chain
1829	120727	G3N6I6	12.24	8	3	3		4610	0	0	5010	-	4440	27500	8120	7050	33400	9780	55000	0.14:0:0:0.15:-:0.13:0.82:0.24:0.21:1.00:0.29:1.65	2660	23500	0.11:1.00	48495	Thymidine phosphorylase
251	298	G3Q378	12.23	20	17	13		116000	72100	82200	63300	30500	73100	71400	120000	107000	121000	109000	87200	0.96:0.60:0.68:0.52:0.25:0.61:0.59:0.99:0.89:1.00:0.91:0.72	72900	108000	0.67:1.00	101032	Catenin alpha-1
1831	135667	G3PUD6	12.22	0	1	1		3850	6350	3960	2990	1800	1900	12800	10500	0	172000	140000	192000	0.02:0.04:0.02:0.02:0.01:0.01:0.07:0.06:0:1.00:0.81:1.12	3470	87900	0.04:1.00	196365	Protein transport protein Sec16A
787	1117	G3Q306	12.21	12	6	1		35800	4920	0	9000	18600	36500	2160	0	0	5710	0	0	6.27:0.86:0:1.58:3.26:6.39:0.38:0:0:1.00:0:0	17500	1310	13.33:1.00	68280	PDZ and LIM domain protein 7
1304	1136	G3PFB4	12.16	8	4	4		55100	19000	54600	47200	73800	18900	31700	94000	127000	110000	84800	47700	0.50:0.17:0.49:0.43:0.67:0.17:0.29:0.85:1.15:1.00:0.77:0.43	48800	82600	0.59:1.00	58699	Heterogeneous nuclear ribonucleoprotein L
582	1110	G3P3C4	12.12	34	9	4	Acetylation (Protein N-term)	45400	16700	27000	71300	74400	66800	99400	39300	68200	93300	102000	76000	0.49:0.18:0.29:0.76:0.80:0.72:1.07:0.42:0.73:1.00:1.09:0.81	50300	79600	0.63:1.00	32672	Actin-capping protein CapZ subunit alpha
36	24283	G3P5K0	12.12	58	55	6	Carbamylation; Carbamidomethylation; Acetylation (Protein N-term); Carboxymethyl; Phospho neutral loss (ST); 3 more	0	0	0	25500	0	48800	217000	0	21400	1490000	1640000	2060000	0:0:0:0.02:0:0.03:0.15:0:0.01:1.00:1.10:1.38	12400	904000	0.01:1.00	84296	Vitellogenin 2
1703	2072	G3Q330	12.12	5	2	2		12800	15700	13500	18800	21100	11500	27100	344000	90200	0	646000	436000	1.00:1.22:1.06:1.47:1.65:0.90:2.12:26.84:7.04:0:50.45:34.04	15600	257000	0.06:1.00	38973	Alpha-2-macroglobulin receptor-associated protein
788	26200	G3PX80	12.11	8	7	5		42000	19900	3860	7970	7710	6970	106000	32400	91700	13100	17000	59900	3.21:1.52:0.29:0.61:0.59:0.53:8.09:2.48:7.01:1.00:1.30:4.58	14700	53300	0.28:1.00	112440	NAD[P] transhydrogenase
2015	120227	G3NB47	12.09	3	1	1		9900	8090	9240	3200	7390	0	5660	58600	32900	38600	15100	11800	0.26:0.21:0.24:0.08:0.19:0:0.15:1.52:0.85:1.00:0.39:0.30	6300	27100	0.23:1.00	31005	Proteasome subunit beta type
2186	162284	G3PHW5	12.08	2	1	1	Carbamylation	47100	40000	46300	30400	23800	28100	42900	67000	31400	60900	52900	98500	0.77:0.66:0.76:0.50:0.39:0.46:0.70:1.10:0.52:1.00:0.87:1.62	36000	58900	0.61:1.00	78818	Nucleolar protein 10
1031	11492	G3PU14	12.07	28	5	5		59700	34100	43700	50500	48700	64400	53700	35900	35100	38000	35500	33600	1.57:0.90:1.15:1.33:1.28:1.70:1.42:0.95:0.93:1.00:0.94:0.89	50200	38700	1.30:1.00	26774	UMP-CMP kinase
334	301	G3PWC5	12.06	59	14	12	Carbamylation; Carbamidomethylation; Pyro-glu from Q	424000	328000	326000	759000	610000	812000	633000	248000	270000	211000	219000	284000	2.00:1.55:1.54:3.59:2.89:3.84:2.99:1.17:1.28:1.00:1.03:1.34	543000	311000	1.75:1.00	21310	Adenylate kinase 1
852	1356	G3PHS3	12	18	9	1		0	21200	11000	25000	16700	0	27600	19800	31800	24500	33900	24200	0:0.87:0.45:1.02:0.68:0:1.13:0.81:1.30:1.00:1.39:0.99	12300	27000	0.46:1.00	51678	Heterogeneous nuclear ribonucleoprotein U-like protein 1
745	439	G3P2X2	11.98	21	8	8		56100	31400	43700	44500	43500	47300	45300	64800	67300	61500	56600	40600	0.91:0.51:0.71:0.72:0.71:0.77:0.74:1.05:1.10:1.00:0.92:0.66	44400	56000	0.79:1.00	44594	Endoplasmic reticulum resident protein 44
2004	52328	G3PNP6	11.98	7	2	1	Acetylation (Protein N-term)	11800	5300	0	0	0	0	20200	28700	29700	0	22000	22100	1.00:0.45:0:0:0:0:1.71:2.43:2.51:0:1.86:1.87	2850	20500	0.14:1.00	32029	Biliverdin reductase A
1238	42302	G3NW52	11.96	14	5	5		102000	33300	34600	36900	9330	52200	34800	89100	134000	104000	51900	102000	0.99:0.32:0.33:0.36:0.09:0.50:0.34:0.86:1.30:1.00:0.50:0.98	44800	86000	0.52:1.00	29344	Proteasome subunit alpha type
1617	119894	G3NH06	11.93	5	2	1		6310	4790	4430	4480	3070	5230	4070	3780	4080	-	3600	2410	1.00:0.76:0.70:0.71:0.49:0.83:0.65:0.60:0.65:-:0.57:0.38	4720	3590	1.31:1.00	37222	Alcohol dehydrogenase [NADP+] B
1483	1575	G3PWM6	11.92	2	2	2		22700	31600	9620	20300	12200	19200	25300	36700	18700	53900	24000	34600	0.42:0.59:0.18:0.38:0.23:0.36:0.47:0.68:0.35:1.00:0.45:0.64	19300	32200	0.60:1.00	122080	Band 4.1-like protein 3
1043	950	G3NT55	11.88	19	6	3		102000	78400	164000	242000	167000	70300	123000	77600	64400	57300	74700	39800	1.78:1.37:2.86:4.22:2.91:1.23:2.15:1.35:1.13:1.00:1.30:0.69	137000	72800	1.88:1.00	33489	Nuclease-sensitive element-binding protein 1 / Y-box transcription factor
193	402	G3N5C8	11.85	47	23	14	Carbamylation; Carbamidomethylation; Pyro-glu from Q	146000	71400	85600	92200	110000	250000	595000	223000	174000	166000	238000	298000	0.88:0.43:0.51:0.55:0.66:1.51:3.58:1.34:1.05:1.00:1.43:1.79	126000	282000	0.45:1.00	46586	Creatine kinase S-type
1045	1234	G3P0X6	11.85	53	3	3	Carbamidomethylation	179000	212000	209000	167000	57500	214000	265000	237000	275000	254000	207000	171000	0.70:0.84:0.82:0.66:0.23:0.84:1.04:0.93:1.08:1.00:0.82:0.67	173000	235000	0.74:1.00	9291	Actinoporin-like protein
319	120141	G3Q9J7	11.83	25	16	16		9610	1850	2680	0	0	11900	53000	15000	24800	277000	363000	526000	0.03:0.01:0.01:0:0:0.04:0.19:0.05:0.09:1.00:1.31:1.90	4350	210000	0.02:1.00	104704	Inter-alpha-trypsin inhibitor heavy chain 2
1239	50679	G3PIX6	11.83	32	4	1	Carbamylation	13400	23800	29300	20500	24200	23000	47100	41800	22900	35900	20700	28400	0.37:0.66:0.82:0.57:0.68:0.64:1.31:1.17:0.64:1.00:0.58:0.79	22400	32800	0.68:1.00	12964	Glutathione peroxidase
414	232	G3P5V0	11.81	55	12	12	Acetylation (Protein N-term); Carbamylation	213000	251000	253000	506000	554000	361000	255000	172000	235000	320000	141000	171000	0.67:0.79:0.79:1.58:1.73:1.13:0.80:0.54:0.73:1.00:0.44:0.54	357000	227000	1.57:1.00	17677	40S ribosomal protein S18
1782	11404	G3PHA9	11.81	15	2	2		9340	-	15100	15800	28500	17200	38500	21800	20000	27300	18200	40400	0.34:-:0.55:0.58:1.04:0.63:1.41:0.80:0.73:1.00:0.67:1.48	16200	27700	0.58:1.00	16462	Eukaryotic translation initiation factor 1A X-chromosomal
521	564	G3PFX9	11.8	35	8	7		92600	125000	52400	77400	55300	120000	89500	120000	113000	122000	129000	133000	0.76:1.03:0.43:0.64:0.46:0.99:0.74:0.99:0.93:1.00:1.06:1.09	87100	118000	0.74:1.00	27496	Electron transfer flavoprotein subunit beta
1022	809	G3Q3Z6	11.79	31	6	4		20600	58500	25800	72600	105000	25500	2820	23300	26000	27300	15800	0	0.76:2.14:0.94:2.66:3.84:0.93:0.10:0.85:0.95:1.00:0.58:0	51300	15900	3.23:1.00	22212	Clathrin light chain A
1077	1132	G3PP79	11.79	33	4	4		177000	218000	248000	257000	253000	142000	276000	120000	162000	92100	99900	118000	1.93:2.37:2.69:2.79:2.75:1.54:3.00:1.30:1.75:1.00:1.08:1.29	216000	145000	1.49:1.00	15821	Cytochrome c oxidase subunit 5A
1832	144244	G3PKN4	11.75	3	1	1		13300	3370	5210	0	0	0	14500	17200	12700	15400	23300	0	0.86:0.22:0.34:0:0:0:0.94:1.11:0.82:1.00:1.51:0	3640	13800	0.26:1.00	47322	Intersectin-1
79	90	G3PXF9	11.75	62	29	7	Carbamylation; Acetylation (Protein N-term); Half of a disulfide bridge; Oxidation (M)	44700	82100	95400	315000	228000	113000	159000	5120	5510	9970	0	7100	4.49:8.24:9.57:31.62:22.91:11.29:15.95:0.51:0.55:1.00:0:0.71	146000	31100	4.70:1.00	32864	Tropomyosin alpha-1 chain
241	178	G3PDV0	11.74	50	18	15	Carbamylation; Carbamidomethylation	296000	323000	156000	545000	569000	383000	436000	703000	490000	665000	632000	384000	0.44:0.49:0.23:0.82:0.86:0.58:0.66:1.06:0.74:1.00:0.95:0.58	379000	552000	0.69:1.00	30253	40S ribosomal protein S2
346	928	G3NJ74	11.74	37	16	16	Carbamylation; Carbamidomethylation; Acetylation (Protein N-term)	168000	138000	105000	109000	78200	125000	112000	199000	234000	151000	172000	132000	1.11:0.91:0.70:0.72:0.52:0.82:0.74:1.32:1.55:1.00:1.14:0.87	120000	167000	0.72:1.00	53005	Cytosolic non-specific dipeptidase 2
1702	1743	G3PAU0	11.73	10	2	2		9460	14500	11600	13200	12100	18400	10900	26000	19000	31200	26100	12800	0.30:0.46:0.37:0.42:0.39:0.59:0.35:0.83:0.61:1.00:0.84:0.41	13200	21000	0.63:1.00	33943	Pyrroline-5-carboxylate reductase
35	107	G3Q3X8	11.69	39	78	65	Carbamylation; Sodium adduct; Pyro-glu from Q	249000	212000	205000	258000	89700	152000	138000	254000	286000	331000	342000	473000	0.75:0.64:0.62:0.78:0.27:0.46:0.42:0.77:0.86:1.00:1.03:1.43	205000	304000	0.67:1.00	272385	Talin-1
1748	87856	G3PBA8	11.68	1	2	1	Carbamylation	0	0	0	1890	14500	0	6510	34600	34600	47300	46900	21200	0:0:0:0.04:0.31:0:0.14:0.73:0.73:1.00:0.99:0.45	2730	31900	0.09:1.00	254560	Tetratricopeptide repeat protein 28
597	829	G3PBH1	11.66	35	12	9		64400	33900	34100	14100	59200	112000	102000	252000	109000	62700	622000	450000	1.03:0.54:0.54:0.23:0.94:1.79:1.63:4.01:1.73:1.00:9.92:7.18	58500	266000	0.22:1.00	36150	L-lactate dehydrogenase A chain
1409	2071	G3PBP4	11.66	19	4	3		33900	34800	32400	37400	28100	32300	17000	15500	28600	30200	36900	23400	1.12:1.15:1.07:1.24:0.93:1.07:0.56:0.51:0.95:1.00:1.22:0.77	33100	25300	1.31:1.00	20523	Heme-binding protein 2
459	814	G3NLI0	11.64	61	11	6	Carbamylation	307000	359000	439000	694000	410000	182000	312000	377000	295000	143000	105000	98100	2.14:2.51:3.07:4.85:2.87:1.27:2.18:2.63:2.06:1.00:0.73:0.69	399000	222000	1.80:1.00	13509	Mannose-specific lectin
892	1445	G3PXL9	11.59	19	6	4	Acetylation (Protein N-term)	31600	71400	55200	62100	107000	40600	39400	20300	40200	42600	42300	32400	0.74:1.67:1.30:1.46:2.50:0.95:0.92:0.48:0.94:1.00:0.99:0.76	61200	39100	1.57:1.00	29145	Serine/arginine-rich splicing factor 9
126	144559	G3P5L4	11.56	36	23	2	Carbamylation; Carbamidomethylation; Amidation	10900	2960	-	6090	0	0	0	21600	3820	56600	22900	34800	0.19:0.05:-:0.11:0:0:0:0.38:0.07:1.00:0.40:0.61	3990	23300	0.17:1.00	50322	Vitellogenin 2
719	1824	G3NPT9	11.52	24	6	4		55100	57000	30200	27200	31900	56600	105000	83800	76000	94600	29000	42500	0.58:0.60:0.32:0.29:0.34:0.60:1.12:0.89:0.80:1.00:0.31:0.45	43000	71900	0.60:1.00	40091	Septin-2
1597	24350	G3Q0U4	11.48	8	2	2		6920	11600	10700	16900	21900	10600	2040	6060	9200	11700	10900	6070	0.59:0.99:0.91:1.45:1.87:0.90:0.17:0.52:0.79:1.00:0.93:0.52	13100	8650	1.51:1.00	36146	Heterogeneous nuclear ribonucleoprotein C
1118	24204	G3Q1S1	11.47	18	4	4		58300	20900	0	80400	48000	66400	34700	25500	0	22300	0	39300	2.62:0.94:0:3.61:2.15:2.98:1.56:1.15:0:1.00:0:1.77	45600	20300	2.25:1.00	29835	Myozenin-2
1590	14385	G3PAN1	11.47	6	3	1		13700	3340	9510	5630	9570	10100	10100	14800	15100	13200	13800	7900	1.04:0.25:0.72:0.43:0.73:0.77:0.77:1.12:1.15:1.00:1.05:0.60	8640	12500	0.69:1.00	59438	Serine/threonine-protein kinase PAK 2
878	72903	G3NFA6	11.47	11	6	5		19700	20400	22300	8020	11500	40600	12500	60200	38000	23500	62500	41700	0.84:0.87:0.95:0.34:0.49:1.72:0.53:2.56:1.61:1.00:2.65:1.77	20400	41600	0.49:1.00	58625	Glucose-6-phosphate 1-dehydrogenase
24	46	G3NYK5	11.41	80	48	2	Carbamylation; Sodium adduct; Methylation (DE); Oxidation (M); Carbamidomethylation; 5 more	5880	0	0	0	6400	0	6440	9830	4810	9150	14300	14600	0.64:0:0:0:0.70:0:0.70:1.07:0.53:1.00:1.57:1.60	2050	9870	0.21:1.00	41767	Actin beta
593	143982	G3PNS1	11.33	21	9	8		14700	18200	49500	7150	0	44200	46200	50800	157000	73900	43600	42400	0.20:0.25:0.67:0.10:0:0.60:0.63:0.69:2.12:1.00:0.59:0.57	22300	69000	0.32:1.00	48034	60S ribosomal protein L3
1407	2034	G3P893	11.32	31	3	2		19400	33100	4310	0	29900	0	38600	77100	30200	33200	41600	0	0.58:0.99:0.13:0:0.90:0:1.16:2.32:0.91:1.00:1.25:0	14400	36800	0.39:1.00	16520	Glutathione peroxidase
475	454	G3PCV6	11.31	30	13	11		195000	138000	139000	147000	135000	143000	257000	516000	777000	492000	115000	150000	0.40:0.28:0.28:0.30:0.28:0.29:0.52:1.05:1.58:1.00:0.23:0.31	150000	384000	0.39:1.00	47575	Hibernation-specific plasma protein HP-55
1585	11641	G3NDE4	11.29	29	3	3	Acetylation (Protein N-term)	44100	25200	32900	67100	38200	41700	50400	19700	30100	14300	20700	19200	3.08:1.76:2.29:4.68:2.67:2.91:3.52:1.38:2.10:1.00:1.44:1.34	41500	25700	1.61:1.00	15039	NADH dehydrogenase [ubiquinone] 1 beta subcomplex subunit 4
462	733	G3N7W0	11.27	40	9	1	Acetylation (Protein N-term); Carbamylation; Carbamidomethylation	19700	18900	10700	23400	36600	20600	39600	19500	22900	62800	29800	54600	0.31:0.30:0.17:0.37:0.58:0.33:0.63:0.31:0.36:1.00:0.47:0.87	21700	38200	0.57:1.00	31051	Actin-capping protein CapZ subunit beta
1346	11422	G3PYB9	11.24	21	4	4	Acetylation (Protein N-term)	101000	98600	72300	103000	94700	78400	39000	99500	55400	71300	73600	84600	1.42:1.38:1.01:1.44:1.33:1.10:0.55:1.40:0.78:1.00:1.03:1.19	91300	78300	1.17:1.00	24445	Ubiquitin carboxyl-terminal hydrolase isozyme L1
981	25785	G3P038	11.19	46	9	9		47200	57300	36400	66200	51900	56300	25900	57300	103000	151000	101000	151000	0.31:0.38:0.24:0.44:0.34:0.37:0.17:0.38:0.68:1.00:0.67:1.00	52500	108000	0.49:1.00	31499	3-hydroxyisobutyrate dehydrogenase
1444	916	G3NGJ4	11.17	25	2	2		91400	102000	98500	84200	93900	99600	143000	33700	43500	31200	42400	41800	2.93:3.26:3.16:2.70:3.01:3.19:4.57:1.08:1.40:1.00:1.36:1.34	94900	55900	1.70:1.00	11723	Protein S100-A1
381	832	G3Q1L3	11.15	40	12	8	Carbamylation; Acetylation (Protein N-term); Carbamidomethylation	104000	109000	110000	69900	71300	98500	137000	129000	92000	414000	572000	814000	0.25:0.26:0.27:0.17:0.17:0.24:0.33:0.31:0.22:1.00:1.38:1.97	93800	360000	0.26:1.00	39324	Fructose-bisphosphate aldolase B
1036	96169	G3NQF3	11.13	5	2	2		7270	5360	6110	0	13000	7590	7780	24000	21900	21800	11600	5290	0.33:0.25:0.28:0:0.60:0.35:0.36:1.10:1.00:1.00:0.53:0.24	6550	15400	0.43:1.00	55572	Inosine-5`-monophosphate dehydrogenase
1655	2301	G3NYE6	11.08	3	1	1		9720	0	8650	14100	15800	17000	0	14600	22500	16100	16400	29600	0.60:0:0.54:0.88:0.98:1.06:0:0.91:1.40:1.00:1.02:1.84	10900	16500	0.66:1.00	24403	Eukaryotic translation initiation factor 4E
894	24187	G3PYU1	11.07	14	5	5	Acetylation (Protein N-term)	50100	62000	54900	86700	85100	89700	71300	92400	98400	76500	120000	88900	0.65:0.81:0.72:1.13:1.11:1.17:0.93:1.21:1.29:1.00:1.57:1.16	71400	94300	0.76:1.00	43637	Cathepsin D
1989	26419	G3PHF2	11.06	2	1	1		0	2230	2100	0	0	0	2690	4890	0	2480	4340	2470	0:0.90:0.85:0:0:0:1.08:1.97:0:1.00:1.75:0.99	722	2810	0.26:1.00	33501	Suppressor of G2 allele of SKP1 homolog
1427	27557	G3PWA9	11.05	18	3	3		22700	39100	16700	48800	54900	28200	41000	18600	15700	19100	16200	10000	1.19:2.05:0.87:2.55:2.87:1.48:2.14:0.97:0.82:1.00:0.85:0.53	35100	20100	1.75:1.00	19162	Thioredoxin domain-containing protein 12
34	71	G3P862	11.04	68	42	2	Methylation (DE); Carbamylation; Acetylation (Protein N-term); Pyro-glu from E; Sodium adduct; 3 more	14800	0	6440	0	0	0	39800	22700	30100	17200	22700	24800	0.86:0:0.37:0:0:0:2.31:1.32:1.75:1.00:1.32:1.44	3530	26200	0.13:1.00	42023	Actin alpha
883	11581	G3Q946	11.02	12	6	6		50700	60600	79500	79400	107000	28900	18500	26900	44700	42400	77600	31700	1.20:1.43:1.88:1.87:2.51:0.68:0.44:0.63:1.05:1.00:1.83:0.75	69400	40300	1.72:1.00	60447	Src substrate protein p85
598	24244	G3NDA3	11	51	9	9		157000	113000	94200	113000	205000	123000	172000	24700	55600	46600	106000	81600	3.36:2.42:2.02:2.43:4.40:2.65:3.68:0.53:1.19:1.00:2.27:1.75	134000	81000	1.66:1.00	9980	Myelin basic protein
758	905	G3NMT1	10.99	23	10	7		98000	65000	49600	30700	41700	44500	18600	54200	16200	26900	46200	29300	3.65:2.42:1.85:1.14:1.55:1.66:0.69:2.02:0.60:1.00:1.72:1.09	54900	31900	1.72:1.00	44573	Septin-5
1824	96565	G3PHS4	10.99	3	1	1		9200	11000	9220	0	10400	5270	8620	11900	13700	10600	14100	10900	0.87:1.04:0.87:0:0.98:0.50:0.81:1.12:1.30:1.00:1.34:1.03	7520	11600	0.65:1.00	30005	Basigin
1523	1662	G3NGD2	10.99	38	3	3	Carbamidomethylation	96200	160000	160000	214000	277000	167000	119000	95200	94500	163000	171000	83400	0.59:0.98:0.99:1.32:1.70:1.03:0.73:0.59:0.58:1.00:1.05:0.51	179000	121000	1.48:1.00	9461	40S ribosomal protein S27
1789	24203	G3N3Z8	10.96	22	2	2	Acetylation (Protein N-term)	37700	38600	29700	65300	70300	26400	15500	40900	18700	16000	48000	14800	2.35:2.40:1.85:4.07:4.39:1.65:0.96:2.55:1.17:1.00:2.99:0.92	44700	25700	1.74:1.00	10821	Dynein light chain roadblock-type 1
701	1102	G3NMX5	10.96	4	8	7		52700	45500	38300	43500	25000	25200	24100	23200	23300	21500	33100	39800	2.45:2.11:1.78:2.02:1.16:1.17:1.12:1.08:1.08:1.00:1.54:1.85	38400	27500	1.39:1.00	198496	Integrin beta
1148	96602	G3PA22	10.93	24	5	5		30100	5630	1350	7110	15300	37600	42900	2750	0	93400	108000	176000	0.32:0.06:0.01:0.08:0.16:0.40:0.46:0.03:0:1.00:1.15:1.89	16200	70500	0.23:1.00	32809	Myozenin-1
662	1251	G3PN29	10.93	49	12	3	Deamidation (NQ)	39400	23200	8540	49000	51700	19800	29500	35300	95300	80500	36400	76500	0.49:0.29:0.11:0.61:0.64:0.25:0.37:0.44:1.18:1.00:0.45:0.95	32000	58900	0.54:1.00	26041	Choriolysin L
545	1751	G3Q2X7	10.89	26	12	9	Carbamylation	163000	6570	11100	31300	0	10000	102000	66100	251000	51300	155000	137000	3.17:0.13:0.22:0.61:0:0.20:1.99:1.29:4.89:1.00:3.02:2.67	36900	127000	0.29:1.00	46580	Keratin type I cytoskeletal 14
94	11449	G3P5E5	10.89	64	35	4	Carbamylation; Hydroxylation [P]; Carbamidomethylation; Sodium adduct	11000	5470	3280	9710	13900	2990	35600	17400	0	369000	351000	672000	0.03:0.01:0.01:0.03:0.04:0.01:0.10:0.05:0:1.00:0.95:1.82	7720	241000	0.03:1.00	55674	Vitellogenin 2
175	1584	G3NFI8	10.87	10	12	6	Hydroxylation [P]; Carbamylation; Dihydroxylation [P]	144000	60500	63200	120000	89900	201000	76500	73400	100000	47000	54800	32600	3.06:1.29:1.35:2.55:1.91:4.28:1.63:1.56:2.13:1.00:1.17:0.69	113000	68500	1.65:1.00	141300	Collagen alpha-1 type II chain
1805	25291	G3NMN6	10.86	2	1	1		0	3950	4160	0	0	0	0	9860	5730	0	9560	0	0:1.00:1.05:0:0:0:0:2.50:1.45:0:2.42:0	1350	4190	0.32:1.00	70663	Cytoplasmic dynein 1 intermediate chain 2
831	26739	G3PZK5	10.85	15	4	4	Carbamylation; Carbamidomethylation	26300	20000	31700	13900	69100	69400	92400	25200	29000	179000	314000	368000	0.15:0.11:0.18:0.08:0.39:0.39:0.51:0.14:0.16:1.00:1.75:2.05	38400	168000	0.23:1.00	39448	Alpha-1-microglobulin
1724	24195	G3P846	10.81	34	3	3		33600	35900	34000	66100	46400	33000	30000	0	9120	28400	0	0	1.18:1.26:1.20:2.32:1.63:1.16:1.06:0:0.32:1.00:0:0	41500	11300	3.68:1.00	11400	Mitochondrial import inner membrane translocase subunit Tim13-A
1281	2655	G3NYH7	10.8	4	3	2		9530	28700	22000	2890	2110	6790	12900	38500	44200	15600	40200	10800	0.61:1.84:1.41:0.18:0.13:0.43:0.83:2.47:2.83:1.00:2.57:0.69	13100	27000	0.48:1.00	54972	ATP-dependent RNA helicase DDX19A
1120	24889	G3NFV5	10.78	11	3	2		9650	6820	5460	3080	17100	11400	7570	12000	21700	15300	11600	25900	0.63:0.45:0.36:0.20:1.12:0.74:0.50:0.78:1.42:1.00:0.76:1.69	8920	15700	0.57:1.00	33471	Poly(rC)-binding protein 2
67	34	G3Q0J5	10.77	32	24	2	Carbamylation	66900	77500	64700	84200	91900	65000	41600	75700	67800	29900	64600	68300	2.24:2.59:2.16:2.81:3.07:2.17:1.39:2.53:2.27:1.00:2.16:2.28	75000	58000	1.29:1.00	74817	Neuroblast differentiation-associated protein AHNAK
119	185	G3P546	10.76	7	25	24		131000	170000	146000	0	0	27800	34100	8590	101000	75900	19400	8000	1.72:2.24:1.92:0:0:0.37:0.45:0.11:1.34:1.00:0.26:0.11	79100	41200	1.92:1.00	409353	Apolipoprotein B-100
1064	956	G3P594	10.75	47	6	3	Carbamylation	28800	124000	119000	119000	46000	43200	180000	79800	114000	120000	149000	109000	0.24:1.04:1.00:1.00:0.38:0.36:1.50:0.67:0.95:1.00:1.24:0.91	80200	125000	0.64:1.00	9909	NADH dehydrogenase [ubiquinone] 1 alpha 4
1647	26983	G3PJR0	10.74	11	3	3		26100	26700	25000	40800	42600	15700	31300	66100	71500	59600	25400	33200	0.44:0.45:0.42:0.68:0.71:0.26:0.53:1.11:1.20:1.00:0.43:0.56	29500	47800	0.62:1.00	36033	Cathepsin S
703	657	G3NFG6	10.67	42	8	8		183000	237000	209000	473000	385000	340000	314000	97900	245000	280000	87300	56700	0.65:0.84:0.75:1.69:1.37:1.21:1.12:0.35:0.88:1.00:0.31:0.20	305000	194000	1.57:1.00	18536	60S ribosomal protein L21
1847	190545	G3NSH6	10.65	5	3	3	Carbamylation	29100	30500	36700	24900	2150	47900	51500	30600	40100	44500	66200	32600	0.65:0.69:0.82:0.56:0.05:1.08:1.16:0.69:0.90:1.00:1.49:0.73	28600	44300	0.65:1.00	79068	Peroxisomal multifunctional enzyme type 2
1517	978	G3NKB4	10.65	40	4	2		172000	226000	177000	74700	187000	106000	163000	274000	176000	230000	225000	201000	0.75:0.98:0.77:0.33:0.81:0.46:0.71:1.19:0.77:1.00:0.98:0.87	176000	211000	0.83:1.00	15916	60S ribosomal protein L22
1714	11406	G3PSG8	10.6	19	2	2		34900	26500	23800	39800	52800	13200	24500	13800	9160	16500	32600	17500	2.12:1.61:1.44:2.41:3.20:0.80:1.49:0.84:0.56:1.00:1.98:1.06	31800	19000	1.67:1.00	11467	Small ubiquitin-related modifier 1
2374	2055	G3P3K2	10.55	15	2	1	Acetylation (Protein N-term)	-	21600	16500	28200	27700	20100	27900	13500	14500	13500	17300	12900	-:1.60:1.22:2.09:2.05:1.49:2.06:1.00:1.07:1.00:1.28:0.96	22800	16600	1.38:1.00	13619	Enhancer of rudimentary homolog
2500	144563	G3NUW1	10.54	3	1	1		1800	2920	0	4430	5150	0	2520	8170	7630	4880	5290	6070	0.37:0.60:0:0.91:1.05:0:0.52:1.67:1.56:1.00:1.08:1.24	2380	5760	0.41:1.00	32685	Transformer-2 protein homolog alpha
30	55	G3NXX5	10.53	76	45	1	Methylation (DE); Carbamylation; Acetylation (Protein N-term); Carbamidomethylation; Pyro-glu from E; 5 more	15400	0	2290	3000	2600	6650	11400	14000	9160	0	8740	25800	1.00:0:0.15:0.19:0.17:0.43:0.74:0.91:0.59:0:0.57:1.67	4990	11500	0.43:1.00	41975	Actin alpha
698	1893	G3NFV4	10.51	9	6	1	Carbamidomethylation; Carbamylation	14300	18100	21800	10400	15300	2640	0	17000	24400	22500	16900	0	0.63:0.80:0.97:0.46:0.68:0.12:0:0.75:1.08:1.00:0.75:0	13700	13500	1.02:1.00	70850	Heterogeneous nuclear ribonucleoprotein R
2196	190709	G3NGX0	10.51	1	1	1		18600	0	0	27600	18800	34800	15600	21400	4400	12200	26100	9120	1.52:0:0:2.25:1.54:2.85:1.28:1.75:0.36:1.00:2.14:0.75	16600	14800	1.12:1.00	85845	1-phosphatidylinositol-4 5-bisphosphate phosphodiesterase delta
1466	1883	G3NAK7	10.49	20	3	3		37200	42000	0	49400	25900	30500	35700	9210	24100	0	0	23800	1.00:1.13:0:1.33:0.70:0.82:0.96:0.25:0.65:0:0:0.64	30800	15500	1.99:1.00	28435	ES1 protein homolog
855	24364	G3N798	10.48	12	7	6	Carbamylation	54200	28600	12000	17700	26200	26600	37800	45500	54700	23600	57500	0	2.29:1.21:0.51:0.75:1.11:1.13:1.60:1.93:2.32:1.00:2.44:0	27500	36500	0.75:1.00	60350	Poly [ADP-ribose] polymerase 3
958	1236	G3NY82	10.48	15	6	5		77200	49900	57400	110000	124000	183000	109000	24100	64900	29400	23200	69100	2.63:1.70:1.95:3.73:4.22:6.24:3.70:0.82:2.21:1.00:0.79:2.35	100000	53200	1.88:1.00	59151	PDZ and LIM domain protein 5
1542	11848	G3PNP8	10.48	7	3	3		0	11100	0	13400	0	0	13300	23600	7190	33300	27200	53900	0:0.33:0:0.40:0:0:0.40:0.71:0.22:1.00:0.82:1.62	4090	26400	0.15:1.00	37728	Ribose-phosphate pyrophosphokinase 2
1524	1688	G3PF81	10.45	29	3	3		40400	79800	66200	71500	89600	58900	59300	83600	47000	17500	37600	20900	2.30:4.55:3.77:4.07:5.11:3.36:3.38:4.76:2.68:1.00:2.14:1.19	67700	48200	1.40:1.00	10921	Small ubiquitin-related modifier 2
1839	144751	G3Q285	10.39	17	3	3		13400	0	0	766	0	0	16700	30300	42200	36300	37100	19700	0.37:0:0:0.02:0:0:0.46:0.83:1.16:1.00:1.02:0.54	2350	30400	0.08:1.00	23002	Proteasome subunit beta type-3
798	934	G3Q0L3	10.38	14	6	6	Methylation (DE); Carbamylation	465000	427000	380000	347000	254000	289000	147000	978000	700000	531000	583000	610000	0.88:0.80:0.72:0.65:0.48:0.54:0.28:1.84:1.32:1.00:1.10:1.15	360000	591000	0.61:1.00	31914	Inosine phosphorylase / Purine nucleoside phosphorylase
1265	24197	G3Q069	10.37	16	4	4		23200	17500	36100	39800	55400	39300	6930	35600	29600	12700	27800	19000	1.82:1.37:2.84:3.12:4.35:3.09:0.54:2.80:2.32:1.00:2.18:1.49	35200	21900	1.60:1.00	33096	UBX domain protein 1 / SAPK substrate protein 1
448	534	G3NJV1	10.37	45	15	5	Carbamylation	24400	85200	116000	73300	107000	44600	69500	86500	124000	146000	119000	113000	0.17:0.59:0.80:0.50:0.74:0.31:0.48:0.59:0.85:1.00:0.82:0.77	75100	109000	0.69:1.00	34926	rRNA 2'-O-methyltransferase fibrillarin
1766	1819	G3PKT8	10.37	3	2	2		16900	15100	8540	14200	11200	3310	0	13500	20800	0	21900	0	1.00:0.89:0.50:0.84:0.66:0.20:0:0.79:1.23:0:1.29:0	11500	9350	1.24:1.00	54077	Kunitz-type protease inhibitor 1
1586	11737	G3N6B1	10.36	6	3	3		27300	24400	16400	9370	8600	17700	7540	30700	43500	27100	25700	35500	1.01:0.90:0.61:0.35:0.32:0.65:0.28:1.13:1.60:1.00:0.95:1.31	17300	28400	0.61:1.00	64100	Asparaginyl-tRNA synthetase cytoplasmic
1694	1070	G3NAQ3	10.36	6	3	1		3920	68600	62700	70600	0	23400	0	0	32500	475	909	0	8.26:144.50:132.00:148.77:0:49.26:0:0:68.51:1.00:1.91:0	38200	5650	6.76:1.00	27264	Kallikrein 8
293	184	G3NJM4	10.34	41	21	20	Carbamylation	223000	169000	211000	145000	111000	166000	131000	267000	263000	276000	185000	227000	0.81:0.61:0.76:0.53:0.40:0.60:0.47:0.97:0.95:1.00:0.67:0.82	171000	225000	0.76:1.00	57924	Copine 1
1809	42373	G3PBP2	10.34	5	2	2		31900	7520	25600	14900	6520	1690	54900	59100	29900	22300	8520	22100	1.43:0.34:1.15:0.67:0.29:0.08:2.47:2.65:1.34:1.00:0.38:0.99	14700	32800	0.45:1.00	51681	Serine/threonine-protein phosphatase 2A 55 kDa regulatory subunit B alpha isoform
1220	1000	G3NH71	10.29	30	4	3		16900	47200	43900	110000	158000	52600	49200	17100	32900	24300	11100	-	0.70:1.95:1.81:4.53:6.49:2.17:2.02:0.70:1.35:1.00:0.46:-	71400	25900	2.75:1.00	14426	60S ribosomal protein L35
1268	24925	G3NFL4	10.27	15	3	3		23000	28100	3660	13200	9290	48600	31000	49300	97400	35800	67300	8870	0.64:0.78:0.10:0.37:0.26:1.36:0.87:1.38:2.72:1.00:1.88:0.25	21000	48300	0.43:1.00	21952	Thioredoxin-dependent peroxide reductase
174	1432	G3NZP9	10.26	20	26	1		-	16500	6690	16200	13900	16800	7810	23200	20900	52000	31000	23800	-:0.32:0.13:0.31:0.27:0.32:0.15:0.45:0.40:1.00:0.60:0.46	14000	26500	0.53:1.00	125329	Myosin-binding protein C fast-type
1485	1782	G3P0L1	10.23	8	3	1		6600	0	0	0	0	10400	9960	0	22700	0	12200	22200	1.00:0:0:0:0:1.57:1.51:0:3.45:0:1.86:3.36	2830	11200	0.25:1.00	42492	Protein phosphatase 1A
19	36	G3PK20	10.2	62	51	1	Guanidination; Carbamylation; Carbamidomethylation; Palmitoylation; Ubiquitin; 3 more	290000	170000	180000	379000	307000	546000	348000	834000	413000	1230000	381000	464000	0.24:0.14:0.15:0.31:0.25:0.45:0.28:0.68:0.34:1.00:0.31:0.38	312000	611000	0.51:1.00	73416	Transferrin
743	1703	G3PJ42	10.16	31	7	6	Carbamylation; Acetylation (Protein N-term)	183000	217000	153000	315000	380000	250000	141000	183000	198000	158000	223000	163000	1.16:1.37:0.97:1.99:2.40:1.58:0.89:1.15:1.25:1.00:1.41:1.03	250000	178000	1.41:1.00	27127	THO complex subunit 4 / Transcriptional coactivator Aly-REF / bZIP-enhancing factor BEF
782	11558	G3PGE5	10.1	22	9	9		54500	23900	43800	39400	132000	52400	65800	132000	112000	124000	75400	58700	0.44:0.19:0.35:0.32:1.06:0.42:0.53:1.07:0.90:1.00:0.61:0.47	58100	94600	0.61:1.00	56633	Methylmalonate-semialdehyde dehydrogenase [acylating]
1779	11378	G3NSK3	10.09	10	3	3		41800	2640	10000	8390	35100	9910	29800	27600	66600	63400	25100	16200	0.66:0.04:0.16:0.13:0.55:0.16:0.47:0.43:1.05:1.00:0.40:0.26	18000	39000	0.46:1.00	39665	Eukaryotic translation initiation factor 3 subunit H
340	24324	G3PPP0	10.09	9	13	13		37400	12500	23300	20800	11300	24400	11700	53900	50800	48200	107000	23400	0.77:0.26:0.48:0.43:0.23:0.51:0.24:1.12:1.05:1.00:2.21:0.48	21600	51600	0.42:1.00	178094	Glutamyl-prolyl-tRNA synthetase
778	1347	G3Q1B8	10.02	8	6	5	Carbamylation	53100	37100	24400	35300	34500	37000	24500	22400	25100	4280	10200	50600	12.42:8.68:5.70:8.25:8.07:8.65:5.73:5.23:5.86:1.00:2.38:11.83	36900	23500	1.57:1.00	105351	Complement C6
413	351	G3N5P1	10.02	60	11	11	Methylation (DE); Dimethylation (K); Carbamidomethylation; Carbamylation	296000	286000	269000	486000	520000	412000	366000	493000	465000	515000	597000	437000	0.57:0.56:0.52:0.94:1.01:0.80:0.71:0.96:0.90:1.00:1.16:0.85	378000	479000	0.79:1.00	14865	60S ribosomal protein L23
513	965	G3P6W9	10.01	29	10	10		55700	43100	22100	36900	51200	46600	36900	58900	69100	57300	60700	46300	0.97:0.75:0.39:0.64:0.89:0.81:0.64:1.03:1.21:1.00:1.06:0.81	42600	54900	0.78:1.00	44816	Obg-like ATPase 1
465	244	G3Q9Q7	9.97	35	14	12		89200	113000	80600	128000	132000	127000	6660	75000	21700	32000	178000	44400	2.79:3.54:2.52:3.99:4.12:3.97:0.21:2.35:0.68:1.00:5.56:1.39	112000	59600	1.87:1.00	45635	Heat shock 47 kDa protein / Serpin H1 / Collagen binding protein 1
181	103	G3P2N9	9.97	33	25	3	Carbamidomethylation; Carbamylation	8950	17400	20500	35200	40900	7520	43100	28200	28800	37800	30000	0	0.24:0.46:0.54:0.93:1.08:0.20:1.14:0.75:0.76:1.00:0.79:0	21800	28000	0.78:1.00	73288	Nucleolin
1228	3328	G3NXT2	9.93	3	3	3		16100	9160	16700	8330	12600	8130	17800	21400	55700	11400	18000	24600	1.41:0.80:1.47:0.73:1.11:0.71:1.56:1.88:4.89:1.00:1.58:2.16	11900	26900	0.44:1.00	103948	Eukaryotic translation initiation factor 3 subunit C
220	256	G3P7K2	9.91	25	17	2		16600	12900	13200	25800	25200	20000	8950	15600	17700	0	0	5050	1.00:0.78:0.80:1.56:1.52:1.21:0.54:0.94:1.07:0:0:0.30	19000	7880	2.41:1.00	71660	Heterogeneous nuclear ribonucleoprotein M
1012	2613	G3NNX0	9.86	2	2	2		10100	3190	0	15100	0	0	53400	15100	23000	8190	12900	29200	1.23:0.39:0:1.84:0:0:6.52:1.84:2.80:1.00:1.57:3.56	4730	23600	0.20:1.00	139027	Papilin
2113	25203	G3PFH1	9.85	17	2	1		27900	31700	17100	37900	39300	44600	1680	20900	30900	31600	-	18000	0.88:1.00:0.54:1.20:1.25:1.41:0.05:0.66:0.98:1.00:-:0.57	33100	20600	1.61:1.00	11809	Peptidyl-prolyl cis-trans isomerase
1090	2639	G3Q4M0	9.82	3	4	4	Dihydroxylation [P]; Hydroxylation [P]	65600	164000	147000	152000	113000	147000	179000	177000	120000	126000	224000	205000	0.52:1.30:1.16:1.20:0.90:1.17:1.42:1.40:0.95:1.00:1.78:1.62	131000	172000	0.76:1.00	154271	Collagen alpha-6 type IV chain
2215	291985	G3Q0F8	9.8	3	1	1		6320	6820	9290	10400	14600	14800	15400	17300	16000	9140	12800	-	0.69:0.75:1.02:1.13:1.59:1.62:1.68:1.90:1.75:1.00:1.40:-	10400	14100	0.73:1.00	34042	Crk-like protein
229	158	G3PVK9	9.76	39	20	1	Carbamylation; Acetylation (Protein N-term)	61000	78900	127000	353000	528000	227000	261000	6670	34600	14200	0	23600	4.31:5.57:8.97:24.95:37.25:16.05:18.44:0.47:2.44:1.00:0:1.66	229000	56700	4.04:1.00	32741	Tropomyosin alpha-1 chain
1374	11506	G3PNY1	9.75	7	3	3		10100	4160	15300	11900	11300	12700	4820	39900	5620	34200	47700	20600	0.29:0.12:0.45:0.35:0.33:0.37:0.14:1.17:0.16:1.00:1.39:0.60	10900	25500	0.43:1.00	64513	Cystathionine beta-synthase
460	1440	G3NLH8	9.67	50	7	1	Deamidation (NQ); Carbamylation	0	0	0	36700	62500	28300	0	20600	7120	0	20100	0	0:0:0:1.00:1.70:0.77:0:0.56:0.19:0:0.55:0	21200	7970	2.66:1.00	13553	Mannose-specific lectin
189	133	G3Q2E0	9.66	54	29	28	Pyro-glu from Q; Carbamylation	305000	358000	531000	299000	250000	308000	227000	575000	479000	518000	483000	444000	0.59:0.69:1.02:0.58:0.48:0.59:0.44:1.11:0.92:1.00:0.93:0.86	342000	454000	0.75:1.00	57585	Protein disulfide-isomerase / Prolyl 4-hydroxylase subunit beta
1602	42263	G3NDB2	9.66	6	2	2		8350	3140	1800	20400	9820	15600	5170	25800	15900	13500	26500	18800	0.62:0.23:0.13:1.51:0.73:1.15:0.38:1.91:1.18:1.00:1.96:1.39	9860	17600	0.56:1.00	36230	Mitotic checkpoint protein BUB3
1929	89161	G3PCB1	9.64	1	2	1		7230	12700	8350	5900	3220	12300	0	0	0	5850	0	4500	1.24:2.18:1.43:1.01:0.55:2.11:0:0:0:1.00:0:0.77	8290	1720	4.81:1.00	286926	Peroxisomal proliferator-activated receptor A-interacting complex 285 kDa protein
786	999	G3P8L5	9.63	34	7	7		102000	64900	47700	94800	78400	93900	85100	130000	104000	78900	115000	92300	1.30:0.82:0.60:1.20:0.99:1.19:1.08:1.64:1.31:1.00:1.46:1.17	84900	101000	0.84:1.00	26935	3-hydroxyacyl-CoA dehydrogenase type 2
1384	42225	G3P6A7	9.62	18	5	5		68100	88200	105000	143000	87500	112000	43400	75700	136000	55200	44300	60600	1.23:1.60:1.90:2.58:1.58:2.03:0.79:1.37:2.47:1.00:0.80:1.10	101000	70700	1.42:1.00	40784	mRNA export factor
603	778	G3NGJ6	9.6	5	3	2		114000	47900	53900	2030	0	31600	4010	6890	12100	29900	7860	0	3.82:1.60:1.80:0.07:0:1.06:0.13:0.23:0.41:1.00:0.26:0	41600	10100	4.11:1.00	80139	Neoverrucotoxin subunit alpha
1130	1082	G3NT48	9.58	25	6	3	Carbamylation	26500	23600	8560	18600	34100	31300	22700	44800	59300	58700	59100	6890	0.45:0.40:0.15:0.32:0.58:0.53:0.39:0.76:1.01:1.00:1.01:0.12	23800	41900	0.57:1.00	17165	Peptidyl-prolyl cis-trans isomerase (EC 5.2.1.8)
114	152	G3NSX6	9.55	59	31	24	Carbamylation; Dimethylation (K); Pyro-glu from Q; Carbamidomethylation	397000	131000	123000	99000	52500	201000	376000	252000	246000	139000	243000	512000	2.85:0.94:0.88:0.71:0.38:1.44:2.69:1.81:1.77:1.00:1.74:3.67	167000	295000	0.57:1.00	54280	Desmin
1567	1300	G3Q9Y9	9.53	10	1	1		44400	-	47300	26400	26100	39300	37300	41000	59300	40800	50800	51400	1.09:-:1.16:0.65:0.64:0.96:0.92:1.01:1.45:1.00:1.25:1.26	36700	46800	0.78:1.00	11058	ATP synthase subunit g
2427	25377	G3Q789	9.49	8	1	1		8570	0	7450	5530	10300	9100	10200	12500	13500	0	0	24400	1.00:0:0.87:0.65:1.20:1.06:1.19:1.46:1.57:0:0:2.85	6820	10100	0.68:1.00	15178	Fatty acid-binding protein 2
1389	73897	G3PTW8	9.43	5	2	2		24300	0	0	313000	154000	178000	105000	14700	31500	15600	47600	14400	1.56:0:0:20.08:9.90:11.43:6.74:0.94:2.02:1.00:3.05:0.92	112000	38200	2.93:1.00	41875	Methenyltetrahydrofolate synthase domain-containing protein
860	799	G3NL92	9.43	8	3	3		26200	31100	33900	44200	55700	12500	42300	10600	19500	14500	22100	14400	1.81:2.15:2.34:3.06:3.85:0.86:2.92:0.73:1.35:1.00:1.53:1.00	33900	20600	1.65:1.00	53416	Heterochromatin protein 1-binding protein 3
195	1175	G3NUQ7	9.42	15	17	11	Hydroxylation [P]; Carbamylation; Dihydroxylation [P]	442000	51800	88400	262000	280000	684000	223000	178000	117000	15000	119000	36400	29.40:3.45:5.88:17.43:18.64:45.56:14.88:11.85:7.81:1.00:7.93:2.42	301000	115000	2.62:1.00	141806	Collagen alpha-1 type II chain
1000	1344	G3QBG8	9.4	11	6	3	Acetylation (Protein N-term)	25700	18900	17400	20800	19900	8830	36800	23400	35000	20000	32300	97200	1.28:0.94:0.87:1.04:0.99:0.44:1.84:1.17:1.75:1.00:1.61:4.85	18600	40800	0.46:1.00	51129	Integrin-linked protein kinase
1060	44900	G3Q313	9.38	20	7	7		31500	28000	31800	31000	54800	34500	37100	42600	42200	67000	49300	36700	0.47:0.42:0.48:0.46:0.82:0.51:0.55:0.64:0.63:1.00:0.74:0.55	35300	45800	0.77:1.00	44052	Heterogeneous nuclear ribonucleoprotein H
2126	42257	G3N6Q1	9.37	4	1	1		0	0	0	10200	0	13100	14200	43700	81200	49200	5250	12200	0:0:0:0.21:0:0.27:0.29:0.89:1.65:1.00:0.11:0.25	3880	34300	0.11:1.00	29252	ADP-Ribosyltransferase / T-cell ecto-ADP-ribosyltransferase
149	102	G3PBF5	9.37	65	26	5	Carbamylation; Acetylation (Protein N-term); Oxidation (M)	157000	401000	374000	537000	785000	202000	394000	223000	203000	183000	157000	200000	0.86:2.19:2.04:2.93:4.29:1.10:2.15:1.22:1.11:1.00:0.86:1.09	409000	227000	1.80:1.00	28631	Tropomyosin alpha-4 chain
608	627	G3PWK6	9.3	29	10	9		79900	128000	98700	261000	109000	91400	41100	94900	112000	74000	85400	38900	1.08:1.73:1.33:3.53:1.47:1.23:0.55:1.28:1.51:1.00:1.15:0.53	128000	87100	1.47:1.00	41922	Actin-related protein 2/3 complex subunit 1B
969	27141	G3PU89	9.3	4	4	4		49700	0	4440	2990	5800	7560	35700	35000	24700	16100	27200	63900	3.09:0:0.28:0.19:0.36:0.47:2.21:2.17:1.53:1.00:1.69:3.97	11800	33800	0.35:1.00	150080	Myomesin-2
398	2907	G3Q9Y8	9.27	7	12	3	Acetylation (Protein N-term)	17300	23200	13800	1160	1360	986	9450	58300	52800	4900	27400	13800	3.53:4.74:2.81:0.24:0.28:0.20:1.93:11.90:10.77:1.00:5.59:2.82	9630	27800	0.35:1.00	192770	Clathrin heavy chain 1
1806	26430	G3NJ73	9.27	2	2	1		8630	10300	3140	0	16500	8470	12900	72700	15300	15300	20400	26000	0.57:0.68:0.21:0:1.08:0.55:0.84:4.76:1.00:1.00:1.34:1.70	7850	27100	0.29:1.00	131459	Calcium transporting ATPase P1 [PM type]
359	887	G3NMF5	9.26	48	13	12		126000	144000	113000	271000	282000	197000	140000	143000	102000	60200	200000	117000	2.10:2.38:1.88:4.51:4.69:3.28:2.33:2.37:1.69:1.00:3.32:1.95	189000	135000	1.40:1.00	20615	40S ribosomal protein S10
1596	24326	G3P5P8	9.26	26	3	3		52200	61700	54800	97000	90100	79000	52000	56600	23300	90600	46200	44100	0.58:0.68:0.60:1.07:0.99:0.87:0.57:0.62:0.26:1.00:0.51:0.49	72500	52200	1.39:1.00	13148	LIM domain-containing protein 2
1825	96715	G3NLM4	9.25	2	1	1		6130	0	0	6980	6480	0	19000	0	9340	13300	0	0	0.46:0:0:0.52:0.49:0:1.43:0:0.70:1.00:0:0	3260	6940	0.47:1.00	44833	Sorting nexin-5
1592	24227	G3Q038	9.23	31	3	3		33800	24900	20000	63800	68500	41600	52400	25100	7370	12800	13600	0	2.64:1.94:1.56:4.98:5.36:3.25:4.09:1.96:0.58:1.00:1.06:0	42100	18500	2.27:1.00	14647	NADH dehydrogenase [ubiquinone] 1 beta subcomplex subunit 6
868	11831	G3Q1H7	9.23	3	4	3		7420	6060	28600	70600	8130	4910	20200	46800	41400	46400	31000	72200	0.16:0.13:0.62:1.52:0.18:0.11:0.43:1.01:0.89:1.00:0.67:1.56	21000	43000	0.49:1.00	131573	Tight junction protein ZO-2
1162	11480	G3Q5C7	9.21	8	2	1		0	5960	2360	0	0	0	0	8430	10200	9300	0	13100	0:0.64:0.25:0:0:0:0:0.91:1.10:1.00:0:1.41	1390	6840	0.20:1.00	27540	GTPase IMAP family member 7
345	423	G3PK01	9.19	41	16	14		156000	432000	110000	130000	143000	129000	110000	402000	237000	242000	562000	390000	0.65:1.79:0.46:0.54:0.59:0.53:0.45:1.66:0.98:1.00:2.33:1.61	183000	324000	0.57:1.00	50838	Coronin 1A
1737	50668	G3NBJ6	9.19	19	3	3		61100	62000	57700	86500	49200	88400	63400	112000	105000	79400	129000	56900	0.77:0.78:0.73:1.09:0.62:1.11:0.80:1.42:1.32:1.00:1.62:0.72	72600	90900	0.80:1.00	21228	Acyl-protein thioesterase 2
942	850	G3NXY4	9.18	26	5	1		15500	11900	10300	10100	6710	9520	13500	7910	5200	6900	5440	7770	2.24:1.72:1.50:1.46:0.97:1.38:1.95:1.15:0.75:1.00:0.79:1.13	10700	7780	1.37:1.00	28905	Phosphoglycerate mutase 1
1254	2002	G3P4V7	9.13	58	6	6	Acetylation (Protein N-term); Carbamylation	287000	222000	297000	555000	321000	374000	203000	303000	289000	285000	262000	168000	1.01:0.78:1.04:1.95:1.13:1.32:0.71:1.06:1.01:1.00:0.92:0.59	343000	251000	1.36:1.00	13999	NHP2-like protein 1
1518	1377	G3NQQ1	9.13	9	3	2		44700	38100	24600	38700	39500	47500	29400	48800	54100	49400	59200	45800	0.90:0.77:0.50:0.78:0.80:0.96:0.59:0.99:1.10:1.00:1.20:0.93	38800	47800	0.81:1.00	38916	UV excision repair protein RAD23 homolog A
2128	42296	G3Q2S2	9.1	17	2	2		10200	4670	7850	12400	13700	9810	7060	16800	13300	18600	20400	8860	0.55:0.25:0.42:0.67:0.73:0.53:0.38:0.90:0.72:1.00:1.10:0.48	9770	14200	0.69:1.00	18768	Zinc finger protein 185
2285	3905	G3P201	9.09	2	1	1		18400	10900	8860	5460	0	8040	7650	16500	20000	12500	18700	16000	1.47:0.87:0.71:0.44:0:0.64:0.61:1.32:1.59:1.00:1.50:1.28	8600	15200	0.56:1.00	44042	2'3'-cyclic-nucleotide 3'-phosphodiesterase
243	741	G3NGX5	9.06	42	21	20	Carbamylation; Carbamidomethylation; Acetylation (Protein N-term); Methylation (K)	122000	177000	238000	312000	246000	312000	148000	150000	169000	177000	141000	257000	0.69:1.00:1.34:1.76:1.39:1.76:0.83:0.85:0.96:1.00:0.80:1.45	234000	174000	1.35:1.00	59365	Catalase
978	15713	G3NSJ9	9.02	15	6	5	Carbamidomethylation	55800	26300	19500	18100	7720	13700	60500	23600	26700	23700	46300	63600	2.36:1.11:0.83:0.77:0.33:0.58:2.56:1.00:1.13:1.00:1.96:2.69	25300	40700	0.62:1.00	50278	Adenylosuccinate synthetase
2187	162575	G3PXS1	8.98	20	2	2		9660	-	9500	20300	20600	18300	28100	10400	27000	21800	25000	19000	0.44:-:0.44:0.93:0.95:0.84:1.29:0.48:1.24:1.00:1.15:0.87	14200	21900	0.65:1.00	13980	tRNA methyltransferase 112 homolog
385	752	G3N7J6	8.96	32	13	8	Carbamidomethylation	114000	87800	71800	89500	67500	128000	243000	116000	128000	77100	119000	136000	1.48:1.14:0.93:1.16:0.88:1.66:3.15:1.50:1.65:1.00:1.54:1.77	93300	146000	0.64:1.00	36175	Malate dehydrogenase
1375	11662	G3Q307	8.95	6	6	4		33400	22100	4970	18500	6220	4900	14300	22400	77800	40900	19300	26100	0.82:0.54:0.12:0.45:0.15:0.12:0.35:0.55:1.90:1.00:0.47:0.64	15000	33500	0.45:1.00	124681	Na/K/2Cl co-transporter 1
1135	1528	G3NRY2	8.95	16	5	5	Carbamylation	51200	51700	33700	56100	42700	38900	39800	66500	67600	46600	62100	50600	1.10:1.11:0.72:1.20:0.92:0.83:0.85:1.43:1.45:1.00:1.33:1.09	45700	55500	0.82:1.00	31094	Eukaryotic translation initiation factor 2 subunit 2
1981	24387	G3PF08	8.94	3	1	1		16100	9830	6880	21200	6760	6660	14600	-	12600	17800	20700	14800	0.91:0.55:0.39:1.19:0.38:0.37:0.82:-:0.71:1.00:1.17:0.83	11200	16100	0.70:1.00	47191	Extracellular matrix protein 1
1125	73213	G3PE30	8.94	6	4	2		16300	5310	2880	0	2000	0	13600	0	17500	13700	0	9330	1.19:0.39:0.21:0:0.15:0:0.99:0:1.28:1.00:0:0.68	4410	9020	0.49:1.00	97527	Glycogen phosphorylase
912	42304	G3Q3S1	8.92	34	4	4		39400	61200	43600	73800	78900	60400	85000	147000	42000	73900	128000	64400	0.53:0.83:0.59:1.00:1.07:0.82:1.15:1.99:0.57:1.00:1.73:0.87	59600	90000	0.66:1.00	12679	SH3 domain-binding glutamic acid-rich-like protein
1431	50877	G3P0M8	8.92	6	3	3		19800	16200	8080	27400	16600	21000	18500	23800	29200	20800	23600	23700	0.95:0.78:0.39:1.31:0.80:1.01:0.89:1.14:1.40:1.00:1.13:1.13	18200	23300	0.78:1.00	60792	Digestive cysteine proteinase 1
1928	87603	G3NGJ1	8.92	5	1	1		19100	11600	10300	1870	0	7690	5820	0	2900	0	0	0	1.00:0.61:0.54:0.10:0:0.40:0.30:0:0.15:0:0:0	8440	1450	5.81:1.00	28657	Neoverrucotoxin subunit beta
1332	50853	G3PSC8	8.89	10	2	2		18300	5730	11900	18900	31200	7170	5810	12500	-	11500	6590	5190	1.59:0.50:1.03:1.64:2.70:0.62:0.50:1.08:-:1.00:0.57:0.45	15500	8040	1.93:1.00	25722	Eukaryotic translation initiation factor 3 subunit J-A
1127	121183	G3N6B7	8.85	6	5	5		107000	78800	102000	69700	51300	66400	83600	103000	89700	95400	136000	85100	1.12:0.83:1.07:0.73:0.54:0.70:0.88:1.08:0.94:1.00:1.43:0.89	79200	98900	0.80:1.00	99639	Puromycin-sensitive aminopeptidase
447	363	G3PTY7	8.85	33	12	10	Carbamylation; Pyro-glu from Q	182000	221000	213000	380000	354000	290000	274000	96900	116000	362000	93300	136000	0.50:0.61:0.59:1.05:0.98:0.80:0.76:0.27:0.32:1.00:0.26:0.38	273000	191000	1.43:1.00	29961	60S ribosomal protein L7A
1373	11416	G3PCU3	8.84	28	3	3		11800	12100	45700	57300	82700	45300	33900	14900	21800	0	16400	0	1.00:1.03:3.89:4.88:7.04:3.86:2.89:1.27:1.86:0:1.39:0	42500	14500	2.93:1.00	13382	Phosphohistidine phosphatase 1
1600	25137	G3NGD3	8.84	6	3	3		8630	12300	0	45500	69800	25400	13700	0	0	8920	17900	1890	0.97:1.38:0:5.10:7.82:2.84:1.53:0:0:1.00:2.00:0.21	26900	7060	3.82:1.00	90989	Spondin-1
427	395	G3P9W8	8.83	35	14	4	Carbamylation	181000	78000	168000	108000	85400	127000	140000	154000	161000	159000	164000	158000	1.14:0.49:1.06:0.68:0.54:0.80:0.88:0.97:1.02:1.00:1.04:0.99	130000	156000	0.83:1.00	51888	Citrate synthase
830	24260	G3P3H9	8.81	11	4	4		18500	10600	7110	43900	61600	52800	62600	27900	29600	79400	68000	53200	0.23:0.13:0.09:0.55:0.78:0.67:0.79:0.35:0.37:1.00:0.86:0.67	32400	53400	0.61:1.00	52582	Testin
979	24191	G3PCI2	8.78	32	5	5	Carbamylation	69500	120000	71200	86100	98000	67400	116000	107000	208000	118000	82400	88800	0.59:1.02:0.60:0.73:0.83:0.57:0.98:0.90:1.76:1.00:0.70:0.75	89900	125000	0.72:1.00	21723	60S ribosomal protein L18
1160	1865	G3NIW2	8.78	8	2	2		0	19400	15200	43100	46000	32600	19500	21100	20800	0	21800	14800	0:1.00:0.78:2.23:2.38:1.68:1.01:1.09:1.07:0:1.13:0.77	26000	16300	1.59:1.00	25032	Charged multivesicular body protein 2a
1872	144018	G3PUI2	8.74	2	2	1	Carbamylation	25200	8060	12000	0	0	0	37600	26400	28900	30900	23300	14300	0.82:0.26:0.39:0:0:0:1.22:0.86:0.93:1.00:0.75:0.46	7560	26900	0.28:1.00	68876	Phosphoglucomutase-2
406	492	G3PA34	8.73	70	7	7	Carbamidomethylation; Acetylation (Protein N-term); Carbamylation	337000	323000	349000	478000	511000	339000	405000	469000	504000	502000	544000	350000	0.67:0.64:0.70:0.95:1.02:0.67:0.81:0.93:1.00:1.00:1.08:0.70	389000	462000	0.84:1.00	14554	40S ribosomal protein S12
2267	96538	G3NK58	8.72	4	1	1		3650	4410	2680	5510	5970	3930	3950	6080	5180	4620	5770	7950	0.79:0.96:0.58:1.19:1.29:0.85:0.86:1.32:1.12:1.00:1.25:1.72	4360	5590	0.78:1.00	32094	39S ribosomal protein L15
2304	26356	G3Q8N5	8.71	1	1	1	Carbamylation	0	56100	93300	0	0	0	0	0	0	21400	0	2500	0:2.62:4.36:0:0:0:0:0:0:1.00:0:0.12	24900	3980	6.25:1.00	138731	N-acetylglucosamine-1-phosphotransferase subunits alpha/beta
919	1589	G3P1A8	8.68	11	6	6		131000	42300	122000	67900	246000	39900	250000	68200	141000	152000	273000	199000	0.87:0.28:0.80:0.45:1.62:0.26:1.65:0.45:0.93:1.00:1.80:1.31	108000	180000	0.60:1.00	66092	RNA-binding protein EWS / Ewing sarcoma breakpoint region 1 protein
1203	1387	G3NHR1	8.67	9	4	4		79200	89200	70200	60700	126000	67200	33400	72900	51500	68200	37000	96000	1.16:1.31:1.03:0.89:1.86:0.99:0.49:1.07:0.76:1.00:0.54:1.41	82200	59800	1.37:1.00	54598	Hyaluronan-binding protein 2
864	1229	G3NUM5	8.65	31	7	7		97100	44700	59100	70400	48500	76300	123000	98700	67500	65100	91100	69800	1.49:0.69:0.91:1.08:0.74:1.17:1.89:1.52:1.04:1.00:1.40:1.07	69900	85800	0.81:1.00	31590	Enoyl-CoA hydratase
2433	27645	G3NPJ2	8.64	1	1	1		9450	4620	1390	0	0	3440	13400	0	0	11300	4620	7490	0.84:0.41:0.12:0:0:0.30:1.18:0:0:1.00:0.41:0.66	3150	6130	0.51:1.00	85525	Metalloendopeptidase homolog PEX
446	280	G3NMK8	8.64	46	17	17	Carbamylation	456000	336000	312000	252000	308000	455000	274000	683000	392000	474000	462000	468000	0.96:0.71:0.66:0.53:0.65:0.96:0.58:1.44:0.83:1.00:0.97:0.99	353000	459000	0.77:1.00	41597	Alpha-1-antitrypsin
1214	25866	G3Q8E3	8.61	4	4	3		34700	19900	10100	0	12400	0	13500	26400	93200	45600	51600	18700	0.76:0.44:0.22:0:0.27:0:0.30:0.58:2.04:1.00:1.13:0.41	12800	41500	0.31:1.00	100295	Staphylococcal nuclease domain-containing protein 1
1352	25405	G3N8N6	8.59	3	2	1		0	3020	4910	13900	14900	8480	0	0	11700	15200	31200	14000	0:0.20:0.32:0.91:0.98:0.56:0:0:0.77:1.00:2.05:0.92	7530	12000	0.63:1.00	63811	EH domain-containing protein 4
1813	50879	G3NC52	8.59	13	2	2		21900	19400	15200	15900	13600	12300	6600	24300	36800	25900	20000	29700	0.85:0.75:0.59:0.61:0.53:0.48:0.26:0.94:1.42:1.00:0.77:1.15	16400	28700	0.57:1.00	27151	Catechol O-methyltransferase domain-containing protein 1
881	1702	G3N5E5	8.59	22	7	7	Carbamylation	81300	59800	47700	47400	34300	88700	121000	156000	89000	24200	79200	89500	3.36:2.47:1.97:1.96:1.42:3.66:4.98:6.43:3.67:1.00:3.27:3.69	64300	93000	0.69:1.00	38528	Fibromodulin
2047	1857	G3PT75	8.58	19	2	2		9660	11200	23700	27300	46100	35800	22300	9590	7320	0	18600	0	1.00:1.16:2.46:2.82:4.77:3.71:2.31:0.99:0.76:0:1.93:0	25600	9630	2.66:1.00	12516	Tubulin-specific chaperone A
200	360	G3NGT0	8.49	75	14	13	Carbamylation; Deamidation (NQ)	4420000	7160000	6870000	8500000	6430000	7540000	11600000	3780000	2110000	3370000	1190000	2350000	1.31:2.13:2.04:2.53:1.91:2.24:3.43:1.12:0.63:1.00:0.35:0.70	6820000	4060000	1.68:1.00	15080	Apolipoprotein A-II
1150	144003	G3NJ18	8.48	20	5	5		20600	15700	3860	91100	18500	20200	29100	67500	67600	64000	50500	34500	0.32:0.24:0.06:1.42:0.29:0.32:0.45:1.05:1.06:1.00:0.79:0.54	28300	52200	0.54:1.00	28427	Proteasome subunit alpha type
1152	1040	G3PY21	8.47	26	5	1	Carbamylation	8630	7480	10600	10500	11200	8970	8300	9050	8180	4440	0	0	1.94:1.68:2.39:2.35:2.53:2.02:1.87:2.04:1.84:1.00:0:0	9570	4990	1.92:1.00	15495	40S ribosomal protein S17
967	2682	G3PJ54	8.46	20	8	4		44200	33900	23300	27400	42800	17200	13300	54200	45500	64900	62400	36500	0.68:0.52:0.36:0.42:0.66:0.27:0.20:0.84:0.70:1.00:0.96:0.56	31500	50700	0.62:1.00	48905	Vacuolar protein sorting-associated protein 4B / Cell migration-inducing gene 1 / SKD1
1942	1719	G3NR75	8.44	9	1	1		48000	55900	40200	31500	30900	52200	54500	61400	64400	61400	52100	29700	0.78:0.91:0.65:0.51:0.50:0.85:0.89:1.00:1.05:1.00:0.85:0.48	43100	53900	0.80:1.00	11801	Small ubiquitin-related modifier 3 / SUMO3
2474	88450	G3Q4G8	8.44	2	1	1		7620	7130	6290	7810	7890	6110	7730	5700	17300	10200	13600	-	0.74:0.70:0.62:0.76:0.77:0.60:0.76:0.56:1.69:1.00:1.33:-	7140	10900	0.65:1.00	37964	Scavenger mRNA-decapping enzyme DcpS
1727	24406	G3PFV6	8.39	20	3	2		22000	21700	41300	20900	39200	9950	6950	16200	16400	21700	23700	16500	1.01:1.00:1.90:0.96:1.80:0.46:0.32:0.74:0.75:1.00:1.09:0.76	25800	16900	1.53:1.00	21286	Cell division control protein 42
789	352	G3P2R6	8.38	70	10	10	Carbamylation	294000	436000	378000	541000	469000	407000	301000	375000	282000	447000	411000	277000	0.66:0.98:0.84:1.21:1.05:0.91:0.67:0.84:0.63:1.00:0.92:0.62	421000	349000	1.20:1.00	10729	Heat shock 10 kDa protein 1 / chaperonin 10
700	593	G3QBL6	8.37	39	9	9	Carbamylation	87700	190000	187000	335000	327000	217000	163000	92400	222000	214000	107000	114000	0.41:0.89:0.87:1.56:1.53:1.01:0.76:0.43:1.03:1.00:0.50:0.53	224000	152000	1.47:1.00	17577	60S ribosomal protein L23A
655	1288	G3NGM5	8.37	40	11	7		56900	57100	47700	63000	44900	36500	39200	165000	28800	60600	106000	163000	0.94:0.94:0.79:1.04:0.74:0.60:0.65:2.73:0.48:1.00:1.75:2.69	56000	97200	0.58:1.00	29027	Apolipoprotein A-IV
1977	24212	G3PZQ4	8.32	5	2	2		15800	21500	16700	27400	16600	22700	12100	18900	19500	14300	20900	11200	1.10:1.50:1.17:1.92:1.16:1.59:0.85:1.33:1.37:1.00:1.46:0.78	20100	16100	1.25:1.00	49230	Alpha-galactosidase A
1849	261977	G3Q1C4	8.32	8	2	2		30000	18700	0	0	0	0	0	9060	4340	2450	824	0	12.24:7.63:0:0:0:0:0:3.69:1.77:1.00:0.34:0	8130	2780	2.92:1.00	26835	3-hydroxybutyrate dehydrogenase type 2
1718	11760	G3Q542	8.31	4	1	1		5760	0	0	0	0	5040	4900	8610	6070	7200	6380	0	0.80:0:0:0:0:0.70:0.68:1.20:0.84:1.00:0.89:0	1800	5530	0.33:1.00	34336	Aldose reductase
1382	24939	G3NUZ2	8.3	2	2	2		13800	11400	14700	21900	15900	14300	1420	14400	0	0	779	0	1.00:0.83:1.06:1.59:1.15:1.04:0.10:1.05:0:0:0.06:0	15300	2770	5.53:1.00	94403	Complement C7
1486	1827	G3NGP6	8.28	19	3	3		25900	40500	35400	41500	24400	36600	19200	41900	18100	29500	12700	0	0.88:1.37:1.20:1.41:0.83:1.24:0.65:1.42:0.61:1.00:0.43:0	34000	20200	1.68:1.00	20129	Tumor protein D52
337	204	G3PW84	8.24	31	19	15		116000	103000	63700	172000	218000	165000	153000	228000	240000	177000	299000	92500	0.65:0.58:0.36:0.97:1.23:0.93:0.86:1.29:1.35:1.00:1.68:0.52	149000	198000	0.75:1.00	66604	Far upstream element-binding protein 1
1028	2321	G3PBU6	8.2	10	4	1		10900	7340	3920	0	0	6330	0	0	33300	0	36400	9230	1.00:0.67:0.36:0:0:0.58:0:0:3.05:0:3.34:0.85	4750	13100	0.36:1.00	50522	Rab GDP dissociation inhibitor alpha
280	283	G3QBS8	8.19	28	12	9	Carbamidomethylation	114000	103000	99800	141000	115000	148000	195000	140000	185000	184000	187000	56300	0.62:0.56:0.54:0.77:0.63:0.80:1.06:0.76:1.01:1.00:1.02:0.31	120000	177000	0.68:1.00	43298	Pyruvate dehydrogenase E1 component subunit alpha type I
1236	24477	G3NJM9	8.17	7	3	3		19400	25200	12900	28800	15200	2400	24000	10300	15400	34900	37000	52700	0.56:0.72:0.37:0.83:0.43:0.07:0.69:0.29:0.44:1.00:1.06:1.51	17300	32600	0.53:1.00	58058	Caldesmon 1
1459	1222	G3NGS3	8.16	43	3	3	Carbamylation	363000	570000	571000	476000	344000	603000	1060000	310000	736000	816000	447000	705000	0.44:0.70:0.70:0.58:0.42:0.74:1.30:0.38:0.90:1.00:0.55:0.86	488000	680000	0.72:1.00	9861	Apolipoprotein C-I
1212	24698	G3PWM0	8.14	15	4	3	Acetylation (Protein N-term)	5390	7630	8220	6850	17300	28100	10300	14000	48500	9880	49400	21800	0.55:0.77:0.83:0.69:1.75:2.85:1.05:1.42:4.91:1.00:5.00:2.20	12300	25700	0.48:1.00	27825	Vesicle-associated membrane protein-associated protein A
1367	1787	G3PZH5	8.13	28	5	5		30200	44200	25300	50400	77600	30500	32300	42000	34000	18500	22600	25600	1.64:2.39:1.37:2.73:4.20:1.65:1.75:2.28:1.84:1.00:1.22:1.39	43000	29200	1.48:1.00	16816	NADH dehydrogenase [ubiquinone] 1 alpha 12
2266	73994	G3N4B1	8.09	2	2	1		6170	13400	0	16500	15900	8880	0	17800	12300	15000	0	22200	0.41:0.89:0:1.10:1.06:0.59:0:1.18:0.82:1.00:0:1.47	10100	11200	0.90:1.00	85466	Bromodomain-containing protein 2
973	987	G3NA75	8.07	48	7	7		136000	51500	83600	178000	132000	203000	128000	185000	172000	97700	304000	268000	1.39:0.53:0.86:1.82:1.35:2.07:1.31:1.89:1.76:1.00:3.11:2.74	131000	192000	0.68:1.00	19862	Protein DJ-1
1399	1139	G3PPF2	8.02	13	4	3		53400	58100	37100	29900	25000	23900	26800	19900	35400	19500	34100	29000	2.73:2.98:1.90:1.53:1.28:1.23:1.38:1.02:1.82:1.00:1.75:1.49	37900	27500	1.38:1.00	27809	Glutathione S-transferase theta-1
642	1014	G3P4B9	8.02	21	7	7		149000	130000	134000	193000	194000	138000	137000	198000	212000	198000	219000	145000	0.75:0.65:0.68:0.97:0.98:0.70:0.69:1.00:1.07:1.00:1.10:0.73	156000	185000	0.85:1.00	41296	Heterogeneous nuclear ribonucleoprotein A1
383	644	G3PTN7	8	40	18	1		6970	-	2640	2610	1050	4700	5720	5680	6800	3280	5710	5360	2.13:-:0.81:0.80:0.32:1.43:1.74:1.73:2.07:1.00:1.74:1.63	3590	5430	0.66:1.00	47378	Aspartate aminotransferase
1301	24332	G3PFE4	8	27	5	2		17400	18000	48300	24700	23900	19000	5980	15500	12900	9540	31900	0	1.83:1.89:5.07:2.59:2.50:1.99:0.63:1.63:1.35:1.00:3.34:0	25200	12600	2.00:1.00	19078	Apoptosis-associated speck-like protein containing a CARD
1153	1041	G3P2G3	7.99	30	6	3	Acetylation (Protein N-term)	7180	21800	13700	57900	50000	33600	27800	23300	9200	24500	5140	7810	0.29:0.89:0.56:2.37:2.04:1.37:1.14:0.95:0.38:1.00:0.21:0.32	30700	16300	1.89:1.00	18882	Sorting nexin-3
363	969	G3N4A6	7.97	8	13	9	Carbamylation; Hydroxylation [P]	543000	555000	777000	877000	560000	622000	171000	390000	448000	444000	554000	888000	1.22:1.25:1.75:1.97:1.26:1.40:0.38:0.88:1.01:1.00:1.25:2.00	656000	563000	1.16:1.00	179677	Collagen alpha-1 type XI chain
1286	42314	G3P5Y3	7.94	9	2	2		13000	11600	4490	36800	39700	30800	39700	0	0	30700	0	0	0.42:0.38:0.15:1.20:1.29:1.00:1.29:0:0:1.00:0:0	22700	11700	1.94:1.00	30520	U1 small nuclear ribonucleoprotein A
802	24249	G3PSF9	7.92	5	8	1		3190	2970	1840	4200	4420	3080	5450	6250	3370	3290	3680	-	0.97:0.90:0.56:1.28:1.34:0.94:1.66:1.90:1.02:1.00:1.12:-	3280	4410	0.75:1.00	192673	Tight junction protein ZO-1
28	24921	G3N6X8	7.92	13	67	66	Carbamylation	145000	20000	72000	53100	49400	62300	70900	51200	156000	107000	89600	145000	1.35:0.19:0.67:0.50:0.46:0.58:0.66:0.48:1.46:1.00:0.84:1.35	66900	103000	0.65:1.00	685813	Nebulin
1006	677	G3Q1N4	7.91	13	5	1		146000	79700	29900	172000	101000	242000	97600	104000	108000	55400	9580	78100	2.63:1.44:0.54:3.10:1.83:4.37:1.76:1.87:1.94:1.00:0.17:1.41	128000	75300	1.70:1.00	43140	Mucin-like glycoprotein
110	95	G3NXM9	7.91	43	33	22	Carbamylation; Carboxymethyl; Phospho neutral loss (ST)	284000	321000	284000	385000	277000	327000	329000	259000	300000	273000	291000	161000	1.04:1.18:1.04:1.41:1.02:1.20:1.20:0.95:1.10:1.00:1.07:0.59	313000	269000	1.16:1.00	84347	Aconitate hydratase
914	896	G3NG11	7.9	30	5	5	Carbamylation	106000	198000	175000	470000	610000	326000	331000	96900	261000	209000	71900	73700	0.51:0.95:0.84:2.25:2.92:1.56:1.58:0.46:1.25:1.00:0.34:0.35	314000	174000	1.81:1.00	17769	60S ribosomal protein L24
2099	24401	G3NHK8	7.86	2	1	1		8500	6000	4290	6790	6340	7370	7710	6190	0	8860	10900	0	0.96:0.68:0.48:0.77:0.72:0.83:0.87:0.70:0:1.00:1.23:0	6550	5610	1.17:1.00	73949	Fibulin-1
977	1936	G3PZT1	7.81	8	4	3		13400	16800	8790	40700	38900	36700	9400	15000	15800	20600	18300	18200	0.65:0.81:0.43:1.98:1.89:1.78:0.46:0.73:0.76:1.00:0.89:0.88	25900	16200	1.60:1.00	34609	Aminoacyl tRNA synthase complex-interacting multifunctional protein 1
795	1851	G3Q163	7.77	26	6	6		39300	22800	31100	83800	138000	67700	205000	59100	248000	128000	62000	41800	0.31:0.18:0.24:0.66:1.08:0.53:1.60:0.46:1.95:1.00:0.49:0.33	63900	124000	0.52:1.00	28703	40S ribosomal protein S6
2420	24892	G3NVT3	7.75	2	1	1		1350	5840	4640	9190	259	4770	6710	6940	7440	6820	4680	-	0.20:0.86:0.68:1.35:0.04:0.70:0.98:1.02:1.09:1.00:0.69:-	4340	6520	0.67:1.00	77304	WW domain-binding protein 11
1190	50666	G3NMW7	7.74	18	4	1		3290	9500	9470	0	0	11200	0	0	0	11300	11700	0	0.29:0.84:0.84:0:0:0.99:0:0:0:1.00:1.04:0	5570	3830	1.46:1.00	27553	Proteasome subunit alpha type-6
628	15905	G3PCM1	7.73	8	8	7	Oxidation (M)	8880	36600	18700	22700	18000	17000	49500	54000	12200	28800	34900	15300	0.31:1.27:0.65:0.79:0.63:0.59:1.72:1.88:0.42:1.00:1.21:0.53	20300	35500	0.57:1.00	126286	Laminin subunit beta-3
2497	144521	G3PT97	7.73	2	1	1		11900	15900	0	21300	0	9470	0	12200	9180	8040	0	10500	1.48:1.98:0:2.65:0:1.18:0:1.52:1.14:1.00:0:1.30	9760	6650	1.47:1.00	91267	Ubiquitin carboxyl-terminal hydrolase
2148	72791	G3PGR3	7.73	1	1	1		5090	4550	3090	5770	5760	5190	-	5470	6450	7460	3980	10400	0.68:0.61:0.41:0.77:0.77:0.69:-:0.73:0.86:1.00:0.53:1.40	4910	6760	0.73:1.00	52406	Epsin-2
457	749	G3PUF6	7.72	30	9	9	Carbamylation; Carbamidomethylation	100000	148000	96600	163000	240000	206000	64600	197000	110000	51900	149000	95100	1.93:2.85:1.86:3.13:4.63:3.98:1.24:3.80:2.12:1.00:2.87:1.83	159000	117000	1.36:1.00	43068	Complement factor H-related protein 1
1852	3335	G3PX75	7.71	0	1	1		13100	21300	18700	7720	34800	16100	8520	4090	24400	14600	11100	5990	0.90:1.45:1.28:0.53:2.38:1.10:0.58:0.28:1.67:1.00:0.76:0.41	18600	11500	1.62:1.00	477392	Protocadherin Fat 2
1067	1433	G3NTI9	7.71	12	5	3	Carbamidomethylation	20700	36200	3200	7850	4260	9030	8050	52900	31600	24800	42100	5030	0.83:1.46:0.13:0.32:0.17:0.36:0.32:2.13:1.27:1.00:1.70:0.20	13500	27400	0.49:1.00	34678	Caspase 7
571	875	G3PVY2	7.69	29	11	9	Acetylation (Protein N-term)	37700	96600	94700	191000	247000	91000	168000	0	55800	60400	24400	11400	0.62:1.60:1.57:3.15:4.09:1.51:2.77:0:0.92:1.00:0.40:0.19	126000	53300	2.37:1.00	23998	High mobility group protein B2
1940	1237	G3NBJ5	7.68	6	2	2		0	43000	34400	23200	26000	12800	16100	34600	17100	22300	13600	4730	0:1.93:1.54:1.04:1.17:0.58:0.72:1.55:0.77:1.00:0.61:0.21	23200	18100	1.29:1.00	35410	Crystallin J1C
1323	2023	G3NJM6	7.65	22	3	1		117000	11100	12000	10800	6040	23800	33000	61300	77300	36100	56400	99700	3.24:0.31:0.33:0.30:0.17:0.66:0.91:1.70:2.14:1.00:1.56:2.76	30100	60600	0.50:1.00	18300	Troponin C
1131	1392	G3PKZ4	7.61	6	4	2		23300	110000	33600	83700	75300	46600	15900	26400	0	54900	32800	61000	0.42:2.01:0.61:1.53:1.37:0.85:0.29:0.48:0:1.00:0.60:1.11	62100	31800	1.95:1.00	58952	Glucosidase 2 subunit beta
2278	1371	G3NB23	7.61	5	2	1		4260	12300	7590	3110	12400	16600	8330	7940	23300	9450	22300	16700	0.45:1.30:0.80:0.33:1.31:1.75:0.88:0.84:2.47:1.00:2.36:1.76	9370	14700	0.64:1.00	38752	Major histocompatibility complex class I-related gene protein
1652	1847	G3NG58	7.56	30	3	3		23500	28200	22100	20500	19400	48300	81400	11900	19900	116000	115000	13900	0.20:0.24:0.19:0.18:0.17:0.42:0.70:0.10:0.17:1.00:0.99:0.12	27000	59700	0.45:1.00	9005	60S ribosomal protein L38
49	687	G3Q398	7.55	25	59	54		166000	98600	117000	277000	38000	182000	130000	128000	211000	224000	248000	367000	0.74:0.44:0.52:1.24:0.17:0.81:0.58:0.57:0.95:1.00:1.11:1.64	168000	223000	0.75:1.00	285227	Spectrin alpha-II chain
1066	1116	G3PC06	7.54	15	2	2		48000	41000	-	19400	11100	14800	55300	37200	27700	43500	42800	31700	1.10:0.94:-:0.45:0.26:0.34:1.27:0.86:0.64:1.00:0.98:0.73	24900	39700	0.63:1.00	17835	Low molecular weight phosphotyrosine protein phosphatase
2166	120435	G3Q335	7.49	3	1	1		14600	14400	20300	11000	7870	16000	12500	27100	0	18500	19700	0	0.79:0.78:1.09:0.59:0.42:0.87:0.67:1.46:0:1.00:1.06:0	14000	13000	1.08:1.00	43719	Protein PRRC1
1158	1468	G3PDF9	7.49	5	3	2		7770	6200	16300	13000	32800	14400	11500	13800	43500	14700	30700	34700	0.53:0.42:1.11:0.88:2.23:0.98:0.78:0.94:2.96:1.00:2.09:2.36	15100	26700	0.56:1.00	50230	Non-POU domain-containing octamer-binding protein
1828	120342	G3PRW1	7.46	4	2	2		24800	14300	13300	0	0	15300	17900	21100	29800	22900	13500	29800	1.08:0.63:0.58:0:0:0.67:0.78:0.92:1.30:1.00:0.59:1.30	11300	22500	0.50:1.00	75961	Calcium-binding carrier protein Aralar1
897	50803	G3PY93	7.46	25	7	7		100000	24500	17100	24300	-	15800	61700	44500	88300	72200	53100	58100	1.39:0.34:0.24:0.34:-:0.22:0.85:0.62:1.22:1.00:0.74:0.81	33900	63000	0.54:1.00	37214	Annexin A5
1100	42291	G3NFY4	7.41	5	4	4		11500	24600	19700	32100	31600	6880	19900	3320	10900	21300	13400	13800	0.54:1.15:0.92:1.51:1.48:0.32:0.94:0.16:0.51:1.00:0.63:0.65	21100	13800	1.53:1.00	119349	Sorbin and SH3 domain-containing protein 1
2386	3013	G3PIW2	7.41	1	1	1		7240	9340	7290	10000	7530	7570	7410	10300	10600	11000	8870	7720	0.66:0.85:0.66:0.91:0.69:0.69:0.67:0.93:0.96:1.00:0.81:0.70	8160	9300	0.88:1.00	70539	Rho GTPase-activating protein 25
773	1118	G3P9D3	7.39	11	5	4		61800	42700	39000	31100	29200	37500	43300	46700	95500	71500	46200	32100	0.86:0.60:0.55:0.43:0.41:0.52:0.61:0.65:1.34:1.00:0.65:0.45	40200	55900	0.72:1.00	49900	Guanine deaminase
772	957	G3NPZ4	7.38	57	7	6		191000	152000	122000	85100	51000	146000	158000	154000	175000	105000	182000	180000	1.81:1.44:1.16:0.81:0.48:1.39:1.50:1.46:1.66:1.00:1.73:1.71	125000	168000	0.74:1.00	15049	Fatty acid-binding protein 3
1922	50868	G3N8R2	7.37	7	2	2		20400	25700	30000	4890	19300	10200	7070	39500	23100	56300	35000	0	0.36:0.46:0.53:0.09:0.34:0.18:0.13:0.70:0.41:1.00:0.62:0	18400	26800	0.69:1.00	29259	Proteasome subunit beta type-7 / Macropain Z
2282	3321	G3PDA6	7.35	1	1	1		268000	151000	152000	190000	127000	373000	185000	135000	129000	144000	124000	183000	1.86:1.05:1.05:1.32:0.88:2.59:1.29:0.94:0.90:1.00:0.86:1.27	210000	150000	1.40:1.00	77367	Threonyl-tRNA synthetase cytoplasmic
971	798	G3PM61	7.34	20	6	6		42200	66300	69200	68700	78400	45300	55000	127000	62800	86200	102000	54400	0.49:0.77:0.80:0.80:0.91:0.52:0.64:1.47:0.73:1.00:1.18:0.63	65200	81300	0.80:1.00	28058	Ubiquinol-cytochrome c reductase iron-sulfur subunit
1415	11504	G3PAK2	7.33	4	2	2		7190	27300	12500	0	8430	6680	9080	19100	8680	14400	58100	72800	0.50:1.89:0.86:0:0.58:0.46:0.63:1.32:0.60:1.00:4.02:5.04	10400	30400	0.34:1.00	60964	Galectin-3-binding protein A
2139	50901	G3Q4T3	7.33	2	1	1		4000	0	7940	9380	8510	0	0	10300	11500	14300	44100	9850	0.28:0:0.56:0.66:0.59:0:0:0.72:0.81:1.00:3.08:0.69	4970	15000	0.33:1.00	51088	Neural Wiskott-Aldrich syndrome protein
2293	16468	G3PDN0	7.31	1	2	1	Carbamylation	11000	8450	9370	0	0	7320	0	13700	42800	12300	11100	13500	0.89:0.69:0.76:0:0:0.59:0:1.12:3.47:1.00:0.90:1.10	6020	15600	0.39:1.00	235755	Ninein
245	1184	G3PL66	7.3	54	9	1	Carbamylation; Carbamidomethylation; Phospho neutral loss (ST); Acetylation (Protein N-term)	0	4700	9940	15300	7130	5330	10400	59900	0	7670	0	42600	0:0.61:1.30:1.99:0.93:0.69:1.36:7.81:0:1.00:0:5.55	7060	20100	0.35:1.00	16347	Hemoglobin subunit beta-2
70	48	G3N816	7.26	61	31	24	Carbamidomethylation; Carbamylation; Phospho neutral loss (ST)	1050000	607000	552000	827000	646000	1630000	1050000	536000	667000	452000	366000	563000	2.31:1.34:1.22:1.83:1.43:3.60:2.33:1.19:1.48:1.00:0.81:1.25	884000	606000	1.46:1.00	49872	Enolase 3 / Beta-enolase
725	1069	G3PMG0	7.26	58	8	8		166000	128000	130000	174000	92600	84600	220000	182000	106000	166000	143000	143000	1.00:0.77:0.78:1.05:0.56:0.51:1.32:1.09:0.64:1.00:0.86:0.86	129000	160000	0.81:1.00	20868	Phosphatidylethanolamine-binding protein 1
825	1327	G3N599	7.25	10	6	6	Carbamylation; Carbamidomethylation	55000	36800	30800	74700	68800	78000	23200	58800	49600	47800	21900	54000	1.15:0.77:0.64:1.56:1.44:1.63:0.49:1.23:1.04:1.00:0.46:1.13	57300	42600	1.35:1.00	66153	Complement factor I
1682	25005	G3Q2B7	7.23	13	2	2	Carbamylation	7450	1450	0	9490	6240	6810	0	79700	30100	0	194000	-	1.00:0.19:0:1.27:0.84:0.91:0:10.70:4.03:0:26.03:-	5240	60500	0.09:1.00	23425	Rho GDP-dissociation inhibitor 1
886	143974	G3NDD6	7.18	16	7	6		35300	59400	54200	83800	37000	-	20100	359000	110000	99700	66400	110000	0.35:0.60:0.54:0.84:0.37:-:0.20:3.60:1.11:1.00:0.67:1.10	53800	127000	0.42:1.00	61526	Carboxylesterase 5A
1595	24276	G3PTU9	7.16	30	3	3		15300	5090	12500	32600	33200	14800	18800	0	0	0	3320	3230	1.00:0.33:0.82:2.14:2.18:0.97:1.23:0:0:0:0.22:0.21	18900	4230	4.47:1.00	14561	Programmed cell death protein 5
1679	24436	G3NM53	7.16	22	2	2		18000	20600	17400	15100	16400	4540	8330	5330	5830	0	19300	13300	1.00:1.14:0.97:0.84:0.91:0.25:0.46:0.30:0.32:0:1.07:0.74	15300	8670	1.77:1.00	15046	Agrin
2467	73698	G3PF24	7.15	5	1	1		10200	31200	0	0	0	34400	8750	13500	7590	10100	20500	5060	1.01:3.10:0:0:0:3.42:0.87:1.34:0.75:1.00:2.04:0.50	12600	10900	1.16:1.00	18990	Uncharacterized protein
641	855	G3PPQ5	7.12	23	9	7	Hydroxylation [P]; Methylation (DE)	287000	259000	228000	145000	79100	210000	215000	224000	341000	355000	308000	149000	0.81:0.73:0.64:0.41:0.22:0.59:0.61:0.63:0.96:1.00:0.87:0.42	215000	265000	0.81:1.00	34756	Uridine nucleosidase 1
418	193	G3PJ29	7.12	76	16	16	Acetylation (Protein N-term)	445000	402000	391000	651000	679000	525000	380000	734000	722000	690000	759000	492000	0.64:0.58:0.57:0.94:0.98:0.76:0.55:1.06:1.05:1.00:1.10:0.71	516000	630000	0.82:1.00	23344	Rho GDP-dissociation inhibitor 1
1491	2532	G3QC91	7.11	4	2	2		16400	16800	13900	5790	7500	0	23200	16500	14700	22700	9100	13200	0.72:0.74:0.61:0.26:0.33:0:1.03:0.73:0.65:1.00:0.40:0.58	10100	16600	0.61:1.00	66566	Drebrin
2162	96741	G3N4W6	7.08	2	1	1		5260	2560	4360	0	0	0	2840	5380	7590	7350	6660	4270	0.72:0.35:0.59:0:0:0:0.39:0.73:1.03:1.00:0.91:0.58	2030	5680	0.36:1.00	60513	Phenylalanyl-tRNA synthetase beta chain
317	474	G3NGY5	7.08	95	14	14	Carbamylation; Carbamidomethylation; Deamidation (NQ); Acetylation (Protein N-term)	319000	741000	795000	948000	637000	470000	108000	3470000	1570000	1690000	1190000	325000	0.19:0.44:0.47:0.56:0.38:0.28:0.06:2.05:0.93:1.00:0.70:0.19	652000	1390000	0.47:1.00	16562	Golgi-associated plant pathogenesis-related protein 1
1799	24621	G3PET7	7.08	9	3	2	Carbamylation	7840	23100	8750	23900	25800	10300	9040	11600	28400	29900	30300	44400	0.26:0.77:0.29:0.80:0.86:0.35:0.30:0.39:0.95:1.00:1.02:1.49	16600	28200	0.59:1.00	48920	Legumain / Cysteine protease 1
2206	219933	G3NXX9	7.07	3	2	1	Carbamylation	23000	42300	46200	96300	51900	69000	59200	22000	60300	40100	20900	17500	0.57:1.05:1.15:2.40:1.29:1.72:1.48:0.55:1.50:1.00:0.52:0.43	54800	36700	1.49:1.00	54190	Uridine 5'-monophosphate synthase
503	1640	G3N515	7.07	2	8	6		32100	998	0	7840	18700	6940	19800	61300	33500	18400	10400	196000	1.74:0.05:0:0.43:1.01:0.38:1.07:3.32:1.82:1.00:0.57:10.63	11100	56600	0.20:1.00	451257	Titin
1456	120289	G3NRZ8	7.04	2	2	1		0	67300	22500	10200	58400	0	18500	14200	20200	14700	0	0	0:4.56:1.52:0.69:3.97:0:1.25:0.96:1.37:1.00:0:0	26400	11300	2.34:1.00	78093	Methylcrotonoyl-CoA carboxylase subunit alpha
589	597	G3NCF7	7.03	24	9	9		138000	119000	101000	156000	130000	156000	129000	244000	182000	129000	175000	121000	1.07:0.92:0.79:1.21:1.01:1.21:1.01:1.90:1.41:1.00:1.36:0.94	133000	163000	0.82:1.00	51131	Serum deprivation-response protein / Cavin-2
829	24206	G3Q8R9	7.03	26	7	7		39700	22300	33100	59000	49700	69100	28500	74900	79400	45500	87800	53900	0.87:0.49:0.73:1.30:1.09:1.52:0.63:1.65:1.75:1.00:1.93:1.18	45500	61700	0.74:1.00	29083	V-type proton ATPase subunit E 1
438	583	G3QA18	7.03	68	17	17		425000	161000	189000	354000	340000	680000	418000	179000	207000	144000	169000	294000	2.95:1.12:1.31:2.46:2.36:4.72:2.90:1.24:1.44:1.00:1.17:2.04	358000	235000	1.52:1.00	24404	Heat shock 27 kDa protein beta-1
2371	1860	G3P2C1	7	7	1	1		18000	25800	25700	32600	21100	10200	0	22800	12400	16100	16200	0	1.12:1.60:1.59:2.02:1.31:0.63:0:1.41:0.77:1.00:1.00:0	22200	11300	1.97:1.00	17946	Rieske domain-containing protein
818	66148	G3PUA5	7	16	7	1	Carbamylation	7010	4820	4410	3240	3450	3710	3530	5530	6280	6540	6520	4510	1.07:0.74:0.67:0.50:0.53:0.57:0.54:0.85:0.96:1.00:1.00:0.69	4440	5480	0.81:1.00	46309	Eukaryotic initiation factor 4A-II
1345	3175	G3P833	6.98	10	3	3		25400	10600	28800	71500	69500	61400	31500	18000	44300	16900	33700	24700	1.50:0.63:1.70:4.22:4.10:3.62:1.86:1.06:2.62:1.00:1.99:1.46	44500	28200	1.58:1.00	44693	DnaJ homolog subfamily A member 4
314	787	G3P0M6	6.97	15	13	12	Carbamidomethylation	78300	71800	58300	111000	71900	90100	51400	46100	53000	86600	90600	65400	0.90:0.83:0.67:1.28:0.83:1.04:0.59:0.53:0.61:1.00:1.05:0.75	80200	65500	1.22:1.00	98713	Eosinophil peroxidase
1909	15871	G3PJ62	6.97	1	1	1		6260	11400	10100	9980	10300	8570	0	0	7770	14600	15000	11400	0.43:0.78:0.69:0.68:0.70:0.59:0:0:0.53:1.00:1.03:0.78	9420	8140	1.16:1.00	117918	Large proline-rich protein BAG6
637	11665	G3P3U1	6.97	34	12	12	Carbamidomethylation	153000	69500	78200	1260000	57100	1110000	79500	118000	91000	146000	160000	82700	1.05:0.48:0.54:8.64:0.39:7.60:0.55:0.81:0.62:1.00:1.10:0.57	530000	113000	4.70:1.00	27718	Glutathione S-transferase Omega-1
2412	24435	G3PZK4	6.96	20	1	1		0	15300	14900	24100	27400	15800	19700	10800	20700	14300	0	4150	0:1.07:1.04:1.69:1.92:1.10:1.38:0.75:1.45:1.00:0:0.29	16300	11600	1.40:1.00	6379	60S ribosomal protein L39
1599	24549	G3NUY1	6.95	9	2	2		15200	9080	10100	19300	22000	15900	20400	11800	16900	4790	3290	4840	3.17:1.89:2.10:4.02:4.58:3.33:4.25:2.46:3.52:1.00:0.69:1.01	15300	10300	1.48:1.00	25208	Growth factor receptor-bound protein 2
1786	11578	G3PS42	6.92	6	1	1		6580	12300	11900	18800	17900	10300	13200	0	0	0	6670	5980	1.00:1.87:1.81:2.86:2.72:1.57:2.00:0:0:0:1.01:0.91	13000	4300	3.02:1.00	16470	Methylmalonyl-CoA epimerase
158	66	G3QC79	6.91	65	27	23	Carbamylation; Carbamidomethylation	469000	320000	358000	436000	315000	477000	211000	355000	410000	284000	356000	406000	1.65:1.13:1.26:1.54:1.11:1.68:0.74:1.25:1.44:1.00:1.25:1.43	396000	337000	1.18:1.00	44404	Phosphoglycerate kinase 1
1842	162960	G3PY24	6.89	4	2	2		12400	11500	11000	1090	529	918	14600	2280	27800	13800	1790	15500	0.90:0.84:0.80:0.08:0.04:0.07:1.06:0.17:2.02:1.00:0.13:1.12	6470	12600	0.51:1.00	58653	Atlastin-3
727	1341	G3PFQ2	6.86	11	8	2		19000	7210	5980	12300	16400	6250	8360	17900	29900	45000	8430	-	0.42:0.16:0.13:0.27:0.36:0.14:0.19:0.40:0.66:1.00:0.19:-	11200	20600	0.54:1.00	70874	Far upstream element-binding protein 2
40	15	G3NI10	6.85	66	47	3	Carbamylation; Sodium adduct; Pyro-glu from Q; Oxidation (M); Phospho neutral loss (ST); Citrullination	383000	349000	319000	23300	298000	282000	177000	215000	709000	324000	713000	428000	1.19:1.08:0.99:0.07:0.92:0.87:0.55:0.66:2.19:1.00:2.20:1.32	276000	427000	0.65:1.00	52578	Keratin type II cytoskeletal 8
551	847	G3PR19	6.83	34	6	4	Carbamylation	99000	79900	81700	131000	130000	82900	39100	122000	105000	79400	71900	59900	1.25:1.01:1.03:1.65:1.64:1.04:0.49:1.54:1.32:1.00:0.91:0.75	101000	85000	1.18:1.00	20039	Cold-inducible RNA-binding protein A / Hyperosmotic glycine rich protein A
329	303	G3NXJ7	6.81	23	13	4		69000	4990	6260	10600	-	37800	24000	62800	82200	46300	38600	27000	1.49:0.11:0.14:0.23:-:0.82:0.52:1.36:1.77:1.00:0.83:0.58	23300	46800	0.50:1.00	68064	Heat shock cognate 71 kDa protein
494	865	G3NZ55	6.78	15	10	1		34600	16400	13200	0	11200	0	0	0	0	26700	40000	0	1.29:0.61:0.49:0:0.42:0:0:0:0:1.00:1.50:0	12600	11100	1.13:1.00	68623	Eukaryotic translation initiation factor 4B
1095	1306	G3P186	6.78	25	7	5		132000	103000	81700	92500	68800	97900	257000	126000	117000	69800	103000	133000	1.88:1.47:1.17:1.33:0.99:1.40:3.68:1.81:1.68:1.00:1.48:1.90	95900	140000	0.69:1.00	28636	Polymerase I and transcript release factor
533	603	G3P8V3	6.78	46	15	13		112000	190000	93000	82600	94000	102000	122000	141000	185000	162000	117000	110000	0.69:1.18:0.57:0.51:0.58:0.63:0.75:0.87:1.14:1.00:0.72:0.68	112000	139000	0.81:1.00	35167	Electron transfer flavoprotein subunit alpha
265	159	G3NJN6	6.78	19	20	20		117000	152000	151000	122000	158000	123000	149000	143000	123000	141000	193000	183000	0.83:1.07:1.07:0.87:1.12:0.87:1.05:1.01:0.87:1.00:1.37:1.29	144000	155000	0.93:1.00	137841	Nidogen-1 / Entactin
1112	1657	G3PVU7	6.75	8	2	1		5380	7750	6980	4400	3780	5560	3500	-	4610	3880	5670	5480	1.39:2.00:1.80:1.13:0.97:1.43:0.90:-:1.19:1.00:1.46:1.41	5640	4630	1.22:1.00	36138	Retinol dehydrogenase 13
56	31	G3NZF4	6.74	58	35	18	Carbamylation; Citrullination; Pyro-glu from Q	1340000	841000	803000	1120000	810000	1190000	951000	951000	1450000	1360000	1600000	1000000	0.99:0.62:0.59:0.83:0.60:0.88:0.70:0.70:1.07:1.00:1.18:0.74	1020000	1220000	0.84:1.00	50902	Keratin type II cytoskeletal 8
2417	24651	G3P243	6.73	4	1	1		10900	5560	3490	0	7970	2910	0	0	2920	4570	0	0	2.39:1.22:0.76:0:1.74:0.64:0:0:0.64:1.00:0:0	5140	1250	4.12:1.00	34815	CMP-N-acetylneuraminate-beta-galactosamide-alpha-23-sialyltransferase 1
512	666	G3P6K2	6.72	18	12	6		90200	66600	52200	47600	48200	72900	67800	82500	68100	119000	44600	97900	0.76:0.56:0.44:0.40:0.41:0.61:0.57:0.70:0.57:1.00:0.38:0.83	62900	79900	0.79:1.00	68878	Ezrin
599	501	G3Q6F6	6.69	35	10	1		17700	10600	10200	6700	0	0	19200	12500	12300	15900	16900	13500	1.11:0.67:0.64:0.42:0:0:1.21:0.78:0.77:1.00:1.06:0.85	7540	15000	0.50:1.00	30952	Envoplakin
1340	1904	G3PWX3	6.63	3	2	2		14000	10300	5200	15600	10300	16900	1460	27100	20700	24400	16000	16000	0.57:0.42:0.21:0.64:0.42:0.69:0.06:1.11:0.85:1.00:0.65:0.65	12000	17600	0.68:1.00	80178	Eukaryotic translation initiation factor 3 subunit B
1270	50567	G3NII7	6.61	11	5	5		75000	17300	11300	4200	2710	7630	11900	60100	73600	9350	51300	34400	8.03:1.85:1.21:0.45:0.29:0.82:1.28:6.43:7.87:1.00:5.48:3.68	19700	40100	0.49:1.00	53749	Aldehyde dehydrogenase 9-A1
1315	3708	G3NFS9	6.6	3	3	2		36000	27100	20800	22700	34600	24300	8210	29500	28200	6690	0	26300	5.39:4.06:3.12:3.39:5.17:3.63:1.23:4.42:4.22:1.00:0:3.93	27600	16500	1.67:1.00	145348	Eukaryotic translation initiation factor 3 subunit A
14	25	G3NRR7	6.6	49	100	67	Carbamylation; Carbamidomethylation; Pyro-glu from Q; Deamidation (NQ)	293000	207000	162000	178000	67500	126000	128000	178000	293000	318000	219000	233000	0.92:0.65:0.51:0.56:0.21:0.40:0.40:0.56:0.92:1.00:0.69:0.73	181000	228000	0.79:1.00	226538	Myosin 9 heavy chain
769	673	G3N836	6.59	25	9	9		90000	98100	70600	105000	103000	49900	26800	58200	71100	117000	68800	57100	0.77:0.84:0.60:0.90:0.88:0.43:0.23:0.50:0.61:1.00:0.59:0.49	86100	72700	1.19:1.00	31933	Succinate dehydrogenase [ubiquinone] iron-sulfur subunit
1638	24328	G3NAU2	6.58	11	4	3	Mutation	27900	17100	1260	5430	0	2830	8750	27300	19100	14000	35900	12700	2.00:1.22:0.09:0.39:0:0.20:0.63:1.96:1.37:1.00:2.57:0.91	9090	19600	0.46:1.00	44508	Leukocyte elastase inhibitor / Serpin B1
832	761	G3P2D0	6.57	67	6	6	Carbamylation; Acetylation (Protein N-term)	160000	165000	167000	271000	243000	212000	137000	199000	202000	181000	194000	116000	0.89:0.91:0.93:1.50:1.35:1.18:0.76:1.10:1.12:1.00:1.07:0.64	203000	172000	1.18:1.00	11917	Glutaredoxin-1
1111	1538	G3NFY8	6.55	7	4	2		12700	5760	4670	0	0	4730	2480	3270	21300	19900	45600	6580	0.64:0.29:0.24:0:0:0.24:0.12:0.16:1.07:1.00:2.29:0.33	4640	16500	0.28:1.00	68859	V-type proton ATPase catalytic subunit A
976	1830	G3PBZ3	6.54	19	4	4		5050	6690	27700	21600	39900	6450	29100	12700	45000	25300	0	28600	0.20:0.26:1.10:0.85:1.58:0.26:1.15:0.50:1.78:1.00:0:1.13	17900	23400	0.76:1.00	22549	40S ribosomal protein S9
1143	24900	G3NNH5	6.51	11	5	5		22300	14000	51300	14800	4280	6330	21700	38200	33600	9550	59100	27200	2.34:1.46:5.37:1.55:0.45:0.66:2.27:3.99:3.52:1.00:6.19:2.85	18800	31600	0.60:1.00	56625	Coatomer subunit delta
1065	1048	G3PJI1	6.46	10	4	3		39300	35800	33100	45000	50000	41600	49000	50000	18000	59300	86300	58100	0.66:0.60:0.56:0.76:0.84:0.70:0.83:0.84:0.30:1.00:1.46:0.98	40800	57600	0.71:1.00	35805	Cathepsin K
1386	50935	G3PDS4	6.42	3	2	2		19200	17000	16700	23300	24000	16300	25500	35200	30300	32400	13600	13000	0.59:0.53:0.51:0.72:0.74:0.50:0.79:1.09:0.93:1.00:0.42:0.40	19400	25000	0.78:1.00	88721	Splicing factor 3A subunit 1
1233	24233	G3N6A4	6.42	16	4	4		38100	38600	34300	49300	40600	52400	43300	38500	60000	79100	45000	42300	0.48:0.49:0.43:0.62:0.51:0.66:0.55:0.49:0.76:1.00:0.57:0.53	42200	51400	0.82:1.00	32058	Thioredoxin-like protein 1
2401	15231	G3NR72	6.39	1	1	1	Carbamylation	0	33900	36500	39900	35300	0	14800	21200	29100	0	28900	48000	0:1.00:1.08:1.18:1.04:0:0.44:0.63:0.86:0:0.85:1.42	24200	23700	1.02:1.00	80614	Alpha-catulin
1921	50859	G3PZL6	6.39	9	2	2		28100	27300	31200	26900	25100	17100	17500	53800	33900	44500	36300	18700	0.63:0.61:0.70:0.60:0.57:0.38:0.39:1.21:0.76:1.00:0.82:0.42	25900	36800	0.70:1.00	21983	Guanylate kinase
539	1010	G3PHT0	6.39	18	11	3		47500	70800	33600	58400	68800	42100	38500	49200	64300	82900	96400	72000	0.57:0.85:0.40:0.70:0.83:0.51:0.46:0.59:0.78:1.00:1.16:0.87	56200	67200	0.84:1.00	64502	Heterogeneous nuclear ribonucleoprotein U-like protein 1
183	96	G3N5X9	6.37	58	30	2	Carbamylation; Citrullination	81400	71200	55900	77200	138000	68000	120000	56400	32400	33300	11800	83300	2.44:2.14:1.68:2.32:4.14:2.04:3.61:1.69:0.97:1.00:0.35:2.50	82000	56200	1.46:1.00	53151	Plasticin
439	692	G3NCE8	6.35	10	9	8		44500	64100	71800	62400	49100	58500	11500	105000	85500	94500	84000	83500	0.47:0.68:0.76:0.66:0.52:0.62:0.12:1.11:0.90:1.00:0.89:0.88	58400	77300	0.76:1.00	90502	Cadherin 1
1299	1833	G3PSU2	6.33	6	2	1		19800	15100	11900	12300	21700	16500	-	24200	26900	19400	11100	20100	1.02:0.78:0.61:0.63:1.12:0.85:-:1.25:1.39:1.00:0.57:1.04	16200	20300	0.80:1.00	38201	Heterogeneous nuclear ribonucleoprotein D0
2211	237250	G3P1P8	6.32	7	2	2		1720	2280	1370	524	11600	0	2560	479	11100	28600	10800	0	0.06:0.08:0.05:0.02:0.41:0:0.09:0.02:0.39:1.00:0.38:0	2920	8920	0.33:1.00	47900	Hyaluronidase PH-20
749	523	G3N574	6.26	25	8	7	Mutation	113000	119000	78500	136000	133000	132000	120000	92800	110000	97600	116000	96000	1.15:1.21:0.80:1.39:1.36:1.35:1.23:0.95:1.13:1.00:1.19:0.98	118000	106000	1.12:1.00	30061	Voltage-dependent anion-selective channel protein 2
203	287	G3NXB8	6.26	75	18	15	Carbamylation; Carbamidomethylation	1310000	586000	568000	598000	1250000	1310000	621000	408000	436000	1040000	1160000	349000	1.25:0.56:0.54:0.57:1.20:1.25:0.59:0.39:0.42:1.00:1.11:0.33	937000	669000	1.40:1.00	25895	Glutathione S-transferase Rho / Theta
783	12054	G3PBY1	6.25	6	3	1		8130	0	8690	3110	0	3490	5400	13900	13200	10400	3180	0	0.78:0:0.84:0.30:0:0.34:0.52:1.34:1.27:1.00:0.31:0	3900	7680	0.51:1.00	49721	GTPase SLIP-GC
1536	2915	G3P6S0	6.24	1	2	1	Acetylation (Protein N-term)	9360	5480	3320	0	0	2190	5430	8720	0	8960	0	0	1.04:0.61:0.37:0:0:0.24:0.61:0.97:0:1.00:0:0	3390	3850	0.88:1.00	172874	UDP-glucose:glycoprotein glucosyltransferase 1
2061	2389	G3PHN9	6.24	4	1	1		0	0	11300	18500	12200	0	8990	18800	28400	0	44100	0	0:0:1.00:1.64:1.08:0:0.80:1.67:2.52:0:3.91:0	7000	16700	0.42:1.00	26515	EF-hand domain-containing protein D2
1166	24266	G3N7R1	6.23	5	2	1		25900	3800	20800	19400	13700	20500	45900	11600	22100	16400	22000	31000	1.57:0.23:1.27:1.18:0.84:1.25:2.79:0.70:1.34:1.00:1.34:1.88	17400	24800	0.70:1.00	39097	Laminin subunit gamma-1
511	606	G3QCC4	6.22	34	12	9	Carbamidomethylation; Carbamylation	89000	117000	103000	195000	198000	151000	169000	172000	245000	150000	197000	116000	0.59:0.78:0.68:1.30:1.32:1.01:1.13:1.15:1.63:1.00:1.31:0.77	142000	175000	0.81:1.00	35466	Heterogeneous nuclear ribonucleoprotein A/B
455	495	G3Q613	6.17	65	8	7	Carbamylation; Carbamidomethylation; Acetylation (Protein N-term)	1200000	798000	801000	1100000	1030000	1220000	463000	1120000	804000	917000	785000	1110000	1.31:0.87:0.87:1.20:1.13:1.33:0.50:1.22:0.88:1.00:0.86:1.21	1020000	867000	1.18:1.00	12331	Thioredoxin
2373	2005	G3NRT0	6.14	2	1	1		9120	9660	7170	0	0	11000	7470	8150	0	0	8560	0	1.00:1.06:0.79:0:0:1.20:0.82:0.89:0:0:0.94:0	6150	4030	1.53:1.00	43637	Alpha-1-syntrophin
434	932	G3NQ97	6.11	19	8	6	Carbamylation	412000	346000	327000	354000	243000	295000	223000	375000	371000	492000	354000	647000	0.84:0.70:0.66:0.72:0.49:0.60:0.45:0.76:0.75:1.00:0.72:1.32	329000	410000	0.80:1.00	53437	Fetuin B
566	24745	G3Q7W8	6.1	31	10	1	Carbamidomethylation; Carbamylation	14400	0	6750	0	0	0	0	18200	25400	9190	19800	0	1.56:0:0.73:0:0:0:0:1.97:2.77:1.00:2.15:0	3520	12100	0.29:1.00	39226	Actin-related protein 2B
723	587	G3Q548	6.08	23	10	10		139000	85600	62500	87800	106000	20800	83900	76200	33000	35200	86700	43000	3.95:2.43:1.78:2.49:3.02:0.59:2.38:2.16:0.94:1.00:2.46:1.22	83700	64200	1.30:1.00	55766	Cartilage acidic protein 1
91	75	G3Q9S7	6.07	60	30	15	Carbamylation; Carbamidomethylation; Phospho neutral loss (ST)	1540000	796000	770000	1320000	1140000	2120000	1960000	709000	945000	452000	439000	895000	3.41:1.76:1.70:2.91:2.53:4.68:4.34:1.57:2.09:1.00:0.97:1.98	1280000	900000	1.42:1.00	43009	Creatine kinase M-type
1278	1884	G3PDF5	6.01	24	3	3		25600	22700	21000	12800	41200	48700	6550	84500	63700	47800	63200	11000	0.53:0.47:0.44:0.27:0.86:1.02:0.14:1.77:1.33:1.00:1.32:0.23	28700	48600	0.59:1.00	16466	Ubiquitin-conjugating enzyme E2 variant 1
1687	65574	G3Q055	5.99	2	2	2		0	0	11700	3240	5010	7660	17200	10500	3550	17300	11000	4380	0:0:0.68:0.19:0.29:0.44:0.99:0.61:0.21:1.00:0.64:0.25	4600	10700	0.43:1.00	109532	Neutral alpha-glucosidase AB
568	1113	G3NMG1	5.99	2	9	4		5360	25000	23500	25500	0	5910	50000	27200	49800	3600	5210	39000	1.49:6.95:6.53:7.10:0:1.64:13.90:7.55:13.84:1.00:1.45:10.83	14200	29100	0.49:1.00	404005	Desmoplakin
1039	800	G3Q3R9	5.97	40	9	4		60600	146000	33200	51200	32100	67500	63700	98400	93000	97800	99800	76200	0.62:1.50:0.34:0.52:0.33:0.69:0.65:1.01:0.95:1.00:1.02:0.78	72300	88100	0.82:1.00	17792	Acidic leucine-rich nuclear phosphoprotein 32A
2368	1714	G3P2F4	5.96	6	1	1		6350	13200	11700	20600	18000	20000	18400	11000	8660	-	11800	6670	1.00:2.07:1.85:3.25:2.84:3.16:2.90:1.74:1.36:-:1.86:1.05	15000	11300	1.33:1.00	18023	SUMO-conjugating enzyme UBC9
528	416	G3NU97	5.9	43	9	8		176000	186000	169000	481000	527000	325000	203000	154000	202000	347000	242000	184000	0.51:0.53:0.49:1.38:1.52:0.93:0.58:0.44:0.58:1.00:0.70:0.53	310000	222000	1.40:1.00	17166	40S ribosomal protein S13
835	962	G3PC44	5.9	21	7	7		40200	47000	27000	64000	69000	49300	53400	76500	92900	60000	36100	52400	0.67:0.78:0.45:1.07:1.15:0.82:0.89:1.27:1.55:1.00:0.60:0.87	52000	61900	0.84:1.00	40790	Adenosine deaminase
1053	14464	G3NPP1	5.89	12	5	4		47000	40700	31000	40500	7970	39300	36300	29300	20500	45000	123000	77400	1.04:0.90:0.69:0.90:0.18:0.87:0.80:0.65:0.46:1.00:2.73:1.72	34400	55200	0.62:1.00	43658	Leukocyte elastase inhibitor
1215	112269	G3Q963	5.89	10	5	2		10900	0	0	0	0	2250	8970	12200	27600	23000	11200	5490	0.48:0:0:0:0:0.10:0.39:0.53:1.20:1.00:0.49:0.24	2200	14700	0.15:1.00	47527	Eukaryotic initiation factor 4A-III
801	24243	G3Q3C4	5.89	19	4	4		26100	91700	47800	81400	123000	73200	71400	55200	99400	16800	33400	33600	1.56:5.46:2.84:4.84:7.32:4.36:4.25:3.28:5.91:1.00:1.99:2.00	73900	51600	1.43:1.00	17252	60S ribosomal protein L26
1914	24431	G3PZD5	5.86	12	2	2		18200	15200	16700	12000	17200	24200	25200	20500	17200	13300	19100	28400	1.37:1.15:1.26:0.91:1.29:1.82:1.89:1.54:1.30:1.00:1.43:2.14	17300	20600	0.84:1.00	27997	NADH dehydrogenase [ubiquinone] iron-sulfur protein 3
1569	1425	G3N6N0	5.83	21	2	2		14900	23600	13000	36900	71500	40400	26800	1090	33100	33200	7690	22800	0.45:0.71:0.39:1.11:2.15:1.21:0.81:0.03:1.00:1.00:0.23:0.69	33400	24700	1.35:1.00	12949	40S ribosomal protein S26
2544	240054	G3PSF5	5.78	4	1	1		5550	2930	0	0	0	0	3810	7920	0	5570	8400	7630	1.00:0.53:0:0:0:0:0.68:1.42:0:1.00:1.51:1.37	1410	5550	0.25:1.00	28997	Aspartyl aminopeptidase
2297	24654	G3NVH0	5.76	19	1	1		0	14300	72700	136000	155000	10000	0	28700	53500	0	0	32500	0:1.00:5.09:9.53:10.84:0.70:0:2.01:3.75:0:0:2.27	64700	19100	3.38:1.00	8780	60S ribosomal protein L29
814	1283	G3PKP7	5.76	29	9	9		50300	53400	36700	87200	54800	49200	74400	44200	73600	62400	55800	87100	0.81:0.85:0.59:1.40:0.88:0.79:1.19:0.71:1.18:1.00:0.89:1.40	55300	66200	0.83:1.00	42917	NADH dehydrogenase [ubiquinone] 1 alpha 9
925	1351	G3NJR1	5.76	16	6	5		51200	15100	27200	35900	55900	21700	77000	23100	104000	142000	21100	8540	0.36:0.11:0.19:0.25:0.39:0.15:0.54:0.16:0.74:1.00:0.15:0.06	34500	62700	0.55:1.00	34050	60S ribosomal protein L5
726	1291	G3PSC5	5.76	39	5	5	Acetylation (Protein N-term); Deamidation (NQ)	101000	187000	136000	280000	333000	239000	144000	88200	174000	304000	132000	89600	0.33:0.61:0.45:0.92:1.10:0.79:0.47:0.29:0.57:1.00:0.43:0.30	212000	155000	1.37:1.00	16865	40S ribosomal protein S15
938	24248	G3NGN5	5.75	21	6	2		58300	34400	20100	42100	26900	71900	22300	17900	19700	24400	32600	62300	2.39:1.41:0.82:1.72:1.10:2.94:0.91:0.73:0.80:1.00:1.33:2.55	42300	29900	1.42:1.00	30383	Apolipoprotein A-IV
1728	24424	G3NXP9	5.71	3	1	1		8250	10300	11500	12800	8930	8930	18300	10300	13100	4630	26100	11200	1.78:2.21:2.49:2.77:1.93:1.93:3.94:2.23:2.82:1.00:5.64:2.42	10100	13900	0.73:1.00	49379	Clusterin
422	415	G3P3J6	5.7	27	11	11		67100	39100	40400	57100	167000	103000	57100	104000	134000	163000	138000	64600	0.41:0.24:0.25:0.35:1.03:0.63:0.35:0.64:0.82:1.00:0.85:0.40	79000	117000	0.68:1.00	43190	Proliferation-associated protein 2G4
826	1459	G3PUE5	5.7	21	5	1	Carbamidomethylation; Acetylation (Protein N-term); Carbamylation	8000	17000	14200	24100	17000	27900	15400	21700	16600	5240	-	5820	1.53:3.25:2.71:4.59:3.25:5.32:2.93:4.14:3.16:1.00:-:1.11	18000	12900	1.39:1.00	33540	Fetuin A
911	25632	G3NN59	5.68	12	4	4		44600	24800	36300	61600	69100	19300	11000	61800	36300	22700	33100	12500	1.96:1.09:1.60:2.71:3.04:0.85:0.48:2.72:1.60:1.00:1.46:0.55	42600	29600	1.44:1.00	45946	Lupus La protein
1084	72917	G3NR69	5.68	11	3	3		28000	18800	19200	93000	105000	74600	50900	31400	46200	32100	34100	23100	0.87:0.58:0.60:2.89:3.28:2.32:1.58:0.98:1.44:1.00:1.06:0.72	56500	38600	1.47:1.00	31954	Enoyl-CoA delta isomerase 1
1061	50832	G3NQM7	5.67	7	2	2		21700	22800	11300	15900	13400	17500	17300	2180	13800	15700	0	0	1.38:1.45:0.72:1.01:0.85:1.11:1.10:0.14:0.87:1.00:0:0	17100	8160	2.09:1.00	46022	Proteasome regulatory subunit 10B / ATPase 6
2323	65747	G3QAN3	5.66	1	1	1		1600	2280	0	1170	2700	0	5140	3760	5060	1740	38100	1070	0.92:1.31:0:0.67:1.55:0:2.95:2.16:2.91:1.00:21.87:0.61	1290	9140	0.14:1.00	102064	Serrate RNA effector molecule homolog
1174	42243	G3NWK6	5.62	4	2	1	Carbamylation	-	6770	14400	13600	15800	12900	15000	15900	15200	14100	15600	12300	-:0.48:1.02:0.96:1.12:0.92:1.07:1.13:1.08:1.00:1.11:0.87	12700	14700	0.86:1.00	44376	Regulator of chromosome condensation
1749	96540	G3PKI8	5.6	2	1	1		9720	9720	15400	22700	8400	22500	15700	18100	11100	18300	22600	26700	0.53:0.53:0.84:1.24:0.46:1.23:0.86:0.99:0.60:1.00:1.23:1.46	14700	18700	0.79:1.00	34014	Mitochondrial glutamate carrier 1
46	4063	G3NUQ2	5.53	21	64	62	Carbamidomethylation; Hydroxylation [P]; Amidation	305000	213000	206000	200000	226000	268000	90000	529000	532000	157000	280000	392000	1.95:1.36:1.31:1.28:1.44:1.71:0.57:3.38:3.40:1.00:1.79:2.50	236000	330000	0.72:1.00	338941	Collagen alpha-1 type XII chain
454	672	G3NEJ2	5.52	42	11	10	Carbamylation	226000	134000	149000	217000	186000	351000	342000	117000	126000	107000	112000	121000	2.12:1.25:1.39:2.03:1.74:3.29:3.19:1.09:1.18:1.00:1.05:1.14	211000	154000	1.37:1.00	30485	LIM domain-binding protein 3 [LDB3 / ZASP]
1426	26509	G3PDG2	5.5	7	3	2	Carbamylation	20800	7970	25000	4200	5880	0	8080	27800	22100	12300	9510	51900	1.69:0.65:2.03:0.34:0.48:0:0.66:2.25:1.80:1.00:0.77:4.21	10600	21900	0.48:1.00	43766	L-2-hydroxyglutarate dehydrogenase / Duranin
339	680	G3NEJ8	5.48	40	8	8	Carbamylation; Carbamidomethylation; Acetylation (Protein N-term)	133000	136000	166000	195000	239000	200000	207000	158000	122000	172000	152000	109000	0.77:0.79:0.96:1.13:1.38:1.16:1.20:0.91:0.71:1.00:0.88:0.63	178000	153000	1.16:1.00	22791	40S ribosomal protein S5
756	874	G3PHN3	5.47	17	9	1	Carbamylation	16300	15200	12700	20700	17400	0	14000	0	17200	24300	21300	18300	0.67:0.63:0.52:0.85:0.72:0:0.58:0:0.71:1.00:0.88:0.75	13700	15900	0.87:1.00	49129	Septin-7
816	11507	G3Q089	5.46	5	4	3	Carbamylation	10200	25000	12000	0	0	11200	3180	31500	23400	8300	26800	41700	1.23:3.01:1.44:0:0:1.34:0.38:3.79:2.82:1.00:3.23:5.02	9730	22500	0.43:1.00	110999	Kinesin-1 heavy chain
929	770	G3P4W2	5.46	20	6	6		88200	123000	86500	119000	69600	163000	67500	130000	98500	114000	41500	66600	0.77:1.08:0.76:1.05:0.61:1.43:0.59:1.14:0.86:1.00:0.36:0.58	108000	86400	1.25:1.00	36753	Leucine-rich alpha-2-glycoprotein
2438	42250	G3Q520	5.45	20	1	1		0	0	0	6180	11400	0	4580	0	2960	0	0	0	0:0:0:1.00:1.84:0:0.74:0:0.48:0:0:0	2930	1260	2.33:1.00	7407	H/ACA ribonucleoprotein complex subunit 3
752	986	G3N7S2	5.44	35	6	2		18300	44100	55700	69900	74200	39400	33700	25300	49700	49900	47000	30000	0.37:0.88:1.12:1.40:1.49:0.79:0.67:0.51:0.99:1.00:0.94:0.60	50300	39300	1.28:1.00	19523	Serine/arginine-rich splicing factor 3
2358	205943	G3PF55	5.43	2	1	1		5410	5600	3060	0	0	0	3410	6290	7130	5700	6770	6110	0.95:0.98:0.54:0:0:0:0.60:1.10:1.25:1.00:1.19:1.07	2340	5900	0.40:1.00	53802	Probable ATP-dependent RNA helicase DDX6
2465	73280	G3P6F0	5.42	1	1	1	Carbamylation	89100	187000	211000	210000	133000	132000	47300	93000	125000	145000	99900	232000	0.61:1.29:1.45:1.45:0.92:0.91:0.33:0.64:0.86:1.00:0.69:1.59	161000	124000	1.30:1.00	105773	Integrator complex subunit 7
1194	2425	G3NSA9	5.42	5	3	3		35600	64500	20600	65400	59400	30300	41500	15100	39000	40800	42300	35300	0.87:1.58:0.51:1.60:1.46:0.74:1.02:0.37:0.96:1.00:1.04:0.87	46000	35700	1.29:1.00	67807	Leiomodin-1
2483	112179	G3P256	5.39	4	1	1		14000	0	1380	8180	0	7930	9940	3370	7940	4230	26900	56700	3.31:0:0.33:1.94:0:1.88:2.35:0.80:1.88:1.00:6.37:13.40	5250	18200	0.29:1.00	32621	Cytosolic 5'-nucleotidase 3
276	263	G3Q4H1	5.39	65	21	2	Carbamylation; Carbamidomethylation	192000	314000	308000	262000	243000	403000	256000	226000	374000	356000	384000	414000	0.54:0.88:0.87:0.74:0.68:1.13:0.72:0.63:1.05:1.00:1.08:1.16	287000	335000	0.86:1.00	29550	40S ribosomal protein S4
813	1244	G3Q3A5	5.37	36	7	1		20300	13700	20500	27800	20700	29100	16900	26900	19500	45700	28300	27100	0.44:0.30:0.45:0.61:0.45:0.64:0.37:0.59:0.43:1.00:0.62:0.59	22000	27400	0.80:1.00	25652	Phosphatase 2A inhibitorPP2A / Protein SET
797	400	G3P015	5.36	39	8	8	Carbamylation	66300	151000	158000	249000	374000	237000	243000	51900	201000	218000	73700	73300	0.30:0.69:0.72:1.14:1.71:1.08:1.11:0.24:0.92:1.00:0.34:0.34	206000	143000	1.43:1.00	17805	60S ribosomal protein L14
660	1085	G3PQW5	5.34	19	9	9		74200	138000	140000	119000	118000	81700	43000	64500	99600	63700	168000	87300	1.17:2.17:2.19:1.86:1.85:1.28:0.67:1.01:1.56:1.00:2.65:1.37	112000	87800	1.27:1.00	61740	Inosine monophposphate cyclohydrolase / Inosine monophposphate synthase
2442	42369	G3Q5S5	5.34	8	1	1		0	8730	9010	17200	19200	4110	3540	0	0	8520	12100	7190	0:1.02:1.06:2.02:2.26:0.48:0.42:0:0:1.00:1.42:0.84	9710	5220	1.86:1.00	11392	Growth-regulated alpha protein
1091	2981	G3NXL0	5.33	7	3	2		34500	23700	5380	16500	19800	12600	39700	40100	10400	21500	10400	38400	1.61:1.10:0.25:0.77:0.92:0.59:1.85:1.86:0.49:1.00:0.48:1.78	18700	26700	0.70:1.00	46406	Heterogeneous nuclear ribonucleoprotein K
1605	44791	G3NXV9	5.33	4	1	1		9100	13600	0	24600	12700	20100	0	19800	0	25400	11000	42600	0.36:0.53:0:0.97:0.50:0.79:0:0.78:0:1.00:0.44:1.68	13300	16500	0.81:1.00	38193	Nuclear migration protein nudC
540	1353	G3Q603	5.32	39	14	12		66200	124000	121000	146000	149000	94100	135000	92700	170000	174000	195000	85000	0.38:0.71:0.69:0.84:0.85:0.54:0.77:0.53:0.97:1.00:1.12:0.49	117000	142000	0.82:1.00	35787	Prostaglandin reductase 1
410	182	G3NGR6	5.31	56	14	12	Carbamylation	180000	189000	179000	323000	168000	221000	294000	129000	156000	92000	93500	225000	1.96:2.05:1.94:3.52:1.82:2.40:3.19:1.40:1.70:1.00:1.02:2.45	210000	179000	1.17:1.00	29550	Apolipoprotein Eb
945	1302	G3NN97	5.31	38	5	5	Acetylation (Protein N-term); Guanidination	395000	242000	258000	547000	132000	174000	129000	329000	515000	366000	484000	505000	1.08:0.66:0.70:1.50:0.36:0.48:0.35:0.90:1.41:1.00:1.32:1.38	291000	388000	0.75:1.00	16838	Calmodulin
1199	25322	G3NEN6	5.3	11	5	1		8540	3370	0	7390	6390	8590	0	5650	3780	0	6760	5990	1.00:0.39:0:0.87:0.75:1.01:0:0.66:0.44:0:0.79:0.70	5710	3700	1.55:1.00	59282	Calcium/calmodulin-dependent protein kinase type II subunit gamma
563	420	G3PXD9	5.29	25	7	7		152000	90200	109000	157000	133000	120000	175000	143000	125000	133000	553000	120000	1.14:0.68:0.82:1.18:1.00:0.90:1.32:1.08:0.94:1.00:4.15:0.90	127000	208000	0.61:1.00	34365	PDZ and LIM domain protein 3
1579	2317	G3Q9D9	5.25	21	2	2		121000	36000	31200	90300	41900	122000	85500	42100	78900	21600	59700	14800	5.61:1.67:1.45:4.19:1.94:5.66:3.96:1.95:3.66:1.00:2.77:0.69	73800	54100	1.36:1.00	10011	Protein S100-P
1010	1465	G3NAS7	5.24	28	6	5		51500	46900	42900	84700	72100	67300	41300	77600	77200	70900	107000	63900	0.73:0.66:0.61:1.19:1.02:0.95:0.58:1.09:1.09:1.00:1.50:0.90	60900	76900	0.79:1.00	25908	Ubiquitin carboxyl-terminal hydrolase isozyme L3
622	911	G3QCM9	5.19	43	6	6	Carbamylation	324000	360000	343000	522000	560000	446000	428000	525000	477000	659000	686000	272000	0.49:0.55:0.52:0.79:0.85:0.68:0.65:0.80:0.72:1.00:1.04:0.41	426000	508000	0.84:1.00	16960	40S ribosomal protein S14
1248	1292	G3PG62	5.19	12	3	3		35300	28500	22400	22100	31300	33600	10400	31100	33100	29900	20600	20500	1.18:0.95:0.75:0.74:1.04:1.12:0.35:1.04:1.11:1.00:0.69:0.69	30500	24300	1.26:1.00	31906	Protein ETHE1 / Ethylmalonic encephalopathy protein 1
1690	96504	G3N672	5.19	4	1	1		16700	15000	17800	28500	33600	19900	25900	24700	25100	25600	28200	23100	0.65:0.59:0.70:1.11:1.31:0.78:1.01:0.97:0.98:1.00:1.10:0.91	21900	25400	0.86:1.00	43207	RNA-binding motif single-stranded-interacting protein 2
1844	176274	G3PA75	5.18	7	1	1		9910	17700	8820	16600	12100	13700	17200	13500	20100	14700	12700	12800	0.67:1.20:0.60:1.13:0.82:0.93:1.17:0.92:1.37:1.00:0.87:0.87	13100	15200	0.87:1.00	14115	Thioredoxin domain-containing protein 17
1280	2145	G3PW55	5.18	7	3	2		29000	14700	0	0	0	12500	12900	18000	41500	30700	32000	0	0.94:0.48:0:0:0:0.41:0.42:0.59:1.35:1.00:1.04:0	9370	22500	0.42:1.00	40379	UV excision repair protein RAD23 homolog B
1227	2221	G3NSV9	5.15	7	3	3		0	38100	26000	20000	29200	36800	27800	46500	0	23200	64900	34200	0:1.65:1.12:0.86:1.26:1.59:1.20:2.01:0:1.00:2.80:1.48	25000	32800	0.76:1.00	46177	Synaptic vesicle membrane protein VAT-1 homolog
1738	50725	G3NPA8	5.13	7	2	2		17200	25500	1980	18600	40800	16900	29500	26400	0	21600	27500	0	0.80:1.18:0.09:0.86:1.89:0.78:1.36:1.22:0:1.00:1.27:0	20200	17500	1.15:1.00	33792	Adapter molecule crk
171	112	G3NX35	5.13	57	25	18	Carbamylation; Carbamidomethylation; Pyro-glu from Q	450000	342000	265000	359000	259000	376000	244000	257000	548000	508000	527000	383000	0.89:0.67:0.52:0.71:0.51:0.74:0.48:0.50:1.08:1.00:1.04:0.75	342000	411000	0.83:1.00	47038	Enolase 1 / Alpha-enolase
2025	162206	G3P329	5.12	5	2	2		26300	16000	0	13100	0	12400	18200	0	0	43100	7580	96700	0.61:0.37:0:0.30:0:0.29:0.42:0:0:1.00:0.18:2.24	11300	27600	0.41:1.00	40569	Isocitrate dehydrogenase [NAD] subunit beta
1283	24207	G3NPG0	5.11	51	3	3		87600	36100	15300	65000	80800	64700	13500	34600	72400	0	39700	0	1.00:0.41:0.17:0.74:0.92:0.74:0.15:0.39:0.83:0:0.45:0	60000	26700	2.25:1.00	9659	Small muscular protein
2410	24384	G3NE78	5.11	11	1	1		11500	15800	6170	11900	9840	10200	8960	10600	14600	14100	16200	-	0.81:1.12:0.44:0.84:0.70:0.72:0.63:0.75:1.04:1.00:1.14:-	10900	12900	0.84:1.00	12436	Cytochrome c oxidase subunit 7A
570	24907	G3NVH9	5.1	22	10	10	Carbamylation	623000	757000	675000	1120000	685000	738000	274000	399000	514000	689000	603000	1170000	0.90:1.10:0.98:1.63:0.99:1.07:0.40:0.58:0.75:1.00:0.88:1.69	767000	607000	1.26:1.00	61477	Phosphoglucomutase-1
2096	24268	G3NNI5	5.1	11	1	1		0	0	0	30400	39900	15800	16200	0	17100	19200	25000	18700	0:0:0:1.58:2.08:0.82:0.84:0:0.89:1.00:1.30:0.98	14300	16000	0.90:1.00	13284	Small nuclear ribonucleoprotein Sm D1
222	216	G3P0K9	5.09	63	21	1	Carbamylation; Carbamidomethylation	39600	26300	25400	16100	-	16300	26100	37700	28600	30400	31600	25400	1.30:0.87:0.84:0.53:-:0.54:0.86:1.24:0.94:1.00:1.04:0.83	24700	30000	0.83:1.00	50168	Tubulin alpha chain
2129	42319	G3PAW1	5.08	9	1	1		3550	0	0	4780	2650	3540	3790	0	0	2780	1300	0	1.28:0:0:1.72:0.95:1.27:1.36:0:0:1.00:0.47:0	2420	1310	1.85:1.00	14816	Prefoldin subunit 4
2416	24607	G3PHY4	5.08	1	1	1	Carbamidomethylation	0	10000	12500	0	14000	0	11900	16600	15800	14500	11000	0	0:0.69:0.86:0:0.97:0:0.82:1.15:1.09:1.00:0.76:0	6090	11600	0.52:1.00	70278	DNA-binding protein SATB1
2138	50892	G3NRS3	5.08	2	1	1		9910	10400	14900	16900	9180	18400	0	14400	0	0	16100	0	1.00:1.05:1.50:1.70:0.93:1.86:0:1.46:0:0:1.63:0	13300	5100	2.60:1.00	70253	SWI/SNF-related matrix-associated actin-dependent regulator of chromatin subfamily A-like protein 1
9	37	G3NES6	5.07	44	105	1	Oxidation (M); Deamidation (NQ); Carbamylation; Pyro-glu from Q; Carbamidomethylation; 2 more	2110	1860	1930	1770	1560	2040	0	1590	0	859	0	0	2.46:2.17:2.25:2.06:1.82:2.37:0:1.85:0:1.00:0:0	1880	407	4.61:1.00	220521	Myosin 13 heavy chain
411	1447	G3NGU2	5.06	28	13	13		115000	92600	45900	76700	62800	87400	57800	70200	62400	94300	75800	41100	1.22:0.98:0.49:0.81:0.67:0.93:0.61:0.74:0.66:1.00:0.80:0.44	80000	66900	1.20:1.00	61711	Delta-1-pyrroline-5-carboxylate dehydrogenase
2251	14917	G3NSF0	5.03	2	1	1		22800	39100	53800	22600	21300	10500	0	15900	30100	0	10800	0	1.00:1.72:2.36:0.99:0.94:0.46:0:0.70:1.32:0:0.48:0	28300	9470	2.99:1.00	49762	N-acetylgalactosamine kinase
1753	144332	G3P5E9	5.03	10	2	2		39300	35400	17800	30900	26200	0	35300	38600	27200	65700	49800	15300	0.60:0.54:0.27:0.47:0.40:0:0.54:0.59:0.41:1.00:0.76:0.23	24900	38700	0.64:1.00	20749	Cysteine and glycine-rich protein 1
1823	96317	G3NYT4	5.03	3	2	1	Carbamylation	1870	4140	3400	2130	4170	3150	6960	0	4370	2870	0	0	0.65:1.44:1.19:0.74:1.45:1.10:2.43:0:1.52:1.00:0:0	3140	2370	1.33:1.00	58666	Splicing factor 3A subunit 3
822	1004	G3PPW2	5.03	29	8	2	Carbamylation; Acetylation (Protein N-term)	64500	44800	33100	31300	54700	21800	31400	31800	37300	42100	36800	25300	1.53:1.06:0.79:0.74:1.30:0.52:0.75:0.75:0.89:1.00:0.87:0.60	41700	34100	1.22:1.00	27716	Serine/arginine-rich splicing factor 2
2537	191625	G3PGD3	4.99	2	1	1		0	0	6950	0	9120	0	11200	0	0	30000	9620	6790	0:0:0.23:0:0.30:0:0.37:0:0:1.00:0.32:0.23	2680	9600	0.28:1.00	58606	Inosine-5`-monophosphate dehydrogenase
1377	11832	G3PWB1	4.96	7	1	1		0	18800	3260	12000	22900	26200	0	13700	4130	0	0	0	0:1.00:0.17:0.64:1.22:1.39:0:0.73:0.22:0:0:0	13800	2970	4.66:1.00	17499	Peptidyl-prolyl cis-trans isomerase NIMA-interacting 1
1378	15059	G3PUX7	4.95	2	2	2		25800	12800	12100	0	0	0	21100	3200	31100	21300	35700	31400	1.21:0.60:0.57:0:0:0:0.99:0.15:1.46:1.00:1.67:1.47	8450	24000	0.35:1.00	130251	Integrin alpha-1
711	923	G3P4S1	4.94	25	6	3	Carbamidomethylation	43500	59200	52900	41700	44700	60900	53000	57900	41400	54700	63300	62000	0.79:1.08:0.97:0.76:0.82:1.11:0.97:1.06:0.76:1.00:1.16:1.13	50500	55400	0.91:1.00	21555	RAC1 / Ras-related C3 botulinum toxin substrate 1
1069	1745	G3N8T1	4.92	30	6	6	Carbamylation	156000	117000	65600	242000	385000	213000	322000	304000	390000	230000	209000	105000	0.68:0.51:0.28:1.05:1.67:0.92:1.40:1.32:1.69:1.00:0.91:0.46	203000	269000	0.75:1.00	19077	Anterior gradient protein 2
499	886	G3Q4K5	4.91	37	8	4	Carbamylation; Carbamidomethylation	21100	26300	12100	8550	10500	15300	3060	82600	83000	250	27000	4890	84.44:105.24:48.52:34.14:41.89:61.12:12.22:329.79:331.39:1.00:107.76:19.54	15700	33500	0.47:1.00	28496	Caspase 3
1538	11417	G3PHB3	4.9	23	2	1		30800	26700	33200	52600	53100	34000	31600	31300	22900	38500	42300	29500	0.80:0.69:0.86:1.37:1.38:0.88:0.82:0.81:0.60:1.00:1.10:0.77	38400	32700	1.18:1.00	6651	40S ribosomal protein S29
278	164	G3NZI3	4.83	23	16	16	Methylation (DE); Carbamylation	218000	131000	153000	49200	71600	128000	79900	115000	67700	105000	114000	106000	2.08:1.25:1.46:0.47:0.68:1.22:0.76:1.09:0.64:1.00:1.08:1.01	125000	97800	1.28:1.00	75292	Transglutaminase 2 / Protein-glutamine gamma-glutamyltransferase 2
722	520	G3NLJ0	4.82	46	8	8		126000	170000	172000	209000	199000	189000	128000	171000	217000	305000	279000	162000	0.41:0.56:0.56:0.69:0.65:0.62:0.42:0.56:0.71:1.00:0.92:0.53	178000	217000	0.82:1.00	12486	60S ribosomal protein L35A
965	2006	G3PXG1	4.8	8	6	6	Carbamylation	32400	60400	25700	117000	86100	64300	64400	79000	59900	99800	70300	114000	0.32:0.60:0.26:1.17:0.86:0.64:0.64:0.79:0.60:1.00:0.70:1.15	69300	81300	0.85:1.00	66529	PDZ and LIM domain protein 5
2078	11563	G3QC81	4.8	9	1	1		16400	21100	14700	11900	22400	9990	13200	15700	13300	10800	16500	13300	1.53:1.96:1.36:1.10:2.08:0.93:1.23:1.46:1.23:1.00:1.53:1.24	16100	13800	1.17:1.00	21164	Membrane-associated progesterone receptor component 1
1339	1753	G3NME2	4.79	4	2	1		0	11300	10800	0	0	10800	0	0	18800	0	0	13100	0:1.00:0.96:0:0:0.96:0:0:1.67:0:0:1.16	5470	5310	1.03:1.00	48590	Neurofilament light polypeptide
1425	25128	G3Q7P8	4.77	15	2	2		17300	0	42300	69300	26500	14500	26600	32200	64900	126000	32500	36300	0.14:0:0.34:0.55:0.21:0.12:0.21:0.26:0.52:1.00:0.26:0.29	28300	53100	0.53:1.00	13390	60S ribosomal protein L34
1532	2197	G3PBT7	4.77	9	2	2		35800	25100	27700	13100	6370	40000	16700	53200	19300	91700	0	0	0.39:0.27:0.30:0.14:0.07:0.44:0.18:0.58:0.21:1.00:0:0	24700	30200	0.82:1.00	22771	Uncharacterized protein
2378	2292	G3Q196	4.77	1	1	1		110000	77300	86600	43600	34400	54100	84500	127000	61900	80500	67500	76700	1.37:0.96:1.08:0.54:0.43:0.67:1.05:1.58:0.77:1.00:0.84:0.95	67700	83100	0.81:1.00	72735	SPARC
281	705	G3NVD6	4.77	40	18	1	Carbamylation; Carbamidomethylation	52100	45900	45600	50800	51800	67100	49200	66400	24900	33900	35700	58200	1.54:1.35:1.34:1.50:1.53:1.98:1.45:1.96:0.73:1.00:1.05:1.72	52200	44700	1.17:1.00	46654	Creatine kinase U-type
37	146	G3PQ58	4.76	20	53	4	Carbamylation; Pyro-glu from Q; Carbamidomethylation; Sodium adduct	53300	0	11800	9480	15200	15900	25700	5920	0	0	9290	3930	1.00:0:0.22:0.18:0.29:0.30:0.48:0.11:0:0:0.17:0.07	17600	7470	2.36:1.00	223441	Myosin 7 heavy chain
936	44865	G3PRB2	4.75	13	5	1	Carbamylation; Carbamidomethylation	19700	6940	14100	43700	36500	19900	0	0	37400	19000	27700	40700	1.04:0.36:0.74:2.30:1.92:1.05:0:0:1.97:1.00:1.46:2.14	23500	20800	1.13:1.00	38074	LIM and senescent cell antigen-like-containing domain protein 1
1252	1758	G3P5J6	4.75	5	2	2		24000	15300	17400	10500	3810	8860	21500	24900	25500	5230	19900	10000	4.59:2.92:3.32:2.01:0.73:1.69:4.10:4.76:4.88:1.00:3.80:1.92	14800	17800	0.83:1.00	52464	Plakophilin-1
1368	1897	G3PII4	4.73	30	4	4		124000	141000	104000	68100	112000	92600	77400	130000	130000	133000	119000	136000	0.94:1.06:0.79:0.51:0.85:0.70:0.58:0.98:0.98:1.00:0.90:1.02	107000	121000	0.89:1.00	18127	RNA-binding protein 8A
565	1030	G3PBU9	4.72	21	9	9		73100	30200	40400	57900	85600	57400	53500	72200	71600	75600	65300	62000	0.97:0.40:0.53:0.77:1.13:0.76:0.71:0.95:0.95:1.00:0.86:0.82	61100	66700	0.92:1.00	52979	Fumarate hydratase
905	2067	G3PNT4	4.71	16	5	5		72000	79400	70700	25600	26400	42100	59500	60500	76000	89600	35200	70800	0.80:0.89:0.79:0.29:0.29:0.47:0.66:0.68:0.85:1.00:0.39:0.79	52700	65300	0.81:1.00	39827	Histone H2A
2103	24476	G3PG45	4.71	11	2	2		15300	11500	8850	33300	18300	34700	34000	21700	16500	18400	34400	30900	0.83:0.62:0.48:1.81:0.99:1.88:1.85:1.18:0.89:1.00:1.87:1.68	20300	26000	0.78:1.00	29381	Uncharacterized protein
554	411	G3PD63	4.71	24	12	1		96900	129000	114000	111000	104000	167000	71900	118000	80600	168000	81200	93400	0.58:0.77:0.68:0.66:0.62:1.00:0.43:0.71:0.48:1.00:0.48:0.56	120000	102000	1.18:1.00	45947	Hibernation-specific plasma protein HP-55
1770	1933	G3Q5L3	4.7	11	2	2		21600	38200	16700	43600	51500	44100	19600	31900	39500	40800	23600	18300	0.53:0.93:0.41:1.07:1.26:1.08:0.48:0.78:0.97:1.00:0.58:0.45	35900	29000	1.24:1.00	16972	Prefoldin subunit 2
325	851	G3ND88	4.69	21	11	10		77600	74800	75200	53200	55000	43600	33100	126000	101000	73700	95100	45800	1.05:1.01:1.02:0.72:0.75:0.59:0.45:1.71:1.38:1.00:1.29:0.62	63200	79200	0.80:1.00	63885	Protein disulfide-isomerase A4
2366	1507	G3NXG8	4.69	5	1	1		0	32200	24800	28800	25400	21500	0	9620	26600	0	29900	18900	0:1.00:0.77:0.90:0.79:0.67:0:0.30:0.83:0:0.93:0.59	22100	14200	1.56:1.00	21013	Uncharacterized protein KLIPS-3
168	602	G3Q8Q9	4.68	31	31	28	Carbamylation; Carbamidomethylation	214000	144000	135000	156000	128000	136000	121000	132000	198000	238000	141000	240000	0.90:0.60:0.57:0.66:0.54:0.57:0.51:0.55:0.83:1.00:0.59:1.01	152000	195000	0.78:1.00	131097	Myosin-binding protein C slow-type
1795	24445	G3NY66	4.67	9	2	2		21300	20700	14700	15300	12200	28000	20800	6270	10500	30900	7630	7630	0.69:0.67:0.47:0.49:0.39:0.91:0.67:0.20:0.34:1.00:0.25:0.25	18700	14000	1.34:1.00	24171	Maleylacetoacetate isomerase
437	310	G3N738	4.65	37	8	1	Carbamylation; Carbamidomethylation; Sodium adduct	593000	608000	625000	619000	641000	494000	584000	798000	680000	796000	607000	466000	0.74:0.76:0.79:0.78:0.80:0.62:0.73:1.00:0.85:1.00:0.76:0.59	597000	655000	0.91:1.00	18810	Peptidyl-prolyl cis-trans isomerase A Cyclophilin A
1159	1491	G3NEM3	4.62	34	8	6	Carbamylation	86400	95500	64400	92900	76600	83800	51500	73800	80300	95600	90900	54800	0.90:1.00:0.67:0.97:0.80:0.88:0.54:0.77:0.84:1.00:0.95:0.57	83300	74500	1.12:1.00	28008	Chloride intracellular channel protein 1
858	119920	G3PJP5	4.62	6	7	4		16800	0	0	0	0	5330	31300	9790	37100	6000	22000	12200	2.80:0:0:0:0:0.89:5.22:1.63:6.18:1.00:3.66:2.04	3690	19700	0.19:1.00	120269	Myosin-binding protein C fast-type
564	500	G3PQX4	4.6	56	11	10	Carbamidomethylation; Carbamylation; Acetylation (Protein N-term)	300000	272000	281000	362000	408000	316000	315000	177000	325000	396000	220000	274000	0.76:0.69:0.71:0.91:1.03:0.80:0.80:0.45:0.82:1.00:0.56:0.69	323000	285000	1.13:1.00	14382	60S ribosomal protein L31
10	139	G3NTK4	4.6	60	59	54	Carbamylation; Hydroxylation [P]; Dihydroxylation [P]; Phospho neutral loss (ST); Acetylation (Protein N-term); 2 more	3740000	4590000	5410000	5590000	6120000	7800000	8130000	6520000	5780000	4420000	5670000	7330000	0.84:1.04:1.22:1.26:1.38:1.76:1.84:1.47:1.31:1.00:1.28:1.66	5540000	6310000	0.88:1.00	128143	Collagen alpha-2 type I chain
1999	51035	G3NSS5	4.59	1	1	1		10800	9930	10100	21600	2520	17000	10200	18400	22200	12600	17300	11000	0.85:0.79:0.80:1.71:0.20:1.35:0.81:1.45:1.76:1.00:1.37:0.87	12000	15300	0.79:1.00	93500	Taste receptor type 1 member 1
1547	24280	G3P6U5	4.58	16	3	2	Carbamidomethylation	28100	26800	6950	52600	32300	11400	0	34400	37600	40200	37500	19900	0.70:0.67:0.17:1.31:0.80:0.28:0:0.86:0.94:1.00:0.93:0.49	26400	28300	0.93:1.00	21430	Cell division control protein 42
774	2087	G3NMG2	4.58	19	8	1		17000	20200	32700	28500	39600	6100	37600	31100	13000	26100	32100	41900	0.65:0.77:1.25:1.09:1.52:0.23:1.44:1.19:0.50:1.00:1.23:1.60	24000	30300	0.79:1.00	52696	Tubulointerstitial nephritis antigen-like
283	750	G3NQG1	4.56	42	21	21		255000	106000	101000	137000	47900	51600	116000	167000	210000	38000	718000	95700	6.71:2.78:2.66:3.59:1.26:1.36:3.06:4.39:5.54:1.00:18.90:2.52	116000	224000	0.52:1.00	56207	Cartilage matrix protein matrilin
148	262	G3NTN9	4.56	83	17	13	Carbamylation; Pyro-glu from E; Sodium adduct	5630000	2410000	2360000	4620000	3820000	7740000	7050000	2620000	2270000	1660000	2420000	3740000	3.38:1.45:1.42:2.78:2.30:4.66:4.24:1.58:1.37:1.00:1.45:2.25	4430000	3290000	1.35:1.00	20636	Myosin light chain 1
2164	120249	G3PD98	4.55	9	2	2		19300	-	5280	17500	24600	40800	10300	23100	32100	33200	30900	42900	0.58:-:0.16:0.53:0.74:1.23:0.31:0.70:0.97:1.00:0.93:1.29	20300	28800	0.71:1.00	21358	Galectin-3
1945	1941	G3NDH9	4.55	1	2	1		78300	74600	59300	115000	97100	103000	57100	79700	77900	94300	96000	58200	0.83:0.79:0.63:1.22:1.03:1.10:0.61:0.84:0.83:1.00:1.02:0.62	87900	77200	1.14:1.00	217507	80 kDa MCM3-associated protein
1180	1620	G3NP35	4.54	0	1	1		30900	13100	11300	7580	0	15500	37900	16900	20000	13300	11800	27900	2.32:0.98:0.85:0.57:0:1.17:2.84:1.27:1.50:1.00:0.89:2.09	13100	21300	0.61:1.00	353496	Xin actin-binding repeat-containing protein 2
592	24467	G3Q7R9	4.53	22	9	8		38500	66300	36200	43700	57000	90100	8520	25200	70000	38700	41700	71000	0.99:1.71:0.93:1.13:1.47:2.33:0.22:0.65:1.81:1.00:1.08:1.83	55300	42500	1.30:1.00	56469	UTP-glucose-1-phosphate uridylyltransferase
543	707	G3NE83	4.52	44	12	11		88100	96400	102000	199000	143000	145000	134000	82100	205000	100000	41900	20400	0.88:0.96:1.01:1.98:1.43:1.44:1.33:0.82:2.04:1.00:0.42:0.20	129000	97300	1.32:1.00	28412	60S ribosomal protein L7
318	628	G3P8K1	4.52	59	12	1	Carbamylation; Ubiquitin; Pyro-glu from Q	0	683	0	13200	6040	1310	0	0	0	0	1160	2980	0:1.00:0:19.34:8.84:1.92:0:0:0:0:1.70:4.37	3540	691	5.12:1.00	13709	Histone H2B
2035	262154	G3PVC3	4.46	5	2	2		10300	0	4790	0	0	14200	0	23500	4030	28100	0	0	0.37:0:0.17:0:0:0.50:0:0.84:0.14:1.00:0:0	4880	9290	0.53:1.00	65661	Complement C8 beta
1284	24420	G3P7H9	4.46	7	2	2		42500	14400	13800	28400	22300	45700	49500	42800	13000	51000	38400	21300	0.83:0.28:0.27:0.56:0.44:0.90:0.97:0.84:0.26:1.00:0.75:0.42	27900	39500	0.71:1.00	31728	Microtubule-associated protein RP/EB family member 1
1271	50818	G3NFX0	4.43	7	4	4		82700	29800	34200	85000	9950	34700	51700	28000	74000	116000	50500	56700	0.71:0.26:0.30:0.73:0.09:0.30:0.45:0.24:0.64:1.00:0.44:0.49	47600	62800	0.76:1.00	67778	Malic enzyme
2091	16104	G3NW13	4.4	0	1	1	Carbamylation	347000	204000	194000	276000	199000	510000	258000	197000	256000	282000	188000	237000	1.23:0.72:0.69:0.98:0.71:1.81:0.92:0.70:0.91:1.00:0.67:0.84	288000	236000	1.22:1.00	120403	Serine/threonine-protein kinase LATS1
106	94	G3P8Z9	4.39	51	31	3	Carbamylation; Methylation (DE); Phospho neutral loss (ST); Acetylation (Protein N-term)	48500	154000	116000	322000	515000	58100	242000	78000	127000	131000	89900	81700	0.37:1.17:0.88:2.45:3.92:0.44:1.84:0.59:0.97:1.00:0.68:0.62	202000	125000	1.62:1.00	38305	Tropomyosin alpha-1 chain
702	24347	G3P692	4.38	12	6	6		107000	91900	62500	76700	47400	98200	36000	70000	118000	91100	135000	146000	1.18:1.01:0.69:0.84:0.52:1.08:0.39:0.77:1.30:1.00:1.49:1.60	80700	99400	0.81:1.00	58167	Alpha-aminoadipic semialdehyde dehydrogenase
833	771	G3Q236	4.38	24	8	7	Carbamylation	203000	157000	159000	203000	174000	138000	137000	240000	249000	100000	276000	207000	2.03:1.57:1.58:2.03:1.74:1.38:1.37:2.40:2.49:1.00:2.76:2.07	172000	220000	0.78:1.00	36924	Heterogeneous nuclear ribonucleoprotein A/B
2396	14312	G3PHV3	4.38	10	2	1		22600	0	3470	0	0	9010	10800	0	24900	0	21300	17000	1.00:0:0.15:0:0:0.40:0.48:0:1.10:0:0.94:0.75	5840	12300	0.47:1.00	18416	Troponin C slow skeletal and cardiac muscles
1780	11390	G3Q702	4.36	1	1	1		7860	10200	9800	5780	14400	12800	8800	15600	-	13600	20700	6060	0.58:0.75:0.72:0.42:1.05:0.94:0.65:1.15:-:1.00:1.52:0.45	10100	12900	0.78:1.00	71172	Carboxypeptidase Z
1068	1472	G3NXD1	4.36	12	5	1		21900	11200	13000	0	8870	15700	7500	11800	0	14300	0	0	1.53:0.78:0.91:0:0.62:1.10:0.52:0.82:0:1.00:0:0	11800	5600	2.10:1.00	25452	Glutathione S-transferase A
2408	24325	G3PPY1	4.35	4	1	1		0	5990	4050	6790	5410	4550	2520	6640	0	9080	11100	0	0:0.66:0.45:0.75:0.60:0.50:0.28:0.73:0:1.00:1.23:0	4470	4900	0.91:1.00	34017	Serine protease 27
386	1398	G3P0L2	4.34	36	10	8	Pyro-glu from Q; Carbamylation	50800	69100	75300	43400	75100	101000	167000	35100	9760	23300	593	25400	2.18:2.97:3.24:1.87:3.23:4.36:7.16:1.51:0.42:1.00:0.03:1.09	69200	43400	1.59:1.00	27249	Troponin T fast skeletal muscle
514	440	G3PT54	4.3	38	10	9		67800	127000	123000	481000	590000	336000	373000	132000	315000	171000	96800	58200	0.40:0.74:0.72:2.82:3.46:1.97:2.19:0.78:1.84:1.00:0.57:0.34	287000	191000	1.50:1.00	24294	60S ribosomal protein L13
907	14991	G3PTM9	4.28	7	4	4		39800	24700	17000	84600	53900	29900	27100	40300	84400	62000	79900	35000	0.64:0.40:0.27:1.36:0.87:0.48:0.44:0.65:1.36:1.00:1.29:0.56	41600	54800	0.76:1.00	62433	Beta-hexosaminidase subunit beta
1170	24685	G3NT37	4.26	7	4	4		25100	14900	14900	26500	45300	33200	43100	31100	15100	43800	18600	51000	0.57:0.34:0.34:0.61:1.03:0.76:0.98:0.71:0.34:1.00:0.42:1.16	26700	33800	0.79:1.00	55448	Serine hydroxymethyltransferase
1701	1723	G3PEE5	4.26	31	3	3		63700	96500	38200	132000	119000	123000	45200	136000	42500	72500	112000	38500	0.88:1.33:0.53:1.82:1.64:1.70:0.62:1.87:0.59:1.00:1.55:0.53	107000	74400	1.43:1.00	11803	Peptidyl-prolyl cis-trans isomerase FKBP1A
1211	24245	G3NU54	4.26	16	5	5		41300	64200	78600	135000	105000	96700	80500	90600	131000	184000	116000	48900	0.22:0.35:0.43:0.73:0.57:0.53:0.44:0.49:0.72:1.00:0.63:0.27	93900	109000	0.87:1.00	40365	Vasodilator-stimulated phosphoprotein
1820	85971	G3NX82	4.26	20	2	2		32500	47300	47500	46700	19400	44800	52000	48200	39700	72700	25500	44400	0.45:0.65:0.65:0.64:0.27:0.62:0.72:0.66:0.55:1.00:0.35:0.61	39700	47100	0.84:1.00	18587	Proteoglycan 4 / Megakaryocyte-stimulating factor
479	396	G3Q970	4.24	51	8	8		216000	271000	226000	439000	506000	339000	343000	263000	257000	320000	328000	179000	0.68:0.85:0.71:1.37:1.58:1.06:1.07:0.82:0.80:1.00:1.02:0.56	333000	282000	1.18:1.00	16330	40S ribosomal protein S16
990	24440	G3P331	4.2	20	6	6	Carbamidomethylation; Carbamylation	45700	67300	58500	80900	110000	91900	102000	61200	62700	29900	67300	58000	1.53:2.25:1.96:2.71:3.70:3.08:3.40:2.05:2.10:1.00:2.25:1.94	75800	63500	1.19:1.00	38193	Synaptic vesicle membrane protein VAT-1 homolog
468	394	G3QBF0	4.2	65	10	10	Carbamidomethylation; Carbamylation	343000	362000	348000	396000	469000	770000	342000	496000	382000	320000	404000	338000	1.07:1.13:1.09:1.24:1.47:2.40:1.07:1.55:1.19:1.00:1.26:1.06	448000	380000	1.18:1.00	15935	Superoxide dismutase [Cu-Zn]
1149	119895	G3PGT5	4.2	14	4	4		18300	0	23100	20900	14600	29300	24200	27200	12300	6870	14500	0	2.67:0:3.37:3.05:2.13:4.26:3.53:3.97:1.80:1.00:2.11:0	17700	14200	1.25:1.00	35585	GDP-L-fucose synthase
672	638	G3NSC0	4.19	55	10	1	Acetylation (Protein N-term)	103000	95900	87400	144000	96700	113000	123000	82300	105000	74900	84200	108000	1.38:1.28:1.17:1.92:1.29:1.50:1.65:1.10:1.40:1.00:1.12:1.44	107000	96300	1.11:1.00	15483	Peptidyl-prolyl cis-trans isomerase FKBP2
869	24186	G3P8F3	4.18	53	4	4	Carbamidomethylation; Carbamylation	43100	73200	16500	129000	145000	75500	94100	51400	57200	59000	62400	37500	0.73:1.24:0.28:2.19:2.46:1.28:1.60:0.87:0.97:1.00:1.06:0.64	89300	62600	1.43:1.00	10144	Cytochrome c oxidase subunit 6B
1144	27939	G3P920	4.17	2	5	3		23200	5390	0	0	0	0	7380	41300	35300	22300	38500	12000	1.04:0.24:0:0:0:0:0.33:1.85:1.58:1.00:1.73:0.54	4760	26100	0.18:1.00	303104	Cytoplasmic dynein 1 heavy chain 1
247	157	G3PYI5	4.17	56	18	18	Carbamylation; Carbamidomethylation	300000	360000	323000	470000	467000	412000	296000	310000	238000	511000	340000	373000	0.59:0.70:0.63:0.92:0.91:0.81:0.58:0.61:0.47:1.00:0.67:0.73	389000	345000	1.13:1.00	30241	40S ribosomal protein S3A
793	981	G3N9B7	4.15	54	6	2	Acetylation (Protein N-term)	0	0	12900	39400	62600	1680	39100	7080	18800	4300	2820	0	0:0:3.00:9.17:14.57:0.39:9.11:1.65:4.38:1.00:0.66:0	19400	12000	1.62:1.00	13999	Serine/arginine-rich splicing factor 3
1321	1290	G3NA14	4.14	11	4	3		5240	52300	27100	52700	71700	40500	41600	35100	41700	31900	18100	24000	0.16:1.64:0.85:1.65:2.25:1.27:1.30:1.10:1.31:1.00:0.57:0.75	47200	33300	1.42:1.00	30034	Ras suppressor protein 1
2275	162948	G3PFR9	4.13	6	1	1		4170	0	2980	2390	0	0	1730	2440	4060	1560	0	0	2.67:0:1.91:1.53:0:0:1.11:1.56:2.60:1.00:0:0	1590	1630	0.98:1.00	24590	Vesicle-trafficking protein SEC22b-B
1764	1650	G3NYB9	4.11	30	3	2		0	163000	136000	109000	103000	90100	170000	0	7800	0	1440	0	0:1.00:0.83:0.67:0.63:0.55:1.04:0:0.05:0:0.01:0	100000	29900	3.35:1.00	10717	ATP synthase subunit f
2095	24235	G3Q6N9	4.1	13	2	2		10500	21400	23600	18800	0	2040	0	47800	20300	0	0	0	1.00:2.03:2.24:1.78:0:0.19:0:4.54:1.93:0:0:0	12700	11400	1.12:1.00	22151	Lysozyme G
225	302	G3NT23	4.09	65	22	2	Carbamylation; Carbamidomethylation	48200	30900	29200	16000	-	14100	27800	25500	23600	44900	70900	26100	1.07:0.69:0.65:0.36:-:0.31:0.62:0.57:0.53:1.00:1.58:0.58	26900	36500	0.74:1.00	50107	Tubulin alpha chain
504	1615	G3PCF5	4.08	1	7	1	Carbamylation	17200	0	20000	17100	0	0	13200	28900	28000	0	0	17900	1.00:0:1.16:1.00:0:0:0.77:1.68:1.63:0:0:1.04	9050	14700	0.62:1.00	1006079	Uncharacterized protein
2377	2265	G3PB78	4.06	2	1	1		13200	9300	9680	15000	13700	12600	12000	10000	12000	11000	14400	6520	1.20:0.84:0.88:1.36:1.24:1.14:1.09:0.91:1.09:1.00:1.30:0.59	12200	11000	1.12:1.00	41908	45 kDa calcium-binding protein
39	33	G3Q0J6	4.05	36	46	11	Carbamylation	1190000	1220000	1110000	1910000	1450000	1480000	1280000	1300000	1290000	1370000	1270000	1160000	0.86:0.89:0.81:1.39:1.06:1.08:0.93:0.95:0.94:1.00:0.92:0.84	1390000	1280000	1.09:1.00	129470	Neuroblast differentiation-associated protein AHNAK / Desmoyokin
2259	27586	G3P0J1	4.05	14	1	1		8790	6460	6970	15800	22700	10800	20700	4860	6920	4380	4520	0	2.01:1.47:1.59:3.62:5.19:2.47:4.73:1.11:1.58:1.00:1.03:0	11900	6900	1.73:1.00	6885	NADH dehydrogenase [ubiquinone] 1 beta subcomplex subunit 1
717	1003	G3PQ71	4.04	30	4	3	Carbamylation	438000	494000	579000	741000	965000	523000	653000	765000	791000	686000	845000	508000	0.64:0.72:0.84:1.08:1.41:0.76:0.95:1.12:1.15:1.00:1.23:0.74	623000	708000	0.88:1.00	17303	Cold-inducible RNA-binding protein A / Hyperosmotic glycine rich protein A
1019	42352	G3P9F1	4.04	13	6	4		50400	27600	43400	50400	19900	27300	27300	72200	75900	35800	55300	14700	1.41:0.77:1.21:1.41:0.56:0.76:0.76:2.01:2.12:1.00:1.54:0.41	36500	50300	0.73:1.00	54800	Serine/threonine-protein kinase PAK 2
2498	144524	G3NM92	3.99	1	1	1		9740	0	0	0	9060	0	7640	11200	10700	11900	0	0	0.82:0:0:0:0.76:0:0.64:0.94:0.90:1.00:0:0	3130	6900	0.45:1.00	69652	X-ray repair cross-complementing protein 5
405	483	G3N7V4	3.97	43	11	3	Acetylation (Protein N-term); Carbamylation; Carbamidomethylation	159000	101000	83600	118000	106000	120000	80100	135000	126000	124000	182000	128000	1.28:0.81:0.67:0.95:0.85:0.97:0.65:1.09:1.01:1.00:1.47:1.04	114000	129000	0.89:1.00	30596	Actin-capping protein CapZ subunit beta
636	1756	G3PHX0	3.97	31	12	12		84200	75000	46200	104000	111000	81700	59200	107000	114000	88200	124000	80700	0.96:0.85:0.52:1.17:1.26:0.93:0.67:1.21:1.29:1.00:1.41:0.92	87500	95500	0.92:1.00	51018	Decarboxylase (E1) component of branched-chain alpha-keto acid dehydrogenase complex
1395	159064	G3Q3S9	3.96	6	2	2		29400	12600	0	13900	27100	14400	0	57100	16500	24500	0	0	1.20:0.52:0:0.57:1.11:0.59:0:2.33:0.67:1.00:0:0	16200	16300	0.99:1.00	30330	Proteasome subunit beta type
1512	120216	G3NMP8	3.96	10	2	2		19400	14900	2690	7140	20100	7120	14800	4280	0	5390	0	9610	3.60:2.77:0.50:1.32:3.72:1.32:2.75:0.79:0:1.00:0:1.78	11900	5680	2.09:1.00	26030	Pre-mRNA-splicing factor SPF27
1424	24662	G3P0C3	3.96	4	1	1		12100	23200	6260	26700	43200	23900	38900	25800	24700	21600	28600	26500	0.56:1.07:0.29:1.23:1.99:1.11:1.80:1.19:1.14:1.00:1.32:1.23	22500	27700	0.81:1.00	24431	NADH dehydrogenase [ubiquinone] iron-sulfur protein 7
1054	24192	G3P7U0	3.94	10	3	3	Acetylation (Protein N-term)	28100	29100	7870	47400	60700	32100	23500	35600	31000	25900	23500	24200	1.08:1.12:0.30:1.83:2.34:1.24:0.91:1.37:1.19:1.00:0.91:0.93	37700	27300	1.38:1.00	58172	Zyxin
875	1314	G3N8K2	3.94	19	9	4		25200	72300	24700	33200	35800	38300	13600	23000	23100	25000	15200	70800	1.01:2.89:0.99:1.33:1.43:1.53:0.54:0.92:0.92:1.00:0.61:2.83	38300	28400	1.35:1.00	57369	Protein disulfide-isomerase A5
1074	24273	G3PZU4	3.87	23	4	3	Acetylation (Protein N-term)	45300	15900	6610	43600	26500	29200	16700	19500	4500	4610	49200	0	9.81:3.44:1.43:9.46:5.74:6.32:3.62:4.22:0.98:1.00:10.67:0	27800	15800	1.77:1.00	19899	Tubulin polymerization-promoting protein family member 3
2116	26143	G3PCU1	3.87	3	2	2		46800	0	0	0	33600	0	44300	40500	115000	0	35100	0	1.00:0:0:0:0.72:0:0.95:0.87:2.46:0:0.75:0	13400	39100	0.34:1.00	79940	Periostin
1966	11428	G3NFQ9	3.87	7	1	1		6730	5400	0	3240	3400	1640	0	6280	9310	0	0	2710	1.00:0.80:0:0.48:0.50:0.24:0:0.93:1.38:0:0:0.40	3400	3050	1.12:1.00	25403	Acidic leucine-rich nuclear phosphoprotein 32E
558	24648	G3P856	3.86	2	8	8		77100	49900	64700	12700	0	41700	24400	18200	45100	40500	64400	35300	1.90:1.23:1.60:0.31:0:1.03:0.60:0.45:1.11:1.00:1.59:0.87	41000	38000	1.08:1.00	404400	Laminin subunit alpha-5
478	871	G3PSB9	3.85	38	11	8	Carbamylation; Carbamidomethylation; Citrullination	23400	104000	59000	24600	73700	59600	42000	125000	14000	33800	144000	122000	0.69:3.08:1.75:0.73:2.18:1.77:1.24:3.69:0.41:1.00:4.26:3.61	57400	80000	0.72:1.00	34937	Calponin 2
729	2160	G3PNK3	3.84	8	4	3		24500	23500	18200	5890	43700	11400	27100	14200	59500	53700	21900	4680	0.46:0.44:0.34:0.11:0.82:0.21:0.50:0.26:1.11:1.00:0.41:0.09	21200	33600	0.63:1.00	48132	Intermediate filament protein ON3
2046	1853	G3PFS9	3.84	7	1	1		12500	14900	10700	12900	15900	13700	21000	0	13300	13800	0	0	0.91:1.08:0.78:0.94:1.15:0.99:1.52:0:0.96:1.00:0:0	13400	8010	1.68:1.00	10827	NADH dehydrogenase [ubiquinone] 1 beta subcomplex subunit 3
2108	24819	G3P6U8	3.8	5	2	1		0	3520	4960	7140	5550	7830	0	7660	0	0	6040	0	0:1.00:1.41:2.03:1.58:2.23:0:2.18:0:0:1.72:0	4830	2280	2.12:1.00	37779	Coproporphyrinogen-III oxidase
261	177	G3QBK7	3.79	46	18	14	Acetylation (Protein N-term); Carbamylation; Sodium adduct; Carboxylation (E)	223000	230000	237000	264000	199000	239000	205000	151000	248000	269000	233000	185000	0.83:0.86:0.88:0.98:0.74:0.89:0.76:0.56:0.92:1.00:0.87:0.69	232000	215000	1.08:1.00	39587	Fructose-bisphosphate aldolase B
1570	1659	G3NW63	3.78	22	3	3		15900	3920	16600	6930	33900	29100	24800	10700	12400	10900	10000	9880	1.47:0.36:1.53:0.64:3.11:2.67:2.28:0.98:1.14:1.00:0.92:0.91	17700	13100	1.35:1.00	15277	NADH dehydrogenase [ubiquinone] 1 alpha subcomplex subunit 6
715	746	G3QAD1	3.78	29	9	9	Carbamylation; Acetylation (Protein N-term)	113000	124000	536000	226000	222000	153000	155000	177000	143000	217000	187000	152000	0.52:0.57:2.47:1.04:1.02:0.70:0.71:0.81:0.66:1.00:0.86:0.70	229000	172000	1.33:1.00	33921	Nucleophosmin
2233	2583	G3PBE6	3.77	0	1	1	Acetylation (Protein N-term)	251000	121000	147000	110000	61600	-	140000	180000	242000	179000	168000	108000	1.40:0.68:0.82:0.62:0.34:-:0.78:1.00:1.35:1.00:0.94:0.60	138000	170000	0.82:1.00	207304	C2 domain-containing protein 3
824	1233	G3NI35	3.76	62	5	5		37000	46000	84100	78700	47700	134000	132000	36700	9500	53200	185000	194000	0.70:0.87:1.58:1.48:0.90:2.52:2.47:0.69:0.18:1.00:3.48:3.64	71200	102000	0.70:1.00	14274	Antifreeze protein LS12 / Type 4 ice-structuring protein
1371	3403	G3PF28	3.75	7	2	2		40600	26500	26900	12300	0	52100	24100	0	94500	69500	15900	26900	0.58:0.38:0.39:0.18:0:0.75:0.35:0:1.36:1.00:0.23:0.39	26400	38500	0.69:1.00	31670	Trans-sialidase like protein
2551	291727	I7LRE8	3.75	6	1	1		34600	17600	18900	32100	13200	40500	33800	9860	7810	35000	11100	25300	0.99:0.50:0.54:0.92:0.38:1.16:0.96:0.28:0.22:1.00:0.32:0.72	26200	20500	1.28:1.00	23469	HN1-like protein
730	715	G3Q1J3	3.74	15	5	5	Carbamidomethylation; Carbamylation	53000	122000	105000	136000	134000	117000	136000	110000	179000	108000	130000	93000	0.49:1.13:0.97:1.26:1.24:1.08:1.26:1.02:1.66:1.00:1.21:0.86	111000	126000	0.88:1.00	34196	Succinyl-CoA ligase [ADP/GDP-forming] subunit alpha
1032	24357	G3NVJ3	3.74	18	4	2		11400	37800	33800	54000	63900	33500	38000	37500	41100	12100	42100	17600	0.94:3.12:2.79:4.46:5.28:2.77:3.14:3.10:3.39:1.00:3.48:1.45	39100	31400	1.25:1.00	21049	Chromobox protein homolog 3
575	537	G3P017	3.73	32	9	9		169000	203000	104000	207000	208000	210000	219000	129000	157000	213000	164000	85900	0.79:0.95:0.49:0.97:0.98:0.99:1.03:0.61:0.74:1.00:0.77:0.40	184000	161000	1.14:1.00	26387	Ribosomal protein
1520	1543	G3PWZ1	3.73	4	2	2		18600	12800	10100	12600	21900	8990	8070	0	12100	0	19800	1540	1.00:0.69:0.54:0.68:1.17:0.48:0.43:0:0.65:0:1.06:0.08	14200	6920	2.05:1.00	55884	Myelin expression factor 2
542	354	G3PY12	3.69	66	12	9		479000	219000	457000	540000	486000	496000	554000	387000	370000	385000	401000	289000	1.24:0.57:1.19:1.40:1.26:1.29:1.44:1.01:0.96:1.00:1.04:0.75	446000	398000	1.12:1.00	18953	Cofilin 2
744	1607	G3NSD1	3.69	0	3	1	Carbamylation	7700	1970	0	28200	0	0	0	0	0	713	5530	7900	10.80:2.76:0:39.57:0:0:0:0:0:1.00:7.75:11.07	6320	2360	2.68:1.00	842095	Dystonin
124	668	G3P7L3	3.68	51	20	7	Carbamylation; Carbamidomethylation; Half of a disulfide bridge; Sodium adduct; Deamidation (NQ)	118000	58300	60700	108000	85500	281000	350000	122000	172000	117000	84800	123000	1.01:0.50:0.52:0.92:0.73:2.39:2.98:1.04:1.47:1.00:0.72:1.05	119000	162000	0.73:1.00	39470	Glyceraldehyde-3-phosphate dehydrogenase 2
420	403	G3P1Z9	3.67	34	17	10		135000	82200	82500	126000	117000	126000	148000	116000	121000	104000	140000	101000	1.30:0.79:0.79:1.22:1.13:1.22:1.42:1.12:1.17:1.00:1.35:0.97	112000	122000	0.92:1.00	55666	Annexin A11
2127	42284	G3PBB1	3.66	3	1	1		15200	27900	17900	26300	25700	20100	14000	18400	22500	23000	22200	20500	0.66:1.22:0.78:1.15:1.12:0.88:0.61:0.80:0.98:1.00:0.97:0.89	22200	20100	1.10:1.00	31479	RNA-binding protein with serine-rich domain 1-B
1507	50677	G3NLM8	3.65	5	2	2		17800	15200	8430	13800	9710	4620	8770	19200	7950	20900	8210	21300	0.85:0.73:0.40:0.66:0.46:0.22:0.42:0.92:0.38:1.00:0.39:1.02	12800	14400	0.89:1.00	49070	Eukaryotic translation initiation factor 5
1741	50897	G3PEU3	3.65	13	3	2	Acetylation (Protein N-term)	19800	15400	16200	0	6410	14200	14200	3500	11800	12900	16600	0	1.53:1.19:1.26:0:0.50:1.10:1.10:0.27:0.92:1.00:1.29:0	12000	9840	1.22:1.00	22374	Calcium-binding protein p22
2	10	G3N9L2	3.64	59	151	7	Carbamylation; Pyro-glu from Q; Carbamidomethylation; Sodium adduct; Methylation (K); 2 more	979000	155000	146000	157000	34800	269000	-	121000	28900	16500	217000	409000	59.34:9.41:8.86:9.51:2.11:16.29:-:7.34:1.75:1.00:13.13:24.78	290000	143000	2.03:1.00	221708	Myosin 13 heavy chain
556	636	G3NHE9	3.61	78	8	8	Carbamylation; Carbamidomethylation	179000	256000	227000	342000	396000	299000	224000	215000	258000	327000	319000	149000	0.55:0.78:0.69:1.05:1.21:0.91:0.68:0.66:0.79:1.00:0.97:0.46	283000	257000	1.10:1.00	12904	60S ribosomal protein L30
668	786	G3NA52	3.59	26	5	2	Carbamidomethylation	80700	60400	72000	76700	76600	65000	59500	115000	51800	95300	110000	59400	0.85:0.63:0.76:0.80:0.80:0.68:0.62:1.21:0.54:1.00:1.16:0.62	71900	81900	0.88:1.00	20198	RAC2 / Ras-related C3 botulinum toxin substrate 2
69	239	G3Q4G2	3.58	80	34	21	Carbamylation; Carbamidomethylation; Sodium adduct; Deamidation (NQ); Half of a disulfide bridge; Beta-methylthiolation	982000	339000	362000	650000	415000	1190000	946000	507000	536000	299000	347000	455000	3.28:1.13:1.21:2.17:1.39:3.97:3.16:1.70:1.79:1.00:1.16:1.52	656000	515000	1.27:1.00	35800	Glyceraldehyde-3-phosphate dehydrogenase 2
1817	72822	G3PR91	3.57	8	2	2		4650	4110	21100	-	14400	5800	13100	23600	6630	19200	6050	12700	0.24:0.21:1.10:-:0.75:0.30:0.68:1.23:0.35:1.00:0.32:0.66	9510	13500	0.70:1.00	32857	Splicing factor 3A subunit 2
1119	24724	G3P505	3.54	6	5	4		57200	32800	16500	38800	26800	9810	33200	47100	11300	106000	49400	12000	0.54:0.31:0.16:0.37:0.25:0.09:0.31:0.45:0.11:1.00:0.47:0.11	31900	46100	0.69:1.00	76322	Nucleolar transcription factor 1-B
865	1241	G3P1S3	3.54	36	6	6	Acetylation (Protein N-term)	44400	80800	45700	139000	197000	94200	80800	71900	146000	67200	62500	35600	0.66:1.20:0.68:2.06:2.94:1.40:1.20:1.07:2.17:1.00:0.93:0.53	100000	77300	1.30:1.00	15219	40S ribosomal protein S24
1531	2186	G3P804	3.54	16	2	2		14000	8890	23300	35000	29700	19800	13800	0	36200	17700	38500	28100	0.79:0.50:1.32:1.98:1.68:1.12:0.78:0:2.04:1.00:2.17:1.59	21800	22400	0.97:1.00	11565	U6 snRNA-associated Sm-like protein LSm7
378	510	G3Q0I0	3.54	58	13	11	Carbamylation; Carbamidomethylation	229000	87800	93300	150000	150000	333000	334000	79200	104000	71900	87600	97800	3.18:1.22:1.30:2.09:2.09:4.63:4.64:1.10:1.44:1.00:1.22:1.36	174000	129000	1.35:1.00	28624	Phosphoglycerate mutase 2
474	243	G3NGU5	3.52	70	15	13	Carbamylation	254000	292000	325000	450000	613000	347000	405000	398000	401000	548000	513000	321000	0.46:0.53:0.59:0.82:1.12:0.63:0.74:0.73:0.73:1.00:0.94:0.59	380000	431000	0.88:1.00	16272	40S ribosomal protein S19
1048	1823	G3Q990	3.5	18	4	4		38700	86500	64800	20100	30200	81500	21000	68800	68900	87400	117000	43300	0.44:0.99:0.74:0.23:0.35:0.93:0.24:0.79:0.79:1.00:1.34:0.50	53600	67700	0.79:1.00	23490	Ependymin
1895	2234	G3P0W0	3.49	3	1	1		34200	66100	0	0	22700	98600	0	0	0	51300	26000	42000	0.67:1.29:0:0:0.44:1.92:0:0:0:1.00:0.51:0.82	36900	19900	1.86:1.00	39884	NADH dehydrogenase [ubiquinone] 1 alpha 10
1013	14098	G3P6V9	3.47	11	5	3		112000	40700	45100	80700	57200	16200	38200	63500	60700	43000	115000	129000	2.60:0.95:1.05:1.88:1.33:0.38:0.89:1.48:1.41:1.00:2.67:3.00	58600	74900	0.78:1.00	42825	Biglycan
579	1120	G3PBK5	3.46	22	12	9		127000	55700	53600	67000	65000	141000	155000	103000	81900	62200	136000	74100	2.04:0.90:0.86:1.08:1.05:2.26:2.48:1.65:1.32:1.00:2.18:1.19	84900	102000	0.83:1.00	52233	Sarcalumenin
287	223	G3NFC1	3.46	41	16	11	Carbamylation; Carbamidomethylation	109000	102000	118000	115000	121000	116000	63100	165000	126000	140000	154000	108000	0.78:0.73:0.84:0.82:0.86:0.83:0.45:1.18:0.90:1.00:1.10:0.77	114000	126000	0.90:1.00	53225	Calreticulin
1433	144036	G3PHZ7	3.46	13	4	3		40200	0	0	0	0	6030	14200	67000	83000	79300	10800	3710	0.51:0:0:0:0:0.08:0.18:0.84:1.05:1.00:0.14:0.05	7700	43000	0.18:1.00	38700	UPF0762 protein C6orf58 homolog
1589	11836	G3PN66	3.4	7	3	3		20900	9150	21400	12300	0	12100	1550	26900	26900	30200	22600	8310	0.69:0.30:0.71:0.41:0:0.40:0.05:0.89:0.89:1.00:0.75:0.28	12600	19400	0.65:1.00	42202	Mitogen-activated protein kinase 1
1027	2198	G3NKU7	3.38	22	4	4		34100	42800	14000	48400	60000	57200	18600	85000	82000	59300	73600	8890	0.57:0.72:0.24:0.82:1.01:0.96:0.31:1.43:1.38:1.00:1.24:0.15	42700	54600	0.78:1.00	30205	Complement factor D
841	868	G3Q162	3.37	38	4	4	Carbamylation; Carbamidomethylation	212000	193000	172000	340000	324000	266000	160000	338000	199000	143000	602000	442000	1.48:1.35:1.21:2.38:2.27:1.86:1.12:2.37:1.39:1.00:4.21:3.09	251000	314000	0.80:1.00	12403	Macrophage migration inhibitory factor / L-dopachrome isomerase
902	1680	G3PB11	3.37	23	5	5		63900	49900	33500	54000	17400	63900	26100	111000	46100	60000	77100	31900	1.07:0.83:0.56:0.90:0.29:1.07:0.43:1.85:0.77:1.00:1.29:0.53	47100	61700	0.76:1.00	34172	Sulfotransferase 6B1
1624	144361	G3PBV0	3.36	4	2	1		12500	7290	0	0	0	0	5890	16600	13200	18400	13100	9110	0.68:0.40:0:0:0:0:0.32:0.90:0.72:1.00:0.71:0.50	3290	12700	0.26:1.00	42974	cAMP-dependent protein kinase regulatory subunit type I-beta
1731	26843	G3PD55	3.36	4	2	2		36000	15900	5650	35000	22900	8370	0	55000	34500	0	9130	0	1.00:0.44:0.16:0.97:0.64:0.23:0:1.53:0.96:0:0.25:0	20600	16400	1.26:1.00	51682	Plasma alpha-L-fucosidase
1616	112020	G3NLQ0	3.35	3	1	1		7290	7780	6850	10500	12100	8050	9410	7700	-	8760	7530	6630	0.83:0.89:0.78:1.20:1.38:0.92:1.08:0.88:-:1.00:0.86:0.76	8760	8010	1.09:1.00	26147	Protein CDV3 homolog
87	151	G3PFW1	3.35	67	32	1	Carbamylation; Carbamidomethylation	337000	133000	120000	331000	267000	483000	407000	173000	237000	126000	172000	239000	2.68:1.06:0.96:2.64:2.13:3.84:3.24:1.37:1.89:1.00:1.37:1.91	279000	226000	1.23:1.00	42544	Creatine kinase M-type
1169	24370	G3NDY7	3.34	25	4	3		27200	23900	24000	65300	31200	41000	32600	-	98000	85700	19100	15300	0.32:0.28:0.28:0.76:0.36:0.48:0.38:-:1.14:1.00:0.22:0.18	35400	45000	0.79:1.00	15794	60S ribosomal protein L32
2097	24285	G3P9X2	3.34	6	1	1		2380	0	4240	4550	6110	0	0	5420	0	5170	4390	0	0.46:0:0.82:0.88:1.18:0:0:1.05:0:1.00:0.85:0	2880	2500	1.15:1.00	19516	Ubiquitin-like protein 4A
1234	24264	G3PAV0	3.32	9	2	2		8780	0	27600	59600	25800	24500	38500	0	0	0	9230	9550	1.00:0:3.15:6.79:2.94:2.79:4.39:0:0:0:1.05:1.09	24400	9550	2.55:1.00	42813	Uncharacterized protein KLIPS-2
26	324	G3NPD3	3.31	14	68	48	Carbamylation; Amidation	127000	117000	114000	141000	113000	148000	45000	37400	95100	59900	63900	279000	2.12:1.95:1.90:2.35:1.89:2.46:0.75:0.62:1.59:1.00:1.07:4.66	126000	96800	1.31:1.00	531194	Plectin
1411	2177	G3QA29	3.3	3	2	2		15500	0	3060	0	19500	8840	16700	5430	7390	4900	7250	9440	3.17:0:0.62:0:3.97:1.80:3.41:1.11:1.51:1.00:1.48:1.92	7820	8530	0.92:1.00	71194	Beta-glucuronidase
268	175	G3P2I6	3.28	85	14	7	Carbamylation; Carbamidomethylation; Acetylation (Protein N-term)	1010000	973000	954000	961000	1060000	819000	1530000	948000	968000	929000	1020000	869000	1.09:1.05:1.03:1.03:1.14:0.88:1.65:1.02:1.04:1.00:1.09:0.94	963000	1040000	0.92:1.00	16909	Myosin light chain 6
2324	66030	G3NR85	3.28	1	1	1		5240	0	0	0	0	3850	4290	7050	5110	4990	0	5010	1.05:0:0:0:0:0.77:0.86:1.41:1.02:1.00:0:1.00	1520	4410	0.34:1.00	85119	Complement C2
1808	42371	G3NJU9	3.26	2	2	1		12500	8120	1720	12600	11200	12500	10000	12500	6880	12400	21800	7580	1.00:0.65:0.14:1.01:0.90:1.00:0.81:1.00:0.55:1.00:1.75:0.61	9760	11900	0.82:1.00	69439	CD2-associated protein
21	26	G3Q6K2	3.25	42	80	49	Carbamylation; Methylation (DE); Carbamidomethylation	205000	202000	149000	207000	137000	122000	127000	204000	242000	219000	196000	143000	0.94:0.92:0.68:0.95:0.63:0.56:0.58:0.93:1.10:1.00:0.90:0.65	170000	188000	0.90:1.00	226820	Myosin 9 heavy chain
915	1690	G3PRV2	3.22	4	4	4		28500	40600	67700	48200	48000	90500	46300	26100	94800	26000	37800	30500	1.10:1.56:2.61:1.86:1.85:3.49:1.78:1.01:3.65:1.00:1.46:1.18	53900	43600	1.24:1.00	116807	Integrin alpha-6
2045	1825	G3NS26	3.21	6	1	1	Acetylation (Protein N-term)	22100	25400	16700	31800	36200	22800	32500	30800	30100	23000	-	25400	0.96:1.10:0.73:1.38:1.57:0.99:1.41:1.34:1.31:1.00:-:1.10	25800	28400	0.91:1.00	28758	Vesicle-associated membrane protein-associated protein B
790	1278	G3NIT2	3.2	35	8	7	Carbamylation	155000	309000	294000	464000	315000	289000	138000	310000	445000	325000	419000	475000	0.48:0.95:0.90:1.43:0.97:0.89:0.42:0.95:1.37:1.00:1.29:1.46	304000	352000	0.86:1.00	27111	Galectin-3
678	2368	G3PLY6	3.2	6	9	2	Carbamylation	34000	30700	58300	51900	32000	59100	42200	35800	37700	23200	35300	59400	1.47:1.32:2.51:2.24:1.38:2.55:1.82:1.54:1.62:1.00:1.52:2.56	44300	38900	1.14:1.00	167056	Nidogen-2
627	11498	G3NY30	3.19	3	8	6		87600	49900	21400	73800	29800	79200	77500	61900	65100	60600	81800	49500	1.45:0.82:0.35:1.22:0.49:1.31:1.28:1.02:1.08:1.00:1.35:0.82	56900	69400	0.82:1.00	273355	Fibronectin
1898	3688	G3PFG6	3.19	1	1	1	Carbamylation	6060	7490	3450	0	0	6260	3340	7970	1830	6220	10100	14900	0.97:1.20:0.55:0:0:1.01:0.54:1.28:0.29:1.00:1.63:2.40	3880	7400	0.52:1.00	75683	Segment polarity protein dishevelled homolog DVL-1
221	548	G3NT93	3.18	45	19	14	Pyro-glu from Q; Carbamylation; Carbamidomethylation	158000	43700	37500	123000	98200	330000	472000	55200	110000	144000	127000	212000	1.09:0.30:0.26:0.85:0.68:2.28:3.27:0.38:0.76:1.00:0.88:1.47	132000	195000	0.68:1.00	58404	Pyruvate kinase
685	380	G3P455	3.18	46	11	10	Acetylation (Protein N-term); Carbamylation	106000	141000	175000	173000	220000	127000	110000	137000	151000	132000	177000	150000	0.80:1.07:1.33:1.31:1.67:0.96:0.83:1.04:1.15:1.00:1.35:1.14	157000	153000	1.03:1.00	26544	LIM and SH3 domain protein 1 [LASP1]
2137	50842	G3NLB9	3.14	12	1	1		0	722	1380	4040	5260	3810	1510	0	0	0	3160	2270	0:1.00:1.91:5.59:7.29:5.28:2.09:0:0:0:4.38:3.14	2530	1160	2.19:1.00	13978	Cystatin
2453	50851	G3PI37	3.14	4	1	1		8490	7150	6660	9650	9400	6560	12500	4210	4320	0	4140	0	1.00:0.84:0.78:1.14:1.11:0.77:1.48:0.50:0.51:0:0.49:0	7990	4200	1.90:1.00	28605	Syntaxin-7
970	143980	G3N8S8	3.13	7	2	2		23400	29600	20700	23100	13300	0	11200	55900	0	52000	9420	0	0.45:0.57:0.40:0.44:0.26:0:0.22:1.08:0:1.00:0.18:0	18300	21400	0.86:1.00	30507	Interferon-induced protein 44
2362	219969	G3Q7M8	3.13	3	1	1		7310	8170	0	0	0	0	9270	4680	14100	0	9110	0	1.00:1.12:0:0:0:0:1.27:0.64:1.92:0:1.25:0	2580	6190	0.42:1.00	38690	Casein kinase I isoform alpha
720	1931	G3NIZ7	3.13	28	8	8	Acetylation (Protein N-term); Pyro-glu from Q	105000	73900	21600	158000	84300	147000	223000	43400	42300	161000	153000	122000	0.65:0.46:0.13:0.98:0.52:0.92:1.39:0.27:0.26:1.00:0.95:0.76	98300	124000	0.79:1.00	39580	Twinfilin-1
984	952	G3PH27	3.11	21	9	8		59300	31500	43600	35600	44200	67000	53300	49500	57600	53800	67300	31600	1.10:0.59:0.81:0.66:0.82:1.25:0.99:0.92:1.07:1.00:1.25:0.59	46900	52200	0.90:1.00	49064	Acyl-coenzyme A thioesterase 9
807	1641	G3NQ63	3.11	11	6	3		30600	29600	39900	22700	15100	44400	55200	48100	38300	13400	38300	22500	2.28:2.21:2.98:1.70:1.13:3.31:4.12:3.59:2.86:1.00:2.86:1.68	30400	39100	0.78:1.00	62787	Elongation factor 1-delta
1188	3448	G3NB89	3.09	0	2	1		28500	0	0	17300	19500	12900	0	0	63300	32500	0	5230	0.88:0:0:0.53:0.60:0.40:0:0:1.95:1.00:0:0.16	13000	16800	0.78:1.00	464705	DNA-dependent protein kinase catalytic subunit
95	41	G3PIZ2	3.07	49	33	2	Acetylation (Protein N-term); Pyro-glu from Q; Carbamylation	38200	29000	28900	62200	38000	36100	25400	34000	50300	8670	41300	39500	4.41:3.34:3.33:7.17:4.38:4.16:2.93:3.92:5.80:1.00:4.77:4.55	38700	36400	1.06:1.00	71134	Lamin-A
389	556	G3Q9U8	3.06	41	14	14		93700	111000	101000	117000	103000	89600	119000	101000	66400	92700	123000	63700	1.01:1.20:1.09:1.27:1.11:0.97:1.29:1.09:0.72:1.00:1.33:0.69	103000	94400	1.09:1.00	44046	Acetyl-CoA acetyltransferase
1978	24262	G3NIE9	3.06	8	2	2		8210	15400	15700	19000	14900	15900	0	8860	0	0	20400	32100	1.00:1.88:1.92:2.32:1.81:1.93:0:1.08:0:0:2.49:3.91	14900	10200	1.45:1.00	26246	Leucine-rich repeat-containing protein 57
1429	42385	G3NQ86	3.04	13	5	4	Carbamylation	0	6880	29900	28200	48100	44800	26200	6360	1760	43300	41600	27100	0:0.16:0.69:0.65:1.11:1.04:0.61:0.15:0.04:1.00:0.96:0.63	26300	24400	1.08:1.00	39161	Fetuin-B
1297	1221	G3Q087	3.04	26	5	5		113000	120000	108000	61700	96600	75900	85600	79500	120000	83600	93600	61200	1.35:1.44:1.29:0.74:1.16:0.91:1.02:0.95:1.44:1.00:1.12:0.73	95900	90200	1.06:1.00	20480	Actin-related protein 2/3 complex subunit 3
1573	1848	G3Q2B0	3.02	2	2	2		46200	4230	11300	-	9460	11600	26600	19100	25800	14900	28800	18700	3.11:0.28:0.76:-:0.64:0.78:1.79:1.28:1.74:1.00:1.94:1.26	15900	22300	0.71:1.00	62237	Dihydropyrimidinase-related protein 2
1385	42282	G3NL85	3.02	14	2	2		6590	10500	215000	18600	15300	14700	41800	16700	29400	4580	17100	0	1.44:2.28:46.92:4.05:3.34:3.22:9.13:3.66:6.42:1.00:3.72:0	46800	18300	2.56:1.00	19532	28 kDa heat- and acid-stable phosphoprotein
2094	24210	G3Q2N0	3.01	9	2	2		17800	3200	0	56500	12900	0	8620	16400	7520	7850	18900	22000	2.27:0.41:0:7.20:1.65:0:1.10:2.09:0.96:1.00:2.41:2.80	15100	13500	1.11:1.00	24275	ES1 protein homolog
827	1935	G3PHZ9	2.99	19	7	7		52000	43200	25500	63600	19000	67800	13200	58900	66700	83300	47300	54300	0.63:0.52:0.31:0.76:0.23:0.81:0.16:0.71:0.80:1.00:0.57:0.65	45200	53900	0.84:1.00	49819	Peptidyl-prolyl cis-trans isomerase FKBP4
1988	26381	G3PS63	2.98	10	2	2		34700	0	35400	23800	32200	35000	17900	17000	39400	59800	42500	47900	0.58:0:0.59:0.40:0.54:0.59:0.30:0.28:0.66:1.00:0.71:0.80	26900	37400	0.72:1.00	22346	Protein lin-7 homolog C
674	1737	G3PQ54	2.98	16	11	11		112000	122000	85500	107000	131000	142000	74000	137000	115000	126000	144000	168000	0.89:0.96:0.68:0.85:1.04:1.12:0.59:1.08:0.91:1.00:1.14:1.33	117000	127000	0.92:1.00	80265	Glycerol-3-phosphate dehydrogenase
607	1277	G3P8W9	2.97	19	4	1		2290	1770	0	2740	8090	4420	964	0	803	3890	1550	6550	0.59:0.45:0:0.70:2.08:1.14:0.25:0:0.21:1.00:0.40:1.68	3220	2290	1.40:1.00	22036	Myosin light chain 1
557	1240	G3N9T5	2.94	26	10	1	Carbamylation	7160	11500	17200	0	5150	12800	3940	18900	20800	3480	21100	12900	2.05:3.31:4.94:0:1.48:3.69:1.13:5.42:5.96:1.00:6.05:3.70	8980	13500	0.66:1.00	48458	Actin-related protein 3
1575	2099	G3NWF1	2.92	7	2	2		29900	18000	17600	15100	18000	41200	1400	11200	0	15100	39500	0	1.98:1.19:1.16:1.00:1.19:2.72:0.09:0.74:0:1.00:2.61:0	23300	11200	2.08:1.00	28438	Chloride intracellular channel protein 4
1042	949	G3QBS9	2.9	15	4	2		40600	41600	37500	21700	22700	45600	14700	33800	53100	49300	71000	26200	0.82:0.84:0.76:0.44:0.46:0.93:0.30:0.68:1.08:1.00:1.44:0.53	34900	41300	0.85:1.00	28502	Peroxiredoxin-4
2476	96468	G3N9G4	2.88	4	1	1		3390	0	0	26100	25700	8320	10200	0	21700	35900	0	0	0.09:0:0:0.73:0.72:0.23:0.28:0:0.60:1.00:0:0	10600	11300	0.94:1.00	18186	Peptidyl-prolyl cis-trans isomerase (EC 5.2.1.8)
1630	191110	G3PZP5	2.87	6	1	1		0	0	3850	2390	6530	4010	4700	0	3660	6990	0	0	0:0:0.55:0.34:0.93:0.57:0.67:0:0.52:1.00:0:0	2800	2560	1.09:1.00	24969	GTP:AMP phosphotransferase
1423	24335	G3PWJ1	2.87	20	4	4		7810	36400	10300	41700	36300	38600	38900	15800	37600	49500	23200	38200	0.16:0.74:0.21:0.84:0.73:0.78:0.79:0.32:0.76:1.00:0.47:0.77	28500	33900	0.84:1.00	26814	NADH dehydrogenase [ubiquinone] flavoprotein 2
1353	42233	G3PM31	2.86	4	4	4		4320	26600	7970	29600	35900	18800	23900	32900	14200	12800	41500	25200	0.34:2.08:0.62:2.31:2.80:1.46:1.87:2.57:1.11:1.00:3.24:1.96	22700	25100	0.91:1.00	115091	Palladin
1366	1752	G3Q439	2.86	19	2	2		12500	27900	30500	11000	67400	18000	19400	13300	32500	52900	25500	75100	0.24:0.53:0.58:0.21:1.27:0.34:0.37:0.25:0.62:1.00:0.48:1.42	27900	36400	0.76:1.00	18013	Nattectin
432	589	G3NSH3	2.85	44	17	2		29100	44100	41800	103000	88000	102000	43600	0	14600	77200	80900	62600	0.38:0.57:0.54:1.33:1.14:1.33:0.56:0:0.19:1.00:1.05:0.81	68000	46500	1.46:1.00	48687	Sulfide:quinone oxidoreductase
1906	14188	G3PLU1	2.83	1	2	1		0	0	0	0	20500	51600	22400	15300	10300	33200	17300	32100	0:0:0:0:0.62:1.56:0.67:0.46:0.31:1.00:0.52:0.97	12000	21700	0.55:1.00	134815	Apoptotic chromatin condensation inducer in the nucleus
1041	940	G3P4E3	2.82	27	3	1	Carbamylation	37300	14600	22900	29300	23000	37800	0	23600	40100	0	6120	18100	1.00:0.39:0.61:0.78:0.62:1.01:0:0.63:1.07:0:0.16:0.48	27500	14600	1.88:1.00	11508	Parvalbumin beta 2
1347	11655	G3P3M1	2.8	4	3	2		10700	2130	1660	0	0	0	6850	7110	8330	5960	8490	5720	1.80:0.36:0.28:0:0:0:1.15:1.19:1.40:1.00:1.43:0.96	2410	7080	0.34:1.00	98725	Proteasome non-ATPase regulatory subunit 1
863	1137	G3NXQ8	2.8	24	6	6		130000	86000	66100	59000	25300	78300	114000	73300	94000	20800	33000	25100	6.24:4.13:3.17:2.83:1.21:3.76:5.47:3.52:4.51:1.00:1.59:1.21	78200	60100	1.30:1.00	27889	ATP synthase subunit b
2454	51037	G3PZH3	2.79	2	1	1		15900	20800	16300	145000	0	0	0	28400	20500	0	31200	0	1.00:1.31:1.02:9.11:0:0:0:1.78:1.29:0:1.95:0	33100	13300	2.48:1.00	44142	Lysosome-associated membrane glycoprotein 2
1432	52444	G3NSW4	2.78	1	3	2	Carbamylation	29300	9110	30100	9400	0	14500	17200	27300	0	54100	8650	16000	0.54:0.17:0.56:0.17:0:0.27:0.32:0.51:0:1.00:0.16:0.30	15400	20500	0.75:1.00	208788	Laminin subunit alpha-4
164	125	G3PPK5	2.78	68	19	1	Sodium adduct; Pyro-glu from Q; Carbamylation; Carbamidomethylation; Methylation (K)	40800	45800	46500	73500	34700	50400	-	42900	50400	56900	32800	108000	0.72:0.81:0.82:1.29:0.61:0.89:-:0.75:0.89:1.00:0.58:1.90	48600	58200	0.84:1.00	28850	Carbonic anhydrase 2
1802	24761	G3ND28	2.77	5	1	1		18600	0	0	11200	15000	17100	15000	25100	0	0	0	0	1.00:0:0:0.60:0.81:0.92:0.81:1.35:0:0:0:0	10300	6690	1.54:1.00	24614	Complement C8 gamma
572	467	G3PD82	2.77	28	8	5		132000	111000	86900	172000	211000	124000	142000	196000	215000	117000	160000	107000	1.13:0.95:0.74:1.47:1.80:1.06:1.21:1.67:1.84:1.00:1.37:0.91	139000	156000	0.89:1.00	28925	Serine/arginine-rich splicing factor 6
880	1231	G3NH50	2.77	30	6	5		16500	49700	10300	56200	81600	42700	61300	51900	61500	36500	97600	10900	0.45:1.36:0.28:1.54:2.24:1.17:1.68:1.42:1.69:1.00:2.68:0.30	42800	56300	0.76:1.00	26666	LIM and SH3 domain protein 1 [LASP1]
844	1243	G3NI89	2.77	22	11	9	Amidation	36500	75700	79600	57200	103000	85300	90200	128000	74300	37300	142000	43900	0.98:2.03:2.13:1.53:2.75:2.29:2.42:3.44:1.99:1.00:3.80:1.18	72800	85900	0.85:1.00	60710	Lipoma-preferred partner homolog
415	392	G3NS16	2.76	25	12	12	Carbamidomethylation; Carbamylation	180000	181000	165000	207000	309000	301000	183000	362000	166000	275000	222000	290000	0.65:0.66:0.60:0.75:1.12:1.10:0.67:1.32:0.60:1.00:0.81:1.06	224000	250000	0.90:1.00	40166	Kininogen / Bradykinin
147	72	G3NVG1	2.76	60	30	29	Carbamylation; Methylation (DE); Carbamidomethylation; Mutation	372000	411000	416000	333000	411000	458000	229000	517000	432000	519000	520000	384000	0.72:0.79:0.80:0.64:0.79:0.88:0.44:1.00:0.83:1.00:1.00:0.74	400000	458000	0.87:1.00	54988	Protein disulfide-isomerase A3
2424	25223	G3PZP7	2.74	4	1	1		0	10300	0	9020	11900	0	7670	0	0	9380	11400	0	0:1.10:0:0.96:1.27:0:0.82:0:0:1.00:1.21:0	5200	4740	1.10:1.00	19948	RNA-binding protein with multiple splicing
694	793	G3PHC6	2.74	24	9	5		67600	69400	66200	93200	89800	72700	52200	63800	61200	88900	80700	82500	0.76:0.78:0.75:1.05:1.01:0.82:0.59:0.72:0.69:1.00:0.91:0.93	76500	71500	1.07:1.00	45256	DnaJ homolog subfamily A member 2
699	11369	G3PI88	2.73	20	6	5		36500	44400	41700	158000	162000	120000	128000	26000	110000	131000	23900	12500	0.28:0.34:0.32:1.20:1.23:0.91:0.97:0.20:0.84:1.00:0.18:0.09	93700	72000	1.30:1.00	24708	60S ribosomal protein L10
331	370	G3Q568	2.71	24	12	11		171000	257000	277000	280000	355000	150000	258000	203000	228000	272000	164000	228000	0.63:0.95:1.02:1.03:1.31:0.55:0.95:0.75:0.84:1.00:0.60:0.84	248000	226000	1.10:1.00	60783	Caldesmon 1
734	1033	G3P3X2	2.71	26	8	7		66500	56500	19400	120000	68900	57100	77900	7910	44700	143000	5450	8740	0.46:0.39:0.14:0.84:0.48:0.40:0.54:0.06:0.31:1.00:0.04:0.06	64800	48000	1.35:1.00	23208	60S ribosomal protein L13A
3	80	G3NGH7	2.71	55	64	57	Carbamylation; Hydroxylation [P]; Sodium adduct; Dihydroxylation [P]; Phospho neutral loss (ST); 3 more	3800000	5060000	5600000	6320000	6490000	7740000	7210000	5370000	4570000	3580000	4840000	6480000	1.06:1.41:1.56:1.77:1.81:2.16:2.01:1.50:1.28:1.00:1.35:1.81	5840000	5340000	1.09:1.00	136647	Collagen alpha-1 type I chain
2389	3947	G3NJT4	2.71	1	1	1		5580	0	7760	8180	5090	0	5010	5210	5040	4690	4890	10400	1.19:0:1.65:1.74:1.08:0:1.07:1.11:1.07:1.00:1.04:2.22	4430	5880	0.75:1.00	64203	EVI5-like protein
1181	616	G3Q988	2.7	18	6	6		74600	95200	87000	95200	148000	92900	82300	93500	112000	117000	134000	103000	0.64:0.81:0.74:0.81:1.26:0.79:0.70:0.80:0.95:1.00:1.14:0.88	98800	107000	0.92:1.00	34263	NADH-cytochrome b5 reductase 3
1141	2750	G3NSD2	2.7	5	6	2		20100	6680	0	0	-	0	14500	24600	21400	12200	26400	16100	1.64:0.55:0:0:-:0:1.18:2.01:1.75:1.00:2.17:1.32	5050	19200	0.26:1.00	120116	ATP-citrate synthase
1468	2088	G3NZ50	2.69	11	3	3		37500	32600	26700	26200	21700	9140	18700	36400	22700	29000	13200	13100	1.30:1.13:0.92:0.90:0.75:0.32:0.64:1.26:0.78:1.00:0.45:0.45	25700	22200	1.16:1.00	33455	Sideroflexin-1
1009	890	G3NTY2	2.68	12	6	2		0	0	0	9080	0	3570	7140	7460	6900	13000	8990	0	0:0:0:0.70:0:0.27:0.55:0.57:0.53:1.00:0.69:0	2110	7260	0.29:1.00	49306	Septin-10
920	1618	G3NH53	2.68	1	3	1	Carbamidomethylation; Carbamylation	43400	29100	26300	70700	112000	46300	65000	55100	34700	49300	81100	107000	0.88:0.59:0.53:1.43:2.27:0.94:1.32:1.12:0.70:1.00:1.64:2.17	54700	65400	0.84:1.00	157490	Collagen alpha-1 type IV chain
2530	190924	G3NQM5	2.68	3	1	1		20800	18600	0	22800	13200	11700	10700	31000	31000	0	18600	11900	1.00:0.89:0:1.10:0.63:0.56:0.52:1.49:1.49:0:0.89:0.57	14500	17200	0.84:1.00	31407	Monoglyceride lipase
1400	1274	G3Q2D6	2.66	51	5	5		61900	98100	84500	119000	144000	97400	127000	72200	89400	106000	91900	61500	0.58:0.93:0.80:1.12:1.36:0.92:1.20:0.68:0.84:1.00:0.87:0.58	101000	91400	1.10:1.00	9599	Cytochrome b-c1 complex subunit 8
1189	42306	G3N4S6	2.65	4	3	3		18400	10000	10700	25300	30500	34200	10200	32300	23400	32200	47400	10700	0.57:0.31:0.33:0.78:0.95:1.06:0.32:1.00:0.73:1.00:1.47:0.33	21500	28100	0.77:1.00	112022	Alpha-mannosidase lysosomal
1117	24184	G3NIG2	2.64	34	6	5		14300	74400	19500	99900	134000	91200	105000	49900	164000	135000	49200	38300	0.11:0.55:0.14:0.74:0.99:0.67:0.78:0.37:1.21:1.00:0.36:0.28	72200	90300	0.80:1.00	15849	40S ribosomal protein S23
1654	2202	G3QBZ5	2.64	4	3	1		8940	9920	6810	3970	14800	7230	7230	10800	9650	9610	10400	10000	0.93:1.03:0.71:0.41:1.54:0.75:0.75:1.12:1.00:1.00:1.09:1.04	8610	9620	0.89:1.00	72252	Heat shock 70 kDa protein 4
1279	2112	G3NKW0	2.63	6	2	2		22600	22900	18400	38900	37700	30300	12300	29800	27000	26600	31300	27000	0.85:0.86:0.69:1.46:1.42:1.14:0.46:1.12:1.01:1.00:1.18:1.01	28400	25700	1.11:1.00	31930	Uncharacterized protein
2055	1999	G3NNN8	2.62	0	1	1		58300	34300	28700	29800	19000	33500	20600	37400	38900	17100	30400	34800	3.40:2.01:1.67:1.74:1.11:1.96:1.20:2.18:2.27:1.00:1.77:2.03	33900	29900	1.14:1.00	515808	Low-density lipoprotein receptor-related protein 2
1381	24673	G3NQQ4	2.61	9	2	1		7230	1890	1660	2400	2030	3250	1380	4400	4230	4130	5130	3020	1.75:0.46:0.40:0.58:0.49:0.79:0.33:1.07:1.02:1.00:1.24:0.73	3080	3710	0.83:1.00	25677	Proteasome subunit alpha type
1560	144283	G3Q1N6	2.58	3	2	1		34300	28800	12400	39800	32500	28700	0	11000	0	39400	19200	0	0.87:0.73:0.32:1.01:0.83:0.73:0:0.28:0:1.00:0.49:0	29400	11600	2.54:1.00	79550	GTPase IMAP family member 4
842	941	G3Q0S3	2.58	49	8	8	Carbamidomethylation; Carbamylation	152000	188000	173000	221000	307000	190000	218000	235000	249000	257000	223000	151000	0.59:0.73:0.67:0.86:1.19:0.74:0.85:0.91:0.97:1.00:0.87:0.59	205000	222000	0.92:1.00	20379	Sorcin
2303	26151	G3P371	2.57	2	1	1		753000	944000	1210000	1260000	1310000	1600000	1310000	1080000	952000	736000	967000	1440000	1.02:1.28:1.64:1.71:1.79:2.18:1.78:1.46:1.29:1.00:1.31:1.96	1180000	1080000	1.09:1.00	101100	DNA repair and recombination protein RAD54B
1759	220059	G3Q0Y0	2.55	1	1	1	Carbamylation	0	16100	10100	14800	0	11600	10200	15400	18800	21800	8540	0	0:0.74:0.46:0.68:0:0.53:0.47:0.71:0.86:1.00:0.39:0	8770	12500	0.70:1.00	78840	FACT complex subunit SSRP1
952	516	G3Q1N7	2.55	15	4	1		12400	24000	28500	40300	23100	30300	16100	28300	12200	38600	20600	23200	0.32:0.62:0.74:1.04:0.60:0.79:0.42:0.73:0.32:1.00:0.53:0.60	26400	23200	1.14:1.00	32073	Novel protein similar to matrix proteoglycan
1775	2603	G3N4A5	2.54	5	2	1		0	0	4940	8320	9470	5860	10300	0	0	6860	0	0	0:0:0.72:1.21:1.38:0.85:1.50:0:0:1.00:0:0	4760	2860	1.67:1.00	34723	Calponin 3
870	24833	G3NMS3	2.49	11	6	4		35700	1610	45300	19200	19600	39500	50600	2850	0	5290	0	16900	6.76:0.30:8.57:3.63:3.71:7.47:9.56:0.54:0:1.00:0:3.20	26800	12600	2.13:1.00	56159	Myosin-binding protein H
2336	96542	G3P6D6	2.49	2	1	1		16700	20900	9000	23800	20500	12500	0	15600	35200	14900	0	0	1.12:1.40:0.60:1.60:1.38:0.84:0:1.05:2.37:1.00:0:0	17200	10900	1.57:1.00	52293	Coiled-coil domain-containing protein 6
2168	133523	G3P2I5	2.46	8	1	1		1550	0	1100	3460	2840	4360	4950	1220	761	0	1550	1980	1.00:0:0.71:2.23:1.83:2.80:3.18:0.79:0.49:0:1.00:1.27	2220	1740	1.27:1.00	20164	Telethonin
2330	72935	G3Q3F2	2.44	1	1	1		13000	21200	22900	4030	16700	6580	0	12300	7340	12200	16000	0	1.07:1.74:1.88:0.33:1.37:0.54:0:1.01:0.60:1.00:1.31:0	14100	7960	1.77:1.00	136617	SH3 domain and tetratricopeptide repeats-containing protein 2
380	320	G3PM62	2.42	57	11	10	Carbamidomethylation; Carbamylation; Pyro-glu from Q	224000	301000	284000	419000	491000	321000	274000	229000	229000	509000	360000	225000	0.44:0.59:0.56:0.82:0.96:0.63:0.54:0.45:0.45:1.00:0.71:0.44	340000	304000	1.12:1.00	18646	40S ribosomal protein S11
1559	144240	G3P3F3	2.4	9	2	2		11200	0	3810	0	43600	6410	16700	22400	18000	22900	43700	11200	0.49:0:0.17:0:1.90:0.28:0.73:0.98:0.79:1.00:1.91:0.49	10800	22500	0.48:1.00	33413	Phosphoglycolate phosphatase
2511	162232	G3PMF2	2.39	5	1	1		0	4070	0	58300	5120	8000	20100	6080	8360	7530	0	0	0:0.54:0:7.74:0.68:1.06:2.67:0.81:1.11:1.00:0:0	12600	7010	1.79:1.00	17623	Gamma-glutamylaminecyclotransferase B
861	870	G3PYX7	2.37	18	5	5	Carbamylation; Carbamidomethylation	104000	126000	67600	169000	189000	573000	315000	0	32100	57400	0	0	1.81:2.19:1.18:2.95:3.30:9.99:5.49:0:0.56:1.00:0:0	205000	67400	3.04:1.00	33993	Four and a half LIM domains protein 1
1698	1647	G3P2T0	2.37	19	2	2		49000	58200	50400	64800	81500	49700	83000	64000	62600	75400	58700	38000	0.65:0.77:0.67:0.86:1.08:0.66:1.10:0.85:0.83:1.00:0.78:0.50	58900	63600	0.93:1.00	13583	NADH dehydrogenase [ubiquinone] iron-sulfur protein 6
277	422	G3PWU7	2.35	9	15	11	Hydroxylation [P]; Carbamylation	123000	206000	136000	246000	282000	271000	330000	246000	146000	181000	242000	248000	0.68:1.14:0.75:1.36:1.56:1.50:1.82:1.36:0.81:1.00:1.34:1.37	211000	232000	0.91:1.00	181921	Collagen alpha-1 type XI chain
2143	51891	G3PS38	2.34	3	2	1		19300	0	0	0	0	16300	18500	19300	0	0	0	0	1.00:0:0:0:0:0.85:0.96:1.00:0:0:0:0	5930	6300	0.94:1.00	52704	Coagulation factor X
1953	3137	G3NUI2	2.32	3	1	1		296	2180	2090	2380	1580	3610	8760	1400	1850	0	1110	1450	1.00:7.36:7.04:8.02:5.33:12.20:29.60:4.73:6.24:0:3.74:4.90	2020	2430	0.83:1.00	48367	AP-1 complex subunit mu-1
159	432	G3Q6I5	2.28	8	20	1	Carbamidomethylation; Carbamylation	1200	1620	0	2980	0	2450	0	0	9410	0	0	1000	1.00:1.35:0:2.48:0:2.04:0:0:7.83:0:0:0.84	1380	1730	0.79:1.00	232800	Myosin 10 heavy chain
779	1821	G3NZG1	2.28	31	7	7	Acetylation (Protein N-term)	151000	116000	85000	154000	153000	147000	136000	143000	140000	137000	113000	87200	1.10:0.85:0.62:1.12:1.11:1.07:0.99:1.04:1.02:1.00:0.82:0.63	134000	126000	1.06:1.00	31166	S-formylglutathione hydrolase
731	831	G3PRS7	2.27	27	6	4		166000	173000	163000	189000	183000	173000	107000	189000	147000	260000	253000	173000	0.64:0.66:0.63:0.73:0.70:0.66:0.41:0.73:0.57:1.00:0.97:0.66	174000	188000	0.93:1.00	24342	Elongation factor 1-beta
2506	145167	G3PB98	2.27	5	1	1		16500	20600	10700	16100	24600	28900	7650	21100	20900	27700	23900	29900	0.60:0.74:0.39:0.58:0.89:1.04:0.28:0.76:0.75:1.00:0.86:1.08	19600	21900	0.89:1.00	31370	Phosphatidylinositol transfer protein beta isoform
2050	1875	G3NG29	2.26	5	2	1		9940	15200	14200	14100	14000	19800	4820	10500	18800	15500	17200	12200	0.64:0.98:0.91:0.91:0.90:1.28:0.31:0.68:1.21:1.00:1.11:0.79	14500	13200	1.10:1.00	34447	Small glutamine-rich tetratricopeptide repeat-containing protein alpha
1245	939	G3NSW1	2.25	11	6	5		74700	44400	80600	138000	104000	90400	133000	64500	155000	79000	71200	94000	0.95:0.56:1.02:1.75:1.31:1.14:1.69:0.82:1.96:1.00:0.90:1.19	88700	111000	0.80:1.00	56896	Kunitz-type protease inhibitor 1
1394	144945	G3Q6N8	2.25	5	3	3		66300	3600	16100	0	0	0	11200	36500	51300	41600	42500	62600	1.59:0.09:0.39:0:0:0:0.27:0.88:1.24:1.00:1.02:1.51	14300	41000	0.35:1.00	71109	Very long-chain specific acyl-CoA dehydrogenase
1758	219809	G3NCD9	2.24	12	2	2		24000	15500	9260	6110	3730	15900	11500	16400	15600	12200	18200	11500	1.96:1.27:0.76:0.50:0.31:1.30:0.94:1.34:1.28:1.00:1.49:0.94	12400	14200	0.87:1.00	21716	Programmed cell death protein 6
1841	162217	G3N5M8	2.23	6	3	2		7610	23100	5360	10000	34100	8760	9120	26200	8480	8700	9920	8610	0.87:2.65:0.62:1.15:3.92:1.01:1.05:3.01:0.97:1.00:1.14:0.99	14800	11800	1.25:1.00	47834	SWI/SNF-related matrix-associated actin-dependent regulator of chromatin subfamily E member 1
1892	1729	G3NN08	2.22	5	1	1		15400	73400	9100	0	0	0	12900	14800	0	8500	57100	3540	1.81:8.64:1.07:0:0:0:1.52:1.74:0:1.00:6.71:0.42	16300	16100	1.01:1.00	20504	Cysteine and glycine-rich protein 1
748	1009	G3NJ11	2.21	20	7	6		20300	75600	87600	196000	157000	153000	155000	84200	270000	162000	74000	76400	0.13:0.47:0.54:1.21:0.97:0.94:0.96:0.52:1.67:1.00:0.46:0.47	115000	137000	0.84:1.00	30967	60S ribosomal protein L6
1404	1670	G3NQY4	2.18	31	4	4		17500	28300	27200	43900	51200	26100	-	43400	53100	39500	23400	23300	0.44:0.72:0.69:1.11:1.30:0.66:-:1.10:1.35:1.00:0.59:0.59	32400	33700	0.96:1.00	16382	Calcium-regulated heat stable protein 1
1960	3854	G3PUF0	2.17	1	1	1	Carbamylation; Carbamidomethylation	46500	108000	119000	123000	91600	71100	37200	72300	58200	66600	105000	154000	0.70:1.62:1.78:1.85:1.37:1.07:0.56:1.09:0.87:1.00:1.57:2.31	93200	82100	1.13:1.00	115518	Ubiquitin-like modifier-activating enzyme 6
644	1648	G3PS27	2.16	24	8	7	Carbamylation	78100	81100	68100	71700	69100	45700	101000	92700	26700	42000	0	38700	1.86:1.93:1.62:1.71:1.65:1.09:2.40:2.21:0.64:1.00:0:0.92	69000	50100	1.38:1.00	50031	Coagulation factor VII
535	1536	G3NA51	2.14	7	8	7		81300	54700	67900	25000	50700	41900	77800	45400	28300	35300	56900	44000	2.30:1.55:1.92:0.71:1.43:1.19:2.20:1.29:0.80:1.00:1.61:1.25	53600	47900	1.12:1.00	125997	Laminin subunit gamma-2
2546	262157	G3P898	2.13	3	1	1		16900	14400	0	0	0	8000	6510	13900	23700	19900	10300	16300	0.85:0.73:0:0:0:0.40:0.33:0.70:1.19:1.00:0.52:0.82	6550	15100	0.43:1.00	40625	cAMP-dependent protein kinase catalytic subunit alpha
2337	96566	G3NJ88	2.13	5	2	1	Carbamylation	0	0	0	9770	3230	0	0	6500	3160	0	3040	0	0:0:0:1.00:0.33:0:0:0.67:0.32:0:0.31:0	2170	2120	1.02:1.00	38430	DNA polymerase beta
1136	1654	G3P8Y4	2.13	17	3	3		78600	59700	58500	117000	102000	104000	26300	103000	93200	67000	123000	50700	1.17:0.89:0.87:1.74:1.52:1.55:0.39:1.54:1.39:1.00:1.84:0.76	86600	86900	1.00:1.00	13614	Histidine triad nucleotide-binding protein 1 / Protein kinase C inhibitor 1
2077	11543	G3N994	2.12	5	1	1		0	9130	0	0	15800	11100	11200	17500	10400	0	8650	4550	0:1.00:0:0:1.73:1.21:1.22:1.92:1.14:0:0.95:0.50	6000	8710	0.69:1.00	27139	15-hydroxyprostaglandin dehydrogenase [NAD+]
1790	24208	G3PIA5	2.11	10	3	3		37300	32100	9170	27600	29700	32200	59300	23000	6250	7920	125000	9300	4.71:4.05:1.16:3.48:3.76:4.07:7.49:2.91:0.79:1.00:15.73:1.17	28000	38400	0.73:1.00	39600	Serine/threonine-protein kinase VRK1
645	24185	G3PZ70	2.08	20	10	9		108000	157000	114000	128000	130000	96400	88000	150000	102000	190000	143000	115000	0.57:0.83:0.60:0.68:0.68:0.51:0.46:0.79:0.54:1.00:0.75:0.61	122000	134000	0.91:1.00	54062	Ras GTPase-activating protein-binding protein 2
1603	42286	G3PJV2	2.08	1	2	2		20500	17500	6040	22100	24000	20600	29000	8080	3090	32200	25200	31100	0.64:0.54:0.19:0.69:0.75:0.64:0.90:0.25:0.10:1.00:0.78:0.97	18500	24300	0.76:1.00	177002	Eukaryotic translation initiation factor 4 gamma 1
618	1526	G3PFE7	2.08	49	9	6		35300	181000	235000	-	38200	245000	55000	269000	135000	196000	186000	212000	0.18:0.92:1.20:-:0.19:1.25:0.28:1.37:0.69:1.00:0.95:1.08	146000	176000	0.83:1.00	21790	Apoptosis-associated speck-like protein containing a CARD
1608	72912	G3NQM9	2.07	5	2	2		18200	36900	33700	2010	0	44600	6200	33200	24600	25300	25500	21300	0.72:1.46:1.33:0.08:0:1.76:0.25:1.31:0.97:1.00:1.01:0.84	22600	22700	0.99:1.00	44281	cAMP-dependent protein kinase regulatory subunit type II alpha
753	1453	G3QBM9	2.07	12	9	7		35900	47100	47500	49000	42000	76700	34700	55900	16900	56600	11000	83900	0.63:0.83:0.84:0.87:0.74:1.35:0.61:0.99:0.30:1.00:0.19:1.48	49700	43200	1.15:1.00	83519	Complement factor B
1229	11439	G3Q4P9	2.05	12	4	4		50800	51800	7590	33700	34900	50600	17200	45900	33300	42300	48400	73300	1.20:1.22:0.18:0.80:0.83:1.20:0.41:1.09:0.79:1.00:1.15:1.73	38200	43400	0.88:1.00	47331	N-acylneuraminate cytidylyltransferase
1900	3772	G3P0U7	2.04	1	2	1	Carbamylation	2200	19600	2410	0	1530	0	0	2580	0	0	6750	2620	1.00:8.89:1.09:0:0.70:0:0:1.17:0:0:3.06:1.19	4290	1990	2.15:1.00	208914	Ankyrin 1
2280	2174	G3N889	2.02	1	1	1		9870	11300	9410	23100	19200	24300	14600	13400	-	24400	21500	15800	0.40:0.46:0.39:0.95:0.78:0.99:0.60:0.55:-:1.00:0.88:0.65	16200	17900	0.90:1.00	62079	5'-AMP-activated protein kinase catalytic subunit alpha-2
1837	144515	G3NWK1	2.01	2	1	1		17000	3650	0	0	0	0	0	0	0	10800	18900	0	1.57:0.34:0:0:0:0:0:0:0:1.00:1.75:0	3440	4960	0.69:1.00	58992	Sorting nexin-1
594	441	G3P4Z2	1.99	27	10	9		73900	79100	92600	62200	80600	95600	41400	77700	134000	63700	102000	108000	1.16:1.24:1.45:0.98:1.26:1.50:0.65:1.22:2.11:1.00:1.61:1.70	80600	88000	0.92:1.00	47614	Protein disulfide-isomerase A6
453	547	G3QBP8	1.99	18	13	9	Acetylation (Protein N-term)	116000	51600	68900	12500	10400	72300	77000	48100	70000	40300	46200	107000	2.87:1.28:1.71:0.31:0.26:1.80:1.91:1.19:1.74:1.00:1.15:2.66	55200	64800	0.85:1.00	83521	Glycogen phosphorylase
16	188	G3NBU5	1.98	33	80	28	Carbamylation; Carbamidomethylation; Sodium adduct	139000	233000	153000	285000	135000	167000	64600	127000	222000	162000	270000	447000	0.86:1.44:0.95:1.76:0.83:1.03:0.40:0.78:1.38:1.00:1.67:2.76	188000	215000	0.87:1.00	222186	Myosin 6 heavy chain
464	1364	G3NF54	1.96	29	11	9	Carbamylation; Carbamidomethylation	143000	61000	43800	114000	71700	312000	237000	93100	46100	59400	82000	82800	2.40:1.03:0.74:1.92:1.21:5.26:3.99:1.57:0.78:1.00:1.38:1.39	133000	100000	1.33:1.00	34807	Four and a half LIM domains protein 2
1154	1125	G3PR66	1.95	39	6	5	Acetylation (Protein N-term)	47100	49700	42400	89400	82600	71200	36100	38900	114000	89500	82200	65000	0.53:0.55:0.47:1.00:0.92:0.80:0.40:0.43:1.27:1.00:0.92:0.73	63700	70900	0.90:1.00	18284	Prostaglandin E synthase
906	11679	G3Q0Y3	1.94	35	7	7	Carbamylation	207000	116000	82000	204000	231000	337000	253000	130000	121000	140000	169000	238000	1.48:0.83:0.59:1.46:1.65:2.41:1.81:0.93:0.87:1.00:1.21:1.70	207000	175000	1.19:1.00	27875	Myozenin-2 / Calsarcin
1235	24362	G3NQY6	1.91	16	4	4		28200	33000	33000	37200	35600	37300	38800	48300	34200	41400	27400	25300	0.68:0.80:0.80:0.90:0.86:0.90:0.94:1.17:0.83:1.00:0.66:0.61	34000	35900	0.95:1.00	34726	Fumarylacetoacetate hydrolase domain-containing protein 2
252	171	G3QA72	1.91	29	19	19		83400	107000	60700	124000	75300	103000	76200	65500	53800	98300	103000	117000	0.85:1.09:0.62:1.26:0.77:1.04:0.77:0.67:0.55:1.00:1.05:1.19	97300	85700	1.14:1.00	61602	Stress-induced-phosphoprotein 1 / HSC70-HSP90-organizing protein HOP
302	575	G3PZF2	1.89	60	11	8	Carbamylation; Carbamidomethylation	206000	179000	175000	248000	233000	88500	274000	166000	81700	52800	294000	127000	3.90:3.38:3.31:4.69:4.41:1.67:5.18:3.15:1.55:1.00:5.57:2.40	199000	166000	1.20:1.00	20844	Myosin light chain 3
2548	262170	G3P099	1.89	3	1	1		10900	10800	0	0	5340	8700	5930	0	0	0	11400	6320	1.00:0.99:0:0:0.49:0.80:0.54:0:0:0:1.04:0.58	5970	3940	1.52:1.00	26823	Guanidinoacetate N-methyltransferase
1231	14335	G3N5V8	1.87	22	5	4	Carbamylation	35300	17900	16400	50300	68400	46100	38900	26300	26200	33400	53200	30500	1.06:0.54:0.49:1.51:2.05:1.38:1.17:0.79:0.79:1.00:1.59:0.91	39100	34700	1.12:1.00	26318	Chromatin target of PRMT1 protein
315	342	G3PHH2	1.85	27	20	3		8890	25700	76400	0	8290	4060	6070	0	0	0	35100	9670	1.00:2.90:8.59:0:0.93:0.46:0.68:0:0:0:3.95:1.09	20600	8480	2.42:1.00	81989	Heat shock 90 kDa protein alpha-1
1767	1877	G3NHG8	1.84	13	2	2	Carbamylation	19900	25300	23800	32500	37400	25900	33200	27300	23000	31700	27800	9920	0.63:0.80:0.75:1.03:1.18:0.82:1.05:0.86:0.73:1.00:0.88:0.31	27500	27600	1.00:1.00	14080	Ribonuclease UK114
2390	11410	G3Q7D5	1.82	2	1	1		0	17900	12800	12400	16000	10600	0	20400	12300	0	0	0	0:1.00:0.72:0.69:0.89:0.59:0:1.14:0.69:0:0:0	11600	5450	2.13:1.00	58042	56-dihydroxyindole-2-carboxylic acid oxidase
741	24182	G3Q132	1.82	5	4	3		12100	9030	18500	20700	20400	14700	5690	17400	28500	23000	26400	6800	0.52:0.39:0.80:0.90:0.88:0.64:0.25:0.75:1.24:1.00:1.15:0.30	15900	18000	0.89:1.00	102039	Catenin delta-1
1743	72898	G3P3X8	1.82	5	1	1		9600	7620	0	2980	1840	6510	10800	0	6200	3740	0	0	2.56:2.03:0:0.80:0.49:1.74:2.88:0:1.66:1.00:0:0	4760	3460	1.38:1.00	16533	FUN14 domain-containing protein 1
1110	1415	G3NLY4	1.79	9	5	5		57600	17200	54100	48400	57000	60500	47600	75200	47900	55600	47200	43300	1.04:0.31:0.97:0.87:1.02:1.09:0.86:1.35:0.86:1.00:0.85:0.78	53200	56300	0.94:1.00	63893	Peptidyl-prolyl cis-trans isomerase FKBP9
441	437	G3PVW7	1.77	20	10	1	Carbamylation	0	0	10100	18400	19400	-	21500	9000	10600	0	0	0	0:0:1.00:1.82:1.91:-:2.12:0.89:1.04:0:0:0	9590	6840	1.40:1.00	50773	Isocitrate dehydrogenase [NADP]
1744	72953	G3N6F4	1.76	4	2	2	Carbamylation	44100	38100	22300	72600	71900	48800	58700	42300	63100	29300	47500	30600	1.50:1.30:0.76:2.47:2.45:1.66:2.00:1.44:2.15:1.00:1.62:1.04	49600	45200	1.10:1.00	67179	Leukotriene A-4 hydrolase
1720	15083	G3NI77	1.75	3	1	1		12200	0	0	11700	16900	0	11300	0	0	16900	15900	0	0.72:0:0:0.69:1.00:0:0.67:0:0:1.00:0.94:0	6800	7350	0.93:1.00	41722	Splicing factor 3B subunit 4
1546	16255	G3NRR4	1.75	1	1	1		13100	14700	14700	36800	15300	19000	4360	11200	19500	14600	12900	35900	0.90:1.00:1.01:2.52:1.04:1.30:0.30:0.76:1.34:1.00:0.88:2.45	18900	16400	1.15:1.00	159914	Centrosomal protein of 164 kDa
791	791	G3NB35	1.75	32	5	4	Carbamidomethylation; Carbamylation	347000	373000	361000	496000	549000	413000	325000	410000	414000	775000	621000	230000	0.45:0.48:0.47:0.64:0.71:0.53:0.42:0.53:0.53:1.00:0.80:0.30	423000	463000	0.91:1.00	13962	40S ribosomal protein S20
2171	144278	G3NYA9	1.75	3	1	1		8880	0	9160	9920	0	0	4650	5400	8970	19300	15800	8360	0.46:0:0.48:0.51:0:0:0.24:0.28:0.47:1.00:0.82:0.43	4660	10400	0.45:1.00	27822	Serine protease 27
1683	25727	G3NWI2	1.73	1	1	1	Carbamidomethylation	51300	49200	49300	78400	85000	59800	43000	52400	68500	63900	70100	54700	0.80:0.77:0.77:1.23:1.33:0.94:0.67:0.82:1.07:1.00:1.10:0.86	62200	58800	1.06:1.00	120199	Phosphatidylinositol-45-bisphosphate 3-kinase catalytic subunit delta isoform
471	561	G3QAG9	1.72	20	12	7		108000	75300	60100	0	0	53800	57200	79300	111000	68100	112000	58400	1.58:1.11:0.88:0:0:0.79:0.84:1.17:1.64:1.00:1.65:0.86	49500	81200	0.61:1.00	70007	Plastin-3
1336	1052	G3NG36	1.72	6	2	2		76000	96100	46500	147000	106000	130000	115000	94700	66200	96700	105000	81500	0.79:0.99:0.48:1.52:1.10:1.35:1.19:0.98:0.69:1.00:1.08:0.84	100000	93100	1.08:1.00	24455	Small nuclear ribonucleoprotein Sm B
1540	11606	G3QAG4	1.7	12	3	3		52100	84600	45800	67400	61100	49200	49600	92700	44800	50300	61400	35100	1.03:1.68:0.91:1.34:1.21:0.98:0.98:1.84:0.89:1.00:1.22:0.70	60000	60200	1.00:1.00	25356	Charged multivesicular body protein 1b
145	189	G3P6I9	1.65	78	19	18	Carbamylation; Carbamidomethylation; Beta-methylthiolation	1450000	257000	232000	929000	387000	1360000	1770000	846000	624000	670000	472000	974000	2.17:0.38:0.35:1.39:0.58:2.03:2.65:1.26:0.93:1.00:0.70:1.45	769000	893000	0.86:1.00	26496	Triosephosphate isomerase B
2566	530291	G3NEI7	1.64	12	1	1		44000	0	23600	0	0	12600	0	0	16600	0	0	27300	1.00:0:0.54:0:0:0.29:0:0:0.38:0:0:0.62	13400	7320	1.83:1.00	11007	Gamma-synuclein
941	779	G3Q659	1.61	42	7	7		194000	206000	235000	335000	285000	268000	249000	195000	203000	272000	293000	245000	0.71:0.76:0.86:1.23:1.05:0.98:0.91:0.72:0.75:1.00:1.08:0.90	254000	243000	1.05:1.00	14886	40S ribosomal protein S15A
689	900	G3PYU0	1.61	13	5	5	Acetylation (Protein N-term)	103000	114000	112000	142000	137000	273000	257000	208000	109000	116000	203000	83200	0.89:0.98:0.97:1.23:1.19:2.37:2.23:1.80:0.94:1.00:1.76:0.72	147000	163000	0.90:1.00	43492	Heterogeneous nuclear ribonucleoprotein G
879	579	G3P2T9	1.57	40	10	9		64000	74200	79200	95200	95800	98500	120000	76300	92900	69400	59800	62700	0.92:1.07:1.14:1.37:1.38:1.42:1.72:1.10:1.34:1.00:0.86:0.90	84500	84500	1.00:1.00	25389	Superoxide dismutase [Mn]
794	1699	G3P7U9	1.56	25	5	5	Acetylation (Protein N-term)	81500	93700	92300	103000	132000	117000	103000	108000	93000	89200	120000	83700	0.91:1.05:1.03:1.16:1.48:1.31:1.16:1.21:1.04:1.00:1.34:0.94	103000	99500	1.04:1.00	22738	Tumor protein D54
728	1375	G3P2H2	1.55	49	8	6		81500	60800	47900	115000	66600	114000	80000	91700	79600	89900	54600	59000	0.91:0.68:0.53:1.28:0.74:1.27:0.89:1.02:0.89:1.00:0.61:0.66	81100	75800	1.07:1.00	23086	Calpastatin
534	381	G3NCG1	1.55	32	12	12	Carbamylation	139000	167000	175000	78300	146000	179000	76000	149000	151000	148000	159000	274000	0.94:1.13:1.18:0.53:0.99:1.21:0.51:1.01:1.02:1.00:1.07:1.85	147000	159000	0.92:1.00	45901	Thioredoxin domain-containing protein 5 / Protein disulfide isomerase ERp46
1502	26186	G3NP39	1.54	6	3	3		8760	9620	13300	9550	55600	0	12300	5070	0	42800	38100	0	0.20:0.22:0.31:0.22:1.30:0:0.29:0.12:0:1.00:0.89:0	16100	16400	0.99:1.00	60864	SNW domain-containing protein 1
270	563	G3NU32	1.52	9	12	1	Carbamylation	1370	458	1140	5940	6320	3570	7100	1530	5960	2100	-	2020	0.66:0.22:0.54:2.83:3.01:1.70:3.39:0.73:2.84:1.00:-:0.96	3130	3740	0.84:1.00	123673	Vinculin
88	359	G3PKD0	1.51	89	25	10	Hydroxylation [P]; Sodium adduct; Carbamylation; Carbamidomethylation	2150000	572000	563000	1350000	633000	3130000	3650000	976000	1360000	885000	1050000	1880000	2.43:0.65:0.64:1.52:0.72:3.54:4.12:1.10:1.54:1.00:1.19:2.13	1400000	1630000	0.86:1.00	19197	Myosin light chain 2
679	249	G3PRS4	1.48	28	11	9		215000	234000	196000	262000	164000	194000	297000	143000	177000	159000	157000	263000	1.35:1.47:1.23:1.65:1.03:1.22:1.86:0.90:1.12:1.00:0.99:1.65	211000	199000	1.06:1.00	37933	Polymerase I and transcript release factor / Cavin-1
242	195	G3NW60	1.44	63	19	15	Carbamylation; Deamidation (NQ)	294000	316000	283000	833000	862000	703000	481000	374000	335000	652000	701000	455000	0.45:0.48:0.43:1.28:1.32:1.08:0.74:0.57:0.51:1.00:1.08:0.70	548000	500000	1.10:1.00	24012	Peptidyl-prolyl cis-trans isomerase B / Cyclophilin B
500	1028	G3PZ83	1.43	34	8	7	Carbamylation; Dimethylation (K); Deamidation (NQ); Ammonia-loss (C@N-term)	43400	34800	29100	55600	89300	132000	175000	0	60900	16700	0	0	2.60:2.09:1.75:3.34:5.36:7.94:10.50:0:3.66:1.00:0:0	64100	42100	1.52:1.00	30551	Troponin T
972	827	G3PSE7	1.43	54	4	4	Acetylation (Protein N-term); Carbamidomethylation	305000	180000	385000	492000	500000	364000	340000	386000	384000	494000	436000	312000	0.62:0.37:0.78:1.00:1.01:0.74:0.69:0.78:0.78:1.00:0.88:0.63	371000	392000	0.95:1.00	7824	40S ribosomal protein S28
299	135	G3PRY9	1.43	25	16	16	Carbamylation; Carbamidomethylation	136000	163000	143000	184000	157000	233000	172000	170000	105000	283000	138000	214000	0.48:0.58:0.51:0.65:0.56:0.82:0.61:0.60:0.37:1.00:0.49:0.76	169000	180000	0.94:1.00	69419	Prothrombin
1873	1764	G3PPY7	1.42	2	1	1		32400	35200	5340	53400	68100	39600	24400	52200	39900	46700	55400	37200	0.69:0.75:0.11:1.14:1.46:0.85:0.52:1.12:0.85:1.00:1.18:0.80	39000	42600	0.91:1.00	51593	RNA-binding protein FUS
2352	145048	G3N7J5	1.4	3	1	1		11800	0	0	34800	0	11300	12800	24500	17700	21200	11200	9000	0.56:0:0:1.64:0:0.53:0.60:1.16:0.83:1.00:0.53:0.43	9640	16100	0.60:1.00	37482	Methylosome protein 50
549	511	G3PL61	1.4	42	9	5	Carbamylation; Mutation	73500	130000	58500	76900	83800	67500	35300	187000	75300	60300	23300	51200	1.22:2.16:0.97:1.28:1.39:1.12:0.58:3.10:1.25:1.00:0.39:0.85	81800	77000	1.06:1.00	15891	Hemoglobin subunit alpha-2
1983	24484	G3N8Q7	1.36	9	2	2		11700	12500	8550	14300	26500	15300	13700	12800	13800	13000	17300	12500	0.90:0.96:0.66:1.10:2.04:1.17:1.06:0.99:1.06:1.00:1.33:0.96	14800	13900	1.07:1.00	23770	Abhydrolase domain-containing protein 14B
1055	24218	G3PSE6	1.36	8	4	4		55200	22900	15700	36100	59200	51700	35500	55200	47500	24300	34700	24500	2.27:0.94:0.65:1.49:2.44:2.13:1.46:2.27:1.96:1.00:1.43:1.01	40100	37900	1.06:1.00	60858	Myc box-dependent-interacting protein 1
388	471	G3NJU3	1.36	50	11	2	Carbamylation	177000	223000	196000	314000	399000	224000	352000	237000	262000	306000	256000	205000	0.58:0.73:0.64:1.03:1.30:0.73:1.15:0.77:0.86:1.00:0.84:0.67	255000	270000	0.95:1.00	19796	Myosin light chain 9
1930	110028	G3PTT6	1.35	6	1	1	Carbamylation	0	16700	0	0	51100	0	59500	26900	0	0	0	0	0:1.00:0:0:3.06:0:3.56:1.61:0:0:0:0	11300	14400	0.79:1.00	31144	Tetratricopeptide repeat protein 33
129	111	G3Q2T8	1.33	64	27	3	Carbamylation; Carbamidomethylation; Acetylation (Protein N-term)	623000	568000	517000	573000	431000	539000	481000	498000	471000	609000	496000	617000	1.02:0.93:0.85:0.94:0.71:0.89:0.79:0.82:0.77:1.00:0.81:1.01	542000	529000	1.02:1.00	44392	Keratin type I cytoskeletal 13
877	24253	G3NHF5	1.32	27	6	5		61000	60200	49900	81700	93100	93800	129000	33400	71600	11400	106000	46500	5.36:5.29:4.38:7.18:8.18:8.24:11.37:2.93:6.29:1.00:9.30:4.08	74400	70600	1.05:1.00	33773	Cytochrome b-c1 complex subunit 4
1607	50825	G3P5E2	1.31	9	2	2		58300	11100	29500	41700	9890	70600	25500	47600	55800	31600	73400	14600	1.84:0.35:0.93:1.32:0.31:2.23:0.81:1.50:1.76:1.00:2.32:0.46	36800	41400	0.89:1.00	27416	Tubulin-folding cofactor B
581	690	G3PD44	1.29	23	12	1		10900	9420	14100	16100	18800	11000	11200	18900	0	0	0	0	1.00:0.86:1.29:1.47:1.72:1.01:1.02:1.73:0:0:0:0	13400	5020	2.67:1.00	45375	Hibernation-specific plasma protein HP-55
213	83	G3P2P7	1.28	50	27	26	Carbamidomethylation	231000	290000	249000	257000	144000	250000	202000	255000	246000	248000	268000	247000	0.93:1.17:1.00:1.04:0.58:1.01:0.82:1.03:0.99:1.00:1.08:1.00	237000	244000	0.97:1.00	61865	Heat shock 60 kDa protein 1 / chaperonin 60
625	621	G3PCG0	1.28	39	7	6	Pyro-glu from E; Carbamylation; Ubiquitin	799000	814000	780000	1100000	1140000	849000	585000	849000	1030000	926000	966000	938000	0.86:0.88:0.84:1.19:1.23:0.92:0.63:0.92:1.11:1.00:1.04:1.01	913000	883000	1.03:1.00	17999	Ubiquitin-40S ribosomal protein S27A
1085	11433	G3NST4	1.28	24	5	5		41600	66700	36900	82900	83600	65800	37500	52900	81800	92900	51100	36100	0.45:0.72:0.40:0.89:0.90:0.71:0.40:0.57:0.88:1.00:0.55:0.39	65200	58700	1.11:1.00	25928	Osteoclast-stimulating factor 1
1947	2192	G3NW53	1.27	7	1	1		0	0	0	0	32100	4560	10900	0	15600	0	11100	0	0:0:0:0:1.00:0.14:0.34:0:0.48:0:0.35:0	6110	6260	0.98:1.00	13421	Transcription elongation factor B polypeptide 2
1793	24400	G3NMA5	1.26	8	1	1		16200	21400	12000	10500	44500	26100	17400	45200	15600	25900	23600	16600	0.62:0.83:0.47:0.41:1.72:1.01:0.67:1.75:0.60:1.00:0.91:0.64	21800	24000	0.91:1.00	16529	U1 small nuclear ribonucleoprotein C (U1 snRNP C) (U1-C) (U1C)
1350	24543	G3PJY2	1.26	10	3	1		18300	0	8010	0	0	14300	17100	10000	0	0	9410	0	1.00:0:0.44:0:0:0.78:0.94:0.55:0:0:0.51:0	6760	6090	1.11:1.00	38310	Tropomodulin-4
2317	50769	G3NA48	1.26	3	1	1		0	13500	13800	9210	10500	11800	0	0	18300	8700	11500	0	0:1.55:1.58:1.06:1.21:1.36:0:0:2.10:1.00:1.33:0	9810	6420	1.53:1.00	36956	Aflatoxin B1 aldehyde reductase 2
732	833	G3Q933	1.23	29	10	1	Acetylation (Protein N-term)	9060	8380	-	13800	19800	13600	5620	17400	13800	15500	11200	8830	0.58:0.54:-:0.89:1.27:0.88:0.36:1.12:0.89:1.00:0.72:0.57	12900	12100	1.07:1.00	38436	RNA-binding protein 4B
951	50919	G3NZ84	1.22	14	6	6		191000	8890	0	0	6870	8800	45600	75500	62900	83800	85100	64500	2.28:0.11:0:0:0.08:0.10:0.54:0.90:0.75:1.00:1.01:0.77	35900	69600	0.52:1.00	49808	Succinyl-CoA ligase [ADP-forming] subunit beta
1296	24246	G3PSB6	1.21	11	3	3		26700	12100	26700	49000	52800	0	62000	21900	25200	0	37300	37500	1.00:0.45:1.00:1.84:1.98:0:2.32:0.82:0.95:0:1.40:1.41	27900	30600	0.91:1.00	39835	Hyaluronan and proteoglycan link protein 1
1913	24342	G3N6Y6	1.2	7	2	2		5090	23100	10400	7110	13900	5600	10700	11400	3100	0	0	13800	1.00:4.53:2.05:1.40:2.73:1.10:2.10:2.23:0.61:0:0:2.70	10900	6480	1.68:1.00	41659	RNA-binding protein 4.1
249	127	G3PXI6	1.19	45	17	11	Carbamylation; Carbamidomethylation	196000	188000	164000	230000	244000	285000	154000	229000	250000	275000	282000	170000	0.71:0.68:0.60:0.84:0.89:1.03:0.56:0.83:0.91:1.00:1.03:0.62	218000	227000	0.96:1.00	48060	Calreticulin
2112	25193	G3PS32	1.17	3	2	1	Carbamylation	10000	6750	6910	0	10100	7050	7700	7610	7360	7790	9080	0	1.29:0.87:0.89:0:1.30:0.90:0.99:0.98:0.94:1.00:1.17:0	6810	6590	1.03:1.00	39584	IST1 homolog
1355	50685	G3NZD4	1.16	4	2	2		37400	18500	15400	6500	27800	0	17400	19600	19100	32300	26700	0	1.16:0.57:0.48:0.20:0.86:0:0.54:0.61:0.59:1.00:0.83:0	17600	19200	0.92:1.00	51849	EGF-containing fibulin-like extracellular matrix protein 1
1157	1272	G3PPP6	1.15	18	4	4		53000	35100	36300	70800	82000	83600	63100	74300	55200	61100	64500	59900	0.87:0.57:0.60:1.16:1.34:1.37:1.03:1.22:0.90:1.00:1.06:0.98	60100	63000	0.95:1.00	20496	Lactoylglutathione lyase
162	30	G3NZC3	1.14	60	29	1	Carbamylation; Pyro-glu from Q	72400	57000	55200	77900	67200	55700	73400	53900	63100	56000	52700	75800	1.29:1.02:0.98:1.39:1.20:0.99:1.31:0.96:1.13:1.00:0.94:1.35	64200	62500	1.03:1.00	45609	Keratin type I cytoskeletal 18
705	1111	G3P778	1.14	39	9	4		17600	20400	19800	42900	27700	47600	23000	40700	54800	32100	30700	9560	0.55:0.64:0.62:1.34:0.86:1.48:0.72:1.27:1.71:1.00:0.96:0.30	29300	31800	0.92:1.00	32819	Actin-capping protein CapZ subunit alpha
2370	1858	G3PRU5	1.13	2	1	1		17100	16200	9160	26300	6640	16500	11200	20300	15400	19400	16200	15100	0.88:0.84:0.47:1.36:0.34:0.85:0.58:1.05:0.79:1.00:0.84:0.78	15300	16300	0.94:1.00	53633	Cytoplasmic dynein 1 light intermediate chain 2
2391	11623	G3NER0	1.11	3	1	1		14600	11600	14300	13100	10000	0	8010	0	0	8130	18600	0	1.80:1.43:1.76:1.61:1.23:0:0.99:0:0:1.00:2.29:0	10600	5790	1.83:1.00	36670	Cytosolic sulfotransferase 3
1419	15584	G3NR43	1.1	2	3	1		9570	3110	6730	0	0	8140	6020	5940	6500	11200	7280	0	0.85:0.28:0.60:0:0:0.72:0.54:0.53:0.58:1.00:0.65:0	4590	6170	0.74:1.00	101186	Protein FAM115
205	162	G3NEH8	1.1	46	25	13	Carbamidomethylation; Pyro-glu from Q	385000	220000	286000	299000	219000	293000	364000	240000	205000	316000	253000	265000	1.22:0.70:0.91:0.95:0.69:0.93:1.15:0.76:0.65:1.00:0.80:0.84	284000	274000	1.04:1.00	59774	Glutamate dehydrogenase
323	362	G3NBY4	1.1	29	14	4	Pyro-glu from Q; Dimethylation (K); Methylation (DE); Citrullination; Carbamylation	33200	12400	12000	18100	2720	36000	46200	13600	13400	17400	10700	26500	1.91:0.72:0.69:1.04:0.16:2.07:2.66:0.78:0.77:1.00:0.62:1.53	19100	21300	0.90:1.00	50464	Elongation factor 1-alpha
735	1247	G3PPI9	1.1	37	8	1		23400	-	26300	55000	20000	39200	7800	42100	27700	44000	27300	32900	0.53:-:0.60:1.25:0.45:0.89:0.18:0.96:0.63:1.00:0.62:0.75	32800	30300	1.08:1.00	26367	Protein SET
255	739	G3NMY8	1.1	19	19	1	Carbamylation	13900	0	22300	32100	0	25800	4420	11900	46600	24300	11200	60100	0.57:0:0.92:1.32:0:1.06:0.18:0.49:1.92:1.00:0.46:2.47	15700	26400	0.59:1.00	132939	Alpha-2-macroglobulin
1320	1253	G3NJL5	1.09	17	4	4		41800	87800	58100	79100	101000	61600	55200	69600	108000	83300	81500	53300	0.50:1.05:0.70:0.95:1.21:0.74:0.66:0.83:1.29:1.00:0.98:0.64	71600	75100	0.95:1.00	24179	Hepatoma-derived growth factor
2489	120157	G3NWD6	1.08	2	1	1		12500	12600	9980	0	5710	10400	4660	22400	8660	11000	8680	10900	1.13:1.14:0.90:0:0.52:0.94:0.42:2.03:0.78:1.00:0.79:0.98	8550	11100	0.77:1.00	65458	Malic enzyme
2341	97858	G3NLL6	1.07	5	1	1		9460	0	0	3820	0	7090	0	9710	5530	0	0	0	1.00:0:0:0.40:0:0.75:0:1.03:0.58:0:0:0	3400	2540	1.34:1.00	20412	Vacuolar protein sorting-associated protein 29
1515	144273	G3NJV2	1.06	4	2	2		117000	140000	120000	127000	140000	230000	166000	99100	164000	156000	137000	188000	0.75:0.90:0.77:0.81:0.90:1.48:1.06:0.64:1.05:1.00:0.88:1.21	146000	152000	0.96:1.00	56893	Heparin cofactor 2
264	1035	G3PQ10	1.05	14	14	14	Hydroxylation [P]; Oxidation (M); Carbamylation	181000	132000	151000	259000	213000	234000	172000	194000	234000	138000	213000	265000	1.31:0.96:1.09:1.87:1.54:1.69:1.24:1.40:1.69:1.00:1.54:1.92	195000	203000	0.96:1.00	140817	Collagen alpha-2 type V chain
2011	74248	G3PQN8	1.05	3	1	1		0	6180	0	13900	12100	5310	9030	8000	12100	11000	0	0	0:0.56:0:1.26:1.10:0.48:0.82:0.73:1.10:1.00:0:0	6240	6690	0.93:1.00	39245	Muscleblind-like protein 2a
1276	1095	G3NTI7	1.04	10	4	4		37000	52100	33400	43200	32700	27500	49100	71700	50800	1070	33800	36800	34.47:48.53:31.05:40.25:30.44:25.59:45.71:66.77:47.29:1.00:31.48:34.28	37700	40600	0.93:1.00	47224	Fetuin-B
2030	190779	G3P4Q2	1.03	2	2	2		12500	6240	5570	1250	14200	4640	17300	3040	5880	3850	19400	1260	3.24:1.62:1.45:0.32:3.70:1.21:4.50:0.79:1.53:1.00:5.03:0.33	7400	8450	0.88:1.00	77737	Protein kinase C delta type
401	550	G3P7C9	1.03	9	12	12		34700	46800	62400	89300	63500	33800	15900	47200	13100	41000	89300	96000	0.85:1.14:1.52:2.18:1.55:0.83:0.39:1.15:0.32:1.00:2.18:2.34	58700	53600	1.09:1.00	180868	Host cell factor 1
298	647	G3Q4A5	1.03	37	15	1	Carbamylation; Pyro-glu from Q	25300	59400	31500	97600	144000	56300	0	89200	0	57600	70200	80900	0.44:1.03:0.55:1.69:2.50:0.98:0:1.55:0:1.00:1.22:1.40	69000	49600	1.39:1.00	49349	Fibrinogen alpha
1584	11534	G3NQ31	1.03	15	2	2		27900	54800	23600	20800	68800	59800	31300	52500	35100	31800	48400	41100	0.88:1.72:0.74:0.66:2.16:1.88:0.98:1.65:1.11:1.00:1.52:1.29	45300	40000	1.13:1.00	14349	Chromobox protein homolog 3
85	431	G3ND52	1.03	20	22	21	Hydroxylation [P]; Dihydroxylation [P]; Carbamylation; Carbamidomethylation; Ubiquitin; 2 more	296000	312000	331000	349000	343000	309000	526000	341000	298000	138000	398000	328000	2.15:2.27:2.40:2.54:2.49:2.24:3.82:2.48:2.17:1.00:2.89:2.38	323000	338000	0.96:1.00	142506	Collagen alpha-2 type V chain
519	433	G3NFZ8	1.02	50	14	14		164000	154000	146000	256000	283000	158000	149000	195000	174000	272000	158000	163000	0.60:0.57:0.54:0.94:1.04:0.58:0.55:0.72:0.64:1.00:0.58:0.60	193000	185000	1.05:1.00	35346	PDZ and LIM domain protein 1
873	813	G3NA85	1.01	7	6	4		36700	54600	53600	46800	53700	18000	45100	38600	33900	37300	39900	84400	0.98:1.46:1.44:1.26:1.44:0.48:1.21:1.03:0.91:1.00:1.07:2.26	43900	46500	0.94:1.00	88941	Integrin beta
665	605	G3QCJ6	1	29	9	8	Acetylation (Protein N-term)	149000	176000	138000	163000	125000	144000	197000	151000	196000	147000	149000	84800	1.01:1.19:0.94:1.11:0.85:0.98:1.34:1.02:1.33:1.00:1.01:0.58	149000	154000	0.97:1.00	32057	Voltage-dependent anion-selective channel protein 1
196	114	G3N5Y2	1	51	29	1	Citrullination; Carbamylation	53200	31400	16000	36600	47900	31000	9070	0	46900	0	25400	50500	1.00:0.59:0.30:0.69:0.90:0.58:0.17:0:0.88:0:0.48:0.95	36000	22000	1.64:1.00	54807	Plasticin
491	611	G3NJ33	0.98	32	11	11	Carbamylation	230000	201000	215000	291000	292000	244000	308000	235000	189000	180000	322000	286000	1.28:1.12:1.19:1.61:1.62:1.35:1.71:1.30:1.05:1.00:1.79:1.59	245000	253000	0.97:1.00	38284	Asporin
1583	11520	G3PUY1	0.98	6	3	2	Carbamylation	26800	24500	16000	10200	21400	16900	23400	25000	32900	23300	1570	17400	1.15:1.05:0.69:0.44:0.92:0.73:1.00:1.07:1.41:1.00:0.07:0.75	19300	20600	0.94:1.00	48562	Saccharopine dehydrogenase-like oxidoreductase
845	1381	G3NVS1	0.97	11	4	4		35500	47200	8080	230	12200	0	0	34900	0	0	20700	14800	1.00:1.33:0.23:0.01:0.34:0:0:0.98:0:0:0.58:0.42	17200	11700	1.47:1.00	43896	Pentraxin-related protein PTX3
2109	24890	G3NBW7	0.97	2	1	1		21300	13300	12400	8340	6250	10500	6950	15600	19600	15200	9530	9770	1.41:0.88:0.82:0.55:0.41:0.69:0.46:1.03:1.29:1.00:0.63:0.64	12000	12800	0.94:1.00	38704	Adenosine kinase
1637	3290	G3P2U0	0.96	1	4	1	Carbamylation	65700	84600	69100	87900	44200	119000	65500	65800	66700	48700	101000	152000	1.35:1.74:1.42:1.81:0.91:2.45:1.35:1.35:1.37:1.00:2.08:3.12	78400	83300	0.94:1.00	478017	Histone-lysine N-methyltransferase MLL
495	281	G3PG75	0.95	48	13	13	Carbamylation	343000	441000	192000	316000	310000	271000	240000	556000	263000	302000	344000	259000	1.14:1.46:0.64:1.04:1.03:0.90:0.79:1.84:0.87:1.00:1.14:0.86	312000	327000	0.95:1.00	22550	Flavin reductase NADPH / Biliverdin reductase beta
1458	805	G3N656	0.94	3	2	2		12800	14600	22500	49400	37900	22800	-	15000	16900	76800	16300	25300	0.17:0.19:0.29:0.64:0.49:0.30:-:0.20:0.22:1.00:0.21:0.33	26700	28900	0.92:1.00	81489	LIM domain and actin-binding protein 1
1093	1074	G3NL83	0.93	35	6	6		110000	78300	74700	80200	98800	108000	76100	73400	80100	90600	113000	135000	1.21:0.86:0.82:0.89:1.09:1.19:0.84:0.81:0.88:1.00:1.24:1.49	91600	94600	0.97:1.00	18795	NADH dehydrogenase [ubiquinone] iron-sulfur protein 4
1088	1428	G3PMY2	0.93	13	5	5		2350000	3030000	3580000	7560000	2540000	3790000	688000	2080000	3120000	3440000	3600000	8010000	0.68:0.88:1.04:2.20:0.74:1.10:0.20:0.60:0.91:1.00:1.05:2.33	3810000	3490000	1.09:1.00	41934	Uroporphyrinogen decarboxylase
1024	1235	G3P1P3	0.93	25	6	6		50300	29500	35600	38400	39100	49600	12100	57900	65200	19600	57100	14400	2.57:1.51:1.82:1.96:2.00:2.53:0.62:2.96:3.33:1.00:2.92:0.74	40400	37700	1.07:1.00	33040	Inorganic pyrophosphatase
1730	24845	G3NKK0	0.92	9	1	1		0	1120	0	3010	9310	1770	2590	3780	1630	0	0	5120	0:1.00:0:2.69:8.32:1.58:2.31:3.38:1.46:0:0:4.57	2530	2190	1.16:1.00	19194	Myosin light chain 2
372	1064	G3NBF7	0.91	15	9	8		27800	42800	33800	59700	71000	59900	63500	58900	69900	55300	42100	20400	0.50:0.77:0.61:1.08:1.29:1.08:1.15:1.07:1.26:1.00:0.76:0.37	51900	55200	0.94:1.00	72661	Splicing factor proline- and glutamine-rich
41	5	G3NI19	0.91	63	56	31	Carbamylation; Citrullination; Pyro-glu from Q; Sodium adduct; Oxidation (M); 2 more	2860000	2490000	2490000	2000000	1650000	1840000	1760000	2010000	2400000	2370000	2200000	2260000	1.21:1.05:1.05:0.84:0.70:0.77:0.74:0.85:1.01:1.00:0.93:0.95	2220000	2170000	1.02:1.00	60342	Intermediate filament protein ON3
1791	24330	G3NNT7	0.91	27	2	2		23500	4420	18600	54000	48800	52700	63800	28700	13900	7070	22800	47700	3.33:0.63:2.63:7.64:6.90:7.45:9.03:4.06:1.96:1.00:3.22:6.75	33700	31400	1.07:1.00	16921	Heat Shock 27kDa Protein beta-7
1370	2575	G3QAT3	0.91	10	3	3		28000	29500	18400	30900	26900	29200	25900	27100	29100	34800	27200	13900	0.81:0.85:0.53:0.89:0.77:0.84:0.74:0.78:0.84:1.00:0.78:0.40	27200	27200	1.00:1.00	32173	Junctional adhesion molecule A
239	156	G3NXW8	0.9	65	20	1	Carbamidomethylation; Carbamylation	67700	33900	24200	55200	41800	71600	55900	26300	62100	38600	64000	32700	1.76:0.88:0.63:1.43:1.08:1.86:1.45:0.68:1.61:1.00:1.66:0.85	49100	46600	1.05:1.00	26280	Glutathione S-transferase Mu 5
240	266	G3NR28	0.9	27	23	21	Carbamylation; Acetylation (Protein N-term)	111000	99700	104000	92000	170000	170000	74700	212000	52300	129000	74400	260000	0.86:0.77:0.81:0.71:1.32:1.32:0.58:1.64:0.41:1.00:0.58:2.02	124000	134000	0.93:1.00	89869	Plasminogen / Angiostatin
1362	970	G3PJ10	0.89	46	4	2		95600	122000	99000	253000	213000	141000	127000	130000	150000	172000	156000	148000	0.56:0.71:0.58:1.47:1.24:0.82:0.74:0.76:0.87:1.00:0.91:0.86	154000	147000	1.05:1.00	13992	60S ribosomal protein L22
112	220	G3NVL5	0.89	9	22	2	Carbamylation; Carbamidomethylation	32900	31100	0	18600	19600	14100	29300	-	16900	11700	38600	12000	2.81:2.66:0:1.59:1.68:1.21:2.50:-:1.45:1.00:3.30:1.02	19400	20900	0.93:1.00	224781	Myosin 10 heavy chain
2553	292154	G3NZT4	0.89	3	1	1		0	11900	9590	9930	12900	9960	0	10200	17700	0	7200	0	0:1.00:0.81:0.83:1.08:0.84:0:0.86:1.49:0:0.61:0	9040	5840	1.55:1.00	54065	Probable serine carboxypeptidase CPVL
733	931	G3PCY9	0.88	67	10	9	Carbamylation; Acetylation (Protein N-term)	210000	331000	306000	276000	507000	337000	344000	289000	329000	342000	314000	288000	0.61:0.97:0.89:0.81:1.48:0.99:1.01:0.85:0.96:1.00:0.92:0.84	328000	318000	1.03:1.00	11415	Cytochrome c
2209	220283	G3NS37	0.87	1	1	1		0	19400	0	16900	8690	27000	11800	0	0	27500	9800	0	0:0.71:0:0.62:0.32:0.98:0.43:0:0:1.00:0.36:0	12000	8170	1.47:1.00	178171	Eukaryotic translation initiation factor 2-alpha kinase 4
529	570	G3NG23	0.86	84	9	9	Carbamylation; Carbamidomethylation; Acetylation (Protein N-term)	302000	265000	328000	403000	383000	298000	372000	448000	353000	377000	263000	222000	0.80:0.70:0.87:1.07:1.01:0.79:0.99:1.19:0.94:1.00:0.70:0.59	330000	339000	0.97:1.00	11380	Cystatin B
1307	16596	G3QBG4	0.86	0	4	1	Acetylation (Protein N-term); Carbamylation	14100	-	26100	43300	83000	24600	21400	25600	10600	85200	41000	22600	0.17:-:0.31:0.51:0.97:0.29:0.25:0.30:0.12:1.00:0.48:0.27	38200	34400	1.11:1.00	496506	Protocadherin Fat 3
2356	190832	G3PEC6	0.84	2	1	1	Carbamidomethylation	0	20100	16000	20200	0	14100	0	15700	0	0	19300	16600	0:1.00:0.80:1.00:0:0.70:0:0.78:0:0:0.96:0.82	11700	8590	1.37:1.00	54733	Round spermatid basic protein 1-like protein
1826	98312	G3Q3D3	0.83	2	1	1		5740	0	0	0	6080	0	0	0	7750	0	4470	4720	1.00:0:0:0:1.06:0:0:0:1.35:0:0.78:0.82	1970	2820	0.70:1.00	55736	UDP-N-acetylhexosamine pyrophosphorylase-like protein 1
690	366	G3PKE0	0.8	31	9	9		136000	168000	150000	151000	249000	122000	95700	150000	113000	222000	214000	219000	0.61:0.76:0.67:0.68:1.12:0.55:0.43:0.67:0.51:1.00:0.96:0.99	162000	169000	0.96:1.00	31116	Galectin-8
1626	144507	G3NUL9	0.79	5	2	2		28000	0	0	0	0	7010	11500	30200	0	0	0	0	1.00:0:0:0:0:0.25:0.41:1.08:0:0:0:0	5830	6950	0.84:1.00	45384	2-amino-3-ketobutyrate coenzyme A ligase
1122	42380	G3P9W0	0.77	10	5	4	Carbamylation	49200	83300	74100	139000	141000	140000	38200	177000	30800	113000	64900	164000	0.43:0.73:0.65:1.23:1.24:1.23:0.34:1.56:0.27:1.00:0.57:1.45	104000	98000	1.07:1.00	52479	Alpha-2-antiplasmin
288	762	G3PBQ0	0.76	64	17	17	Carbamylation; Carbamidomethylation	361000	235000	208000	369000	172000	192000	191000	185000	248000	396000	284000	172000	0.91:0.59:0.53:0.93:0.44:0.49:0.48:0.47:0.63:1.00:0.72:0.43	256000	273000	0.94:1.00	29631	Carbonyl reductase [NADPH] 1
75	69	G3Q4X5	0.75	23	38	6	Carbamylation	111000	105000	74300	3350	51300	30000	15500	94100	74500	105000	43600	69600	1.06:1.01:0.71:0.03:0.49:0.29:0.15:0.90:0.71:1.00:0.42:0.67	62500	67000	0.93:1.00	186196	Complement C3
930	842	G3NPA2	0.72	31	4	4		108000	111000	113000	204000	175000	123000	108000	166000	84400	24500	308000	196000	4.42:4.54:4.59:8.31:7.14:5.02:4.42:6.78:3.44:1.00:12.55:7.97	139000	148000	0.94:1.00	13462	Cytochrome b-c1 complex subunit 7
1080	11405	G3PLX6	0.71	13	3	3		54300	83800	79700	99500	93200	58300	24300	70100	76700	85700	37400	208000	0.63:0.98:0.93:1.16:1.09:0.68:0.28:0.82:0.90:1.00:0.44:2.43	78100	83700	0.93:1.00	32963	U2 small nuclear ribonucleoprotein A'
849	1501	G3NBF5	0.71	2	5	1	Hydroxylation [P]	0	0	20100	25600	19500	14800	26200	0	0	9700	0	0	0:0:2.07:2.64:2.01:1.52:2.70:0:0:1.00:0:0	13300	5990	2.22:1.00	180215	Collagen alpha-1 type XI chain
1206	1951	G3PZL5	0.71	20	6	5		60300	57000	41000	81300	65100	70700	37400	54900	79500	76200	70300	66900	0.79:0.75:0.54:1.07:0.85:0.93:0.49:0.72:1.04:1.00:0.92:0.88	65500	64200	1.02:1.00	33721	Caspase 6
1488	2024	G3NJK8	0.71	22	3	1		2820	0	0	10800	2200	0	0	3750	5800	2870	3560	7290	0.98:0:0:3.75:0.76:0:0:1.31:2.02:1.00:1.24:2.54	2630	3880	0.68:1.00	18122	Troponin C
1030	11440	G3N640	0.7	29	6	6		116000	64800	60500	185000	83800	120000	89400	29500	155000	170000	112000	39400	0.68:0.38:0.36:1.09:0.49:0.71:0.53:0.17:0.91:1.00:0.66:0.23	105000	113000	0.93:1.00	20703	60S ribosomal protein L18A
1477	24353	G3PUE0	0.7	13	2	1		15000	9230	9780	0	0	27400	14500	11900	0	15900	15700	0	0.94:0.58:0.62:0:0:1.73:0.91:0.75:0:1.00:0.99:0	10200	9660	1.06:1.00	17224	Profilin-2
2044	1820	G3PZB6	0.69	4	2	2		7780	21300	0	9770	18000	9830	22000	17700	8460	8500	0	0	0.92:2.51:0:1.15:2.12:1.16:2.59:2.09:1.00:1.00:0:0	11100	9440	1.18:1.00	25546	Uncharacterized protein
1176	120293	G3N6G7	0.69	6	5	4		54900	12000	7850	15100	24800	25100	47900	50800	10800	1570	17300	23500	34.98:7.66:5.00:9.60:15.77:15.98:30.50:32.38:6.91:1.00:10.99:14.98	23300	25300	0.92:1.00	84242	6-phosphofructokinase (EC 2.7.1.11) (Phosphohexokinase)
784	143987	G3PGN3	0.68	11	7	1		11900	0	0	0	4610	0	0	11800	0	0	6620	0	1.00:0:0:0:0.39:0:0:0.99:0:0:0.56:0	2750	3060	0.90:1.00	71282	Echinoderm microtubule-associated protein-like 2
538	565	G3NQA7	0.67	21	7	5	Carbamylation	899000	318000	242000	520000	593000	285000	142000	920000	492000	276000	289000	567000	3.25:1.15:0.88:1.88:2.14:1.03:0.51:3.33:1.78:1.00:1.04:2.05	476000	448000	1.06:1.00	35299	Fetuin-B
2554	292727	G3NWA7	0.67	4	1	1		7910	2520	0	0	8740	7960	0	5610	7310	0	0	0	1.00:0.32:0:0:1.11:1.01:0:0.71:0.92:0:0:0	4520	2150	2.10:1.00	26381	Coiled-coil domain-containing protein 134
1742	72770	G3PP23	0.67	4	2	1		9470	0	16300	0	0	0	15700	16000	13900	15900	14000	6690	0.60:0:1.03:0:0:0:0.99:1.00:0.88:1.00:0.88:0.42	4300	13700	0.31:1.00	38166	Stomatin-like protein 2
82	70	G3NJP8	0.66	63	25	11	Carbamylation; Pyro-glu from Q; Acetylation (Protein N-term); Sodium adduct; Carbamidomethylation; Phospho neutral loss (ST)	488000	257000	213000	367000	352000	472000	297000	208000	388000	347000	466000	513000	1.40:0.74:0.61:1.06:1.01:1.36:0.86:0.60:1.12:1.00:1.34:1.48	358000	370000	0.97:1.00	39629	Fructose-bisphosphate aldolase A
1344	2455	G3NI37	0.64	8	2	2		28200	39400	22700	55700	40300	47600	34500	42700	43200	32200	44300	31000	0.88:1.22:0.70:1.73:1.25:1.48:1.07:1.32:1.34:1.00:1.38:0.96	39000	38000	1.03:1.00	24763	Ribulose-phosphate 3-epimerase
1931	120370	G3PUT5	0.61	1	1	1		10300	0	0	22000	25600	16000	21800	21300	21800	16100	14600	0	0.64:0:0:1.36:1.58:0.99:1.35:1.32:1.35:1.00:0.90:0	12300	15900	0.77:1.00	58164	Non-specific lipid-transfer protein
470	794	G3PQE3	0.61	21	19	17	Carbamylation; Acetylation (Protein N-term)	178000	217000	285000	316000	97900	169000	93700	199000	161000	209000	273000	379000	0.85:1.04:1.36:1.51:0.47:0.81:0.45:0.95:0.77:1.00:1.31:1.81	214000	219000	0.98:1.00	93724	Major vault protein
1521	1562	G3PRJ5	0.59	6	2	2		23800	20700	20300	20900	23300	23500	5230	18600	1830	0	31500	46200	1.00:0.87:0.85:0.88:0.98:0.99:0.22:0.78:0.08:0:1.32:1.94	22100	19900	1.11:1.00	39384	Endophilin-A1
517	764	G3Q0S4	0.58	56	10	10		170000	187000	164000	271000	269000	170000	160000	216000	224000	246000	274000	139000	0.69:0.76:0.67:1.10:1.10:0.69:0.65:0.88:0.91:1.00:1.12:0.57	205000	225000	0.91:1.00	24453	GTP-binding nuclear protein Ran
559	643	G3PUE2	0.56	60	11	9	Carbamylation; Acetylation (Protein N-term)	211000	240000	222000	357000	393000	329000	145000	188000	212000	496000	388000	263000	0.42:0.48:0.45:0.72:0.79:0.66:0.29:0.38:0.43:1.00:0.78:0.53	292000	300000	0.97:1.00	15534	60S ribosomal protein L28
2149	72999	G3N802	0.55	1	1	1		0	5360	4330	10100	4260	11200	4780	5690	9260	5170	8990	0	0:1.04:0.84:1.95:0.83:2.17:0.92:1.10:1.79:1.00:1.74:0	5880	5650	1.04:1.00	69432	ATPase family AAA domain-containing protein 3
2033	219914	G3NSA6	0.55	2	1	1		41800	0	0	0	4970	0	0	0	19300	20000	20500	0	2.10:0:0:0:0.25:0:0:0:0.97:1.00:1.03:0	7800	9960	0.78:1.00	52073	Bleomycin hydrolase
1051	2809	G3NLP1	0.53	2	2	2		10700	13000	9190	19900	0	0	6210	13500	15500	19900	0	0	0.54:0.65:0.46:1.00:0:0:0.31:0.68:0.78:1.00:0:0	8800	9180	0.96:1.00	108391	Ribosome-binding protein 1
2167	120634	G3P7P1	0.51	1	1	1	Carbamylation	185000	278000	332000	486000	339000	232000	122000	208000	284000	327000	293000	554000	0.56:0.85:1.01:1.48:1.03:0.71:0.37:0.63:0.87:1.00:0.89:1.69	309000	298000	1.04:1.00	124089	Disheveled-associated activator of morphogenesis 1
2488	120019	G3PAC6	0.51	6	2	1		6770	0	8610	0	5920	8140	10200	7490	5480	5840	7090	0	1.16:0:1.48:0:1.01:1.39:1.74:1.28:0.94:1.00:1.22:0	4910	6010	0.82:1.00	33236	Glyoxalase domain-containing protein 4
235	618	G3NQS8	0.51	48	22	20	Acetylation (Protein N-term); Carbamylation; Carbamidomethylation	134000	686000	695000	277000	154000	791000	214000	515000	682000	785000	188000	213000	0.17:0.87:0.89:0.35:0.20:1.01:0.27:0.66:0.87:1.00:0.24:0.27	456000	444000	1.03:1.00	55849	Leucyl aminopeptidase
2189	176263	G3PG78	0.51	7	3	2		11300	0	2500	0	0	0	2790	2130	1760	13300	23900	2700	0.85:0:0.19:0:0:0:0.21:0.16:0.13:1.00:1.80:0.20	2300	7760	0.30:1.00	46590	Acidic mammalian chitinase
742	1164	G3PRR5	0.5	20	6	6		44300	56500	34400	83000	84200	52800	38900	58900	68500	63800	62600	70800	0.69:0.89:0.54:1.30:1.32:0.83:0.61:0.92:1.07:1.00:0.98:1.11	68100	65700	1.04:1.00	44822	Serum deprivation-response protein / Cavin-2
2295	24434	G3PR14	0.49	8	1	1		20000	32000	13400	3110	98800	32300	25100	32800	8060	64700	17600	38000	0.31:0.49:0.21:0.05:1.53:0.50:0.39:0.51:0.12:1.00:0.27:0.59	33300	31000	1.07:1.00	17156	NADH dehydrogenase [ubiquinone] 1 alpha subcomplex subunit 13
2276	219910	G3PZS5	0.49	1	1	1		3060	4570	2790	2930	19500	2950	5180	5170	8240	8270	6270	5040	0.37:0.55:0.34:0.35:2.36:0.36:0.63:0.63:1.00:1.00:0.76:0.61	5970	6360	0.94:1.00	70318	Bifunctional 3'-phosphoadenosine 5'-phosphosulfate synthase 1
2264	63024	G3N9Y8	0.48	3	1	1		0	0	5510	6540	7200	7470	4700	8950	6840	6220	7250	0	0:0:0.88:1.05:1.16:1.20:0.75:1.44:1.10:1.00:1.16:0	4450	5660	0.79:1.00	42204	Leucine-rich repeat flightless-interacting protein 2
1316	11366	G3NBM8	0.48	34	4	4		24200	30300	31300	105000	114000	17200	103000	28000	91700	65800	26400	25100	0.37:0.46:0.48:1.59:1.73:0.26:1.57:0.43:1.39:1.00:0.40:0.38	53700	56700	0.95:1.00	12152	60S ribosomal protein L36
1200	912	G3P1C3	0.47	42	4	4		49200	75300	60000	45600	109000	89300	53200	96300	51600	84800	90900	61700	0.58:0.89:0.71:0.54:1.28:1.05:0.63:1.14:0.61:1.00:1.07:0.73	76200	73100	1.04:1.00	12538	NADH dehydrogenase [ubiquinone] 1 alpha 7
1816	72789	G3NN39	0.47	5	2	2		3780	11700	16300	31900	30500	27100	12300	14000	35700	21600	21800	11100	0.17:0.54:0.75:1.48:1.41:1.26:0.57:0.65:1.65:1.00:1.01:0.52	20200	19400	1.04:1.00	55524	Abl interactor 1
995	1385	G3NJF0	0.46	44	6	4	Acetylation (Protein N-term)	85500	17500	29700	43500	94000	96700	82900	44800	0	44900	51700	70600	1.90:0.39:0.66:0.97:2.09:2.15:1.85:1.00:0:1.00:1.15:1.57	61100	49200	1.24:1.00	18662	Cofilin 2
473	231	G3NH36	0.46	44	14	4	Carbamylation; Acetylation (Protein N-term)	276000	134000	137000	160000	87900	126000	179000	160000	150000	137000	135000	182000	2.02:0.98:1.00:1.17:0.64:0.92:1.31:1.17:1.09:1.00:0.99:1.33	154000	165000	0.93:1.00	27840	14-3-3 protein beta/alpha
2084	14412	G3NC71	0.44	2	2	1	Carbamylation	27400	0	0	3850	0	0	0	13000	2520	-	18500	36300	1.00:0:0:0.14:0:0:0:0.47:0.09:-:0.67:1.32	5220	14100	0.37:1.00	77907	Exocyst complex component 3-like protein
1217	144314	G3QA40	0.44	8	3	1	Carbamylation	24600	9560	0	0	0	0	15500	17900	27700	12900	17000	18400	1.91:0.74:0:0:0:0:1.20:1.39:2.15:1.00:1.32:1.43	5700	18200	0.31:1.00	46674	Flotillin-2a
548	250	G3NCR2	0.41	23	9	5		146000	91300	94600	145000	138000	150000	80200	155000	194000	60900	156000	102000	2.40:1.50:1.55:2.39:2.27:2.46:1.32:2.55:3.19:1.00:2.56:1.68	128000	125000	1.02:1.00	37121	Serine/arginine-rich splicing factor 4
1410	2155	G3PZH4	0.41	8	2	2		13600	12600	11500	15500	33700	12100	15100	0	0	0	18100	15100	1.00:0.93:0.85:1.14:2.48:0.89:1.11:0:0:0:1.33:1.11	16500	8050	2.05:1.00	20417	Penta-phosphate guanosine-3'-pyrophosphohydrolase
900	882	G3PZM5	0.4	18	8	4	Deamidation (NQ)	70300	66800	52400	54700	43600	29100	58700	56900	54800	68300	45800	37700	1.03:0.98:0.77:0.80:0.64:0.43:0.86:0.83:0.80:1.00:0.67:0.55	52800	53700	0.98:1.00	49408	Septin-6
709	295	G3NE92	0.4	29	10	1	Carbamylation; Acetylation (Protein N-term)	47800	27700	23800	14400	13900	21900	28600	21400	29100	27600	27400	19100	1.73:1.00:0.86:0.52:0.50:0.79:1.04:0.77:1.05:1.00:0.99:0.69	24900	25500	0.98:1.00	27797	14-3-3 protein beta/alpha
274	312	G3NMT5	0.4	52	22	22	Carbamidomethylation	82700	123000	88600	214000	164000	206000	218000	88600	259000	179000	50500	53900	0.46:0.69:0.50:1.20:0.92:1.15:1.22:0.49:1.45:1.00:0.28:0.30	146000	141000	1.03:1.00	42492	60S ribosomal protein L4
173	145	G3N810	0.37	87	16	12	Carbamylation; Phospho neutral loss (ST); Carbamidomethylation	902000	810000	746000	1470000	1400000	1050000	975000	1280000	1140000	911000	1300000	864000	0.99:0.89:0.82:1.62:1.53:1.15:1.07:1.40:1.25:1.00:1.43:0.95	1060000	1080000	0.99:1.00	17709	Peptidyl-prolyl cis-trans isomerase A Cyclophilin A
1554	74347	G3ND77	0.37	3	4	2		68400	47200	5010	64000	14900	47000	29500	28100	49200	115000	19000	17100	0.59:0.41:0.04:0.56:0.13:0.41:0.26:0.24:0.43:1.00:0.16:0.15	43000	43000	1.00:1.00	180572	Tensin-1
1372	11370	G3PRN6	0.36	14	2	1		19900	15300	6330	11700	18900	15900	15800	18900	8950	12700	17000	16300	1.57:1.21:0.50:0.92:1.50:1.25:1.25:1.49:0.71:1.00:1.34:1.28	14700	14900	0.98:1.00	12664	Glutathione peroxidase
1040	913	G3PNW3	0.31	26	5	5		77300	92600	59700	107000	111000	113000	62000	110000	105000	98800	110000	68600	0.78:0.94:0.60:1.08:1.12:1.15:0.63:1.11:1.07:1.00:1.11:0.69	93500	92400	1.01:1.00	24484	Peroxiredoxin-6
803	541	G3N9V8	0.3	11	8	6		62700	48600	34600	49100	67000	45500	34800	40900	74700	55900	67600	29000	1.12:0.87:0.62:0.88:1.20:0.81:0.62:0.73:1.34:1.00:1.21:0.52	51300	56800	0.90:1.00	88360	Integrin beta
275	181	G3Q5U8	0.29	57	14	9	Carbamylation; Carbamidomethylation; Pyro-glu from Q	761000	756000	780000	513000	393000	491000	352000	747000	705000	699000	652000	584000	1.09:1.08:1.12:0.73:0.56:0.70:0.50:1.07:1.01:1.00:0.93:0.84	616000	623000	0.99:1.00	22134	Peroxiredoxin-1
1428	27616	G3PYQ5	0.29	32	3	3		30800	58600	31400	41300	47300	33100	50300	22400	57700	27900	0	0	1.10:2.10:1.12:1.48:1.69:1.18:1.80:0.80:2.07:1.00:0:0	40400	26400	1.53:1.00	9039	U6 snRNA-associated Sm-like protein LSm6
616	703	G3QBL0	0.29	39	10	8		95700	106000	133000	212000	237000	111000	92500	180000	163000	193000	155000	126000	0.50:0.55:0.69:1.10:1.23:0.57:0.48:0.93:0.85:1.00:0.80:0.65	149000	156000	0.96:1.00	26670	Serine/arginine-rich splicing factor 1
764	784	G3N766	0.28	62	8	7	Carbamidomethylation	43900	48300	32500	64300	63100	50500	15000	60400	93300	46500	59100	22200	0.94:1.04:0.70:1.38:1.36:1.09:0.32:1.30:2.01:1.00:1.27:0.48	50500	55100	0.92:1.00	16153	Glutathione peroxidase
154	136	G3Q2U0	0.28	58	25	1	Carbamylation; Carbamidomethylation	207000	194000	193000	154000	144000	168000	177000	182000	191000	136000	171000	196000	1.52:1.43:1.42:1.13:1.06:1.23:1.30:1.34:1.40:1.00:1.26:1.44	177000	176000	1.01:1.00	45781	Keratin type I cytoskeletal 13
1563	176342	G3P2M0	0.28	6	2	2	Acetylation (Protein N-term)	0	23900	23000	10700	24700	0	2090	5730	8380	19200	27300	65700	0:1.25:1.20:0.56:1.29:0:0.11:0.30:0.44:1.00:1.42:3.43	13700	21400	0.64:1.00	43711	Ubiquitin
216	1653	G3N792	0.27	19	19	19	Oxidation (M)	19800	43100	46900	3630	304000	77600	0	237000	39800	21200	0	9620	0.93:2.03:2.21:0.17:14.31:3.65:0:11.15:1.87:1.00:0:0.45	82500	51300	1.61:1.00	150553	Thyroglobulin
1343	2344	G3PDN7	0.27	6	3	2		23000	25600	8910	24200	27100	11400	0	6140	24400	0	37800	14300	1.00:1.11:0.39:1.05:1.18:0.49:0:0.27:1.06:0:1.64:0.62	20000	13800	1.46:1.00	34353	Hydroxyacylglutathione hydrolase
2524	176457	G3NM38	0.27	4	1	1		14900	15000	13000	23100	13500	-	15200	8200	28800	22200	5420	13700	0.67:0.68:0.58:1.04:0.61:-:0.68:0.37:1.30:1.00:0.24:0.62	15900	15600	1.02:1.00	21024	Ras-related protein R-Ras
676	648	G3NZ23	0.27	65	9	5	Carbamylation	60700	49700	57400	83600	92800	53400	79000	67100	82500	73300	53300	37700	0.83:0.68:0.78:1.14:1.27:0.73:1.08:0.92:1.13:1.00:0.73:0.51	66200	65500	1.01:1.00	15292	40S ribosomal protein S17
809	63061	G3N6Z2	0.25	23	9	8		59100	44100	40900	63800	67100	53500	49400	57500	58600	39700	72400	53500	1.49:1.11:1.03:1.61:1.69:1.35:1.25:1.45:1.48:1.00:1.83:1.35	54700	59300	0.92:1.00	46024	RNA-binding protein 4.1
38	260	G3P738	0.2	34	79	59	Carbamylation; Carbamidomethylation	346000	166000	189000	272000	193000	332000	199000	227000	113000	284000	333000	325000	1.22:0.58:0.66:0.96:0.68:1.17:0.70:0.80:0.40:1.00:1.17:1.14	250000	247000	1.01:1.00	293242	Filamin-C
584	1497	G3PGL7	0.2	11	7	2		40400	25100	30400	46400	0	38800	49500	6340	0	58700	0	27400	0.69:0.43:0.52:0.79:0:0.66:0.84:0.11:0:1.00:0:0.47	30200	23600	1.28:1.00	66095	Fucolectin 2
178	148	G3PPK1	0.19	74	19	1	Sodium adduct; Pyro-glu from Q; Carbamylation; Acetylation (Protein N-term); Methylation (K)	206000	245000	284000	382000	324000	188000	235000	489000	183000	251000	247000	205000	0.82:0.97:1.13:1.52:1.29:0.75:0.93:1.94:0.73:1.00:0.98:0.82	271000	268000	1.01:1.00	29318	Carbonic anhydrase 2
1094	1275	G3PVR9	0.19	20	4	4		70700	35200	63200	55100	41000	48400	77800	44700	85900	48900	14600	45700	1.45:0.72:1.29:1.13:0.84:0.99:1.59:0.91:1.76:1.00:0.30:0.94	52300	57400	0.91:1.00	23806	NADH dehydrogenase [ubiquinone] iron-sulfur protein 8
338	233	G3P2M1	0.19	41	14	7	Carbamylation; Acetylation (Protein N-term); Methylation (DE)	441000	494000	455000	336000	469000	487000	549000	399000	482000	471000	411000	381000	0.94:1.05:0.97:0.71:1.00:1.03:1.17:0.85:1.02:1.00:0.87:0.81	474000	449000	1.06:1.00	30296	Voltage-dependent anion-selective channel protein 2
1401	1307	G3NPB4	0.18	11	4	1	Carbamylation	15900	6890	0	0	0	0	12300	11600	11200	0	11800	0	1.00:0.43:0:0:0:0:0.77:0.73:0.70:0:0.74:0	3800	7800	0.49:1.00	28977	14-3-3 protein epsilon
2363	380603	G3NC09	0.18	3	1	1		13300	11400	5780	3140	7850	13900	-	6890	5050	10100	11400	12100	1.32:1.13:0.57:0.31:0.78:1.37:-:0.68:0.50:1.00:1.13:1.20	9230	9120	1.01:1.00	31459	Putative methyltransferase DDB_G0268948
2262	50822	G3NX89	0.17	2	1	1		20500	28600	11600	18200	17100	15300	0	21400	24500	0	10400	0	1.00:1.40:0.57:0.89:0.84:0.75:0:1.05:1.20:0:0.51:0	18500	9400	1.97:1.00	58092	Phospholipase B-like 1
2372	1977	G3P7B0	0.17	2	1	1		29400	17600	12000	12500	6910	14800	10500	0	21300	0	0	0	1.00:0.60:0.41:0.43:0.23:0.50:0.36:0:0.72:0:0:0	15500	5290	2.93:1.00	34869	Hyaluronan and proteoglycan link protein 1
2452	50843	G3NVJ8	0.16	3	1	1		7840	7030	1970	0	0	0	2310	8670	5550	6980	6060	3500	1.12:1.01:0.28:0:0:0:0.33:1.24:0.79:1.00:0.87:0.50	2810	5510	0.51:1.00	32660	Spermidine synthase
1783	11477	G3PTG5	0.16	4	1	1		25800	40200	52400	78600	78600	75300	0	53100	42100	68500	59300	67000	0.38:0.59:0.77:1.15:1.15:1.10:0:0.78:0.62:1.00:0.87:0.98	58500	48300	1.21:1.00	17954	Transcription factor BTF3 / Basal transcription factor 3
1349	24410	G3NN17	0.15	9	2	1		15700	5540	0	0	0	0	11500	9490	0	0	9580	13000	1.00:0.35:0:0:0:0:0.73:0.60:0:0:0.61:0.83	3540	7270	0.49:1.00	21016	Troponin I SSM4
2558	365254	G3Q395	0.14	8	1	1		0	7970	3860	10100	6230	0	4870	0	0	9480	0	0	0:0.84:0.41:1.07:0.66:0:0.51:0:0:1.00:0:0	4700	2390	1.97:1.00	13717	Peptidyl-prolyl cis-trans isomerase NIMA-interacting 4
1591	15459	G3NMI6	0.14	8	4	3	Carbamylation	26500	32600	24000	33700	36000	35800	36900	46100	35600	17800	36000	14700	1.49:1.83:1.35:1.89:2.02:2.01:2.08:2.59:2.00:1.00:2.03:0.83	31400	31200	1.01:1.00	62941	Ubiquilin
1182	1104	G3PFA2	0.14	8	2	1		35300	45400	43800	0	17100	40200	46200	35100	28600	-	0	0	1.00:1.28:1.24:0:0.48:1.14:1.31:0.99:0.81:-:0:0	30300	22000	1.38:1.00	30746	Serine/arginine-rich splicing factor 7
2443	42377	G3PTK8	0.13	3	1	1		6010	6080	0	15000	18000	16900	12500	9740	14000	15300	13700	9760	0.39:0.40:0:0.98:1.18:1.11:0.82:0.64:0.92:1.00:0.90:0.64	10300	12500	0.83:1.00	26414	Cleavage and polyadenylation specificity factor subunit 5
2463	72911	G3NWM7	0.12	1	1	1		29500	20200	35500	37700	84300	6620	176000	13800	10400	4540	9160	6420	6.50:4.45:7.82:8.30:18.58:1.46:38.73:3.03:2.29:1.00:2.02:1.41	35600	36700	0.97:1.00	65016	Collagen alpha-2 type IX chain
760	24190	G3Q3F0	0.12	8	6	5		37300	27500	37900	34100	42000	21100	37500	38500	37400	37400	46100	4400	1.00:0.74:1.01:0.91:1.12:0.56:1.00:1.03:1.00:1.00:1.23:0.12	33300	33600	0.99:1.00	106031	Catenin delta-1
1941	1713	G3NFB8	0.12	4	1	1		11600	6790	7330	0	0	0	8840	10300	0	3490	11300	0	3.31:1.94:2.10:0:0:0:2.53:2.94:0:1.00:3.24:0	4280	5660	0.76:1.00	28740	2 4-dienoyl-CoA reductase [NADPH]
436	385	G3NHY3	0.11	54	13	6	Acetylation (Protein N-term); Carbamylation	180000	151000	136000	92000	80500	144000	137000	138000	148000	136000	133000	87500	1.32:1.11:1.00:0.68:0.59:1.06:1.00:1.01:1.09:1.00:0.98:0.64	131000	130000	1.00:1.00	27555	14-3-3 protein beta/alpha
55	39	G3NY35	0.09	80	34	19	Carbamidomethylation; Carbamylation; Pyro-glu from Q; Beta-methylthiolation; Sodium adduct; 2 more	1600000	796000	974000	1680000	1290000	2720000	3620000	1150000	1440000	845000	829000	1270000	1.89:0.94:1.15:1.99:1.53:3.22:4.28:1.36:1.70:1.00:0.98:1.50	1510000	1520000	0.99:1.00	39853	Fructose-bisphosphate aldolase A
876	24230	G3NKU8	0.08	27	7	6		87000	105000	137000	217000	58900	148000	61300	105000	118000	78900	159000	236000	1.10:1.33:1.74:2.75:0.75:1.88:0.78:1.33:1.49:1.00:2.02:2.99	126000	126000	0.99:1.00	28939	Eukaryotic translation initiation factor 4H
458	756	G3NSL4	0.08	14	15	13	Carbamylation; Acetylation (Protein N-term)	85300	135000	109000	99100	53800	122000	64600	108000	108000	110000	49800	167000	0.77:1.23:0.99:0.90:0.49:1.11:0.59:0.98:0.98:1.00:0.45:1.52	101000	108000	0.94:1.00	123117	Ceruloplasmin
1539	11547	G3NME9	0.06	23	3	3		25800	42700	35600	35600	62500	34800	45500	42500	38800	-	35100	36100	1.00:1.65:1.38:1.38:2.42:1.35:1.76:1.65:1.50:-:1.36:1.40	39500	36300	1.09:1.00	16293	Glutaredoxin-related protein 5
1545	15099	G3NB86	0.05	14	4	4	Acetylation (Protein N-term)	34000	25100	15300	32900	34300	57400	18200	29400	45700	45600	31400	28000	0.75:0.55:0.34:0.72:0.75:1.26:0.40:0.64:1.00:1.00:0.69:0.61	33200	33100	1.00:1.00	42481	Beta-centractin
738	740	G3P2I2	0.05	34	8	6		118000	111000	54500	151000	105000	142000	88100	132000	155000	133000	162000	13800	0.89:0.83:0.41:1.14:0.79:1.07:0.66:1.00:1.17:1.00:1.22:0.10	114000	122000	0.93:1.00	31168	Calpastatin
1044	1092	G3PLW5	0.05	24	5	4	Carbamylation	63300	72400	66900	49800	59200	65400	38100	92300	36900	56100	91800	63000	1.13:1.29:1.19:0.89:1.05:1.17:0.68:1.64:0.66:1.00:1.63:1.12	62800	63000	1.00:1.00	17562	Histone deacetylase complex subunit SAP18
550	518	G3NTP0	0.05	31	13	12		144000	190000	111000	163000	252000	126000	124000	177000	147000	182000	205000	152000	0.79:1.04:0.61:0.89:1.38:0.69:0.68:0.97:0.81:1.00:1.12:0.84	164000	165000	1.00:1.00	40673	KH domain-containing RNA-binding signal transduction-associated protein 1
688	143976	G3Q019	0.05	6	7	1	Carbamylation; Acetylation (Protein N-term)	198000	199000	168000	121000	81200	127000	41600	110000	138000	176000	191000	240000	1.12:1.13:0.95:0.69:0.46:0.72:0.24:0.62:0.78:1.00:1.08:1.36	149000	149000	1.00:1.00	114120	Sarcoplasmic/endoplasmic reticulum calcium ATPase 2
412	2217	G3N4J5	0.03	33	12	2	Carbamidomethylation; Carbamylation	13900	0	8250	0	0	6950	2500	12400	22900	5180	8670	6290	2.68:0:1.59:0:0:1.34:0.48:2.40:4.43:1.00:1.68:1.22	4850	9670	0.50:1.00	44803	Actin-related protein 2A
2472	88305	G3Q4P7	0.02	1	1	1		23700	15500	12500	20200	12000	37000	15300	0	0	0	0	25100	1.00:0.66:0.53:0.85:0.51:1.57:0.65:0:0:0:0:1.06	20200	6730	2.99:1.00	76000	Pentatricopeptide repeat-containing protein 3
2411	24388	G3PKF5	0.02	5	1	1		7600	2980	0	12000	12000	7130	13100	0	7040	4940	0	0	1.54:0.60:0:2.43:2.43:1.44:2.66:0:1.42:1.00:0:0	6960	4190	1.66:1.00	26120	Uncharacterized protein
1681	24874	G3Q2C6	0	8	2	2		0	0	0	0	33000	11900	0	28900	33100	16400	23700	10200	0:0:0:0:2.01:0.73:0:1.76:2.02:1.00:1.45:0.62	7480	18700	0.40:1.00	23868	RNA and export factor-binding protein 2
23	261	G3PLA9	0	96	30	1	Carbamylation; Sodium adduct; Hydroxylation [P]; Beta-methylthiolation; Half of a disulfide bridge; 7 more	0	0	0	0	0	0	419000	295000	266000	171000	157000	210000	0:0:0:0:0:0:2.45:1.72:1.56:1.00:0.92:1.23	0	253000	00:00:01	16373	Hemoglobin subunit beta-2
33	58	G3N8W8	0	63	42	1	Carbamylation; Sodium adduct; Methylation (DE); Oxidation (M); Carbamidomethylation; 4 more	26800	0	0	0	0	0	38600	87600	109000	85900	0	71000	0.31:0:0:0:0:0:0.45:1.02:1.26:1.00:0:0.83	4460	65300	0.07:1.00	41762	Actin beta
52	255	G3PKS5	0	11	29	1	Carbamylation; Carbamidomethylation	0	0	0	0	0	0	0	16900	0	21000	0	6600	0:0:0:0:0:0:0:0.81:0:1.00:0:0.31	0	7430	00:00:01	222843	Myosin 7 heavy chain
117	99	G3P8Z5	0	52	29	2	Carbamylation; Methylation (DE); Phospho neutral loss (ST); Pyro-glu from Q; Acetylation (Protein N-term)	4600	6320	4460	27500	22900	12500	12700	0	0	0	0	0	1.00:1.37:0.97:5.97:4.99:2.71:2.76:0:0:0:0:0	13000	2120	6.16:1.00	33421	Tropomyosin alpha-1 chain
122	141	G3Q4H0	0	14	28	1	Carbamylation	23800	0	7130	0	0	3880	10000	0	0	0	0	0	1.00:0:0.30:0:0:0.16:0.42:0:0:0:0:0	5810	1670	3.49:1.00	185237	Complement C3
136	166	G3Q4W5	0	16	27	2	Acetylation (Protein N-term)	80100	65100	41700	16500	0	28500	0	0	0	0	0	0	1.00:0.81:0.52:0.21:0:0.36:0:0:0:0:0:0	38600	0	1.00:0	187109	Complement C3
219	258	G3P7K9	0	25	16	1		0	0	0	0	39600	0	9080	15600	17400	20900	10500	13100	0:0:0:0:1.89:0:0.43:0.74:0.83:1.00:0.50:0.63	6600	14400	0.46:1.00	70105	Heterogeneous nuclear ribonucleoprotein M
257	143969	G3PGZ8	0	30	18	1	Carbamylation; Carbamidomethylation	0	0	0	0	0	0	0	152000	51800	74900	97900	243000	0:0:0:0:0:0:0:2.03:0.69:1.00:1.31:3.24	0	103000	00:00:01	65804	Ig mu chain C region membrane-bound form
260	475	G3NHQ7	0	50	18	3	Carbamylation; Carbamidomethylation	0	0	783	0	0	0	24000	44400	90100	48300	39600	55500	0:0:0.02:0:0:0:0.50:0.92:1.87:1.00:0.82:1.15	130	50300	0.00:1.00	50255	Tubulin alpha chain
316	143971	G3PH38	0	25	16	1	Carbamylation; Carbamidomethylation	0	0	0	13900	0	0	46500	46400	33000	39200	44500	185000	0:0:0:0.35:0:0:1.19:1.18:0.84:1.00:1.13:4.73	2320	65800	0.04:1.00	66275	Ig mu chain C region membrane-bound form
330	367	G3NYQ0	0	14	9	1	Carbamylation; Carbamidomethylation	5060	0	0	0	0	0	0	13800	0	0	18600	19900	1.00:0:0:0:0:0:0:2.72:0:0:3.68:3.93	844	8720	0.10:1.00	70134	Heat shock 70 kDa protein 4
358	488	G3N5J6	0	26	12	1	Carbamylation	0	0	0	0	0	0	89100	19700	53200	0	0	0	0:0:0:0:0:0:1.00:0.22:0.60:0:0:0	0	27000	00:00:01	22407	Histone H1
361	428	G3N8K7	0	19	13	1		14100	6070	6540	0	0	9660	0	0	0	0	0	0	1.00:0.43:0.47:0:0:0.69:0:0:0:0:0:0	6050	0	1.00:0	76356	Complement C3
364	889	G3PMU0	0	13	14	1	Carbamidomethylation	35000	8030	23400	0	0	0	0	0	0	0	0	0	1.00:0.23:0.67:0:0:0:0:0:0:0:0:0	11100	0	1.00:0	113042	Sodium/potassium-transporting ATPase subunit alpha 1
393	11590	G3P5Q0	0	2	5	3	Acetylation (Protein N-term); Carboxymethyl; Phospho neutral loss (ST)	0	0	0	0	170	0	3430	4430	4330	230000	279000	356000	0:0:0:0:0.00:0:0.01:0.02:0.02:1.00:1.21:1.55	28.3	146000	0.00:1.00	181491	Vitellogenin 1
403	1695	G3N825	0	18	4	1	Carbamidomethylation; Methylation (DE); Carbamylation	-	0	0	0	0	0	0	19400	81600	93700	17900	20300	-:0:0:0:0:0:0:0.21:0.87:1.00:0.19:0.22	0	38800	00:00:01	19537	Antifreeze protein AFP / Type 2 ice-structuring protein
404	88949	G3P4L3	0	10	11	11		0	0	3230	0	0	0	31700	0	0	112000	109000	111000	0:0:0.03:0:0:0:0.28:0:0:1.00:0.97:0.99	539	60600	0.01:1.00	142273	Vitellogenin
408	143972	G3PH18	0	27	14	1	Carbamylation; Carbamidomethylation	14400	0	0	0	0	0	13300	29000	9610	19000	0	0	0.76:0:0:0:0:0:0.70:1.53:0.51:1.00:0:0	2400	11800	0.20:1.00	54317	Ig mu chain C region membrane-bound form
416	1038	G3Q4U8	0	13	12	1		0	20800	10700	60700	32700	27500	0	0	0	0	0	3520	0:1.00:0.51:2.93:1.58:1.32:0:0:0:0:0:0.17	25400	586	43.34:1.00	89898	Transitional endoplasmic reticulum ATPase
430	1186	G3Q6Q8	0	25	11	1		11600	0	0	0	-	0	9260	12800	27700	14700	18000	0	0.79:0:0:0:-:0:0.63:0.87:1.88:1.00:1.22:0	2330	13800	0.17:1.00	51038	ATP-dependent RNA helicase DDX39A
444	409	G3N9H1	0	15	7	1	Carbamylation; Carbamidomethylation	0	6200	0	0	0	0	7990	7880	7540	0	0	0	0:1.00:0:0:0:0:1.29:1.27:1.22:0:0:0	1030	3900	0.26:1.00	47639	Enolase 1 / Alpha-enolase
477	725	G3PCV4	0	20	11	1	Carbamylation; Carbamidomethylation	2240	-	0	0	0	0	629	0	2280	1290	0	837	1.73:-:0:0:0:0:0.49:0:1.76:1.00:0:0.65	449	840	0.53:1.00	58429	Heterogeneous nuclear ribonucleoprotein Q
480	650	G3PPX6	0	16	12	2	Carbamylation	40000	34300	25100	15700	18900	23200	9660	0	0	0	0	0	1.00:0.86:0.63:0.39:0.47:0.58:0.24:0:0:0:0:0	26200	1610	16.28:1.00	67976	Radixin
493	623	G3QAS2	0	54	11	2	Carbamylation; Sodium adduct	0	0	23200	27900	26800	16000	0	0	0	0	0	0	0:0:1.00:1.20:1.15:0.69:0:0:0:0:0:0	15700	0	1.00:0	15351	Histone H2A
501	24215	G3PDM0	0	29	11	2	Carbamidomethylation	0	0	0	0	9840	0	24700	0	0	179000	271000	206000	0:0:0:0:0.05:0:0.14:0:0:1.00:1.51:1.15	1640	113000	0.01:1.00	53860	Choriogenin / Zona pellucida glycoprotein 4
509	691	G3P6Q1	0	12	6	1	Carbamylation; Carbamidomethylation	18500	8310	0	0	0	5920	0	0	0	0	0	0	1.00:0.45:0:0:0:0.32:0:0:0:0:0:0	5450	0	1.00:0	46825	Enolase gamma
530	143978	G3P621	0	40	9	2	Methylation (DE); Sulphone; Carbamylation; Carbamidomethylation	0	0	0	0	0	0	66000	78400	12200	60600	120000	377000	0:0:0:0:0:0:1.09:1.29:0.20:1.00:1.98:6.22	0	119000	00:00:01	21603	Tributyltin binding protein type 1
601	1408	G3P7D6	0	7	8	1		4420	0	0	0	0	0	0	3960	6640	0	5380	9270	1.00:0:0:0:0:0:0:0.90:1.50:0:1.22:2.10	737	4210	0.18:1.00	103321	Actin cross-linking protein alpha-actinin 2
605	2201	G3N9Z4	0	7	4	1		0	0	0	0	0	0	0	0	12700	23100	28400	0	0:0:0:0:0:0:0:0:0.55:1.00:1.23:0	0	10700	00:00:01	69857	SAM domain and HD domain-containing protein 1
640	1660	G3Q616	0	12	6	1		0	0	0	0	0	0	8220	8670	9100	0	0	0	0:0:0:0:0:0:1.00:1.06:1.11:0:0:0	0	4330	00:00:01	67750	Probable ATP-dependent RNA helicase DDX17
684	88774	G3QA07	0	7	6	1		0	0	3640	0	0	0	7700	9060	12600	9800	0	0	0:0:0.37:0:0:0:0.79:0.92:1.28:1.00:0:0	607	6530	0.09:1.00	108685	Calcium transporting ATPase E2 [ER/SR type]
708	24311	G3PGN5	0	23	7	5	Carbamylation; Carbamidomethylation	0	0	0	0	0	0	76200	0	9700	308000	456000	690000	0:0:0:0:0:0:0.25:0:0.03:1.00:1.48:2.24	0	257000	00:00:01	35603	Fucolectin 1
765	1354	G3PZ62	0	12	5	1	Carbamylation	0	0	0	0	0	0	0	8890	0	7580	6420	0	0:0:0:0:0:0:0:1.17:0:1.00:0.85:0	0	3820	00:00:01	48295	Keratin type I cytoskeletal 18
785	632	G3P082	0	31	8	3	Carbamylation	30000	36300	44400	127000	116000	203000	16600	0	0	0	0	0	1.00:1.21:1.48:4.23:3.85:6.76:0.55:0:0:0:0:0	92800	2760	33.60:1.00	20553	Troponin I FSM1
823	1163	G3Q4K8	0	22	5	1	Carbamidomethylation	4060	4000	7360	5890	4260	0	0	11400	0	0	0	0	1.00:0.99:1.81:1.45:1.05:0:0:2.81:0:0:0:0	4260	1900	2.24:1.00	27355	Caspase 3
828	11554	G3N9Y5	0	16	4	1		8850	0	0	0	5620	0	0	23900	0	0	0	0	1.00:0:0:0:0.64:0:0:2.71:0:0:0:0	2410	3990	0.60:1.00	26891	SAM domain and HD domain-containing protein 1
893	11368	G3PER0	0	17	5	1		7580	0	0	0	0	0	12200	13700	16200	21400	18400	14600	0.35:0:0:0:0:0:0.57:0.64:0.76:1.00:0.86:0.68	1260	16100	0.08:1.00	37289	Guanine nucleotide-binding protein Gi/Gs/Gt subunit beta-1
926	2355	G3NUM3	0	12	5	1		0	0	22400	22100	27000	0	0	0	0	0	0	0	0:0:1.00:0.99:1.21:0:0:0:0:0:0:0	11900	0	1.00:0	45360	LIM and senescent cell antigen-like-containing domain protein 1
961	1545	G3PAP2	0	28	5	2		16600	9340	7380	22700	29400	18200	0	0	0	0	0	0	1.00:0.56:0.44:1.36:1.77:1.09:0:0:0:0:0:0	17300	0	1.00:0	20829	Serine/arginine-rich splicing factor 1B
974	1123	G3NSP8	0	4	2	2		26500	36500	0	14000	16900	37700	0	0	19800	0	0	0	1.00:1.38:0:0.53:0.64:1.42:0:0:0.75:0:0:0	21900	3300	6.65:1.00	62872	Peptidyl-prolyl cis-trans isomerase FKBP10
994	24860	G3NH30	0	1	3	1		0	0	5680	0	0	0	30200	16700	12200	18800	17700	15200	0:0:0.30:0:0:0:1.61:0.89:0.65:1.00:0.94:0.81	947	18500	0.05:1.00	165729	Collagen alpha-6 type IV chain
999	1099	G3NRM5	0	1	1	1		5730	0	0	0	0	0	9340	0	0	11300	5940	6980	0.51:0:0:0:0:0:0.83:0:0:1.00:0.53:0.62	955	5590	0.17:1.00	85790	Catenin beta-1
1076	3284	G3N706	0	0	1	1		0	0	0	0	0	0	0	9850	9000	0	8360	8590	0:0:0:0:0:0:0:1.00:0.91:0:0.85:0.87	0	5970	00:00:01	297287	Collagen alpha-1 type VII chain
1089	1863	G3P3K4	0	2	1	1		0	0	0	0	0	0	0	23900	20500	18700	13800	65400	0:0:0:0:0:0:0:1.28:1.10:1.00:0.74:3.49	0	23700	00:00:01	65672	Serine/threonine-protein phosphatase 2A 65 kDa regulatory subunit A beta isoform
1121	42261	G3Q5D0	0	7	2	1		0	0	0	0	8220	0	0	30600	26400	0	0	55500	0:0:0:0:1.00:0:0:3.72:3.22:0:0:6.75	1370	18700	0.07:1.00	30251	GTPase IMAP family member 7
1126	120045	G3PHW9	0	2	1	1		32300	13800	5570	0	0	20200	0	0	0	0	0	0	1.00:0.43:0.17:0:0:0.62:0:0:0:0:0:0	12000	0	1.00:0	50352	Glutamate receptor U1
1185	3771	G3NSI2	0	0	2	1		0	0	-	0	0	0	0	24500	0	0	28000	40300	0:0:-:0:0:0:0:1.00:0:0:1.14:1.65	0	15400	00:00:01	489214	Sacsin
1195	2501	G3PD73	0	1	2	1	Carbamylation	0	0	0	11000	0	0	8440	24500	31400	28900	0	19300	0:0:0:0.38:0:0:0.29:0.85:1.08:1.00:0:0.67	1840	18800	0.10:1.00	166468	FYVE and coiled-coil domain-containing protein 1
1197	14557	G3NI60	0	13	4	4		44900	56300	64000	103000	121000	33000	0	0	0	0	0	0	1.00:1.25:1.42:2.28:2.70:0.73:0:0:0:0:0:0	70400	0	1.00:0	40516	Jeltraxin
1219	982	G3PSB5	0	2	3	2		4480	7380	14400	22500	4670	16200	7810	0	0	0	0	0	1.00:1.65:3.22:5.02:1.04:3.61:1.75:0:0:0:0:0	11600	1300	8.90:1.00	156910	Versican core protein
1221	1214	G3Q0J4	0	4	2	1		12600	0	0	0	0	0	4140	0	0	11500	0	0	1.09:0:0:0:0:0:0.36:0:0:1.00:0:0	2100	2610	0.80:1.00	61665	Neurofilament medium polypeptide
1241	144008	G3P5Z2	0	1	1	1		13700	0	0	0	0	0	0	24300	20700	0	22700	24000	1.00:0:0:0:0:0:0:1.77:1.51:0:1.66:1.75	2280	15300	0.15:1.00	91944	Ubiquitin carboxyl-terminal hydrolase 5
1243	161943	G3NMU3	0	3	2	1	Acetylation (Protein N-term)	3920	0	0	0	0	0	3650	0	1140	0	0	8880	1.00:0:0:0:0:0:0.93:0:0.29:0:0:2.27	653	2280	0.29:1.00	49016	Interferon-induced protein with tetratricopeptide repeats 1B
1259	3969	G3PRH8	0	0	1	1	Carbamylation	0	0	0	8690	4100	0	4240	0	0	0	0	0	0:0:0:1.00:0.47:0:0.49:0:0:0:0:0	2130	707	3.02:1.00	559559	Ryanodine receptor 2
1272	112098	G3NTJ1	0	14	2	1		0	0	1850	0	0	0	12300	0	35100	40600	11500	15000	0:0:0.05:0:0:0:0.30:0:0.86:1.00:0.28:0.37	308	19100	0.02:1.00	12584	60S ribosomal protein L27A
1274	684	G3N582	0	25	6	2		42300	71600	51600	58200	88000	0	0	0	0	0	0	0	1.00:1.69:1.22:1.38:2.08:0:0:0:0:0:0:0	51900	0	1.00:0	28041	H-2 class II histocompatibility antigen I-A beta
1305	2275	G3PWD7	0	7	2	1	Carbamylation	16500	0	15200	0	0	0	18900	0	0	0	0	0	1.00:0:0.92:0:0:0:1.15:0:0:0:0:0	5280	3150	1.68:1.00	22393	Myosin light chain 4
1312	1492	G3NE95	0	5	3	1		0	0	14500	0	0	0	14100	22500	22300	0	29600	40300	0:0:1.00:0:0:0:0.98:1.56:1.54:0:2.05:2.79	2410	21500	0.11:1.00	49261	Alpha-internexin
1317	14076	G3NWZ1	0	8	1	1		6830	12000	0	0	0	17400	7570	0	0	0	0	0	1.00:1.76:0:0:0:2.55:1.11:0:0:0:0:0	6040	1260	4.79:1.00	26200	Trypsin-3
1319	88981	G3NX18	0	2	4	1	Carbamylation	0	0	0	0	0	0	0	11800	17400	6440	9220	10800	0:0:0:0:0:0:0:1.83:2.70:1.00:1.43:1.68	0	9260	00:00:01	162274	Interferon-induced very large GTPase 1
1325	2826	G3N508	0	1	4	2		2240	0	0	0	0	0	6790	15600	19900	19700	21200	16700	0.11:0:0:0:0:0:0.34:0.79:1.01:1.00:1.07:0.85	373	16600	0.02:1.00	207054	Myosin light chain kinase smooth muscle
1333	51627	G3P5I4	0	1	1	1		0	0	0	0	8380	0	8020	0	0	31700	0	27500	0:0:0:0:0.26:0:0.25:0:0:1.00:0:0.87	1400	11200	0.12:1.00	88482	AMP deaminase 3
1451	1903	G3PEH9	0	14	2	1		16600	4910	3540	0	4100	11100	0	0	0	0	0	0	1.00:0.30:0.21:0:0.25:0.67:0:0:0:0:0:0	6700	0	1.00:0	14979	Fatty acid-binding protein brain
1453	16078	G3Q8T6	0	1	1	1		11600	11300	13100	5760	4190	5980	0	0	0	0	7650	0	1.00:0.97:1.13:0.50:0.36:0.51:0:0:0:0:0.66:0	8660	1270	6.79:1.00	142243	Dynactin subunit 1
1469	2591	G3P656	0	1	1	1		0	0	0	9070	6770	0	0	5150	0	0	0	0	0:0:0:1.00:0.75:0:0:0.57:0:0:0:0	2640	859	3.07:1.00	186282	Collagen alpha-1 type XI chain
1470	3925	G3QAW5	0	2	2	1	Carbamylation	0	10400	0	0	0	0	0	0	12700	8150	0	5700	0:1.28:0:0:0:0:0:0:1.56:1.00:0:0.70	1740	4430	0.39:1.00	81479	Dipeptidyl peptidase 3
1476	24196	G3NBY3	0	1	1	1		15100	6350	4200	4160	0	9150	0	0	0	0	0	0	1.00:0.42:0.28:0.28:0:0.61:0:0:0:0:0:0	6490	0	1.00:0	83444	Neuroblast differentiation-associated protein AHNAK
1505	45369	G3PAD2	0	0	2	1	Carbamylation	0	0	0	0	0	2100	13800	58600	72500	254000	56800	27100	0:0:0:0:0:0.01:0.05:0.23:0.29:1.00:0.22:0.11	351	80500	0.00:1.00	285158	BAH and coiled-coil domain-containing protein 1
1530	2173	G3PRX5	0	8	4	1		0	0	0	0	4780	0	0	6500	0	0	16600	0	0:0:0:0:1.00:0:0:1.36:0:0:3.48:0	797	3860	0.21:1.00	44717	Septin-1
1548	24293	G3NNS2	0	18	3	3		15000	15600	0	44300	36600	46000	0	0	0	0	4470	0	1.00:1.04:0:2.95:2.44:3.06:0:0:0:0:0.30:0	26300	745	35.26:1.00	20636	Glutathione peroxidase
1549	24341	G3PH37	0	2	1	1		2200	2640	3310	6090	5830	3660	0	0	0	0	0	0	1.00:1.20:1.51:2.77:2.65:1.67:0:0:0:0:0:0	3960	0	1.00:0	52775	Nucleobindin-1
1551	50826	G3PM26	0	7	1	1		0	0	4290	0	0	0	6950	8140	7190	3700	4850	0	0:0:1.16:0:0:0:1.88:2.20:1.95:1.00:1.31:0	714	5140	0.14:1.00	35918	Crystallin J1C
1555	112666	G3NH58	0	4	1	1		0	0	0	0	0	0	22700	0	77400	0	4170	32800	0:0:0:0:0:0:1.00:0:3.40:0:0.18:1.44	0	22900	00:00:01	35756	Deoxyribonuclease
1558	144143	G3PSI6	0	2	2	1		0	0	0	0	0	0	0	8400	0	11600	14300	12800	0:0:0:0:0:0:0:0.73:0:1.00:1.23:1.11	0	7850	00:00:01	86244	Signal transducer and activator of transcription 1
1562	162354	G3NYX4	0	3	1	1		0	0	0	0	0	0	5270	0	21900	20100	11800	30500	0:0:0:0:0:0:0.26:0:1.09:1.00:0.59:1.52	0	14900	00:00:01	47611	Interferon-induced protein 44
1568	1407	G3Q1E3	0	16	1	1		0	5110	5560	12400	14000	12300	0	0	10200	0	0	0	0:1.00:1.09:2.43:2.74:2.42:0:0:2.01:0:0:0	8230	1710	4.82:1.00	16294	Ubiquitin-conjugating enzyme E2 variant 2
1601	27314	G3NQU6	0	7	1	1		0	8040	7350	0	12300	0	0	41400	0	0	0	0	0:1.00:0.91:0:1.53:0:0:5.15:0:0:0:0	4610	6900	0.67:1.00	21645	Fucolectin 5
1609	73423	G3N5L0	0	13	1	1		0	0	25300	29200	9580	43200	0	33600	0	0	0	0	0:0:1.00:1.15:0.38:1.71:0:1.33:0:0:0:0	17900	5600	3.19:1.00	12750	Peroxisomal trans-2-enoyl-CoA reductase
1614	97224	G3NZP1	0	4	1	1		0	9030	0	0	10200	8940	0	0	0	11300	0	0	0:0.80:0:0:0.90:0.79:0:0:0:1.00:0:0	4700	1890	2.49:1.00	27893	Secreted frizzled-related protein 3
1621	144006	G3PVD4	0	3	2	1	Acetylation (Protein N-term)	4400	0	0	0	0	0	2280	8320	0	0	0	0	1.00:0:0:0:0:0:0.52:1.89:0:0:0:0	733	1770	0.41:1.00	67861	Complement C8 alpha
1628	162308	G3P0E7	0	2	1	1		6100	0	1180	0	0	1810	0	0	0	0	0	3260	1.00:0:0.19:0:0:0.30:0:0:0:0:0:0.53	1520	544	2.79:1.00	66410	6-phosphofructokinase muscle type
1629	191001	G3QB25	0	2	1	1		0	0	0	0	0	0	0	24200	14100	0	14600	0	0:0:0:0:0:0:0:1.00:0.58:0:0.60:0	0	8830	00:00:01	46508	Lissencephaly-1 homolog B
1664	24655	G3P173	0	11	1	1		9490	8120	1040	11800	8390	0	0	0	0	1390	0	0	6.80:5.82:0.74:8.47:6.02:0:0:0:0:1.00:0:0	6470	232	27.86:1.00	10462	Cytochrome c oxidase subunit 6B
1665	27681	G3NZL2	0	0	1	1		0	0	0	0	0	0	2730	1040	0	3470	5800	847	0:0:0:0:0:0:0.79:0.30:0:1.00:1.67:0.24	0	2310	00:00:01	232473	Myoferlin
1668	144060	G3N4P6	0	2	2	2		0	0	0	0	0	0	21600	47300	25800	38000	62100	32800	0:0:0:0:0:0:0.57:1.24:0.68:1.00:1.63:0.86	0	37900	00:00:01	84335	Chloride channel protein 2
1678	24256	G3P3I5	0	5	4	1		0	0	0	0	0	0	0	3810	0	2670	7240	4000	0:0:0:0:0:0:0:1.43:0:1.00:2.71:1.50	0	2950	00:00:01	71370	Interferon-induced GTP-binding protein Mx
1680	24462	G3NFA8	0	3	2	2		19000	8420	5570	21800	29400	10500	0	0	0	0	0	5130	1.00:0.44:0.29:1.15:1.54:0.55:0:0:0:0:0:0.27	15800	855	18.46:1.00	83631	Dystroglycan
1686	50894	G3NYN0	0	1	3	1		0	0	0	0	0	0	5200	12200	0	0	0	9780	0:0:0:0:0:0:1.00:2.34:0:0:0:1.88	0	4520	00:00:01	166138	Protein 4.1
1688	66229	G3PZ73	0	2	1	1		0	0	0	0	0	0	0	9510	14000	0	20900	5850	0:0:0:0:0:0:0:1.00:1.48:0:2.20:0.62	0	8380	00:00:01	55597	Ubiquitin carboxyl-terminal hydrolase
1691	144040	G3PKG7	0	2	1	1		12300	0	0	0	0	0	0	16100	10200	20800	18000	33000	0.59:0:0:0:0:0:0:0.78:0.49:1.00:0.87:1.59	2050	16300	0.13:1.00	73692	Acetoacetyl-CoA synthetase
1704	2114	G3Q195	0	7	2	2		0	37800	20600	0	23400	0	0	0	0	0	0	0	0:1.00:0.55:0:0.62:0:0:0:0:0:0:0	13600	0	1.00:0	33847	Uncharacterized protein
1705	2158	G3PP98	0	9	3	1		4940	5130	2920	6400	5940	0	0	6820	0	0	0	0	1.00:1.04:0.59:1.30:1.20:0:0:1.38:0:0:0:0	4220	1140	3.71:1.00	35143	Cyclic AMP-responsive element-binding protein 1
1711	2941	G3NAN9	0	1	1	1		1850	7260	8930	0	11200	0	0	0	0	0	0	0	1.00:3.92:4.83:0:6.03:0:0:0:0:0:0:0	4870	0	1.00:0	187846	LIM domain only protein 7
1726	24272	G3PSM5	0	2	1	1		0	4980	3030	8670	8010	6670	0	-	0	2050	0	0	0:2.43:1.47:4.22:3.90:3.24:0:-:0:1.00:0:0	5230	411	12.72:1.00	58131	Nucleobindin-2
1732	27766	G3PC73	0	1	2	1		0	0	0	0	0	0	0	0	13100	2980	0	995	0:0:0:0:0:0:0:0:4.38:1.00:0:0.33	0	2840	00:00:01	245380	U5 small nuclear ribonucleoprotein 200 kDa helicase
1747	74348	G3Q977	0	2	1	1		0	0	0	0	21500	0	0	24500	7050	0	4280	0	0:0:0:0:1.00:0:0:1.14:0.33:0:0.20:0	3590	5980	0.60:1.00	52153	NADH dehydrogenase [ubiquinone] iron-sulfur protein 2
1756	161907	G3NJQ5	0	11	2	1		0	0	2010	0	0	0	30200	2350	0	0	0	13200	0:0:1.00:0:0:0:15.08:1.17:0:0:0:6.59	334	7630	0.04:1.00	17574	Troponin I
1773	2008	G3P5X6	0	5	1	1		0	8700	0	0	0	0	0	14300	17900	0	0	0	0:1.00:0:0:0:0:0:1.64:2.06:0:0:0	1450	5370	0.27:1.00	19665	Actin-related protein 2/3 complex subunit 4
1774	2552	G3PFD8	0	0	2	1	Carbamylation; Acetylation (Protein N-term)	0	5670	0	0	0	0	11400	0	9080	0	0	0	0:1.00:0:0:0:0:2.01:0:1.60:0:0:0	945	3410	0.28:1.00	329482	E1A-binding protein p400
1804	25191	G3NL53	0	3	1	1		7160	0	0	0	0	0	0	11600	11400	9120	18000	0	0.78:0:0:0:0:0:0:1.27:1.25:1.00:1.98:0	1190	8360	0.14:1.00	44910	von Willebrand factor A domain-containing protein 1
1807	27775	G3NC33	0	2	5	3	Carbamylation	0	0	0	0	0	0	30800	9950	38000	31400	27100	0	0:0:0:0:0:0:0.98:0.32:1.21:1.00:0.86:0	0	22900	00:00:01	272250	Fatty acid synthase
1819	73064	G3PXQ4	0	1	1	1		0	0	0	0	8200	0	16300	9090	19500	19600	0	23300	0:0:0:0:0.42:0:0.83:0.46:0.99:1.00:0:1.19	1370	14600	0.09:1.00	87619	Sushi domain-containing protein 2
1833	144327	G3NS70	0	4	3	1	Acetylation (Protein N-term)	0	0	0	0	0	0	10500	13500	0	9630	0	0	0:0:0:0:0:0:1.09:1.40:0:1.00:0:0	0	5620	00:00:01	85432	6-phosphofructokinase (EC 2.7.1.11) (Phosphohexokinase)
1845	176321	G3P2S6	0	2	1	1		0	0	4590	0	0	0	0	0	0	6010	19000	21300	0:0:0.76:0:0:0:0:0:0:1.00:3.17:3.55	765	7730	0.10:1.00	61316	E3 ubiquitin-protein ligase TRIM21
1851	1475	G3NIY9	0	1	2	1	Carbamidomethylation	54900	55400	78500	108000	67100	73300	0	0	0	0	0	126000	1.00:1.01:1.43:1.97:1.22:1.34:0:0:0:0:0:2.29	72900	20900	3.48:1.00	247436	Helicase SRCAP
1864	11687	G3P3S6	0	1	1	1		7510	7850	0	0	0	6330	0	0	0	8340	0	0	0.90:0.94:0:0:0:0.76:0:0:0:1.00:0:0	3610	1390	2.60:1.00	111395	Dynamin-like 120 kDa protein
1926	66281	G3PBI6	0	2	2	1		6470	0	0	0	0	0	3460	7590	8260	4680	5740	0	1.38:0:0:0:0:0:0.74:1.62:1.77:1.00:1.23:0	1080	4960	0.22:1.00	113156	Poly [ADP-ribose] polymerase 1
1935	161963	G3PIX9	0	4	1	1		17300	0	0	0	0	0	17600	13700	0	0	5670	7410	1.00:0:0:0:0:0:1.02:0.79:0:0:0.33:0.43	2890	7390	0.39:1.00	36775	Erlin-2
1956	3558	G3PJX6	0	1	1	1	Carbamylation	2710000	2040000	1950000	3370000	0	999000	0	0	0	0	0	0	1.00:0.75:0.72:1.24:0:0.37:0:0:0:0:0:0	1840000	0	1.00:0	109656	Protein MICAL-3
1985	24625	G3N7F9	0	5	1	1		4880	6710	0	11600	7260	3810	2940	0	0	0	0	0	1.00:1.38:0:2.38:1.49:0.78:0.60:0:0:0:0:0	5710	491	11.64:1.00	24898	GrpE co-chaperone homolog
1994	27856	G3Q858	0	0	1	1		0	0	0	0	0	0	0	12100	0	11200	15000	0	0:0:0:0:0:0:0:1.08:0:1.00:1.34:0	0	6390	00:00:01	377997	Ubiquitin carboxyl-terminal hydrolase
1998	50856	G3N808	0	3	1	1		24200	0	0	0	0	0	32700	49800	69600	67800	51800	47200	0.36:0:0:0:0:0:0.48:0.73:1.03:1.00:0.76:0.70	4040	53100	0.08:1.00	38235	Phosphate carrier protein
2019	144494	G3P9Y8	0	9	2	1		0	0	0	0	0	0	3340	13200	0	16300	10800	0	0:0:0:0:0:0:0.20:0.81:0:1.00:0.66:0	0	7280	00:00:01	26029	Immunoglobulin lambda-like polypeptide 1
2024	162041	G3NN85	0	4	1	1		0	0	0	0	0	0	16900	16800	13200	16700	0	0	0:0:0:0:0:0:1.01:1.01:0.79:1.00:0:0	0	10600	00:00:01	38694	Nucleolar and coiled-body phosphoprotein 1
2026	162241	G3P7K3	0	2	1	1		0	0	0	3890	0	0	8260	9710	0	0	0	0	0:0:0:1.00:0:0:2.12:2.49:0:0:0:0	649	2990	0.22:1.00	50827	Drebrin
2028	162315	G3NKT2	0	1	1	1		6010	0	0	0	0	0	8670	13700	14400	14000	14700	0	0.43:0:0:0:0:0:0.62:0.98:1.03:1.00:1.05:0	1000	10900	0.09:1.00	63156	Eukaryotic peptide chain release factor GTP-binding subunit ERF3A
2029	190748	G3NYI7	0	2	1	1		0	0	0	0	0	0	0	11700	30700	0	35900	47600	0:0:0:0:0:0:0:1.00:2.63:0:3.07:4.07	0	21000	00:00:01	33750	Carbonic anhydrase 4
2040	1734	G3PAB1	0	4	2	2		29800	12500	15600	12400	5190	0	0	0	0	0	0	0	1.00:0.42:0.53:0.42:0.17:0:0:0:0:0:0:0	12600	0	1.00:0	30866	Nuclear ubiquitous casein and cyclin-dependent kinases substrate
2058	2165	G3PYU7	0	6	2	1		0	0	0	0	0	0	0	3490	0	8570	4610	3900	0:0:0:0:0:0:0:0.41:0:1.00:0.54:0.46	0	3430	00:00:01	39978	CUB and zona pellucida-like domain-containing protein 1
2059	2215	G3P4Q3	0	9	2	2		21400	24000	10000	21000	21600	23700	63900	0	0	0	0	0	1.00:1.12:0.47:0.98:1.01:1.10:2.98:0:0:0:0:0	20300	10600	1.90:1.00	21155	NADH dehydrogenase [ubiquinone] 1 beta subcomplex subunit 9
2079	11603	G3NBA2	0	12	1	1		0	0	0	10700	4940	7740	0	0	0	0	0	0	0:0:0:1.00:0.46:0.72:0:0:0:0:0:0	3900	0	1.00:0	12251	NADH dehydrogenase [ubiquinone] iron-sulfur protein 5
2082	14199	G3N5J9	0	3	1	1		0	0	0	0	0	0	3470	11800	12700	4340	4510	0	0:0:0:0:0:0:0.80:2.71:2.93:1.00:1.04:0	0	6140	00:00:01	41369	Inositol polyphosphate 1-phosphatase
2087	15194	G3P1D1	0	6	1	1		0	0	0	2440	0	0	0	14400	0	26400	25000	8370	0:0:0:0.09:0:0:0:0.54:0:1.00:0.95:0.32	407	12400	0.03:1.00	21011	GTP-binding protein SAR1b
2090	16062	G3NQ15	0	2	2	1		0	6420	0	0	0	0	0	10600	19500	0	10600	0	0:1.00:0:0:0:0:0:1.65:3.04:0:1.64:0	1070	6780	0.16:1.00	104726	Coatomer subunit beta'
2093	16566	G3PYS4	0	0	1	1		0	0	0	20100	0	0	30600	0	0	23900	25600	0	0:0:0:0.84:0:0:1.28:0:0:1.00:1.07:0	3360	13400	0.25:1.00	332852	FRAS1-related extracellular matrix protein 2
2107	24714	G3PMU5	0	2	2	1		0	0	0	0	0	0	0	121000	50300	0	295000	198000	0:0:0:0:0:0:0:1.00:0.42:0:2.45:1.64	0	111000	00:00:01	85155	Prospero homeobox protein 1
2120	27106	G3P5P3	0	1	1	1	Carbamylation	0	0	0	0	0	13100	53500	91500	22300	64800	0	0	0:0:0:0:0:0.20:0.83:1.41:0.34:1.00:0:0	2180	38700	0.06:1.00	108539	Endoplasmic reticulum aminopeptidase 2
2130	42321	G3PDY7	0	6	1	1		0	0	7270	4950	5910	0	24000	0	0	0	0	0	0:0:1.00:0.68:0.81:0:3.31:0:0:0:0:0	3020	4010	0.75:1.00	17277	Transcription factor BTF3 / Basic transcription factor 3
2132	45200	G3PPH3	0	1	1	1		0	0	0	0	8090	0	11500	16100	18600	0	14900	0	0:0:0:0:1.00:0:1.43:1.99:2.30:0:1.84:0	1350	10200	0.13:1.00	98139	Importin / karypherin subunit beta-1
2133	50682	G3PKR9	0	3	1	1		6820	13400	8030	6710	7300	7460	0	0	0	0	0	0	1.00:1.97:1.18:0.98:1.07:1.09:0:0:0:0:0:0	8290	0	1.00:0	44353	Hsp90 co-chaperone Cdc37
2134	50683	G3NTE4	0	2	1	1		0	0	6530	0	0	5320	0	7310	0	0	0	0	0:0:1.00:0:0:0.81:0:1.12:0:0:0:0	1980	1220	1.62:1.00	46922	Hyaluronan-binding protein 2
2154	85967	G3PTA6	0	1	1	1		0	0	0	0	0	0	8270	10800	13400	12300	13500	9660	0:0:0:0:0:0:0.67:0.88:1.09:1.00:1.10:0.79	0	11300	00:00:01	91582	AP-1 complex subunit gamma-1
2159	88410	G3NAK4	0	11	2	2		0	0	0	11700	0	0	53200	33500	0	0	12200	0	0:0:0:1.00:0:0:4.56:2.88:0:0:1.05:0	1940	16500	0.12:1.00	16403	Uncharacterized protein KLIPS-4
2177	144651	G3PP28	0	1	1	1		0	0	0	0	1910	0	0	10800	0	0	20800	0	0:0:0:0:1.00:0:0:5.69:0:0:10.90:0	318	5270	0.06:1.00	50156	Casein kinase I isoform gamma-3
2181	161918	G3PZQ5	0	8	1	1		0	0	0	0	0	0	20600	0	15400	22100	0	19500	0:0:0:0:0:0:0.93:0:0.70:1.00:0:0.89	0	12900	00:00:01	12512	60S ribosomal protein L36A
2182	161954	G3NN44	0	4	1	1		0	584	0	2070	0	1330	4040	0	0	0	0	0	0:1.00:0:3.54:0:2.27:6.91:0:0:0:0:0	663	673	0.99:1.00	26543	Troponin T cardiac muscle isoforms
2183	162060	G3P723	0	7	1	1		0	0	0	0	7240	0	14200	13700	6110	0	0	0	0:0:0:0:1.00:0:1.96:1.89:0.84:0:0:0	1210	5660	0.21:1.00	23288	Saxitoxin and tetrodotoxin-binding protein 1
2185	162230	G3N4W0	0	1	1	1		0	8960	0	0	0	0	16200	13000	0	12200	0	8880	0:0.73:0:0:0:0:1.33:1.07:0:1.00:0:0.73	1490	8390	0.18:1.00	115084	Integrin alpha-V
2191	176283	G3P3Q0	0	4	2	1		0	0	0	0	0	0	0	9500	9430	47900	17200	11300	0:0:0:0:0:0:0:0.20:0.20:1.00:0.36:0.24	0	15900	00:00:01	35929	Cytosolic 5'-nucleotidase 1A
2203	219919	G3N6U1	0	3	1	1		0	0	0	0	0	0	0	9570	13900	0	12200	0	0:0:0:0:0:0:0:1.00:1.45:0:1.27:0	0	5940	00:00:01	50367	RuvB-like 1
2204	219926	G3P8B5	0	5	1	1		0	0	0	0	0	0	0	0	18500	10300	3620	16000	0:0:0:0:0:0:0:0:1.78:1.00:0.35:1.54	0	8070	00:00:01	23883	Transmembrane emp24 domain-containing protein 10
2205	219929	G3P9G2	0	1	1	1		0	0	0	0	0	0	0	72500	101000	40100	28600	0	0:0:0:0:0:0:0:1.81:2.53:1.00:0.71:0	0	40500	00:00:01	70150	Dolichyl-diphosphooligosaccharide-protein glycosyltransferase subunit 2
2207	219935	G3Q0F7	0	4	1	1		0	0	0	0	0	0	3860	0	18500	15000	12700	0	0:0:0:0:0:0:0.26:0:1.24:1.00:0.85:0	0	8340	00:00:01	31843	Eukaryotic translation initiation factor 3 subunit F
2213	262199	G3PGJ4	0	5	1	1		16400	0	42600	0	0	0	0	0	0	0	20300	0	1.00:0:2.59:0:0:0:0:0:0:0:1.24:0	9850	3390	2.91:1.00	26303	CD81 antigen
2214	276854	G3NDR8	0	5	1	1		7590	0	0	0	0	0	0	7610	0	0	5950	6760	1.00:0:0:0:0:0:0:1.00:0:0:0.78:0.89	1270	3390	0.37:1.00	33652	Palmitoyl-protein thioesterase 1
2216	339449	G3PDP2	0	2	1	1		4380	6610	4650	5030	5570	10800	0	0	0	0	13400	0	1.00:1.51:1.06:1.15:1.27:2.46:0:0:0:0:3.06:0	6170	2230	2.76:1.00	48045	4-hydroxyphenylpyruvate dioxygenase
2218	442522	G3PK83	0	4	1	1		8940	0	0	0	0	0	0	0	0	10900	11200	9210	0.82:0:0:0:0:0:0:0:0:1.00:1.03:0.85	1490	5220	0.29:1.00	35207	Dehydrogenase/reductase SDR family member 13
2219	497090	G3NKN4	0	2	1	1	Carbamylation	0	55600	62600	93000	83600	0	0	0	0	38500	0	0	0:1.45:1.63:2.42:2.17:0:0:0:0:1.00:0:0	49100	6410	7.66:1.00	72899	Zinc finger protein 845
2226	2251	G3PCM0	0	1	1	1		0	14000	17600	46000	47100	48500	0	0	0	0	0	0	0:1.00:1.26:3.29:3.36:3.46:0:0:0:0:0:0	28900	0	1.00:0	129956	SAM and SH3 domain-containing protein 1
2243	190577	G3PD15	0	4	1	1		0	0	0	0	0	0	8700	0	5890	0	9580	0	0:0:0:0:0:0:1.00:0:0.68:0:1.10:0	0	4030	00:00:01	62458	5'-nucleotidase
2272	145612	G3PAS4	0	2	1	1		2900	0	0	0	0	0	5220	11100	14800	8540	24700	0	0.34:0:0:0:0:0:0.61:1.29:1.73:1.00:2.90:0	483	10700	0.05:1.00	69401	Acyl-CoA dehydrogenase family member 9
2288	11387	G3Q125	0	6	1	1		11500	20400	11300	24400	22800	0	8750	0	0	0	0	0	1.00:1.78:0.99:2.12:1.99:0:0.76:0:0:0:0:0	15100	1460	10.33:1.00	23030	Superoxide dismutase [Cu-Zn]
2302	25992	G3NW51	0	2	1	1		0	0	0	0	10200	0	0	8550	9760	0	8860	0	0:0:0:0:1.00:0:0:0.84:0.96:0:0.87:0	1700	4530	0.38:1.00	47776	Polymerase delta-interacting protein 3
2312	27860	G3PX14	0	0	1	1		0	6050	9970	16600	16900	0	0	0	0	0	0	11600	0:1.00:1.65:2.75:2.79:0:0:0:0:0:0:1.92	8250	1930	4.27:1.00	387713	Fibrillin-1
2321	52248	G3QA62	0	1	1	1		0	0	0	0	6520	0	0	52800	65600	47100	14600	1760	0:0:0:0:0.14:0:0:1.12:1.39:1.00:0.31:0.04	1090	30300	0.04:1.00	98396	Active breakpoint cluster region-related protein
2333	74711	G3N953	0	3	1	1		0	0	0	0	2440	0	5180	4920	6970	6300	0	0	0:0:0:0:0.39:0:0.82:0.78:1.11:1.00:0:0	406	3890	0.10:1.00	42680	N-myc-interactor
2335	96501	G3N9J5	0	1	1	1		4670	11100	1010	5480	12500	0	0	12300	0	0	0	0	1.00:2.39:0.22:1.17:2.67:0:0:2.63:0:0:0:0	5800	2040	2.84:1.00	85886	Integrin beta
2338	96632	G3N6Z3	0	2	1	1		0	0	0	25100	20800	22600	0	0	0	0	0	0	0:0:0:1.00:0.83:0.90:0:0:0:0:0:0	11400	0	1.00:0	62017	Splicing factor 1 / Zinc-finger protein 162
2343	98124	G3PKK9	0	2	1	1		0	0	0	0	0	2520	0	3130	0	4460	3770	0	0:0:0:0:0:0.57:0:0.70:0:1.00:0.84:0	420	1890	0.22:1.00	63451	Probable polypeptide N-acetylgalactosaminyltransferase 8
2345	112820	G3PB84	0	1	1	1		0	0	0	0	-	0	0	147000	56200	0	356000	237000	0:0:0:0:-:0:0:1.00:0.38:0:2.42:1.61	0	133000	00:00:01	117433	Homeodomain-interacting protein kinase 1
2350	144425	G3Q3R5	0	1	1	1		0	0	0	0	0	4600	9310	6520	0	0	0	0	0:0:0:0:0:1.00:2.02:1.42:0:0:0:0	767	2640	0.29:1.00	70019	Carnitine O-acetyltransferase
2365	1493	G3Q978	0	2	1	1		29500	44700	24500	22000	33800	15100	0	0	0	15100	0	0	1.96:2.97:1.63:1.46:2.25:1.00:0:0:0:1.00:0:0	28300	2510	11.26:1.00	35296	PRKC apoptosis WT1 regulator protein
2394	14126	G3PI01	0	6	2	1		0	0	1970	6740	3040	3320	0	0	0	0	0	0	0:0:1.00:3.42:1.54:1.68:0:0:0:0:0:0	2510	0	1.00:0	25986	Granzyme G
2415	24540	G3PUY5	0	5	1	1		6090	7880	0	9970	10900	9670	0	0	0	0	0	0	1.00:1.29:0:1.64:1.79:1.59:0:0:0:0:0:0	7420	0	1.00:0	33604	Golgi phosphoprotein 3
2418	24684	G3N596	0	2	1	1		11200	19700	17300	26800	15000	17300	0	0	0	22900	0	0	0.49:0.86:0.75:1.17:0.65:0.76:0:0:0:1.00:0:0	17900	3820	4.68:1.00	51430	Occludin
2422	24963	G3PQQ8	0	4	1	1		16400	6120	0	5930	12400	5880	0	11900	0	0	0	0	1.00:0.37:0:0.36:0.76:0.36:0:0.72:0:0:0:0	7790	1980	3.94:1.00	32777	Pirin
2432	27133	G3NP66	0	1	1	1		6240	6220	4460	3820	7360	6490	0	0	0	0	0	0	1.00:1.00:0.71:0.61:1.18:1.04:0:0:0:0:0:0	5760	0	1.00:0	147252	Nuclear pore complex protein Nup153
2437	42227	E3VRP6	0	2	1	1		2190	0	0	0	0	0	4530	0	0	0	10200	0	1.00:0:0:0:0:0:2.07:0:0:0:4.66:0	364	2450	0.15:1.00	59050	Cytochrome P450 family 1 subfamily A polypeptide 1 (Uncharacterized protein)
2448	45488	G3PYJ6	0	1	1	1		0	0	0	0	0	0	0	36700	10900	0	73100	40700	0:0:0:0:0:0:0:1.00:0.30:0:1.99:1.11	0	26900	00:00:01	136144	Phosphatidylinositol-345-trisphosphate 5-phosphatase 2B
2450	50823	G3N4Y7	0	6	1	1		11900	8420	9770	6950	7270	7770	10300	0	0	0	0	0	1.00:0.71:0.82:0.58:0.61:0.65:0.87:0:0:0:0:0	8680	1720	5.05:1.00	27068	B-cell receptor-associated protein 31
2460	51935	G3PYS1	0	2	1	1		0	0	0	0	0	0	8610	9840	17300	8790	0	0	0:0:0:0:0:0:0.98:1.12:1.96:1.00:0:0	0	7420	00:00:01	73706	Transmembrane 9 superfamily member 2
2477	96536	G3NQL1	0	7	1	1		0	24900	0	16900	24400	0	0	0	0	0	0	0	0:1.00:0:0.68:0.98:0:0:0:0:0:0:0	11000	0	1.00:0	12776	Death-associated protein-like 1-A
2479	97679	G3Q2Q3	0	3	1	1		0	0	0	0	14900	0	0	22600	9590	0	0	0	0:0:0:0:1.00:0:0:1.51:0.64:0:0:0	2490	5360	0.46:1.00	27167	Protein Shroom3
2484	112317	G3NEY8	0	4	2	1		2130	2790	0	3190	3940	2940	0	0	0	0	0	0	1.00:1.31:0:1.49:1.84:1.38:0:0:0:0:0:0	2500	0	1.00:0	48517	Uncharacterized protein R102.4
2485	112585	G3PLG7	0	2	1	1		4990	0	0	0	0	0	0	14100	0	0	0	7030	1.00:0:0:0:0:0:0:2.82:0:0:0:1.41	831	3520	0.24:1.00	68709	Kelch repeat and BTB domain-containing protein 10
2487	112843	G3P589	0	1	2	1	Carbamylation	0	0	0	0	0	0	16100	30100	16100	7860	13300	51800	0:0:0:0:0:0:2.04:3.83:2.05:1.00:1.69:6.59	0	22500	00:00:01	115069	Pumilio homolog 2
2490	120284	G3NUA9	0	6	1	1		0	0	0	15500	13900	13600	7180	0	0	0	0	0	0:0:0:1.00:0.90:0.88:0.46:0:0:0:0:0	7180	1200	6.00:1.00	13746	Putative peptidyl-tRNA hydrolase PTRHD1
2499	144533	G3NN64	0	3	2	1	Carbamylation	0	0	0	0	0	0	0	33600	28300	28000	24800	36900	0:0:0:0:0:0:0:1.20:1.01:1.00:0.88:1.32	0	25300	00:00:01	58223	Saposin / Dispersin
2502	144708	G3PBE3	0	3	1	1		0	0	0	0	0	0	5940	16000	15900	30800	15500	10500	0:0:0:0:0:0:0.19:0.52:0.52:1.00:0.50:0.34	0	15800	00:00:01	23434	Stonustoxin subunit alpha
2504	144869	G3P2J2	0	11	1	1		0	0	0	0	0	0	14700	16300	14700	0	18400	0	0:0:0:0:0:0:1.00:1.11:0.99:0:1.25:0	0	10700	00:00:01	10402	SH3 domain-binding glutamic acid-rich-like protein 3
2507	159103	G3PLD1	0	2	1	1		9770	0	0	0	0	0	0	0	16000	44200	0	0	0.22:0:0:0:0:0:0:0:0.36:1.00:0:0	1630	10000	0.16:1.00	64976	Mitochondrial import receptor subunit TOM70
2508	159179	G3PB49	0	6	1	1		0	0	0	0	0	0	0	0	7800	7050	12300	5210	0:0:0:0:0:0:0:0:1.11:1.00:1.74:0.74	0	5390	00:00:01	24782	Protein NLRC3
2510	162223	G3NML4	0	6	2	1	Carbamylation	0	0	0	0	1080	0	6530	3280	9820	888	0	0	0:0:0:0:1.21:0:7.36:3.69:11.06:1.00:0:0	179	3420	0.05:1.00	23326	Ras-related protein Ral-A
2520	176433	G3NMF7	0	4	1	1		0	0	0	0	0	0	0	4160	0	8600	0	12800	0:0:0:0:0:0:0:0.48:0:1.00:0:1.48	0	4260	00:00:01	30098	Inositol monophosphatase 1
2521	176435	G3PP50	0	3	1	1		0	0	0	0	0	8520	17900	0	0	4880	5530	10900	0:0:0:0:0:1.74:3.66:0:0:1.00:1.13:2.22	1420	6530	0.22:1.00	43440	Cathepsin E-A
2526	176687	G3N9A5	0	2	1	1	Carbamylation	0	6100	0	0	0	0	0	0	0	18600	0	28600	0:0.33:0:0:0:0:0:0:0:1.00:0:1.54	1020	7860	0.13:1.00	27416	15-hydroxyprostaglandin dehydrogenase [NAD+]
2538	205987	G3ND22	0	3	1	1		0	0	0	0	0	-	0	0	13200	0	56400	53400	0:0:0:0:0:-:0:0:1.00:0:4.27:4.05	0	20500	00:00:01	19896	Putative kinesin
2547	262163	G3PS52	0	5	1	1		5910	0	0	0	6840	6550	0	0	0	0	0	0	1.00:0:0:0:1.16:1.11:0:0:0:0:0:0	3220	0	1.00:0	19659	Ubiquitin-fold modifier-conjugating enzyme 1
2549	276743	G3P9M5	0	4	1	1		14900	10400	10200	9050	18200	11800	0	0	16200	0	0	0	1.00:0.70:0.68:0.61:1.22:0.79:0:0:1.08:0:0:0	12400	2690	4.62:1.00	21297	H-2 class II histocompatibility antigen gamma chain
2550	276764	G3P8L3	0	6	1	1		0	4470	0	0	5940	0	3990	0	0	0	0	0	0:1.00:0:0:1.33:0:0.89:0:0:0:0:0	1730	665	2.61:1.00	20751	39S ribosomal protein L12
2552	291940	G3P7W6	0	10	1	1		0	0	0	0	8020	6080	5410	0	0	0	0	0	0:0:0:0:1.00:0.76:0.67:0:0:0:0:0	2350	902	2.61:1.00	10065	Splicing factor 3B subunit 5
2555	324353	G3PYK5	0	5	1	1		6360	0	8090	6120	9520	0	0	0	0	0	0	0	1.00:0:1.27:0.96:1.50:0:0:0:0:0:0:0	5020	0	1.00:0	47271	Protein-lysine 6-oxidase
2559	381959	G3Q1P3	0	1	1	1		0	18400	0	29200	33900	20200	0	0	0	0	0	16400	0:1.00:0:1.58:1.84:1.10:0:0:0:0:0:0.89	16900	2730	6.20:1.00	110802	Myosin-X
2560	470769	G3P3P2	0	4	2	1	Acetylation (Protein N-term)	3880	0	0	0	0	0	4090	3470	3480	0	0	0	1.00:0:0:0:0:0:1.05:0.89:0.90:0:0:0	647	1840	0.35:1.00	45509	Proteasome non-ATPase regulatory subunit 6
