# Supplementary material for: Development of a Gill Assay Library for Ecological Proteomics of Threespine Sticklebacks (Gasterosteus aculeatus)
Source: Mol Cell Proteomics. 2018 Aug 9;17(11):2146–63. doi: 10.1074/mcp.RA118.000973 (PMC6210217; doi:10.1074/mcp.RA118.000973)
Supplement: supplemental Fig. S1 [file 139476_1_supp_181263_pd41z7.xlsx]

## Sheet: Sheet1
Protein	PANTHER-AC	KEGG KO
B0ZSJ9	PTHR23345:SF9
G3N3Z8	PTHR10779:SF2	K10419
G3N405	PTHR12916	K02268
G3N4A6	PTHR24023:SF509	K19721
G3N4E2	PTHR16675:SF129
G3N4J5	PTHR11937:SF149	K17260
G3N4P6	PTHR11689:SF64	K05022
G3N4Q5	PTHR10943:SF1	K03028
G3N4S6	PTHR11607:SF3	K12311
G3N4W6	PTHR10947	K01890
G3N4Y0	PTHR12924	K13249
G3N4Z0	PTHR11879	K14454
G3N4Z2	PTHR13817:SF5	K12567
G3N508	PTHR22964:SF44	K00907
G3N515	PTHR13817:SF5	K12567
G3N517	PTHR11937:SF197	K10354
G3N551	PTHR19944:SF50	K06752
G3N556	PTHR11599:SF14	K02729
G3N560	PTHR19944:SF56	K06752
G3N574	PTHR11743:SF28	K15040
G3N577	PTHR11937:SF187	K05692
G3N599	PTHR24265:SF13	K01333
G3N5C8	PTHR11547:SF19	K00933
G3N5E0	PTHR24371:SF15	K08123
G3N5E5	PTHR24371:SF11	K08121
G3N5F0	PTHR24068:SF38	K04552
G3N5F5	PTHR11177:SF37	K01183
G3N5N8	PTHR10829:SF13
G3N5P1	PTHR11761	K02894
G3N5R0	PTHR11963:SF4	K09611
G3N5R7	PTHR12411:SF14	K08568
G3N5V8	PTHR19965:SF22
G3N5X9	PTHR23239:SF29	K07607
G3N5Z9	PTHR23266
G3N634	PTHR11118	K14415
G3N640	PTHR10052:SF6	K02882
G3N656	PTHR24206:SF24
G3N680	PTHR18899	K21110
G3N683	#N/A
G3N6A4	PTHR10438	K12859
G3N6A9	PTHR11915:SF173	K04437
G3N6B1	PTHR22594:SF16	K01893
G3N6B5	PTHR11108:SF1	K01772
G3N6B7	PTHR11533:SF163	K08776
G3N6D8	PTHR22952:SF92	K05870
G3N6F2	PTHR11533:SF4	K01254
G3N6F8	PTHR12674	K04797
G3N6G8	PTHR13697:SF13	K00850
G3N6H3	PTHR23048:SF7	K12751
G3N6N0	PTHR12538	K02976
G3N6Q1	PTHR10339	K19980
G3N6T9	PTHR24073:SF455	K07874
G3N6U1	PTHR11093	K04499
G3N6V3	PTHR10865:SF4	K11660
G3N6W9	PTHR24073:SF320	K07897
G3N6X3	PTHR22629	K05755
G3N6X8	PTHR11039:SF37	K18267
G3N6Y1	PTHR11039:SF37	K18267
G3N6Y6	PTHR24012:SF316	K13187
G3N6Z1	PTHR24012:SF316	K13187
G3N710	PTHR11468:SF1	K00688
G3N738	PTHR11071	K03767
G3N754	PTHR23430:SF34	K11251
G3N766	PTHR11592:SF12	K00432
G3N792	PTHR11559:SF125	K10809
G3N798	PTHR15447:SF9	K10798
G3N7B4	PTHR12199:SF3	K19016
G3N7F6	PTHR10288:SF100	K13210
G3N7F9	PTHR21237:SF25	K03687
G3N7I7	PTHR23382	K00025
G3N7J5	PTHR22850:SF95	K13221
G3N7R0	PTHR10574:SF239	K05635
G3N7S2	PTHR10548	K12892
G3N7U2	PTHR11668:SF216	K04354
G3N7V4	PTHR10619	K10365
G3N7W0	PTHR10619	K10365
G3N7Z3	PTHR23152:SF7	K00164
G3N7Z5	PTHR23075:SF4	K17681
G3N810	PTHR11071:SF191	K03767
G3N816	PTHR11902:SF5	K01689
G3N821	PTHR13936:SF12	K05759
G3N836	PTHR11921:SF8	K00235
G3N858	PTHR11599:SF46	K02738
G3N886	PTHR13711:SF144	K11295
G3N896	PTHR22796:SF2
G3N8C5	PTHR10502:SF25	K17089
G3N8D5	PTHR24072:SF100	K04513
G3N8H8	PTHR11609:SF3	K01587
G3N8I6	PTHR11467:SF20	K11275
G3N8I8	PTHR18929:SF85	K09583
G3N8J1	PTHR10484	K11254
G3N8K7	PTHR11412:SF81	K03990
G3N8M1	PTHR11412:SF81	K03990
G3N8P2	PTHR16675:SF129
G3N8Q3	PTHR19269:SF41	K09290
G3N8Q7	PTHR10992:SF281	K13706
G3N8R2	PTHR11599:SF45	K02739
G3N8S9	PTHR11606:SF10	K00261
G3N8T1	PTHR15337:SF1	K20356
G3N8V1	PTHR24103:SF249	K12034
G3N8X9	PTHR11937:SF187	K05692
G3N946	PTHR16719	K02260
G3N952	PTHR11595:SF20	K15410
G3N963	PTHR23222	K17081
G3N982	PTHR24106:SF58
G3N9B9	PTHR10548	K12892
G3N9I0	PTHR23310	K08762
G3N9J8	PTHR13140:SF325	K10352
G3N9J9	PTHR13140:SF325	K10352
G3N9K1	PTHR10082:SF15	K06464
G3N9L2	PTHR13140:SF325	K10352
G3N9L6	PTHR13140:SF325	K10352
G3N9L9	PTHR13140:SF325	K10352
G3N9S3	PTHR12990:SF7	K22556
G3N9S5	PTHR10338:SF24	K19015
G3N9T5	PTHR11937:SF175	K18584
G3N9W2	PTHR10082:SF28	K05719
G3N9W9	PTHR22992:SF83	K06238
G3N9Y5	PTHR11373:SF4	K22544
G3N9Z4	PTHR11373:SF4	K21413
G3NA14	PTHR23155
G3NA51	PTHR10574:SF79	K06246
G3NA52	PTHR24072:SF104	K07860
G3NA55	PTHR11670:SF32	K01681
G3NA57	PTHR10660:SF6	K06697
G3NA75	PTHR11019:SF4	K05687
G3NA85	PTHR10082:SF28	K05719
G3NAC3	PTHR15468:SF6
G3NAK4	#N/A
G3NAK7	PTHR10224:SF5
G3NAN9	PTHR15551:SF4	K06084
G3NAP5	PTHR10857:SF22
G3NAS7	PTHR10589:SF24	K05609
G3NAV6	PTHR11461:SF135	K13963
G3NB07	PTHR10829:SF12	K20520
G3NB21	PTHR10122	K02265
G3NB34	PTHR11700:SF8	K02969
G3NB36	PTHR12409	K09550
G3NB86	PTHR11937:SF166	K16575
G3NBA2	PTHR15224	K03941
G3NBD5	PTHR23359	K00939
G3NBE6	PTHR23189:SF42	K13219
G3NBF5	PTHR24023:SF42	K19721
G3NBG1	PTHR23189:SF42	K13219
G3NBG2	PTHR13691:SF16	K02938
G3NBI5	PTHR10655:SF13	K06130
G3NBJ8	PTHR23430:SF19	K11251
G3NBM8	PTHR10114:SF1	K02920
G3NBQ0	PTHR23239:SF152	K07611
G3NBS1	PTHR23074:SF82	K12196
G3NBT2	PTHR11994	K02868
G3NBU5	PTHR13140:SF260	K17751
G3NBU9	PTHR18914:SF22	K05700
G3NBX6	PTHR23115:SF109	K03231
G3NBX9	PTHR23365:SF1	K14396
G3NBY3	PTHR23348
G3NBY4	PTHR23115:SF104	K03231
G3NC03	PTHR10660:SF5	K06696
G3NC09	PTHR10108:SF741	K21971
G3NC33	PTHR11712:SF227	K00665
G3NC34	PTHR23115:SF109	K03231
G3NC46	PTHR11743:SF12	K15040
G3NC51	PTHR11561:SF3	K01596
G3NCA2	PTHR18884	K16944
G3NCB3	PTHR10502:SF29	K17095
G3NCD1	PTHR11071:SF116	K09565
G3NCE4	PTHR24027:SF267	K05689
G3NCE7	PTHR10183	K06875
G3NCF7	PTHR15240:SF5
G3NCG1	PTHR18929:SF52	K13984
G3NCH3	PTHR15268:SF16	K13112
G3NCL3	PTHR18866:SF33	K01965
G3NCR2	PTHR10548:SF11	K12893
G3NCW8	PTHR18976:SF12	K08760
G3NCX3	PTHR18976:SF12	K08760
G3NCY2	PTHR18976:SF2	K04524
G3ND27	PTHR11430:SF66	K04097
G3ND28	PTHR10083:SF172	K03999
G3ND40	PTHR24023:SF481	K19719
G3ND57	PTHR24023:SF481	K19721
G3ND77	PTHR12305:SF40	K18080
G3ND86	PTHR18929:SF56	K09582
G3NDA3	PTHR11429	K17269
G3NDB2	PTHR10971:SF5	K02180
G3NDE0	PTHR11559:SF155	K15743
G3NDE4	PTHR15469	K03960
G3NDG2	PTHR23428	K11252
G3NDG3	PTHR11915:SF252	K10388
G3NDM9	PTHR11941:SF53	K05605
G3NDN8	PTHR11941:SF53	K05605
G3NDQ7	PTHR14168:SF4	K06737
G3NDR8	PTHR11247:SF8	K01074
G3NDS5	PTHR10652:SF1	K17261
G3NDS8	PTHR11353	K09497
G3NDV9	PTHR11777:SF9	K01872
G3NDY5	PTHR11588:SF75	K07374
G3NDY7	PTHR23413:SF10	K02912
G3NE33	PTHR11426	K11253
G3NE52	PTHR23239:SF136	K07605
G3NE74	PTHR18889:SF12
G3NE77	PTHR18889:SF12
G3NE83	PTHR11524	K02937
G3NE92	PTHR18860	K16197
G3NEB5	PTHR24012:SF301	K13091
G3NEH8	PTHR11606:SF10	K00261
G3NEJ2	PTHR24214:SF9	K19867
G3NEJ8	PTHR11205	K02989
G3NEM3	PTHR11260:SF165	K05021
G3NEN5	PTHR10119:SF17	K01886
G3NEW0	PTHR13140:SF344	K10352
G3NEX9	PTHR13140:SF344	K10352
G3NEY3	PTHR13140:SF344	K10352
G3NF12	PTHR13140:SF344	K10352
G3NF26	PTHR22992:SF86	K06238
G3NF46	PTHR24205:SF3	K14380
G3NFA6	PTHR23429:SF0	K00036
G3NFB6	PTHR19972:SF4
G3NFC1	PTHR11073:SF5	K08057
G3NFD1	PTHR11711:SF124	K07944
G3NFD3	PTHR19269:SF40	K09290
G3NFG6	PTHR20981	K02889
G3NFI8	PTHR24023:SF58	K19719
G3NFL4	PTHR10681:SF101	K20011
G3NFS9	PTHR14005	K03254
G3NFV5	PTHR10288:SF97	K13162
G3NFX0	PTHR23406:SF20	K00029
G3NFX6	PTHR10661:SF4	K06086
G3NFY2	PTHR10953	K10685
G3NFZ5	PTHR24214
G3NG11	PTHR10792	K02896
G3NG17	PTHR12599:SF5	K01724
G3NG21	PTHR22904:SF316	K16365
G3NG23	PTHR11414	K13907
G3NG28	PTHR14154:SF2	K22139
G3NG36	PTHR10701:SF2	K11086
G3NG58	PTHR10965	K02923
G3NGD3	PTHR11311	K19471
G3NGF8	PTHR24012:SF271	K13201
G3NGG6	PTHR24012:SF301	K13091
G3NGH7	PTHR24023:SF54	K06236
G3NGI8	PTHR11639
G3NGJ3	PTHR24103:SF250
G3NGJ4	PTHR11639
G3NGM5	PTHR18976:SF12	K08760
G3NGN5	PTHR18976:SF12	K08760
G3NGP6	PTHR19307:SF12
G3NGQ4	PTHR10745:SF0	K01880
G3NGR6	PTHR18976:SF2	K04524
G3NGS3	PTHR16565	K22286
G3NGS6	PTHR11955:SF80	K08752
G3NGT0	PTHR11027:SF0	K08758
G3NGT2	PTHR11699:SF18	K00294
G3NGT4	PTHR16566	K22287
G3NGU5	PTHR11710	K02966
G3NGV7	PTHR13110	K12622
G3NGX4	PTHR11588:SF54	K07375
G3NGX5	PTHR11465	K03781
G3NGY8	PTHR10334:SF179
G3NH06	PTHR11732:SF192	K00002
G3NH26	PTHR11091:SF0	K00029
G3NH29	PTHR18860	K16197
G3NH30	PTHR24023:SF385	K06237
G3NH50	PTHR11039:SF3
G3NH53	PTHR24023:SF485	K06237
G3NH73	PTHR24011:SF233	K13126
G3NHE9	PTHR11449	K02908
G3NHF5	PTHR10266	K00413
G3NHG8	PTHR11803	K09022
G3NHI0	PTHR18860	K16197
G3NHJ8	PTHR23420	K01251
G3NHK8	PTHR24048:SF70	K17307
G3NHQ7	PTHR11588:SF75	K07374
G3NHR1	PTHR24272:SF5	K08648
G3NHU9	PTHR11590	K05625
G3NHX0	PTHR18860	K16197
G3NHX9	PTHR22904:SF310	K17766
G3NHY1	PTHR31195
G3NI04	PTHR24011:SF233	K13126
G3NI09	PTHR11915:SF238	K04437
G3NI10	PTHR23239:SF136	K07605
G3NI19	PTHR23239:SF136	K07605
G3NI22	PTHR10678:SF4	K03036
G3NI23	PTHR23239:SF136	K07605
G3NI35	#N/A
G3NI37	PTHR11749	K01783
G3NI60	PTHR19277:SF97
G3NI89	PTHR24207:SF0	K16676
G3NIA5	PTHR22589:SF51	K08766
G3NIE9	PTHR23155
G3NIG2	PTHR11652	K02973
G3NIH3	PTHR23239:SF124	K07604
G3NII0	PTHR13215
G3NIL3	PTHR11699:SF126	K00149
G3NIN3	PTHR23239:SF124	K07604
G3NIP4	PTHR11624:SF56	K00162
G3NIS8	PTHR11346:SF95	K06831
G3NIT1	PTHR21141:SF30	K02942
G3NIT4	PTHR23239:SF124	K07604
G3NIW2	PTHR10476:SF4	K12191
G3NIZ7	PTHR13759:SF3	K08870
G3NIZ8	PTHR18919:SF67	K07508
G3NJ02	PTHR11588:SF75	K07374
G3NJ11	PTHR10715	K02934
G3NJ18	PTHR11599:SF10	K02727
G3NJ23	PTHR11886:SF33	K10417
G3NJ27	PTHR24369:SF10	K08120
G3NJ38	PTHR24371:SF5	K08126
G3NJ48	PTHR11778:SF0	K01875
G3NJ62	PTHR19959:SF124	K10407
G3NJ73	PTHR24093:SF276	K05850
G3NJ74	PTHR11014:SF51	K08660
G3NJ86	PTHR11699:SF151	K00128
G3NJB7	PTHR11743:SF28	K15040
G3NJE7	PTHR11699:SF151	K00128
G3NJJ5	PTHR11977:SF27	K05768
G3NJJ9	PTHR10574:SF36	K06243
G3NJK8	PTHR23064:SF2	K05865
G3NJL5	PTHR12550:SF20	K16641
G3NJL7	PTHR13976:SF31
G3NJM4	PTHR10857:SF2
G3NJM6	PTHR23064:SF2	K05865
G3NJM9	PTHR18949:SF0	K12327
G3NJN6	PTHR10529:SF107	K06826
G3NJN7	PTHR11977:SF27	K05768
G3NJP8	PTHR11627	K01623
G3NJQ8	PTHR11524:SF13	K02936
G3NJR1	PTHR23410	K02932
G3NJR4	PTHR13738:SF12	K10371
G3NJS1	PTHR24264	K01312
G3NJU3	PTHR23049:SF33	K12757
G3NJU9	PTHR14167:SF23	K13738
G3NJV1	PTHR10335	K14563
G3NJV2	PTHR11461:SF30	K03912
G3NJX4	PTHR22761:SF12	K12198
G3NJY5	PTHR11780	K03942
G3NK47	PTHR11615:SF115	K03934
G3NK49	PTHR23333:SF24	K14012
G3NK74	PTHR23115:SF125	K03267
G3NK79	PTHR11711:SF118	K07943
G3NK83	PTHR10516:SF272	K09568
G3NKB4	PTHR10064:SF2
G3NKC0	PTHR10223	K03029
G3NKG0	PTHR23169:SF10	K10386
G3NKG7	PTHR12345:SF3	K17254
G3NKK3	PTHR24023:SF164	K06237
G3NKM8	PTHR24023:SF449	K06237
G3NKS5	PTHR11639:SF57
G3NKU0	PTHR23236
G3NKU2	PTHR24012:SF284	K12741
G3NKU7	PTHR24259:SF33	K01334
G3NKW6	PTHR23115:SF115	K03231
G3NL45	PTHR22992:SF7	K17495
G3NL81	PTHR12219	K03937
G3NL85	PTHR22055
G3NL92	PTHR15832
G3NL96	PTHR10709:SF15	K05757
G3NLD8	PTHR10627:SF34
G3NLG7	PTHR12381:SF11	K12888
G3NLI0	#N/A
G3NLI3	#N/A
G3NLJ0	PTHR10902	K02917
G3NLL1	PTHR24011:SF246	K12838
G3NLM4	PTHR10555:SF6	K17920
G3NLN2	PTHR23001	K03262
G3NLP1	PTHR18939	K14000
G3NLQ0	PTHR16284
G3NLQ5	PTHR11913:SF12	K05765
G3NLS0	PTHR11670:SF30	K01681
G3NLT5	PTHR11547	K00933
G3NLU0	PTHR10827:SF47
G3NLV0	PTHR13120	K12834
G3NLY4	PTHR10516:SF111	K09575
G3NLZ3	PTHR10837:SF8	K01481
G3NM83	PTHR22855:SF13	K01969
G3NMA2	PTHR20854:SF26	K01092
G3NMA5	PTHR31148	K11095
G3NMA6	PTHR20854:SF26	K01092
G3NME9	PTHR10293	K07390
G3NMF2	PTHR12146	K02947
G3NMG1	PTHR11915:SF234	K10381
G3NMG2	PTHR12411:SF270
G3NMI6	PTHR10677:SF20	K04523
G3NMK8	PTHR11461:SF157	K03984
G3NMQ4	PTHR19431	K02930
G3NMS3	PTHR19900:SF55
G3NMS6	PTHR10366:SF32	K01711
G3NMS8	PTHR11451:SF23	K01868
G3NMT1	PTHR18884:SF65	K04557
G3NMV1	PTHR18952:SF77	K01672
G3NMW5	PTHR24316:SF253	K11152
G3NMW7	PTHR11599:SF11	K02730
G3NMX5	PTHR10082:SF6	K06525
G3NMY8	PTHR11412:SF88	K03910
G3NN08	PTHR24215	K09377
G3NN19	PTHR11412:SF88	K03910
G3NN33	PTHR11921:SF8	K00235
G3NN36	PTHR11412:SF88	K03910
G3NN62	PTHR22792	K11090
G3NN91	PTHR10996:SF20	K00058
G3NN97	PTHR23050:SF155	K02183
G3NNC7	PTHR11557	K01749
G3NNG5	PTHR23073:SF9	K03029
G3NNH5	PTHR10121	K20471
G3NNI3	PTHR21141	K02943
G3NNI9	PTHR24023:SF441	K06236
G3NNK6	PTHR24023:SF54	K06236
G3NNM8	PTHR11412:SF80	K03910
G3NNS2	PTHR11592:SF5	K00432
G3NNT7	PTHR11527:SF21	K09546
G3NNX0	PTHR13723:SF20
G3NP29	PTHR35073:SF1
G3NP39	PTHR12096	K06063
G3NPA2	PTHR12022	K00417
G3NPA8	PTHR19969:SF8	K04438
G3NPB4	PTHR18860	K06630
G3NPC5	PTHR24259	K01340
G3NPD3	PTHR11915:SF252	K10388
G3NPF4	PTHR10653:SF2	K10364
G3NPG0	PTHR17416
G3NPK9	PTHR10658
G3NPP1	PTHR11461:SF142	K13963
G3NPT9	PTHR18884:SF64	K16942
G3NPV3	PTHR23030:SF19	K12200
G3NPZ4	PTHR11955:SF61	K08752
G3NQ00	PTHR10366:SF259	K02377
G3NQ31	PTHR22812:SF88	K11587
G3NQ43	PTHR15481	K14325
G3NQ86	PTHR13814
G3NQ97	PTHR13814:SF3
G3NQ98	PTHR22847	K12857
G3NQA7	PTHR13814:SF3
G3NQD7	PTHR11339:SF248	K13908
G3NQF3	PTHR11911:SF64	K00088
G3NQG1	PTHR22992:SF14
G3NQG7	PTHR11599:SF16	K02726
G3NQJ2	PTHR23073	K03064
G3NQQ1	PTHR10621:SF3	K10839
G3NQQ4	PTHR11599:SF11	K02730
G3NQS8	PTHR11963:SF9	K01255
G3NQT2	PTHR11963:SF9	K01255
G3NQT9	PTHR11632:SF37	K00234
G3NQU6	PTHR19277
G3NQW1	PTHR10372:SF1
G3NQY4	PTHR12962:SF3
G3NR03	PTHR11820:SF74
G3NR25	PTHR19325:SF314	K04004
G3NR28	PTHR24259:SF70	K01315
G3NR43	PTHR15730:SF0
G3NR69	PTHR11941:SF55	K13238
G3NR74	PTHR10836	K10705
G3NR75	PTHR10562:SF10	K12160
G3NRD6	PTHR11034:SF18	K18266
G3NRF1	PTHR23315:SF53	K02105
G3NRF8	PTHR18959:SF40	K20526
G3NRG4	PTHR11431:SF37	K18495
G3NRG5	PTHR10489:SF480	K06491
G3NRI7	PTHR10173:SF26	K07304
G3NRK0	PTHR11489	K02998
G3NRM0	PTHR10288:SF93	K17392
G3NRQ2	PTHR18976:SF10	K08757
G3NRR7	PTHR13140:SF317	K10352
G3NRT5	PTHR11540:SF16	K00026
G3NRT7	PTHR10722	K02885
G3NRW0	PTHR10548:SF7	K12893
G3NRY2	PTHR23001	K03238
G3NRZ0	PTHR24023:SF119	K06238
G3NS10	PTHR11937:SF165	K12314
G3NS16	PTHR13814:SF9	K03898
G3NS36	PTHR24070:SF198	K07836
G3NS60	PTHR24031:SF212	K13182
G3NS66	PTHR24073:SF366	K07889
G3NS97	PTHR13865:SF25	K05701
G3NSA9	PTHR10901:SF5	K22030
G3NSB3	PTHR10363	K01372
G3NSC0	PTHR10516:SF134	K09569
G3NSD2	PTHR23118	K01648
G3NSD7	PTHR10338:SF97
G3NSE0	PTHR10504:SF66	K05399
G3NSG7	PTHR10632	K22470
G3NSH6	PTHR24316:SF2	K12405
G3NSJ9	PTHR11846:SF2	K01939
G3NSK3	PTHR10410:SF3	K03247
G3NSK6	PTHR10127:SF294	K13624
G3NSL4	PTHR10127:SF294	K13624
G3NSP1	PTHR10909:SF152	K00252
G3NSP8	PTHR10516:SF247	K09575
G3NSQ4	PTHR11588:SF74	K07375
G3NSQ5	PTHR14353:SF8	K12561
G3NST4	PTHR24155
G3NSV9	PTHR11695:SF470
G3NSW4	PTHR10574:SF253	K06241
G3NSW8	PTHR10083:SF195	K15619
G3NSX6	PTHR23239:SF28	K07610
G3NT01	PTHR11461:SF27	K09501
G3NT21	PTHR24089:SF227	K14684
G3NT23	PTHR11588:SF75	K07374
G3NT34	PTHR11588:SF75	K07374
G3NT37	PTHR11680:SF1	K00600
G3NT46	PTHR18959:SF43
G3NT48	PTHR11071:SF58	K09567
G3NT55	PTHR11544	K09276
G3NTC1	PTHR10025:SF30	K00288
G3NTC2	PTHR11817:SF1	K00873
G3NTD1	PTHR11571:SF101	K00799
G3NTD6	PTHR15184:SF39	K02132
G3NTE5	PTHR14200	K02264
G3NTG1	PTHR15346	K10424
G3NTI7	PTHR13814:SF11
G3NTJ1	PTHR11721	K02900
G3NTK4	PTHR24023:SF441	K06237
G3NTN4	PTHR11208:SF30	K13198
G3NTN9	PTHR23048:SF3	K05738
G3NTT6	PTHR11599:SF12	K02725
G3NTX4	PTHR10584:SF24	K00856
G3NTX8	PTHR18884:SF50	K16940
G3NU32	PTHR18914:SF22	K05700
G3NU46	PTHR12777	K11096
G3NU54	PTHR11202:SF12	K06274
G3NU76	PTHR12737:SF17	K01482
G3NU90	PTHR10288:SF97	K13162
G3NU97	PTHR11885	K02953
G3NUA6	PTHR15351:SF2
G3NUE5	PTHR11215
G3NUF7	PTHR10292:SF7	K04646
G3NUK7	PTHR11941:SF24	K07511
G3NUK8	PTHR13693:SF57	K00639
G3NUM3	PTHR24210:SF8
G3NUM7	PTHR12850:SF11	K02975
G3NUQ2	PTHR22992:SF23	K08132
G3NUQ4	PTHR11977:SF21	K10369
G3NUQ7	PTHR24023:SF58	K19719
G3NUU3	PTHR11991
G3NUV8	PTHR13707:SF30	K01027
G3NUX2	PTHR19972
G3NUY1	PTHR22820:SF27	K04364
G3NUY7	PTHR12758
G3NUZ2	PTHR19325:SF312	K03996
G3NV10	PTHR18837	K10031
G3NV62	PTHR23073:SF12	K03066
G3NVD0	PTHR11547:SF24	K00933
G3NVG1	PTHR18929:SF60	K08056
G3NVH8	PTHR24031:SF182	K12823
G3NVH9	PTHR22573:SF37	K01835
G3NVI7	PTHR23169:SF7	K10383
G3NVJ3	PTHR22812:SF86	K11586
G3NVM6	PTHR12306:SF16	K02310
G3NVR3	PTHR11946:SF11	K01870
G3NVS1	PTHR19277:SF28
G3NVU9	PTHR10277:SF35	K01640
G3NVV4	PTHR10109	K19481
G3NVX4	PTHR11071:SF226	K09564
G3NVX5	PTHR22981:SF44	K00020
G3NVX9	PTHR23359:SF58	K00939
G3NVY1	PTHR24073:SF358	K07903
G3NW14	PTHR11811	K00033
G3NW20	PTHR24011:SF265	K13126
G3NW21	PTHR31606:SF2	K22524
G3NW33	PTHR23049:SF10	K12758
G3NW52	PTHR11599:SF13	K02728
G3NW60	PTHR11071:SF63	K03768
G3NW63	PTHR12964	K03950
G3NW84	PTHR11579:SF3	K00573
G3NW99	PTHR22594:SF10	K22503
G3NWF1	PTHR11260:SF185	K05024
G3NWG9	PTHR11467:SF20	K11275
G3NWK1	PTHR10555:SF129	K17917
G3NWK6	PTHR22870:SF123	K11493
G3NWQ0	PTHR12644:SF1	K05754
G3NWR9	PTHR10104	K04381
G3NWV4	PTHR24093:SF258	K05853
G3NWV8	PTHR24402:SF206
G3NWW5	PTHR11783:SF51	K01025
G3NX08	PTHR18919:SF5	K07509
G3NX15	PTHR11902	K01689
G3NX30	PTHR14353:SF6	K13536
G3NX53	PTHR10030:SF2	K01206
G3NX82	PTHR22917:SF1	K08115
G3NX96	PTHR24265:SF81	K01323
G3NXB0	PTHR10919:SF24	K15717
G3NXB8	PTHR11260:SF128	K00799
G3NXC0	PTHR23151:SF8	K00658
G3NXC1	PTHR22745:SF0	K13784
G3NXD1	PTHR11260:SF128	K00799
G3NXE2	PTHR11879	K14454
G3NXI7	PTHR19375:SF156	K03283
G3NXL0	PTHR10288:SF102	K12886
G3NXM9	PTHR11670:SF30	K01681
G3NXQ8	PTHR12733:SF3	K02127
G3NXT2	PTHR13937	K03252
G3NXU1	PTHR11571:SF119	K00799
G3NXV9	PTHR12356
G3NXW0	PTHR22904:SF34	K09560
G3NXX5	PTHR11937:SF165	K12314
G3NY15	PTHR11306:SF0	K13443
G3NY30	PTHR19143:SF187
G3NY35	PTHR11627	K01623
G3NY66	PTHR11260:SF176	K01800
G3NY67	PTHR19411	K12873
G3NY82	PTHR24214:SF32
G3NY86	PTHR11469:SF5	K01810
G3NYB9	PTHR13080:SF4	K02130
G3NYF4	PTHR11960:SF4	K03259
G3NYH5	PTHR10548:SF81	K12893
G3NYH7	PTHR24031:SF194	K18655
G3NYJ1	PTHR19134:SF230	K06478
G3NYK5	PTHR11937:SF187	K05692
G3NYL1	PTHR18952:SF87	K18246
G3NYT4	PTHR12786:SF2	K12827
G3NYU5	PTHR18864	K17975
G3NYX4	PTHR14241:SF15
G3NYX9	PTHR19961:SF34	K17276
G3NYZ2	PTHR14241:SF13
G3NYZ5	PTHR11847	K02877
G3NZ10	PTHR10732	K02962
G3NZ46	PTHR23236:SF8	K03258
G3NZ50	PTHR11153:SF19
G3NZ72	PTHR12411:SF314	K01275
G3NZ97	PTHR23239:SF124	K07604
G3NZ99	PTHR11461:SF31	K04525
G3NZC6	PTHR11815:SF3	K01900
G3NZC9	PTHR18884	K16944
G3NZD4	PTHR24048:SF68	K18262
G3NZE0	PTHR23239:SF136	K07605
G3NZF4	PTHR23239:SF136	K07605
G3NZG1	PTHR10061	K01070
G3NZH1	PTHR11590:SF6	K05625
G3NZH7	PTHR10887:SF340	K14326
G3NZI2	PTHR20854:SF5	K01082
G3NZL2	PTHR12546:SF38	K22125
G3NZM5	PTHR23338:SF16	K12623
G3NZN3	PTHR23049:SF37	K12757
G3NZP9	PTHR19900:SF56	K12558
G3NZQ3	PTHR11309:SF83
G3NZU2	PTHR24031:SF195	K11594
G3NZW5	PTHR23152:SF5	K00164
G3P017	PTHR23105:SF36	K02865
G3P018	PTHR11127	K02875
G3P026	PTHR11444:SF2	K01756
G3P038	PTHR22981:SF51	K00020
G3P046	PTHR22912:SF20	K00382
G3P073	PTHR13738:SF2	K10371
G3P082	PTHR13738:SF2	K12046
G3P0C4	PTHR11915:SF208
G3P0D8	PTHR13738:SF2	K10371
G3P0E3	PTHR13697:SF13	K00850
G3P0G5	PTHR31367:SF0	K01081
G3P0J1	PTHR15222	K03957
G3P0J7	PTHR11521:SF4	K12046
G3P0L1	PTHR13832:SF262	K04457
G3P0M6	PTHR11475:SF49	K10788
G3P0M8	PTHR12411:SF284	K10788
G3P0W0	PTHR10513:SF15	K03954
G3P0X6	PTHR40388:SF1
G3P0X9	PTHR46096:SF3	K07818
G3P111	PTHR23257	K08849
G3P125	PTHR14218:SF15	K01279
G3P132	PTHR21141:SF3	K02941
G3P140	PTHR11946	K01866
G3P172	PTHR11134:SF12	K12392
G3P185	PTHR12932:SF18
G3P186	PTHR15240:SF3	K19387
G3P1A2	PTHR10602	K03237
G3P1A8	PTHR23238:SF3	K13209
G3P1B0	PTHR23049:SF9	K10351
G3P1C3	PTHR12485	K18164
G3P1D2	PTHR23091:SF201	K20791
G3P1P3	PTHR10286:SF7	K01507
G3P1P4	PTHR11835:SF42	K00030
G3P1P8	PTHR11769:SF20	K01197
G3P1R3	PTHR10496	K02974
G3P1V1	PTHR11071:SF181	K09565
G3P1X6	PTHR10909:SF211	K00253
G3P1Y0	PTHR18884:SF2	K16943
G3P1Z9	PTHR10502:SF29	K17095
G3P236	PTHR10856:SF10	K13886
G3P266	PTHR10516:SF247	K09575
G3P2D0	PTHR10168	K03676
G3P2D5	PTHR18860	K16197
G3P2G3	PTHR10555:SF72	K17918
G3P2H2	PTHR10077	K04281
G3P2I2	PTHR10077	K04281
G3P2J3	PTHR23048:SF7	K12751
G3P2M0	PTHR10666:SF94	K08770
G3P2N4	PTHR11353	K04077
G3P2N5	PTHR11743:SF12	K15040
G3P2N9	PTHR24012:SF319	K11294
G3P2R6	PTHR10772	K04078
G3P2T0	PTHR13156	K03939
G3P2U9	PTHR11467:SF10	K11275
G3P2V3	PTHR11404:SF6	K04564
G3P2X2	PTHR18929:SF49	K17264
G3P2Y2	PTHR18919:SF80	K00626
G3P331	PTHR11695:SF470
G3P366	PTHR19856
G3P386	PTHR19877	K03246
G3P398	PTHR13936:SF12	K05759
G3P3A2	PTHR24011:SF131	K13160
G3P3A6	PTHR23222	K17080
G3P3C4	PTHR10653:SF2	K10364
G3P3C7	PTHR13936:SF12	K05759
G3P3D2	PTHR11822	K00031
G3P3F3	PTHR19288:SF37	K19269
G3P3G2	PTHR11566:SF35	K14754
G3P3G8	PTHR11353	K09493
G3P3H9	PTHR24211:SF1
G3P3J6	PTHR10804:SF89
G3P3K4	PTHR10648:SF9	K03456
G3P3L5	PTHR23115:SF5	K12852
G3P3M1	PTHR10943:SF2	K03032
G3P3U1	PTHR11260:SF172	K00799
G3P3U6	PTHR23407:SF5	K22255
G3P3X2	PTHR11545:SF3	K02872
G3P450	PTHR11852	K16795
G3P457	PTHR11815	K01900
G3P467	PTHR11039:SF3
G3P492	PTHR19955:SF118	K06499
G3P4B9	PTHR24012:SF309	K12741
G3P4E0	PTHR11808:SF15	K01758
G3P4E3	PTHR11653:SF3
G3P4L3	PTHR23345:SF10
G3P4L7	PTHR12664:SF2	K12839
G3P4Q2	PTHR24352:SF32	K06068
G3P4Q3	PTHR12868	K03965
G3P4R4	PTHR24093:SF241	K01539
G3P4V7	PTHR23105	K12845
G3P4W2	PTHR24373:SF95
G3P507	PTHR18929:SF38	K09584
G3P513	PTHR13711:SF178	K09273
G3P544	PTHR11453:SF12	K06573
G3P546	PTHR13769:SF2	K14462
G3P550	PTHR21049	K12666
G3P584	PTHR11851:SF119	K00415
G3P594	PTHR14256:SF4	K03948
G3P597	PTHR23077:SF69	K13525
G3P5A8	PTHR11851:SF116	K00414
G3P5B7	PTHR10151:SF21	K01122
G3P5D0	PTHR18916	K17262
G3P5E5	PTHR23345:SF9
G3P5E9	PTHR24215	K09377
G3P5F9	PTHR13806:SF19	K07192
G3P5G9	PTHR23345:SF9
G3P5J3	PTHR11461:SF13	K09821
G3P5J6	PTHR10372:SF3	K10387
G3P5K0	PTHR23345:SF9
G3P5K7	PTHR23345:SF9
G3P5L4	PTHR23345:SF9
G3P5P8	PTHR24211:SF2
G3P5V0	PTHR10871	K02964
G3P5Y3	PTHR10501	K11091
G3P5Y4	PTHR24006:SF381	K11836
G3P621	#N/A
G3P625	#N/A
G3P652	PTHR11599:SF5	K02732
G3P654	PTHR10953:SF144	K03178
G3P692	PTHR11699:SF144	K14085
G3P6A7	PTHR10971:SF11	K14298
G3P6B4	PTHR11220:SF26
G3P6H8	PTHR10454:SF13	K01370
G3P6I9	PTHR21139	K01803
G3P6J7	PTHR13140:SF325	K10352
G3P6K2	PTHR23281:SF19	K08007
G3P6L9	PTHR13140:SF325	K10352
G3P6Q1	PTHR11902:SF10	K01689
G3P6R2	PTHR11624:SF49	K00615
G3P6R3	PTHR11226:SF3	K11718
G3P6S6	PTHR11528:SF44	K09487
G3P6U5	PTHR24072:SF129	K04393
G3P6V9	PTHR24369:SF6	K08118
G3P6W9	PTHR23305	K19788
G3P722	PTHR11915:SF173	K04437
G3P738	PTHR11915:SF173	K04437
G3P773	PTHR10555:SF14	K17923
G3P778	PTHR10653:SF2	K10364
G3P7C9	PTHR23244:SF292	K14966
G3P7D6	PTHR11915:SF236	K21073
G3P7F1	PTHR10869:SF40	K00472
G3P7H3	PTHR12675:SF7	K14943
G3P7H4	PTHR11329:SF1
G3P7H9	PTHR10623:SF13	K10436
G3P7K3	PTHR10829:SF9	K20520
G3P7K9	PTHR23003:SF6	K12887
G3P7L3	PTHR10836	K00134
G3P7N4	PTHR11353:SF63	K09495
G3P7R2	PTHR11566:SF23	K01528
G3P7U0	PTHR24212:SF1	K06273
G3P7V9	PTHR19307:SF13
G3P804	PTHR10553	K12626
G3P805	PTHR24322:SF251	K11146
G3P819	PTHR12225	K06691
G3P846	PTHR19338	K17781
G3P856	PTHR10574:SF261	K06240
G3P857	PTHR13887	K13299
G3P893	PTHR11592:SF12	K00432
G3P8D8	PTHR11588:SF54	K07375
G3P8F3	PTHR11387:SF14	K02267
G3P8H5	PTHR11846:SF1	K01939
G3P8J2	PTHR11588:SF61	K07375
G3P8K6	PTHR19375:SF156	K03283
G3P8K8	PTHR23151:SF8	K00658
G3P8K9	PTHR11809	K02935
G3P8L5	PTHR24316:SF251	K08683
G3P8V3	PTHR10909:SF224	K03522
G3P8V7	PTHR31230
G3P8W9	PTHR23048:SF9	K12749
G3P8Y4	PTHR23089:SF3	K02503
G3P8Z0	PTHR23139:SF53	K12837
G3P8Z5	PTHR19269:SF37	K10373
G3P8Z9	PTHR19269:SF37	K10373
G3P920	PTHR10676:SF28	K10413
G3P931	PTHR19981:SF15	K06271
G3P942	PTHR24011:SF228	K13088
G3P970	PTHR10502:SF18	K17092
G3P982	PTHR24015:SF0	K17964
G3P997	PTHR10504:SF66
G3P9D3	PTHR11271:SF6	K01487
G3P9F1	PTHR24361:SF250	K04410
G3P9S4	PTHR11822	K00031
G3P9U7	PTHR22912:SF108	K22182
G3P9V8	PTHR11739:SF8	K01647
G3P9W0	PTHR11461:SF20	K03983
G3P9W8	PTHR11739:SF8	K01647
G3P9X2	PTHR10666:SF85
G3P9Y0	PTHR22855:SF14	K01966
G3P9Y2	PTHR24347:SF110	K04515
G3PA22	PTHR15941:SF11
G3PA34	PTHR11843	K02951
G3PA75	PTHR12452
G3PAD7	PTHR11673	K03263
G3PAD9	PTHR23074:SF72	K12196
G3PAI7	PTHR11546:SF17	K13218
G3PAK7	PTHR24214:SF1
G3PAM5	PTHR11216:SF54	K12472
G3PAN1	PTHR24361:SF250	K04410
G3PAP2	PTHR10548:SF10	K12890
G3PAV0	PTHR15016
G3PAZ5	PTHR10829:SF12	K20520
G3PAZ8	PTHR11783:SF55	K22523
G3PB57	PTHR24208	K19919
G3PB78	PTHR10827:SF39	K19934
G3PBB1	PTHR15481	K14325
G3PBD2	PTHR11915:SF226	K06115
G3PBF5	PTHR19269:SF40	K10375
G3PBH1	PTHR11540:SF17	K00016
G3PBH3	PTHR10856:SF20	K18619
G3PBK5	PTHR11216:SF66
G3PBL8	PTHR10857:SF10
G3PBM7	PTHR23309:SF9	K07515
G3PBP4	PTHR11220:SF3
G3PBP9	PTHR23257:SF30	K06272
G3PBQ0	PTHR24322:SF58	K00079
G3PBS8	PTHR24067:SF69	K10704
G3PBT3	PTHR15683:SF6
G3PBU9	PTHR11444:SF1	K01679
G3PBV0	PTHR11635:SF126	K04739
G3PBW2	PTHR19331:SF254
G3PBZ3	PTHR11831	K02997
G3PC06	PTHR11717:SF15	K14394
G3PC07	PTHR23151:SF52	K13997
G3PC16	PTHR13711:SF157	K10802
G3PC48	PTHR11409:SF42	K01488
G3PCD1	PTHR24214:SF9	K19867
G3PCD9	PTHR11851:SF129	K00415
G3PCE1	PTHR11588:SF90	K07374
G3PCE2	PTHR10502:SF17	K17091
G3PCG6	PTHR10666:SF99	K02977
G3PCK3	PTHR10934	K02883
G3PCM1	PTHR10574:SF251	K06244
G3PCM9	PTHR13140:SF318	K10352
G3PCP4	PTHR21594	K18732
G3PCP9	PTHR24072:SF107	K04392
G3PCT1	PTHR10900:SF12
G3PCU3	PTHR12258:SF11	K01112
G3PCV6	PTHR11461:SF148	K04525
G3PCY9	PTHR11961	K08738
G3PD63	PTHR11461:SF148	K04525
G3PD82	PTHR10548:SF86	K12893
G3PDC6	PTHR14212	K12843
G3PDD4	PTHR10641:SF17	K12860
G3PDF9	PTHR23189:SF15	K13214
G3PDH7	PTHR22992:SF23	K08132
G3PDM0	PTHR23343:SF5	K19926
G3PDM8	PTHR23343:SF5
G3PDN7	PTHR11935:SF80	K01069
G3PDR7	PTHR13094	K03966
G3PDS4	PTHR15316	K12825
G3PDT7	PTHR15316	K12825
G3PDV0	PTHR13718	K02981
G3PDW0	PTHR11278	K02993
G3PDW9	PTHR11594	K02978
G3PE20	PTHR11639
G3PE36	PTHR11468:SF6	K00688
G3PEE5	PTHR10516:SF272	K09568
G3PEH1	PTHR11915:SF241	K05699
G3PEH9	PTHR11955:SF57	K08756
G3PER0	PTHR19850	K04536
G3PET2	PTHR11653
G3PET4	PTHR24011:SF67
G3PET7	PTHR12000:SF3	K01369
G3PEU3	PTHR23056:SF17	K17610
G3PF08	PTHR16776
G3PF28	PTHR22797:SF28
G3PF41	PTHR12917:SF13	K11885
G3PF56	PTHR10661:SF125	K11247
G3PFA6	PTHR10548	K12896
G3PFB1	PTHR14024	K20287
G3PFB4	PTHR11546:SF19	K13159
G3PFE4	PTHR10454	K12799
G3PFE7	PTHR10454	K12799
G3PFG5	PTHR23408:SF1	K01847
G3PFG9	PTHR10953:SF142	K10684
G3PFH7	PTHR23343:SF5
G3PFJ5	PTHR11576:SF1	K19928
G3PFN1	PTHR23073:SF8	K03063
G3PFQ2	PTHR10288:SF101	K13210
G3PFS1	PTHR12707	K13114
G3PFS8	PTHR17600
G3PFW3	PTHR24072:SF129	K04393
G3PFX6	PTHR11547	K00933
G3PFX9	PTHR21294	K03521
G3PG37	PTHR11711:SF153	K07940
G3PG43	PTHR11599:SF11	K02725
G3PG45	#N/A
G3PG62	PTHR11935:SF8	K17725
G3PG75	PTHR15020:SF8	K05901
G3PG93	PTHR24023:SF119	K06238
G3PGA2	PTHR23257:SF346	K08847
G3PGC4	PTHR23348:SF36
G3PGE1	PTHR24023:SF443	K06238
G3PGE4	PTHR11673	K03263
G3PGE5	PTHR11699:SF27	K00140
G3PGH4	PTHR11346:SF97	K06830
G3PGH8	PTHR11504:SF3	K02266
G3PGL7	PTHR19277
G3PGM9	PTHR13720:SF22	K18595
G3PGN5	PTHR19277
G3PGN7	PTHR19277
G3PGN9	PTHR19277
G3PGT3	PTHR24360:SF15	K04369
G3PGT5	PTHR10366:SF259	K02377
G3PGZ8	PTHR23266:SF87	K06856
G3PH23	PTHR19237:SF21	K20371
G3PH27	PTHR12655:SF0	K17361
G3PH38	PTHR23266:SF87	K06856
G3PH67	PTHR10827:SF34
G3PH88	PTHR10516:SF290	K09570
G3PH93	PTHR10516:SF290	K09570
G3PHA5	PTHR23115:SF103	K03234
G3PHA9	PTHR21668:SF2	K03236
G3PHB3	PTHR12010:SF3	K02980
G3PHC6	PTHR24076:SF1	K09503
G3PHE5	PTHR11528	K04079
G3PHH2	PTHR11528
G3PHK6	PTHR24259:SF33
G3PHN3	PTHR18884	K16944
G3PHQ3	PTHR23138	K15306
G3PHS3	PTHR12381:SF41	K15047
G3PHS6	PTHR23115:SF112	K02358
G3PHT0	PTHR12381:SF41	K15047
G3PHW9	PTHR18966:SF162
G3PHX0	PTHR11516:SF1	K00166
G3PHY1	PTHR13822	K02134
G3PHY9	PTHR10516:SF25	K09571
G3PI13	PTHR18820:SF1
G3PI16	PTHR11216:SF62	K12469
G3PI27	PTHR19375:SF142	K03283
G3PI45	PTHR19957:SF90	K08488
G3PI49	PTHR11085:SF13	K11415
G3PI88	PTHR11726:SF9	K02866
G3PI97	PTHR11915:SF173	K04437
G3PIA0	PTHR11915:SF234	K10381
G3PIA8	PTHR11915:SF173	K04437
G3PIB7	PTHR11909:SF78	K08816
G3PIB8	PTHR24055:SF111	K04371
G3PID6	PTHR13030	K13988
G3PIF1	PTHR11915:SF271	K05699
G3PIF2	PTHR19443:SF4	K00844
G3PIF4	PTHR11339:SF259	K03900
G3PIG1	PTHR11588:SF56	K07375
G3PII4	PTHR23139	K12876
G3PIJ6	PTHR24093:SF258	K05853
G3PIK1	PTHR11216:SF67	K12476
G3PIL5	PTHR11941:SF43	K12663
G3PIR2	PTHR11599:SF47	K02731
G3PIR4	PTHR10677:SF20	K04523
G3PIW9	PTHR24073:SF317	K07904
G3PIX9	PTHR15351:SF4
G3PIZ2	PTHR23239:SF158	K12641
G3PIZ5	PTHR23239:SF158	K12641
G3PIZ9	PTHR24012:SF271	K13201
G3PJ10	PTHR10064:SF2	K02891
G3PJ14	PTHR10574:SF259	K06240
G3PJ29	PTHR10980:SF9	K12462
G3PJ37	PTHR24011:SF228	K13088
G3PJ42	PTHR19965	K12881
G3PJ54	PTHR23074:SF72	K12196
G3PJ62	PTHR15204
G3PJ63	PTHR13806:SF17	K07192
G3PJC8	PTHR11760:SF17	K02985
G3PJH2	PTHR11593	K02880
G3PJI1	PTHR12411:SF55	K01371
G3PJI4	PTHR10183:SF38	K08583
G3PJP0	PTHR19900:SF56	K12558
G3PJP7	PTHR23151:SF46	K09699
G3PJR4	PTHR12411:SF54	K01368
G3PJU0	PTHR23049:SF9	K10351
G3PJV2	PTHR23253:SF10	K03260
G3PJV6	PTHR11528	K04079
G3PK01	PTHR10856:SF18	K13882
G3PK14	PTHR11485:SF21	K14736
G3PK17	PTHR11461:SF53	K03911
G3PK24	PTHR11485:SF21	K14736
G3PK38	#N/A
G3PK97	PTHR11955:SF67	K08750
G3PKA1	PTHR15040:SF2
G3PKD0	PTHR23049:SF10	K12758
G3PKE0	PTHR11346:SF80	K10091
G3PKM0	PTHR10352	K03248
G3PKN4	PTHR14167:SF20	K20045
G3PKP7	PTHR12126:SF1	K03953
G3PKT8	PTHR10083:SF195	K15619
G3PKY9	PTHR12630:SF1	K08288
G3PL33	PTHR11442:SF10	K13822
G3PL48	PTHR11442:SF7	K13823
G3PL66	PTHR11442:SF7	K13823
G3PL74	PTHR11442:SF7	K13823
G3PL83	PTHR10183:SF139
G3PL97	PTHR23239:SF14	K07604
G3PL98	PTHR11442:SF10	K13822
G3PLA9	PTHR11442:SF7	K13823
G3PLD1	PTHR22904:SF178	K17768
G3PLE8	PTHR15184:SF32	K02133
G3PLQ9	PTHR24322:SF111	K00059
G3PLU2	PTHR10201:SF136	K18977
G3PLW5	PTHR13082:SF1	K14324
G3PLX6	PTHR10552	K11092
G3PLY0	PTHR10529:SF5	K06826
G3PM26	PTHR16222:SF13
G3PM31	PTHR19897:SF152	K22029
G3PM59	PTHR10744	K02949
G3PM61	PTHR10134:SF4	K00411
G3PMF2	PTHR12510	K19761
G3PMG0	PTHR11362:SF10
G3PMG7	PTHR11362:SF10
G3PMH5	PTHR11599:SF51	K02737
G3PMS8	PTHR24093:SF222	K01539
G3PMU0	PTHR24093:SF222	K01539
G3PMY2	PTHR21091:SF2	K01599
G3PN25	PTHR24031:SF195	K11594
G3PN26	PTHR10127	K18542
G3PN51	PTHR24055:SF161	K04371
G3PNB9	PTHR13140:SF314	K10352
G3PND0	PTHR10520:SF10	K11787
G3PNE1	PTHR12299:SF22	K13199
G3PNE8	PTHR11442:SF10	K13822
G3PNI6	PTHR12058	K05758
G3PNJ9	PTHR23239:SF35	K07604
G3PNK2	PTHR12399	K03251
G3PNK3	PTHR23239:SF112	K07605
G3PNL2	PTHR11556:SF11	K03841
G3PNM8	PTHR11556:SF11	K03841
G3PNN6	PTHR22850:SF82	K10752
G3PNP6	PTHR22604:SF14	K00214
G3PNP7	PTHR13586:SF2	K18749
G3PNR6	PTHR12411:SF57	K01365
G3PNT4	PTHR23430:SF37	K11251
G3PNT5	PTHR11363	K02925
G3PNV5	PTHR12611:SF4	K21799
G3PNV9	PTHR10681:SF66	K11188
G3PNY0	PTHR12274:SF1
G3PNY1	PTHR10314:SF48	K01697
G3PNZ9	PTHR15184:SF30	K02147
G3PP08	PTHR10497	K02901
G3PP25	PTHR10264:SF27
G3PP35	PTHR11825:SF2	K00826
G3PP48	PTHR11825:SF2	K00826
G3PP62	PTHR23239:SF14	K07604
G3PP78	PTHR11353	K09494
G3PP79	PTHR14200	K02264
G3PPA4	PTHR23411:SF5	K08058
G3PPE0	PTHR11260:SF177	K00799
G3PPI9	PTHR11875:SF56	K11290
G3PPJ1	PTHR10758:SF2	K03033
G3PPK5	PTHR18952:SF101	K18245
G3PPN6	PTHR11615:SF115	K03934
G3PPN8	PTHR11615:SF115	K03934
G3PPP0	PTHR10119:SF15	K14163
G3PPP6	PTHR10374:SF2	K01759
G3PPP7	PTHR12304:SF11
G3PPQ5	PTHR12304:SF11
G3PPW2	PTHR23147	K12891
G3PPX2	PTHR11937:SF175	K18584
G3PPX6	PTHR23281:SF14	K05762
G3PPX8	PTHR24076:SF1	K09503
G3PPY2	PTHR11728:SF12	K00006
G3PQ10	PTHR24023:SF481	K06236
G3PQ21	#N/A
G3PQ54	PTHR11985:SF1	K00111
G3PQ58	PTHR13140:SF260	K17751
G3PQ59	PTHR11469:SF3	K01810
G3PQ66	PTHR11588:SF75	K07374
G3PQ71	PTHR24012	K13195
G3PQA0	PTHR10901:SF15	K10370
G3PQE1	PTHR14165:SF3	K17266
G3PQL2	PTHR12441	K02131
G3PQV3	PTHR15444
G3PQW5	PTHR11692	K00602
G3PQW8	PTHR19143	K05717
G3PQX4	PTHR10956	K02910
G3PR19	PTHR24012	K13195
G3PR66	PTHR22932:SF3	K05309
G3PR69	PTHR21713:SF3	K03626
G3PR82	PTHR11349	K00940
G3PRF6	PTHR11523:SF10	K01540
G3PRJ5	PTHR10661:SF125	K11247
G3PRN6	PTHR11592	K05361
G3PRN9	PTHR14499:SF29	K21918
G3PRR5	PTHR15240:SF1
G3PRS4	PTHR15240:SF3	K19387
G3PRS7	PTHR11595	K03232
G3PRV2	PTHR23220:SF9	K06485
G3PRW2	PTHR13711:SF49	K11830
G3PRY3	PTHR24322:SF273
G3PRZ3	PTHR24254:SF8	K01313
G3PS27	PTHR24265:SF34	K01320
G3PS29	PTHR12713:SF12	K02152
G3PS42	PTHR21366:SF2	K05606
G3PS46	PTHR11431:SF37	K00522
G3PS47	PTHR24265:SF40	K01314
G3PS60	PTHR21141	K02943
G3PS82	PTHR13234:SF18	K08059
G3PSB5	PTHR22804:SF6	K06793
G3PSB6	PTHR22804:SF10	K06848
G3PSB9	PTHR18959:SF46
G3PSC5	PTHR11880	K02958
G3PSC8	PTHR21681	K03245
G3PSE6	PTHR10321:SF24	K12562
G3PSE7	PTHR10769	K02979
G3PSF8	PTHR23239:SF28	K07610
G3PSG8	PTHR10562	K12160
G3PSL9	PTHR22922:SF3	K18743
G3PSM5	PTHR19237:SF22	K20371
G3PSP8	PTHR11977:SF27	K05768
G3PSR5	PTHR11977:SF27	K05768
G3PSU2	PTHR24012:SF263	K13044
G3PT08	PTHR18884:SF67	K16942
G3PT20	PTHR10539	K03039
G3PT52	PTHR22594:SF4	K04567
G3PT54	PTHR11722	K02873
G3PT75	PTHR21500	K17292
G3PTA7	PTHR15240:SF4
G3PTD8	PTHR22801
G3PTJ2	PTHR19325:SF333	K04000
G3PTM9	PTHR22600:SF11	K12373
G3PTP1	PTHR11879	K14455
G3PTQ9	PTHR24023:SF387	K19721
G3PTU9	PTHR10840	K06875
G3PTW8	PTHR13017
G3PTX8	PTHR10707:SF8	K02263
G3PTY7	PTHR23105:SF29	K02936
G3PU02	PTHR23105:SF29	K02936
G3PU11	PTHR23359	K13800
G3PU89	PTHR19900:SF48
G3PUE2	PTHR10544	K02903
G3PUE5	PTHR13814:SF6
G3PUF6	PTHR19325:SF328
G3PUI2	PTHR22573:SF43	K15779
G3PUK5	PTHR13832	K17499
G3PUL8	PTHR23073:SF7	K03065
G3PUM8	PTHR11599:SF52	K02738
G3PUN8	PTHR11655	K02940
G3PUQ5	PTHR10681:SF75	K13279
G3PUT5	PTHR24314:SF8	K08764
G3PUU4	PTHR12411:SF285	K01363
G3PUX7	PTHR23220:SF22	K06480
G3PUY1	PTHR12286:SF4
G3PV50	PTHR10681:SF77	K11188
G3PV84	PTHR11566:SF54	K01528
G3PVD4	PTHR19325:SF338	K03997
G3PVD8	PTHR24093:SF219	K05853
G3PVG3	PTHR22811:SF37	K20346
G3PVK4	PTHR19981:SF15	K06271
G3PVK9	PTHR19269:SF41	K10373
G3PVM9	PTHR10460:SF2
G3PVS4	PTHR10849	K03941
G3PVS6	PTHR24012	K12894
G3PVT3	PTHR12411	K01366
G3PVU7	PTHR24320:SF59	K11161
G3PVW3	PTHR11695:SF401	K13953
G3PVY2	PTHR13711:SF181	K11295
G3PVY9	PTHR10394	K02995
G3PW05	PTHR10909:SF240	K00249
G3PW55	PTHR10621:SF2	K10839
G3PW56	PTHR10188:SF6	K01444
G3PW79	PTHR10245	K03627
G3PW84	PTHR10288:SF99	K13210
G3PWA9	PTHR15337:SF10	K05360
G3PWB1	PTHR10657	K09578
G3PWC5	PTHR23359:SF59	K00939
G3PWD3	PTHR10617:SF98	K00311
G3PWD7	PTHR23048:SF9	K12750
G3PWE5	PTHR11817:SF16	K00873
G3PWF4	PTHR11071:SF78	K05864
G3PWI3	PTHR19375:SF157	K09490
G3PWJ1	PTHR10371:SF3	K03943
G3PWK6	PTHR10709:SF10	K05757
G3PWM0	PTHR10809:SF40	K06096
G3PWM6	PTHR23280:SF20	K06107
G3PWU7	PTHR24023:SF42	K19721
G3PWX3	PTHR14068	K03253
G3PX42	PTHR18929:SF50	K09583
G3PX82	PTHR23138:SF91	K15304
G3PX83	PTHR10160:SF18	K00323
G3PXA9	PTHR13866:SF6
G3PXB8	PTHR10693:SF21	K17265
G3PXC5	PTHR19143:SF22	K03905
G3PXD6	PTHR24214:SF7
G3PXD9	PTHR24214:SF7
G3PXF9	PTHR19269:SF41	K10373
G3PXG1	PTHR24214:SF32
G3PXH5	PTHR11073:SF11	K08054
G3PXI6	PTHR11073:SF5	K08057
G3PXM2	PTHR10548:SF9	K21123
G3PXN4	PTHR11375:SF1	K18646
G3PXZ2	PTHR11963:SF13	K11142
G3PY06	PTHR10516	K09568
G3PY12	PTHR11913:SF15	K05765
G3PY18	PTHR10732	K02962
G3PY72	PTHR10502:SF28	K17093
G3PY88	PTHR10502:SF26	K16646
G3PY97	PTHR19900:SF36
G3PY99	PTHR24089:SF217	K05863
G3PYA1	PTHR23049:SF37	K12757
G3PYB9	PTHR10589:SF19	K05611
G3PYI5	PTHR11830	K02984
G3PYJ5	PTHR11475:SF49	K10788
G3PYL5	PTHR11595:SF20	K15410
G3PYQ5	PTHR11021	K12625
G3PYR8	PTHR10683:SF6	K00616
G3PYU0	PTHR24012:SF93	K12885
G3PYU1	PTHR13683:SF230	K01379
G3PYU7	PTHR22962:SF132
G3PYV4	PTHR10082:SF3
G3PYX7	PTHR24208:SF26	K14365
G3PYY3	PTHR10819	K07048
G3PZ05	PTHR10160:SF21	K00323
G3PZ67	PTHR13344	K03952
G3PZ70	PTHR10693:SF10
G3PZ73	PTHR24006:SF351	K11843
G3PZ83	PTHR11521:SF4	K12046
G3PZB5	PTHR11375:SF2	K18647
G3PZF2	PTHR23048:SF2	K12749
G3PZH4	PTHR21262	K21138
G3PZH5	PTHR12910:SF2	K11352
G3PZJ8	PTHR10083:SF18
G3PZK8	PTHR14149:SF15	K16848
G3PZL3	PTHR23117:SF11	K00942
G3PZL5	PTHR10454:SF144	K04396
G3PZM5	PTHR18884:SF55	K16939
G3PZP5	PTHR23359:SF68	K00944
G3PZQ2	PTHR23309	K00022
G3PZQ4	PTHR11452:SF15	K01189
G3PZR9	PTHR10502:SF25	K17089
G3PZS2	PTHR11661	K02870
G3PZT1	PTHR11586:SF1	K15437
G3PZU4	PTHR12932:SF16
G3PZV8	PTHR11835:SF34	K00030
G3PZX4	PTHR23338:SF17	K11088
G3Q010	PTHR22912:SF106	K00383
G3Q017	PTHR24093:SF280	K05853
G3Q023	PTHR11904:SF1	K00772
G3Q040	PTHR15083	K03962
G3Q055	PTHR22762:SF51	K05546
G3Q069	PTHR13020	K14012
G3Q083	PTHR11216:SF60	K12483
G3Q087	PTHR12391:SF2	K05756
G3Q089	PTHR24115:SF380	K10396
G3Q0F7	PTHR10540:SF6	K03249
G3Q0I0	PTHR11931:SF8	K01834
G3Q0J5	PTHR23348
G3Q0J6	PTHR23348:SF40
G3Q0J8	PTHR23348:SF40
G3Q0K0	PTHR24096:SF167	K18660
G3Q0K3	PTHR11260:SF161	K03233
G3Q0L3	PTHR11904:SF16	K03783
G3Q0N5	PTHR24089:SF195	K05863
G3Q0R8	PTHR19876	K05236
G3Q0S3	PTHR10183
G3Q0S4	PTHR24071	K07936
G3Q0U2	PTHR13968:SF3	K12884
G3Q0Y1	PTHR15941:SF9
G3Q134	PTHR10372:SF6	K05690
G3Q162	PTHR11954:SF6	K07253
G3Q163	PTHR11502	K02991
G3Q1B8	PTHR19325:SF23	K03995
G3Q1B9	PTHR19325:SF23	K03995
G3Q1C4	PTHR24321:SF3	K00019
G3Q1H7	PTHR13865:SF26	K06098
G3Q1J0	PTHR11117	K01899
G3Q1L3	PTHR11627	K01623
G3Q1N7	#N/A
G3Q1P2	PTHR23348:SF16
G3Q1S1	PTHR15941:SF12
G3Q1V3	PTHR11461:SF156	K04001
G3Q1V4	PTHR11458	K01698
G3Q223	PTHR23239:SF14	K07604
G3Q226	PTHR20852:SF43	K01915
G3Q232	PTHR19868	K14753
G3Q236	PTHR24012:SF295	K13044
G3Q281	PTHR11910:SF6	K02137
G3Q286	PTHR11977:SF29	K05768
G3Q289	PTHR11977:SF29	K05768
G3Q297	PTHR11871:SF2	K04354
G3Q2B0	PTHR11647:SF56	K07528
G3Q2C5	PTHR19965	K12881
G3Q2D6	PTHR12119	K00418
G3Q2E0	PTHR18929:SF48	K09580
G3Q2F6	PTHR19375:SF136	K09489
G3Q2M4	PTHR10224:SF3
G3Q2S2	PTHR15468:SF2
G3Q2S7	PTHR11407:SF22	K13915
G3Q2T5	PTHR23180:SF214	K12486
G3Q2T8	PTHR23239:SF107	K07604
G3Q2U5	PTHR23239:SF14	K07604
G3Q2W6	PTHR23239:SF14	K07604
G3Q2W9	PTHR23239:SF14	K07604
G3Q2X7	PTHR23239:SF14	K07604
G3Q2Y3	PTHR23315:SF12	K10056
G3Q303	PTHR24214:SF0
G3Q306	PTHR24214:SF0
G3Q307	PTHR11827:SF58	K10951
G3Q310	PTHR10639:SF2	K04645
G3Q317	PTHR13976:SF34	K12898
G3Q329	PTHR23239:SF157	K07611
G3Q330	PTHR16560	K22290
G3Q335	PTHR23276
G3Q378	PTHR18914:SF24	K05691
G3Q393	PTHR11915:SF250	K06114
G3Q395	PTHR10657	K09579
G3Q3A5	PTHR11875:SF56	K11290
G3Q3C4	PTHR11143	K02898
G3Q3C6	PTHR11952:SF6	K00972
G3Q3F0	PTHR10372:SF6	K05690
G3Q3R9	PTHR11375:SF2	K18647
G3Q3S1	PTHR12232:SF5
G3Q3S9	PTHR11599:SF41	K02739
G3Q3X8	PTHR19981:SF7	K06271
G3Q3Z6	PTHR10639:SF1	K04644
G3Q402	PTHR19269:SF41	K10373
G3Q407	PTHR19269:SF37	K10373
G3Q409	PTHR21431	K04798
G3Q410	PTHR23416:SF1	K05304
G3Q434	PTHR22573:SF44	K00760
G3Q439	PTHR22802
G3Q452	PTHR10742:SF235	K03334
G3Q461	PTHR11941:SF12	K05607
G3Q486	PTHR12700	K02138
G3Q487	PTHR12611:SF1	K21772
G3Q4A3	PTHR19143:SF23	K03904
G3Q4A5	PTHR19143:SF172	K03903
G3Q4A9	PTHR19143:SF172	K03903
G3Q4E3	#N/A
G3Q4G2	PTHR10836	K00134
G3Q4G3	PTHR11581:SF7	K02987
G3Q4H0	PTHR11412:SF81	K03990
G3Q4H1	PTHR11581:SF7	K02987
G3Q4K5	PTHR10454:SF30	K02187
G3Q4L2	PTHR10454:SF30	K02187
G3Q4L7	PTHR24023:SF510	K06237
G3Q4P6	PTHR11566:SF23	K01528
G3Q4P9	PTHR21485:SF3	K21749
G3Q4Q0	PTHR19961:SF32	K17336
G3Q4R3	PTHR24067:SF79	K10580
G3Q4T1	PTHR12779:SF3	K05747
G3Q4U8	PTHR23077:SF63	K13525
G3Q4W5	PTHR11412:SF81	K03990
G3Q4X5	PTHR11412:SF81	K03990
G3Q4X7	PTHR11412:SF81	K03990
G3Q4Z0	PTHR11588:SF54	K07375
G3Q520	PTHR13305	K11130
G3Q548	PTHR16026:SF1
G3Q568	PTHR18949:SF0	K12327
G3Q578	PTHR11931:SF10	K01834
G3Q588	PTHR23420:SF2	K01251
G3Q5E8	PTHR11904:SF16	K03783
G3Q5E9	PTHR10288:SF101	K13210
G3Q5I4	PTHR12785	K12829
G3Q5J2	PTHR11915:SF236	K21073
G3Q5J4	PTHR11915:SF236	K21073
G3Q5K7	PTHR11937:SF190	K17260
G3Q5L3	PTHR13303	K09549
G3Q5T5	PTHR11590:SF42	K03917
G3Q5U8	PTHR10681:SF75	K13279
G3Q603	PTHR11695:SF5	K13948
G3Q613	PTHR10438	K03671
G3Q616	PTHR24031:SF219	K13178
G3Q639	PTHR13140:SF335	K10352
G3Q659	PTHR11758:SF8	K02957
G3Q6D2	PTHR12653	K03949
G3Q6E1	PTHR24031:SF182	K12823
G3Q6F5	PTHR23169:SF7	K10383
G3Q6G6	PTHR24078:SF123	K09523
G3Q6I1	PTHR19944	K08055
G3Q6K2	PTHR13140:SF317	K10352
G3Q6Q8	PTHR24031:SF212	K13182
G3Q6S8	PTHR11787:SF1	K17255
G3Q6T4	PTHR11999:SF37
G3Q6U3	PTHR11977:SF13	K10368
G3Q6X0	PTHR11544	K06099
G3Q6X8	PTHR18884:SF47	K16938
G3Q700	PTHR23073:SF13	K03062
G3Q719	PTHR10856:SF16	K13886
G3Q724	PTHR12199:SF3	K19016
G3Q761	PTHR11875:SF34	K11279
G3Q780	PTHR12742:SF2
G3Q789	PTHR11955:SF65	K08751
G3Q7B6	PTHR22748	K10771
G3Q7I3	PTHR19375:SF173	K04043
G3Q7P7	PTHR15415:SF7	K17785
G3Q7P8	PTHR10759:SF5	K02915
G3Q7Q5	PTHR23382	K00025
G3Q7S0	PTHR11952:SF1	K00963
G3Q870	PTHR18866	K01958
G3Q874	PTHR11353	K09496
G3Q875	PTHR13738:SF7	K10371
G3Q8D2	PTHR19900:SF48
G3Q8E3	PTHR12302:SF2	K15979
G3Q8E8	PTHR11732:SF133
G3Q8F4	PTHR14592:SF10
G3Q8G0	PTHR23348:SF40
G3Q8G6	PTHR24369:SF5	K04660
G3Q8G8	PTHR24371:SF54	K08122
G3Q8L2	PTHR18937:SF168	K13999
G3Q8M5	PTHR11353:SF22	K09498
G3Q8R1	PTHR19900:SF43	K12557
G3Q8R9	PTHR11583:SF2	K02153
G3Q8T6	PTHR18916:SF29	K04648
G3Q8Z7	PTHR24152
G3Q930	PTHR24012:SF252	K13187
G3Q932	PTHR10183:SF268	K03853
G3Q933	PTHR24012:SF252	K13187
G3Q946	PTHR10829:SF5	K06106
G3Q972	PTHR21569:SF4	K02960
G3Q989	PTHR19370:SF80	K00326
G3Q990	PTHR10697:SF5
G3Q9D9	PTHR11639:SF69
G3Q9F3	PTHR24031:SF226	K03257
G3Q9G8	PTHR10302	K03111
G3Q9H4	PTHR14965
G3Q9H8	PTHR10342:SF212	K01137
G3Q9J4	PTHR10338:SF14	K19015
G3Q9K3	PTHR11693:SF22	K02136
G3Q9L0	PTHR19375:SF90	K09486
G3Q9L4	PTHR19375:SF156	K03283
G3Q9Q7	PTHR11461:SF27	K09501
G3Q9S7	PTHR11547	K00933
G3Q9U7	PTHR18919:SF79	K00626
G3Q9Y8	PTHR10292:SF7	K04646
G3Q9Y9	PTHR12386	K02140
G3QA13	PTHR10826:SF1	K15414
G3QA18	PTHR11527:SF114	K04455
G3QA29	PTHR10066:SF51	K01195
G3QA72	PTHR22904:SF296	K09553
G3QA89	PTHR12912	K21870
G3QA91	PTHR10430:SF10	K11187
G3QAD0	PTHR22747:SF11	K11276
G3QAE4	PTHR22912:SF33	K04727
G3QAF5	PTHR23281:SF14	K05763
G3QAG4	PTHR10476:SF2	K12197
G3QAG9	PTHR19961:SF32	K17336
G3QAJ2	PTHR18959:SF40	K20526
G3QAQ6	PTHR11915:SF205	K06115
G3QAT3	PTHR12231:SF4	K06089
G3QAV5	PTHR10555:SF72	K17918
G3QB34	PTHR11353:SF58	K09498
G3QB97	PTHR13711:SF157	K10802
G3QBE9	PTHR10003:SF33	K04565
G3QBG8	PTHR23257:SF30	K06272
G3QBK3	PTHR11353:SF60	K09500
G3QBK5	PTHR11353:SF60	K09500
G3QBK7	PTHR11627	K01623
G3QBL0	PTHR10548:SF87	K12890
G3QBL6	PTHR11620	K02893
G3QBM9	PTHR19325:SF346	K01335
G3QBP3	PTHR23151:SF9	K00627
G3QBP8	PTHR11468:SF5	K00688
G3QBS8	PTHR11516:SF28	K00161
G3QBS9	PTHR10681:SF101	K03386
G3QBT3	PTHR15184:SF7	K02145
G3QBU5	PTHR24089:SF195	K05863
G3QBZ5	PTHR19375:SF136	K09489
G3QC01	PTHR18884:SF54	K16939
G3QC15	PTHR11647:SF57
G3QC32	PTHR11134:SF9	K11825
G3QC79	PTHR11406:SF4	K00927
G3QC81	PTHR10281:SF23	K17278
G3QC88	PTHR19443:SF12	K00844
G3QC90	PTHR10829:SF1
G3QCC3	PTHR24012:SF295	K13044
G3QCD6	PTHR22546
G3QCJ5	PTHR11743:SF13	K05862
G3QCM9	PTHR11759	K02955
G3QCP0	PTHR20903	K09548
I7LRE8	PTHR21558
Q804E3	PTHR18959	K20526
Q804E4	PTHR11599:SF10	K02727
Q94SH8	PTHR22888	K02261
	1506	1307
