# Supplementary material for: Development of a Gill Assay Library for Ecological Proteomics of Threespine Sticklebacks (Gasterosteus aculeatus)
Source: Mol Cell Proteomics. 2018 Aug 9;17(11):2146–63. doi: 10.1074/mcp.RA118.000973 (PMC6210217; doi:10.1074/mcp.RA118.000973)
Supplement: supplemental Fig. S1 [file 139476_1_supp_181273_pd41z8.xlsx]

## Sheet: Peptide IDs
MXAKLSBH-Gill, Peptide report created on 07/16/2018
Experiment: MXAKLSBH-Gill
	Peak List Generator: DataAnalysis (Bruker Daltonics)
		Version: 4.4
		Charge States Calculated: True
		Deisotoped: True
		Textual Annotation: unknown
		Database Name: the uniprot_gasac27248_07Feb2014klipped_validated_update16May2015_withdecoy database
			Version: 27Jun2015
			Taxonomy: All Entries
			Number of Proteins: 56090
		Does database contain common contaminants?: Yes
	Search Engine Set: 3 Search Engines
		Search Engine: Mascot
			Version: 2.2.07
			Samples: All Samples
			Fragment Tolerance: 0.020 Da (Monoisotopic)
			Parent Tolerance: 20 PPM (Monoisotopic)
			Fixed Modifications:
			Variable Modifications: -18 on ST (Dehydrated), +14 on DE (Methyl), +42 on Peptide N-Terminal (Acetyl), +43 on Peptide N-Terminal (Carbamyl), +80 on STY (Phospho), +57 on C (Carbamidomethyl), +43 on K (Carbamyl)
			Database: the uniprot_gasac27248_07Feb2014klipped_validated_update16May2015_withdecoy database (27Jun2015, 56090 entries)
			Digestion Enzyme: Trypsin
			Max Missed Cleavages: 1
			Probability Model:
				JL0010-MS3GM_2-A,5_01_4786 (peptides_1_0_0.mzid): LFDR Model, Classifier data: Bayes, Good (50%) m:54.6/s:15.2 m:38.9/s:4.29 m:NA m:42.3/s:19.6, Bad (50%) m:13.0/s:9.31 m:37.0/s:3.68 m:NA m:3.71/s:4.78 [all charge states]
				JL0010-MS7GM_2-B,5_01_4744 (peptides_1_0_0.mzid): LFDR Model, Classifier data: Bayes, Good (50%) m:56.8/s:14.6 m:38.1/s:4.46 m:NA m:44.3/s:19.5, Bad (50%) m:12.3/s:9.77 m:37.6/s:4.22 m:NA m:3.40/s:4.59 [all charge states]
				JL0010-MS14GM_2-C,5_01_4761 (peptides_1_0_0.mzid): LFDR Model, Classifier data: Bayes, Good (50%) m:47.8/s:13.2 m:37.9/s:4.38 m:NA m:36.0/s:17.1, Bad (50%) m:15.9/s:8.41 m:35.1/s:3.62 m:NA m:4.16/s:5.23 [all charge states]
				JL0010-MS17GF_2-D,5_01_4789 (peptides_1_0_0.mzid): LFDR Model, Classifier data: Bayes, Good (50%) m:51.3/s:11.9 m:38.6/s:3.86 m:NA m:38.0/s:15.9, Bad (50%) m:16.2/s:8.49 m:36.3/s:3.41 m:NA m:4.41/s:5.20 [all charge states]
				JL0010-MS18GF_2-E,5_01_4790 (peptides_1_0_0.mzid): LFDR Model, Classifier data: Bayes, Good (50%) m:51.1/s:13.1 m:38.7/s:4.03 m:NA m:38.5/s:17.0, Bad (50%) m:14.5/s:8.63 m:36.7/s:3.56 m:NA m:3.94/s:5.01 [all charge states]
				JL0010-MS20GF_2-F,5_01_4791 (peptides_1_0_0.mzid): LFDR Model, Classifier data: Bayes, Good (50%) m:52.3/s:13.6 m:38.9/s:4.14 m:NA m:39.8/s:17.9, Bad (50%) m:13.6/s:8.49 m:37.0/s:3.55 m:NA m:3.70/s:4.58 [all charge states]
				BL0001-AK7GM_2-A,6_01_4767 (peptides_1_0_0.mzid): LFDR Model, Classifier data: Bayes, Good (50%) m:49.2/s:12.6 m:36.0/s:4.92 m:NA m:36.6/s:17.2, Bad (50%) m:15.8/s:8.74 m:35.1/s:3.92 m:NA m:4.36/s:5.18 [all charge states]
				BL0001-AK16GM_2-B,6_01_4768 (peptides_1_0_0.mzid): LFDR Model, Classifier data: Bayes, Good (50%) m:50.6/s:13.1 m:36.8/s:4.80 m:NA m:38.2/s:17.5, Bad (50%) m:14.9/s:8.97 m:35.5/s:3.91 m:NA m:4.06/s:4.92 [all charge states]
				BL0001-AK22GM_2-C,6_01_4769 (peptides_1_0_0.mzid): LFDR Model, Classifier data: Bayes, Good (50%) m:51.4/s:13.8 m:37.0/s:4.83 m:NA m:39.2/s:18.3, Bad (50%) m:13.8/s:9.21 m:35.9/s:3.87 m:NA m:3.96/s:4.79 [all charge states]
				BL0001-AK11GF_2-D,6_01_4770 (peptides_1_0_0.mzid): LFDR Model, Classifier data: Bayes, Good (50%) m:51.3/s:14.0 m:37.3/s:4.74 m:NA m:39.3/s:18.2, Bad (50%) m:13.3/s:9.00 m:36.0/s:3.92 m:NA m:3.71/s:4.68 [all charge states]
				BL0001-AK12GF_2-E,6_01_4771 (peptides_1_0_0.mzid): LFDR Model, Classifier data: Bayes, Good (50%) m:53.2/s:14.7 m:37.7/s:4.75 m:NA m:41.2/s:19.2, Bad (50%) m:14.7/s:9.10 m:35.9/s:3.86 m:NA m:4.10/s:4.99 [all charge states]
				BL0001-AK13GF_2-F,6_01_4772 (peptides_1_0_0.mzid): LFDR Model, Classifier data: Bayes, Good (50%) m:54.3/s:15.1 m:38.0/s:4.56 m:NA m:41.7/s:19.4, Bad (50%) m:14.3/s:9.15 m:35.8/s:3.82 m:NA m:3.99/s:5.04 [all charge states]
				JL0005-LS1GM_2-A,7_01_4773 (peptides_1_0_0.mzid): LFDR Model, Classifier data: Bayes, Good (50%) m:52.9/s:14.3 m:37.3/s:4.78 m:NA m:41.5/s:18.4, Bad (50%) m:13.5/s:9.49 m:36.1/s:3.95 m:NA m:3.81/s:4.84 [all charge states]
				JL0005-LS4GM_2-B,7_01_4774 (peptides_1_0_0.mzid): LFDR Model, Classifier data: Bayes, Good (50%) m:49.6/s:13.1 m:36.4/s:5.00 m:NA m:38.2/s:17.4, Bad (50%) m:13.7/s:8.91 m:35.6/s:4.08 m:NA m:3.82/s:4.69 [all charge states]
				JL0005-LS10GM_2-C,7_01_4775 (peptides_1_0_0.mzid): LFDR Model, Classifier data: Bayes, Good (50%) m:50.6/s:12.7 m:36.3/s:4.88 m:NA m:38.1/s:17.0, Bad (50%) m:15.7/s:8.81 m:35.0/s:3.82 m:NA m:4.31/s:5.15 [all charge states]
				JL0005-LS6GF_2-D,7_01_4776 (peptides_1_0_0.mzid): LFDR Model, Classifier data: Bayes, Good (50%) m:50.0/s:12.1 m:35.9/s:5.07 m:NA m:37.0/s:16.7, Bad (50%) m:17.7/s:8.22 m:34.6/s:3.99 m:NA m:5.09/s:5.62 [all charge states]
				JL0005-LS8GF_2-E,7_01_4777 (peptides_1_0_0.mzid): LFDR Model, Classifier data: Bayes, Good (50%) m:51.1/s:13.0 m:36.4/s:4.99 m:NA m:38.9/s:17.8, Bad (50%) m:14.6/s:9.18 m:35.6/s:3.97 m:NA m:4.00/s:4.88 [all charge states]
				JL0005-LS12GF_2-F,7_01_4778 (peptides_1_0_0.mzid): LFDR Model, Classifier data: Bayes, Good (50%) m:52.8/s:13.9 m:36.7/s:5.13 m:NA m:41.3/s:18.3, Bad (50%) m:14.1/s:9.17 m:35.8/s:4.03 m:NA m:4.06/s:4.95 [all charge states]
				JL0005-BH6GM_2-A,8_01_4779 (peptides_1_0_0.mzid): LFDR Model, Classifier data: Bayes, Good (50%) m:53.8/s:14.9 m:37.4/s:4.92 m:NA m:42.6/s:19.1, Bad (50%) m:12.7/s:9.28 m:36.4/s:3.97 m:NA m:3.69/s:4.69 [all charge states]
				JL0005-BH9GM_2-B,8_01_4780 (peptides_1_0_0.mzid): LFDR Model, Classifier data: Bayes, Good (50%) m:54.4/s:14.8 m:37.5/s:4.85 m:NA m:42.9/s:19.1, Bad (50%) m:13.8/s:9.49 m:36.1/s:3.95 m:NA m:3.88/s:4.90 [all charge states]
				JL0005-BH10GM_2-C,8_01_4781 (peptides_1_0_0.mzid): LFDR Model, Classifier data: Bayes, Good (50%) m:53.1/s:14.1 m:37.3/s:4.85 m:NA m:41.3/s:18.5, Bad (50%) m:13.6/s:9.08 m:36.0/s:3.99 m:NA m:3.97/s:4.91 [all charge states]
				DK0028-1G1F_2-D,8_01_4783 (peptides_1_0_0.mzid): LFDR Model, Classifier data: Bayes, Good (50%) m:53.8/s:15.0 m:38.6/s:4.43 m:NA m:41.9/s:19.1, Bad (50%) m:13.4/s:8.93 m:36.7/s:3.68 m:NA m:3.83/s:4.86 [all charge states]
				DK0028-1G2F_2-E,8_01_4784 (peptides_1_0_0.mzid): LFDR Model, Classifier data: Bayes, Good (50%) m:54.1/s:15.6 m:38.6/s:4.41 m:NA m:42.3/s:19.5, Bad (50%) m:12.3/s:9.04 m:37.2/s:3.91 m:NA m:3.57/s:4.69 [all charge states]
				DK0028-1G4F_2-F,8_01_4785 (peptides_1_0_0.mzid): LFDR Model, Classifier data: Bayes, Good (50%) m:54.5/s:15.6 m:38.6/s:4.41 m:NA m:43.0/s:19.7, Bad (50%) m:12.0/s:9.30 m:37.5/s:3.89 m:NA m:3.45/s:4.60 [all charge states]
		Search Engine: PEAKS Studio
			Version: 8.0 (2016-09-08)
			Samples: All Samples
			Fragment Tolerance: 0.020 Da (Monoisotopic) (JL0010-MS3GM_2-A,5_01_4786 (peptides_1_0_0.mzid), JL0010-MS3GM_2-A,5_01_4786 (peptides_1_0_0.mzid), JL0010-MS3GM_2-A,5_01_4786 (peptides_1_0_0.mzid), JL0010-MS7GM_2-B,5_01_4744 (peptides_1_0_0.mzid), JL0010-MS7GM_2-B,5_01_4744 (peptides_1_0_0.mzid), JL0010-MS14GM_2-C,5_01_4761 (peptides_1_0_0.mzid), JL0010-MS17GF_2-D,5_01_4789 (peptides_1_0_0.mzid), JL…
			Parent Tolerance: 20 PPM (Monoisotopic) (JL0010-MS3GM_2-A,5_01_4786 (peptides_1_0_0.mzid), JL0010-MS3GM_2-A,5_01_4786 (peptides_1_0_0.mzid), JL0010-MS3GM_2-A,5_01_4786 (peptides_1_0_0.mzid), JL0010-MS7GM_2-B,5_01_4744 (peptides_1_0_0.mzid), JL0010-MS7GM_2-B,5_01_4744 (peptides_1_0_0.mzid), JL0010-MS14GM_2-C,5_01_4761 (peptides_1_0_0.mzid), JL0010-MS17GF_2-D,5_01_4789 (peptides_1_0_0.mzid), JL0010…
			Fixed Modifications:
			Variable Modifications: -128 on I (Gln deletion) (BL0001-AK22GM_2-C,6_01_4769 (peptides_1_0_0.mzid), BL0001-AK22GM_2-C,6_01_4769 (peptides_1_0_0.mzid), BL0001-AK22GM_2-C,6_01_4769 (peptides_1_0_0.mzid), JL0005-LS4GM_2-B,7_01_4774 (peptides_1_0_0.mzid), JL0005-LS4GM_2-B,7_01_4774 (peptides_1_0_0.mzid), JL0005-LS4GM_2-B,7_01_4774 (peptides_1_0_0.mzid), JL0005-BH9GM_2-B,8_01_4780 (peptides_1_0_0.mzi…
			Database: the Gasac_07Feb14klipped database (27Jun2015, 0 entries)
			Digestion Enzyme: Trypsin
			Max Missed Cleavages: 2
			Probability Model:
				JL0010-MS3GM_2-A,5_01_4786 (peptides_1_0_0.mzid): Peptide Prophet with Delta Mass Correction (No decoys found) [all charge states]
				JL0010-MS7GM_2-B,5_01_4744 (peptides_1_0_0.mzid): Peptide Prophet with Delta Mass Correction (No decoys found) [all charge states]
				JL0010-MS14GM_2-C,5_01_4761 (peptides_1_0_0.mzid): Peptide Prophet with Delta Mass Correction (No decoys found) [all charge states]
				JL0010-MS17GF_2-D,5_01_4789 (peptides_1_0_0.mzid): Peptide Prophet with Delta Mass Correction (No decoys found) [all charge states]
				JL0010-MS18GF_2-E,5_01_4790 (peptides_1_0_0.mzid): Peptide Prophet with Delta Mass Correction (No decoys found) [all charge states]
				JL0010-MS20GF_2-F,5_01_4791 (peptides_1_0_0.mzid): Peptide Prophet with Delta Mass Correction (No decoys found) [all charge states]
				BL0001-AK7GM_2-A,6_01_4767 (peptides_1_0_0.mzid): Peptide Prophet with Delta Mass Correction (No decoys found) [all charge states]
				BL0001-AK16GM_2-B,6_01_4768 (peptides_1_0_0.mzid): Peptide Prophet with Delta Mass Correction (No decoys found) [all charge states]
				BL0001-AK22GM_2-C,6_01_4769 (peptides_1_0_0.mzid): Peptide Prophet with Delta Mass Correction (No decoys found) [all charge states]
				BL0001-AK11GF_2-D,6_01_4770 (peptides_1_0_0.mzid): Peptide Prophet with Delta Mass Correction (No decoys found) [all charge states]
				BL0001-AK12GF_2-E,6_01_4771 (peptides_1_0_0.mzid): Peptide Prophet with Delta Mass Correction (No decoys found) [all charge states]
				BL0001-AK13GF_2-F,6_01_4772 (peptides_1_0_0.mzid): Peptide Prophet with Delta Mass Correction (No decoys found) [all charge states]
				JL0005-LS1GM_2-A,7_01_4773 (peptides_1_0_0.mzid): Peptide Prophet with Delta Mass Correction (No decoys found) [all charge states]
				JL0005-LS4GM_2-B,7_01_4774 (peptides_1_0_0.mzid): Peptide Prophet with Delta Mass Correction (No decoys found) [all charge states]
				JL0005-LS10GM_2-C,7_01_4775 (peptides_1_0_0.mzid): Peptide Prophet with Delta Mass Correction (No decoys found) [all charge states]
				JL0005-LS6GF_2-D,7_01_4776 (peptides_1_0_0.mzid): Peptide Prophet with Delta Mass Correction (No decoys found) [all charge states]
				JL0005-LS8GF_2-E,7_01_4777 (peptides_1_0_0.mzid): Peptide Prophet with Delta Mass Correction (No decoys found) [all charge states]
				JL0005-LS12GF_2-F,7_01_4778 (peptides_1_0_0.mzid): Peptide Prophet with Delta Mass Correction (No decoys found) [all charge states]
				JL0005-BH6GM_2-A,8_01_4779 (peptides_1_0_0.mzid): Peptide Prophet with Delta Mass Correction (No decoys found) [all charge states]
				JL0005-BH9GM_2-B,8_01_4780 (peptides_1_0_0.mzid): Peptide Prophet with Delta Mass Correction (No decoys found) [all charge states]
				JL0005-BH10GM_2-C,8_01_4781 (peptides_1_0_0.mzid): Peptide Prophet with Delta Mass Correction (No decoys found) [all charge states]
				DK0028-1G1F_2-D,8_01_4783 (peptides_1_0_0.mzid): Peptide Prophet with Delta Mass Correction (No decoys found) [all charge states]
				DK0028-1G2F_2-E,8_01_4784 (peptides_1_0_0.mzid): Peptide Prophet with Delta Mass Correction (No decoys found) [all charge states]
				DK0028-1G4F_2-F,8_01_4785 (peptides_1_0_0.mzid): Peptide Prophet with Delta Mass Correction (No decoys found) [all charge states]
		Search Engine: X! Tandem
			Version: CYCLONE (2010.12.01.1)
			Samples: All Samples
			Fragment Tolerance: 0.020 Da (Monoisotopic) (JL0010-MS3GM_2-A,5_01_4786 (peptides_1_0_0.mzid), JL0010-MS7GM_2-B,5_01_4744 (peptides_1_0_0.mzid), JL0010-MS14GM_2-C,5_01_4761 (peptides_1_0_0.mzid), JL0010-MS17GF_2-D,5_01_4789 (peptides_1_0_0.mzid), JL0010-MS18GF_2-E,5_01_4790 (peptides_1_0_0.mzid), JL0010-MS20GF_2-F,5_01_4791 (peptides_1_0_0.mzid), BL0001-AK16GM_2-B,6_01_4768 (peptides_1_0_0.mzid),…
			Parent Tolerance: 20 PPM (Monoisotopic) (JL0010-MS3GM_2-A,5_01_4786 (peptides_1_0_0.mzid), JL0010-MS7GM_2-B,5_01_4744 (peptides_1_0_0.mzid), JL0010-MS14GM_2-C,5_01_4761 (peptides_1_0_0.mzid), JL0010-MS17GF_2-D,5_01_4789 (peptides_1_0_0.mzid), JL0010-MS18GF_2-E,5_01_4790 (peptides_1_0_0.mzid), JL0010-MS20GF_2-F,5_01_4791 (peptides_1_0_0.mzid), BL0001-AK16GM_2-B,6_01_4768 (peptides_1_0_0.mzid), BL0…
			Fixed Modifications:
			Variable Modifications: -128 on I (Gln deletion) (BL0001-AK22GM_2-C,6_01_4769 (peptides_1_0_0.mzid), JL0005-LS4GM_2-B,7_01_4774 (peptides_1_0_0.mzid), JL0005-BH9GM_2-B,8_01_4780 (peptides_1_0_0.mzid), DK0028-1G2F_2-E,8_01_4784 (peptides_1_0_0.mzid), DK0028-1G4F_2-F,8_01_4785 (peptides_1_0_0.mzid)), -18 on ST (Dehydrated) (JL0010-MS14GM_2-C,5_01_4761 (peptides_1_0_0.mzid), JL0010-MS17GF_2-D,5_01_4…
			Database: a subset of the gasac27248_07Feb2014klipped_validated_update16May2015_validated.fasta__withdecoy database (07Feb2014, 2243 entries) (JL0010-MS14GM_2-C,5_01_4761 (peptides_1_0_0.mzid)), a subset of the gasac27248_07Feb2014klipped_validated_update16May2015_validated.fasta__withdecoy database (27Jun2015, 2466 entries) (JL0010-MS17GF_2-D,5_01_4789 (peptides_1_0_0.mzid)), a subset of the gas…
			Digestion Enzyme: trypsin/cnbr (JL0010-MS14GM_2-C,5_01_4761 (peptides_1_0_0.mzid)), trypsin/cnbr (JL0010-MS17GF_2-D,5_01_4789 (peptides_1_0_0.mzid)), trypsin/cnbr (JL0010-MS20GF_2-F,5_01_4791 (peptides_1_0_0.mzid)), trypsin/cnbr (JL0010-MS7GM_2-B,5_01_4744 (peptides_1_0_0.mzid)), trypsin/cnbr (JL0010-MS18GF_2-E,5_01_4790 (peptides_1_0_0.mzid)), trypsin/cnbr (BL0001-AK13GF_2-F,6_01_4772 (peptides_…
			Max Missed Cleavages: 2 (JL0010-MS14GM_2-C,5_01_4761 (peptides_1_0_0.mzid)), 2 (JL0010-MS17GF_2-D,5_01_4789 (peptides_1_0_0.mzid)), 2 (JL0010-MS20GF_2-F,5_01_4791 (peptides_1_0_0.mzid)), 2 (JL0010-MS7GM_2-B,5_01_4744 (peptides_1_0_0.mzid)), 2 (JL0010-MS18GF_2-E,5_01_4790 (peptides_1_0_0.mzid)), 2 (BL0001-AK13GF_2-F,6_01_4772 (peptides_1_0_0.mzid)), 2 (DK0028-1G2F_2-E,8_01_4784 (peptides_1_0_0.mzi…
			Probability Model:
				JL0010-MS3GM_2-A,5_01_4786 (peptides_1_0_0.mzid): Peptide Prophet with Delta Mass Correction (No decoys found) [all charge states]
				JL0010-MS7GM_2-B,5_01_4744 (peptides_1_0_0.mzid): Peptide Prophet with Delta Mass Correction (No decoys found) [all charge states]
				JL0010-MS14GM_2-C,5_01_4761 (peptides_1_0_0.mzid): Peptide Prophet with Delta Mass Correction (No decoys found) [all charge states]
				JL0010-MS17GF_2-D,5_01_4789 (peptides_1_0_0.mzid): Peptide Prophet with Delta Mass Correction (No decoys found) [all charge states]
				JL0010-MS18GF_2-E,5_01_4790 (peptides_1_0_0.mzid): Peptide Prophet with Delta Mass Correction (No decoys found) [all charge states]
				JL0010-MS20GF_2-F,5_01_4791 (peptides_1_0_0.mzid): Peptide Prophet with Delta Mass Correction (No decoys found) [all charge states]
				BL0001-AK7GM_2-A,6_01_4767 (peptides_1_0_0.mzid): Peptide Prophet with Delta Mass Correction (No decoys found) [all charge states]
				BL0001-AK16GM_2-B,6_01_4768 (peptides_1_0_0.mzid): Peptide Prophet with Delta Mass Correction (No decoys found) [all charge states]
				BL0001-AK22GM_2-C,6_01_4769 (peptides_1_0_0.mzid): Peptide Prophet with Delta Mass Correction (No decoys found) [all charge states]
				BL0001-AK11GF_2-D,6_01_4770 (peptides_1_0_0.mzid): Peptide Prophet with Delta Mass Correction (No decoys found) [all charge states]
				BL0001-AK12GF_2-E,6_01_4771 (peptides_1_0_0.mzid): Peptide Prophet with Delta Mass Correction (No decoys found) [all charge states]
				BL0001-AK13GF_2-F,6_01_4772 (peptides_1_0_0.mzid): Peptide Prophet with Delta Mass Correction (No decoys found) [all charge states]
				JL0005-LS1GM_2-A,7_01_4773 (peptides_1_0_0.mzid): Peptide Prophet with Delta Mass Correction (No decoys found) [all charge states]
				JL0005-LS4GM_2-B,7_01_4774 (peptides_1_0_0.mzid): Peptide Prophet with Delta Mass Correction (No decoys found) [all charge states]
				JL0005-LS10GM_2-C,7_01_4775 (peptides_1_0_0.mzid): Peptide Prophet with Delta Mass Correction (No decoys found) [all charge states]
				JL0005-LS6GF_2-D,7_01_4776 (peptides_1_0_0.mzid): Peptide Prophet with Delta Mass Correction (No decoys found) [all charge states]
				JL0005-LS8GF_2-E,7_01_4777 (peptides_1_0_0.mzid): Peptide Prophet with Delta Mass Correction (No decoys found) [all charge states]
				JL0005-LS12GF_2-F,7_01_4778 (peptides_1_0_0.mzid): Peptide Prophet with Delta Mass Correction (No decoys found) [all charge states]
				JL0005-BH6GM_2-A,8_01_4779 (peptides_1_0_0.mzid): Peptide Prophet with Delta Mass Correction (No decoys found) [all charge states]
				JL0005-BH9GM_2-B,8_01_4780 (peptides_1_0_0.mzid): Peptide Prophet with Delta Mass Correction (No decoys found) [all charge states]
				JL0005-BH10GM_2-C,8_01_4781 (peptides_1_0_0.mzid): Peptide Prophet with Delta Mass Correction (No decoys found) [all charge states]
				DK0028-1G1F_2-D,8_01_4783 (peptides_1_0_0.mzid): Peptide Prophet with Delta Mass Correction (No decoys found) [all charge states]
				DK0028-1G2F_2-E,8_01_4784 (peptides_1_0_0.mzid): Peptide Prophet with Delta Mass Correction (No decoys found) [all charge states]
				DK0028-1G4F_2-F,8_01_4785 (peptides_1_0_0.mzid): Peptide Prophet with Delta Mass Correction (No decoys found) [all charge states]
	Scaffold: Version: Scaffold_4.8.7
		Modification Metadata Set: 1541 modifications
			Source: C:\Program Files\Scaffold 4\parameters\unimod.xml
			Comment:
		Protein Grouping Strategy: Experiment-wide grouping with binary peptide-protein weights
		Peptide Thresholds: 5.0% minimum
		Protein Thresholds: 32.0% minimum and 2 peptides minimum
		Peptide FDR: 0.0% (Decoy)
		Protein FDR: 0.9% (Decoy)
		GO Annotation Source(s):
		Alternate ID Source(s):
Experiment name	Biological sample category	Biological sample name	MS/MS sample name	Protein name	Protein accession numbers	Database sources	Protein molecular weight (Da)	Protein identification probability	Exclusive unique peptide count	Exclusive unique spectrum count	Exclusive spectrum count	Percentage of total spectra	Percentage sequence coverage	Peptide sequence	Previous amino acid	Next amino acid	Best Peptide identification probability	Best Mascot Ion Score	Best Mascot Identity Score	Best Mascot Homology Score	Best Mascot Delta Ion Score	Best PEAKS Studio Peptide Score	Best X! Tandem Hyper Score	Best X! Tandem -Log Expect Value	Best X! Tandem DeltaCN	Best X! Tandem Ladder Score	Number of identified +1H spectra	Number of identified +2H spectra	Number of identified +3H spectra	Number of identified +4H spectra	Number of enzymatic termini	Calculated +1H Peptide Mass (AMU)	Median Retention Time	Total Precursor Intensity	Total TIC	Peptide start index	Peptide stop index	Star Category	Assigned	Other Proteins
MXAKLSBH-Gill	LaBoRo	MS3GM	JL0010-MS3GM_2-A,5_01_4786 (peptides_1_0_0.mzid)	Calmodulin	G3NN97	gasac27248_07Feb2014klipped_validated_update16May2015_validated.fasta__withdecoy.fasta	16838	1	4	4	5	0.000243	0.248	ADQLTEEQIAEFK	M	E	0.997	47.1	43.1	17.5	40.7	89.8	43	7.68	0.491	0.5	0	2	0	0	1	1563.75	6323.12		426177	2	14	Empty	TRUE
MXAKLSBH-Gill	LaBoRo	MS3GM	JL0010-MS3GM_2-A,5_01_4786 (peptides_1_0_0.mzid)	Calmodulin	G3NN97	gasac27248_07Feb2014klipped_validated_update16May2015_validated.fasta__withdecoy.fasta	16838	1	4	4	5	0.000243	0.248	EAFSLFDK	K	D	0.997	34.2	38.8	15.9	25.1	54.8	26.2	1.02	0.233	0.438	0	1	0	0	2	956.472	5830.39		179487	15	22	Empty	TRUE
MXAKLSBH-Gill	LaBoRo	MS3GM	JL0010-MS3GM_2-A,5_01_4786 (peptides_1_0_0.mzid)	Calmodulin	G3NN97	gasac27248_07Feb2014klipped_validated_update16May2015_validated.fasta__withdecoy.fasta	16838	1	4	4	5	0.000243	0.248	EAFSLFDKDGDGTITTK	K	E	0.997	27.1	44.5	13.8	26.9	37.6	37.8	3.2	0.368	0.324	0	0	1	0	2	1844.89	5695.41		217347	15	31	Empty	TRUE
MXAKLSBH-Gill	LaBoRo	MS3GM	JL0010-MS3GM_2-A,5_01_4786 (peptides_1_0_0.mzid)	Calmodulin	G3NN97	gasac27248_07Feb2014klipped_validated_update16May2015_validated.fasta__withdecoy.fasta	16838	1	4	4	5	0.000243	0.248	ELGTVMR	K	S	0.968	32.8	36.6	25.3	20.3	41.5					0	1	0	0	2	805.424	2812.08		222602	32	38	Empty	TRUE
MXAKLSBH-Gill	LaBoRo	MS3GM	JL0010-MS3GM_2-A,5_01_4786 (peptides_1_0_0.mzid)	Myosin light chain 1	G3NTN9	gasac27248_07Feb2014klipped_validated_update16May2015_validated.fasta__withdecoy.fasta	20635.9	1	16	28	37	0.0018	0.734	AEPAPAPAPAPEPAPAPAAPAAVDLSAVK	K	V	0.997	50.7	42.4	13.1	50.7	107	80.2	19.4	0.302	0.431	0	1	2	1	2	2644.4	5445.35		2519410	14	42	Empty	TRUE
MXAKLSBH-Gill	LaBoRo	MS3GM	JL0010-MS3GM_2-A,5_01_4786 (peptides_1_0_0.mzid)	Myosin light chain 1	G3NTN9	gasac27248_07Feb2014klipped_validated_update16May2015_validated.fasta__withdecoy.fasta	20635.9	1	16	28	37	0.0018	0.734	AGYDDYVEGLR	K	V	0.997					50.9					0	1	0	0	2	1257.57	4774.1		889758	0	0	Empty	TRUE
MXAKLSBH-Gill	LaBoRo	MS3GM	JL0010-MS3GM_2-A,5_01_4786 (peptides_1_0_0.mzid)	Myosin light chain 1	G3NTN9	gasac27248_07Feb2014klipped_validated_update16May2015_validated.fasta__withdecoy.fasta	20635.9	1	16	28	37	0.0018	0.734	ALGQNPTNK	R	E	0.997	56.5	38.1	23.3	44.8	92.4	36.2	2.42	0.0773	0.611	0	1	0	0	2	942.5	1838.54		2437400	79	87	Empty	TRUE
MXAKLSBH-Gill	LaBoRo	MS3GM	JL0010-MS3GM_2-A,5_01_4786 (peptides_1_0_0.mzid)	Myosin light chain 1	G3NTN9	gasac27248_07Feb2014klipped_validated_update16May2015_validated.fasta__withdecoy.fasta	20635.9	1	16	28	37	0.0018	0.734	EAFGLFDR	R	V	0.997	48.1	39	18.9	39.4	89.3	36.7	2.48	0.425	0.688	0	2	0	0	2	954.468	6721.2		1263280	55	62	Empty	TRUE
MXAKLSBH-Gill	LaBoRo	MS3GM	JL0010-MS3GM_2-A,5_01_4786 (peptides_1_0_0.mzid)	Myosin light chain 1	G3NTN9	gasac27248_07Feb2014klipped_validated_update16May2015_validated.fasta__withdecoy.fasta	20635.9	1	16	28	37	0.0018	0.734	EGNGTVMGAELR	K	I	0.997	79.7	41.3	26.2	64.7	95.8	46.8	5.92	0.609	0.583	0	3	0	0	2	1233.59	3604.28		2431740	140	151	Empty	TRUE	G3P2I6,G3P8W9,G3PZF2
MXAKLSBH-Gill	LaBoRo	MS3GM	JL0010-MS3GM_2-A,5_01_4786 (peptides_1_0_0.mzid)	Myosin light chain 1	G3NTN9	gasac27248_07Feb2014klipped_validated_update16May2015_validated.fasta__withdecoy.fasta	20635.9	1	16	28	37	0.0018	0.734	EPNGTVMGAELR	K	I	0.997					63.3					0	1	0	0	2	1273.62	3984.14		558630	0	0	Empty	TRUE	G3P2I6,G3PZF2
MXAKLSBH-Gill	LaBoRo	MS3GM	JL0010-MS3GM_2-A,5_01_4786 (peptides_1_0_0.mzid)	Myosin light chain 1	G3NTN9	gasac27248_07Feb2014klipped_validated_update16May2015_validated.fasta__withdecoy.fasta	20635.9	1	16	28	37	0.0018	0.734	HIMSV	K	-	0.051	31.7	34.4	0	31.7	62.5					1	0	0	0	2	629.308	4153.9		763197	188	192	Empty	TRUE
MXAKLSBH-Gill	LaBoRo	MS3GM	JL0010-MS3GM_2-A,5_01_4786 (peptides_1_0_0.mzid)	Myosin light chain 1	G3NTN9	gasac27248_07Feb2014klipped_validated_update16May2015_validated.fasta__withdecoy.fasta	20635.9	1	16	28	37	0.0018	0.734	IVLATLGEK	R	M	0.997	57.6	30.2	30.1	41.6	83.5	43.3	2.68	0.365	0.722	1	6	0	0	2	943.582	4534.12		4429690	152	160	Empty	TRUE
MXAKLSBH-Gill	LaBoRo	MS3GM	JL0010-MS3GM_2-A,5_01_4786 (peptides_1_0_0.mzid)	Myosin light chain 1	G3NTN9	gasac27248_07Feb2014klipped_validated_update16May2015_validated.fasta__withdecoy.fasta	20635.9	1	16	28	37	0.0018	0.734	KAEPAPAPAPAPEPAPAPAAPAAVDLSAVK	K	V	0.997	76.2	40	0	76.2	107	87.8	17.3	0.31	0.417	0	0	1	1	2	2772.49	5010.79		1197510	13	42	Empty	TRUE
MXAKLSBH-Gill	LaBoRo	MS3GM	JL0010-MS3GM_2-A,5_01_4786 (peptides_1_0_0.mzid)	Myosin light chain 1	G3NTN9	gasac27248_07Feb2014klipped_validated_update16May2015_validated.fasta__withdecoy.fasta	20635.9	1	16	28	37	0.0018	0.734	LLGMPSAEDMASK	K	R	0.997	76.6	41.9	25.3	67	113	51.8	6.96	0.645	0.577	0	3	0	0	2	1349.64	5318.99		2027780	92	104	Empty	TRUE
MXAKLSBH-Gill	LaBoRo	MS3GM	JL0010-MS3GM_2-A,5_01_4786 (peptides_1_0_0.mzid)	Myosin light chain 1	G3NTN9	gasac27248_07Feb2014klipped_validated_update16May2015_validated.fasta__withdecoy.fasta	20635.9	1	16	28	37	0.0018	0.734	LLGMPSAEDMASKR	K	V	0.997	11.4	42.4	0	11.4	65.9	31.8	3.07	0.384	0.357	0	0	1	0	2	1505.75	4821.17		173622	92	105	Empty	TRUE
MXAKLSBH-Gill	LaBoRo	MS3GM	JL0010-MS3GM_2-A,5_01_4786 (peptides_1_0_0.mzid)	Myosin light chain 1	G3NTN9	gasac27248_07Feb2014klipped_validated_update16May2015_validated.fasta__withdecoy.fasta	20635.9	1	16	28	37	0.0018	0.734	MNEAEIDALMTGQEDENGCVNYEAFVK	K	H	0.997	11.2	49.1	0	11.2	82.2	48.8	8.11	0.0799	0.278	0	0	1	0	2	3020.3	7772.82		252582	161	187	Empty	TRUE
MXAKLSBH-Gill	LaBoRo	MS3GM	JL0010-MS3GM_2-A,5_01_4786 (peptides_1_0_0.mzid)	Myosin light chain 1	G3NTN9	gasac27248_07Feb2014klipped_validated_update16May2015_validated.fasta__withdecoy.fasta	20635.9	1	16	28	37	0.0018	0.734	VAYIQIADIMR	K	A	0.997	57.6	40.3	23.1	47.4	88.3	43.7	5.72	0.405	0.591	0	3	2	0	2	1292.7	7297.56		1573450	68	78	Empty	TRUE
MXAKLSBH-Gill	LaBoRo	MS3GM	JL0010-MS3GM_2-A,5_01_4786 (peptides_1_0_0.mzid)	Myosin light chain 1	G3NTN9	gasac27248_07Feb2014klipped_validated_update16May2015_validated.fasta__withdecoy.fasta	20635.9	1	16	28	37	0.0018	0.734	VEFSPDQIDDYR	K	E	0.997	74.9	43	22.1	61	102	45.9	4.89	0.327	0.542	0	2	1	0	2	1483.67	5150.12		1386230	43	54	Empty	TRUE
MXAKLSBH-Gill	LaBoRo	MS3GM	JL0010-MS3GM_2-A,5_01_4786 (peptides_1_0_0.mzid)	Myosin light chain 1	G3NTN9	gasac27248_07Feb2014klipped_validated_update16May2015_validated.fasta__withdecoy.fasta	20635.9	1	16	28	37	0.0018	0.734	VEFSPDQIDDYREAFGLFDR	K	V	0.814	1.53	47.4	14.9	0	37.8					0	0	1	0	2	2419.12	7895.86		147246	43	62	Empty	TRUE
MXAKLSBH-Gill	LaBoRo	MS3GM	JL0010-MS3GM_2-A,5_01_4786 (peptides_1_0_0.mzid)	Myosin light chain 1	G3NTN9	gasac27248_07Feb2014klipped_validated_update16May2015_validated.fasta__withdecoy.fasta	20635.9	1	16	28	37	0.0018	0.734	VFDKEGNGTVMGAELR	R	I	0.997	42.5	43.6	14.9	35.6	85.5	49.4	7.74	0.366	0.531	0	0	1	0	2	1722.85	4136.56		218618	136	151	Empty	TRUE	G3P2I6,G3P8W9,G3PZF2
MXAKLSBH-Gill	LaBoRo	MS3GM	JL0010-MS3GM_2-A,5_01_4786 (peptides_1_0_0.mzid)	Retinol dehydrogenase 11	G3NMX4	gasac27248_07Feb2014klipped_validated_update16May2015_validated.fasta__withdecoy.fasta	32417.5	1	4	4	4	0.000194	0.134	IVSPFTK	K	T	0.5	29.2	31	20.6	15.1						0	1	0	0	2	791.466	3834.56		87267.7	232	238	Empty	TRUE
MXAKLSBH-Gill	LaBoRo	MS3GM	JL0010-MS3GM_2-A,5_01_4786 (peptides_1_0_0.mzid)	Retinol dehydrogenase 11	G3NMX4	gasac27248_07Feb2014klipped_validated_update16May2015_validated.fasta__withdecoy.fasta	32417.5	1	4	4	4	0.000194	0.134	LWDLSCR	K	M	0.5					40.2					0	1	0	0	2	892.435	5268.42		121210	285	291	Empty	TRUE
MXAKLSBH-Gill	LaBoRo	MS3GM	JL0010-MS3GM_2-A,5_01_4786 (peptides_1_0_0.mzid)	Retinol dehydrogenase 11	G3NMX4	gasac27248_07Feb2014klipped_validated_update16May2015_validated.fasta__withdecoy.fasta	32417.5	1	4	4	4	0.000194	0.134	SLHPGVVQTDLWR	Y	H	0.99					43.9	29.8	2.1	0.326	0.346	0	0	1	0	1	1507.8	5156.7		356046	208	220	Empty	TRUE
MXAKLSBH-Gill	LaBoRo	MS3GM	JL0010-MS3GM_2-A,5_01_4786 (peptides_1_0_0.mzid)	Retinol dehydrogenase 11	G3NMX4	gasac27248_07Feb2014klipped_validated_update16May2015_validated.fasta__withdecoy.fasta	32417.5	1	4	4	4	0.000194	0.134	TVLITGANTGIGK	K	E	0.997	35.4	34.2	24.3	0	57	40.2	2.59	0.0896	0.462	0	1	0	0	2	1244.72	4090.89		137599	22	34	Empty	TRUE
MXAKLSBH-Gill	LaBoRo	MS3GM	JL0010-MS3GM_2-A,5_01_4786 (peptides_1_0_0.mzid)	D-3-phosphoglycerate dehydrogenase	G3NN91	gasac27248_07Feb2014klipped_validated_update16May2015_validated.fasta__withdecoy.fasta	55757	0.95	1	1	1	4.86e-05	0.0246	VTADVIDAADNLK	K	I	0.997	18.2	40.4	0	15.3	63.3	38	4.72	0.439	0.423	0	1	0	0	2	1344.7	4936.23		223623	59	71	Empty	TRUE
MXAKLSBH-Gill	LaBoRo	MS3GM	JL0010-MS3GM_2-A,5_01_4786 (peptides_1_0_0.mzid)	Acidic leucine-rich nuclear phosphoprotein 32A	G3Q3R9	gasac27248_07Feb2014klipped_validated_update16May2015_validated.fasta__withdecoy.fasta	17793.6	1	4	4	4	0.000194	0.253	LELSDNR	K	I	0.968	26.8	38.7	21.7	10.1	40.7					0	1	0	0	2	846.432	2438.48		123653	69	75	Empty	TRUE	G3PZB5
MXAKLSBH-Gill	LaBoRo	MS3GM	JL0010-MS3GM_2-A,5_01_4786 (peptides_1_0_0.mzid)	Acidic leucine-rich nuclear phosphoprotein 32A	G3Q3R9	gasac27248_07Feb2014klipped_validated_update16May2015_validated.fasta__withdecoy.fasta	17793.6	1	4	4	4	0.000194	0.253	LVNLTHLNLSGNK	R	F	0.997	89.2	35.7	15.2	79.9	78.9	43.8	5.14	0.263	0.462	0	0	1	0	2	1422.81	5079.67		274592	87	99	Empty	TRUE
MXAKLSBH-Gill	LaBoRo	MS3GM	JL0010-MS3GM_2-A,5_01_4786 (peptides_1_0_0.mzid)	Acidic leucine-rich nuclear phosphoprotein 32A	G3Q3R9	gasac27248_07Feb2014klipped_validated_update16May2015_validated.fasta__withdecoy.fasta	17793.6	1	4	4	4	0.000194	0.253	SPTEVQELVLDNCR	R	S	0.997	8.22	43.3	0	8.22	45.6	31.5	2.09	0.00317	0.321	0	1	0	0	2	1602.78	6341.83		94980.8	15	28	Empty	TRUE
MXAKLSBH-Gill	LaBoRo	MS3GM	JL0010-MS3GM_2-A,5_01_4786 (peptides_1_0_0.mzid)	Acidic leucine-rich nuclear phosphoprotein 32A	G3Q3R9	gasac27248_07Feb2014klipped_validated_update16May2015_validated.fasta__withdecoy.fasta	17793.6	1	4	4	4	0.000194	0.253	VSLELR	R	H	0.1	35.4	34.6	31.8	0						0	1	0	0	2	716.43	3674.75		62049.9	7	12	Empty	TRUE
MXAKLSBH-Gill	LaBoRo	MS3GM	JL0010-MS3GM_2-A,5_01_4786 (peptides_1_0_0.mzid)	Serum deprivation-response protein / Cavin-2	G3PRR5	gasac27248_07Feb2014klipped_validated_update16May2015_validated.fasta__withdecoy.fasta	44821.2	1	2	2	2	9.72e-05	0.0529	GIQADMTK	R	L	0.997	18.1	38.1	19.4	14.6	54.7	24.6	1.74	0.305	0.375	0	1	0	0	2	863.429	2348.58		138214	97	104	Empty	TRUE
MXAKLSBH-Gill	LaBoRo	MS3GM	JL0010-MS3GM_2-A,5_01_4786 (peptides_1_0_0.mzid)	Serum deprivation-response protein / Cavin-2	G3PRR5	gasac27248_07Feb2014klipped_validated_update16May2015_validated.fasta__withdecoy.fasta	44821.2	1	2	2	2	9.72e-05	0.0529	MEVHQVEMEGVVR	K	G	0.997	65.2	43.1	14.5	58.4	105	54.7	10	0.221	0.654	0	0	1	0	2	1542.74	4009.06		416811	84	96	Empty	TRUE
MXAKLSBH-Gill	LaBoRo	MS3GM	JL0010-MS3GM_2-A,5_01_4786 (peptides_1_0_0.mzid)	Hypoxanthine-guanine phosphoribosyltransferase	G3Q434	gasac27248_07Feb2014klipped_validated_update16May2015_validated.fasta__withdecoy.fasta	24849.9	1	4	4	4	0.000194	0.21	FFADLLDYIK	K	A	0.997	23.7	40.1	15.3	23.7	61.6	31.1	3.51	0.395	0.45	0	1	0	0	2	1244.66	8093.51		103784	75	84	Empty	TRUE
MXAKLSBH-Gill	LaBoRo	MS3GM	JL0010-MS3GM_2-A,5_01_4786 (peptides_1_0_0.mzid)	Hypoxanthine-guanine phosphoribosyltransferase	G3Q434	gasac27248_07Feb2014klipped_validated_update16May2015_validated.fasta__withdecoy.fasta	24849.9	1	4	4	4	0.000194	0.21	NVLIVEDIIDTGK	K	T	0.997	30	37.8	15.9	18.6	39.8	31.7	1.89	0.293	0.346	0	1	0	0	2	1428.79	7640.44		121395	130	142	Empty	TRUE
MXAKLSBH-Gill	LaBoRo	MS3GM	JL0010-MS3GM_2-A,5_01_4786 (peptides_1_0_0.mzid)	Hypoxanthine-guanine phosphoribosyltransferase	G3Q434	gasac27248_07Feb2014klipped_validated_update16May2015_validated.fasta__withdecoy.fasta	24849.9	1	4	4	4	0.000194	0.21	SIPMTVDFIR	R	L	0.997	15.1	38.1	14.3	15.1	60.3					0	1	0	0	2	1178.62	6725.78		132137	93	102	Empty	TRUE
MXAKLSBH-Gill	LaBoRo	MS3GM	JL0010-MS3GM_2-A,5_01_4786 (peptides_1_0_0.mzid)	Hypoxanthine-guanine phosphoribosyltransferase	G3Q434	gasac27248_07Feb2014klipped_validated_update16May2015_validated.fasta__withdecoy.fasta	24849.9	1	4	4	4	0.000194	0.21	VIGGDDLCTLTGK	K	N	0.997	20.2	40.6	0	20.2	38	34.6	2.57	0.422	0.346	0	1	0	0	2	1291.66	5154.35		201979	117	129	Empty	TRUE
MXAKLSBH-Gill	LaBoRo	MS3GM	JL0010-MS3GM_2-A,5_01_4786 (peptides_1_0_0.mzid)	Integrin beta	G3N9V8	gasac27248_07Feb2014klipped_validated_update16May2015_validated.fasta__withdecoy.fasta	88360.5	1	3	3	3	0.000146	0.0413	EMQGITSDFR	R	I	0.997	26.3	41	0	26.3	74.8					0	1	0	0	2	1183.54	4305.79		122456	172	181	Empty	TRUE
MXAKLSBH-Gill	LaBoRo	MS3GM	JL0010-MS3GM_2-A,5_01_4786 (peptides_1_0_0.mzid)	Integrin beta	G3N9V8	gasac27248_07Feb2014klipped_validated_update16May2015_validated.fasta__withdecoy.fasta	88360.5	1	3	3	3	0.000146	0.0413	LGGIVLPNDGR	K	C	0.997					59.5	31.7	3.15	0.101	0.409	0	1	0	0	2	1110.63	4660.32		158451	290	300	Empty	TRUE
MXAKLSBH-Gill	LaBoRo	MS3GM	JL0010-MS3GM_2-A,5_01_4786 (peptides_1_0_0.mzid)	Integrin beta	G3N9V8	gasac27248_07Feb2014klipped_validated_update16May2015_validated.fasta__withdecoy.fasta	88360.5	1	3	3	3	0.000146	0.0413	TVMPYISTTPAR	K	L	0.997	27.8	40.8	17.8	25	54.5	28.9	1.85	0.332	0.333	0	1	0	0	2	1336.69	4638.41		158995	191	202	Empty	TRUE
MXAKLSBH-Gill	LaBoRo	MS3GM	JL0010-MS3GM_2-A,5_01_4786 (peptides_1_0_0.mzid)	V-type proton ATPase subunit G 1	G3PS29	gasac27248_07Feb2014klipped_validated_update16May2015_validated.fasta__withdecoy.fasta	13533.2	0.95	1	1	2	9.72e-05	0.0763	EAVLGELLR	R	R	0.997					41.2					0	2	0	0	2	999.583	6363		327094	93	101	Empty	TRUE
MXAKLSBH-Gill	LaBoRo	MS3GM	JL0010-MS3GM_2-A,5_01_4786 (peptides_1_0_0.mzid)	Coagulation factor VII	G3PS27	gasac27248_07Feb2014klipped_validated_update16May2015_validated.fasta__withdecoy.fasta	50028.9	1	3	3	3	0.000146	0.125	ADAPSAPVSPVLR	K	R	0.997	48.5	37.7	20.2	46.6	79.6	38	3.55	0.505	0.423	0	1	0	0	2	1279.7	3988.09		533736	331	343	Empty	TRUE
MXAKLSBH-Gill	LaBoRo	MS3GM	JL0010-MS3GM_2-A,5_01_4786 (peptides_1_0_0.mzid)	Coagulation factor VII	G3PS27	gasac27248_07Feb2014klipped_validated_update16May2015_validated.fasta__withdecoy.fasta	50028.9	1	3	3	3	0.000146	0.125	LPVSMAIAHEGYVPATGDNDVALLR	R	L	0.997	19.7	43.6	13.5	19.7	63.7	44.1	7.31	0.0839	0.28	0	0	1	0	2	2609.34	6934.07		182106	260	284	Empty	TRUE
MXAKLSBH-Gill	LaBoRo	MS3GM	JL0010-MS3GM_2-A,5_01_4786 (peptides_1_0_0.mzid)	Coagulation factor VII	G3PS27	gasac27248_07Feb2014klipped_validated_update16May2015_validated.fasta__withdecoy.fasta	50028.9	1	3	3	3	0.000146	0.125	LTRPAALSGLALPVCLPTR	R	G	0.997	11.8	31	14.9	11.2	60.3	43.7	5.05	0.0709	0.368	0	0	1	0	2	1949.14	7694.65		390712	285	303	Empty	TRUE
MXAKLSBH-Gill	LaBoRo	MS3GM	JL0010-MS3GM_2-A,5_01_4786 (peptides_1_0_0.mzid)	Polymerase I and transcript release factor	G3P186	gasac27248_07Feb2014klipped_validated_update16May2015_validated.fasta__withdecoy.fasta	28636	1	5	6	6	0.000292	0.244	IIGVVDQIQQTQNGLEAR	K	Q	0.997	66.9	40.6	0	66.9	135	74.1	16.9	0.17	0.611	0	1	1	0	2	1982.07	5849.7		1187830	73	90	Empty	TRUE
MXAKLSBH-Gill	LaBoRo	MS3GM	JL0010-MS3GM_2-A,5_01_4786 (peptides_1_0_0.mzid)	Polymerase I and transcript release factor	G3P186	gasac27248_07Feb2014klipped_validated_update16May2015_validated.fasta__withdecoy.fasta	28636	1	5	6	6	0.000292	0.244	LESNENELLK	R	R	0.997	52.1	40.2	24.3	41.6	67.9	47	3.74	0.385	0.7	0	1	0	0	2	1188.61	3316.71		224184	150	159	Empty	TRUE
MXAKLSBH-Gill	LaBoRo	MS3GM	JL0010-MS3GM_2-A,5_01_4786 (peptides_1_0_0.mzid)	Polymerase I and transcript release factor	G3P186	gasac27248_07Feb2014klipped_validated_update16May2015_validated.fasta__withdecoy.fasta	28636	1	5	6	6	0.000292	0.244	NHVGTANTVNK	K	M	0.997	37.1	39.7	14	37.1	60.2	35	3.36	0.0971	0.5	0	1	0	0	2	1154.59	1678.97		160551	111	121	Empty	TRUE
MXAKLSBH-Gill	LaBoRo	MS3GM	JL0010-MS3GM_2-A,5_01_4786 (peptides_1_0_0.mzid)	Polymerase I and transcript release factor	G3P186	gasac27248_07Feb2014klipped_validated_update16May2015_validated.fasta__withdecoy.fasta	28636	1	5	6	6	0.000292	0.244	SVSAIQGELGK	K	L	0.997	60.2	38.5	21.8	41	86.7	46.8	5.92	0.359	0.636	0	1	0	0	2	1088.59	3422.98		294036	97	107	Empty	TRUE
MXAKLSBH-Gill	LaBoRo	MS3GM	JL0010-MS3GM_2-A,5_01_4786 (peptides_1_0_0.mzid)	Polymerase I and transcript release factor	G3P186	gasac27248_07Feb2014klipped_validated_update16May2015_validated.fasta__withdecoy.fasta	28636	1	5	6	6	0.000292	0.244	VLIYQDK	K	V	0.968	28	34.4	28.4	10.9	46.8					0	1	0	0	2	878.498	3074.69		308344	165	171	Empty	TRUE
MXAKLSBH-Gill	LaBoRo	MS3GM	JL0010-MS3GM_2-A,5_01_4786 (peptides_1_0_0.mzid)	Polymerase I and transcript release factor	G3P186	gasac27248_07Feb2014klipped_validated_update16May2015_validated.fasta__withdecoy.fasta	28636	1	5	6	6	0.000292	0.244	VSVNVK	K	T	0.1	33.8	35.9	21.7	23.3						0	1	0	0	2	645.393	2090.7		154336	129	134	Empty	FALSE	G3PRS4
MXAKLSBH-Gill	LaBoRo	MS3GM	JL0010-MS3GM_2-A,5_01_4786 (peptides_1_0_0.mzid)	Myosin 13 heavy chain	G3N9J8	gasac27248_07Feb2014klipped_validated_update16May2015_validated.fasta__withdecoy.fasta	222980	1	142	246	288	0.014	0.547	AALEQTDR	R	S	0.997	38.9	39.2	27.9	14.2	45.3					0	1	0	0	2	903.453	1848.42		258613	1696	1703	Empty	TRUE
MXAKLSBH-Gill	LaBoRo	MS3GM	JL0010-MS3GM_2-A,5_01_4786 (peptides_1_0_0.mzid)	Myosin 13 heavy chain	G3N9J8	gasac27248_07Feb2014klipped_validated_update16May2015_validated.fasta__withdecoy.fasta	222980	1	142	246	288	0.014	0.547	ADIAESQVNK	R	L	0.997	59.8	40	32.7	42.3	80	46	2.8	0.283	0.7	0	1	0	0	2	1074.54	2061.44		1156980	1916	1925	Empty	TRUE	G3PQ45,G3PKS5,G3N9L2,G3NEV3,G3PQ58,G3NES6,G3NF12
MXAKLSBH-Gill	LaBoRo	MS3GM	JL0010-MS3GM_2-A,5_01_4786 (peptides_1_0_0.mzid)	Myosin 13 heavy chain	G3N9J8	gasac27248_07Feb2014klipped_validated_update16May2015_validated.fasta__withdecoy.fasta	222980	1	142	246	288	0.014	0.547	AGLLGTLEEMR	K	D	0.997	55.4	39.4	26.4	44.1		34.6	2.72	0.402	0.455	0	2	0	0	2	1189.62	7151.47		497485	770	780	Empty	TRUE	G3PKS5,G3NEV3,G3NF36,G3PQ58,G3NES6
MXAKLSBH-Gill	LaBoRo	MS3GM	JL0010-MS3GM_2-A,5_01_4786 (peptides_1_0_0.mzid)	Myosin 13 heavy chain	G3N9J8	gasac27248_07Feb2014klipped_validated_update16May2015_validated.fasta__withdecoy.fasta	222980	1	142	246	288	0.014	0.547	AITDAAMMAEELK	K	K	0.997	48.9	42	14	46.2	117	69.4	14.1	0.481	0.769	0	2	1	0	2	1393.67	5847.92		1451110	1764	1776	Empty	TRUE	G3PQ45,G3P6J7,G3P6L9,G3PKS5,G3N9L2,G3NBU5,G3NEV3,G3PQ58,G3NES6,G3NF12
MXAKLSBH-Gill	LaBoRo	MS3GM	JL0010-MS3GM_2-A,5_01_4786 (peptides_1_0_0.mzid)	Myosin 13 heavy chain	G3N9J8	gasac27248_07Feb2014klipped_validated_update16May2015_validated.fasta__withdecoy.fasta	222980	1	142	246	288	0.014	0.547	AITDAAMMAEELKK	K	E	0.997	56	42.9	27.3	41	91.4	57.4	10.1	0.531	0.607	0	3	0	0	2	1521.77	7298.73		1039100	1764	1777	Empty	TRUE	G3PQ45,G3P6J7,G3P6L9,G3PKS5,G3N9L2,G3NBU5,G3NEV3,G3PQ58,G3NES6,G3NF12
MXAKLSBH-Gill	LaBoRo	MS3GM	JL0010-MS3GM_2-A,5_01_4786 (peptides_1_0_0.mzid)	Myosin 13 heavy chain	G3N9J8	gasac27248_07Feb2014klipped_validated_update16May2015_validated.fasta__withdecoy.fasta	222980	1	142	246	288	0.014	0.547	AKYETDAIQR	R	T	0.997	21.3	39.7	18.2	21.3	76	27.4	2	0.208	0.4	0	1	1	0	2	1194.61	2149.51		383278	1379	1388	Empty	TRUE	G3N9L2
MXAKLSBH-Gill	LaBoRo	MS3GM	JL0010-MS3GM_2-A,5_01_4786 (peptides_1_0_0.mzid)	Myosin 13 heavy chain	G3N9J8	gasac27248_07Feb2014klipped_validated_update16May2015_validated.fasta__withdecoy.fasta	222980	1	142	246	288	0.014	0.547	ALQEAHQQTLDDLQAEEDK	K	V	0.997	90.2	46.3	14.6	80.7		84.1	7.38	0.25	0.658	0	1	1	0	2	2182.03	3748.78		722868	1001	1019	Empty	TRUE	G3P6J7,G3P6L9,G3N9L2,G3NEV3,G3NF36,G3NES6,G3NF12
MXAKLSBH-Gill	LaBoRo	MS3GM	JL0010-MS3GM_2-A,5_01_4786 (peptides_1_0_0.mzid)	Myosin 13 heavy chain	G3N9J8	gasac27248_07Feb2014klipped_validated_update16May2015_validated.fasta__withdecoy.fasta	222980	1	142	246	288	0.014	0.547	ALQEAHQQTLDDLQAEEDKVNTLTK	K	A	0.997	68	46.4	0	66.7		82.4	20.2	0.256	0.5	0	0	2	1	2	2838.41	5462.67		2359540	1001	1025	Empty	TRUE	G3P6J7,G3P6L9,G3N9L2,G3NEV3,G3NF36,G3NES6,G3NF12
MXAKLSBH-Gill	LaBoRo	MS3GM	JL0010-MS3GM_2-A,5_01_4786 (peptides_1_0_0.mzid)	Myosin 13 heavy chain	G3N9J8	gasac27248_07Feb2014klipped_validated_update16May2015_validated.fasta__withdecoy.fasta	222980	1	142	246	288	0.014	0.547	ANALAANLDK	R	K	0.997	55.4	38.2	29.8	29.6	71.8	39.7	2.35	0.176	0.6	0	2	0	0	2	1000.54	3961.48		1853070	1441	1450	Empty	TRUE	G3N9L2
MXAKLSBH-Gill	LaBoRo	MS3GM	JL0010-MS3GM_2-A,5_01_4786 (peptides_1_0_0.mzid)	Myosin 13 heavy chain	G3N9J8	gasac27248_07Feb2014klipped_validated_update16May2015_validated.fasta__withdecoy.fasta	222980	1	142	246	288	0.014	0.547	ANALAANLDKK	R	Q	0.997	56.5	36.7	17.4	44	81.6	57.6	5.72	0.542	0.773	0	1	1	0	2	1128.64	2623.62		737152	1441	1451	Empty	TRUE	G3N9L2
MXAKLSBH-Gill	LaBoRo	MS3GM	JL0010-MS3GM_2-A,5_01_4786 (peptides_1_0_0.mzid)	Myosin 13 heavy chain	G3N9J8	gasac27248_07Feb2014klipped_validated_update16May2015_validated.fasta__withdecoy.fasta	222980	1	142	246	288	0.014	0.547	ANSEVAQWR	K	A	0.997	51.1	39.7	22.6	31.8	84.6	43.3	3.02	0.0831	0.722	0	1	0	0	2	1060.52	2932.95		417797	1370	1378	Empty	TRUE	G3PQ45,G3P6J7,G3P6L9,G3N9L2,G3NBU5,G3NEV3,G3PQ58,G3NES6
MXAKLSBH-Gill	LaBoRo	MS3GM	JL0010-MS3GM_2-A,5_01_4786 (peptides_1_0_0.mzid)	Myosin 13 heavy chain	G3N9J8	gasac27248_07Feb2014klipped_validated_update16May2015_validated.fasta__withdecoy.fasta	222980	1	142	246	288	0.014	0.547	CAHPHFVR	R	C	0.12					32.3					0	0	1	0	2	1008.48	2338.05		118023	0	0	Empty	TRUE
MXAKLSBH-Gill	LaBoRo	MS3GM	JL0010-MS3GM_2-A,5_01_4786 (peptides_1_0_0.mzid)	Myosin 13 heavy chain	G3N9J8	gasac27248_07Feb2014klipped_validated_update16May2015_validated.fasta__withdecoy.fasta	222980	1	142	246	288	0.014	0.547	CEGLIK	R	S	0.844	17.4	36.9	18.8	0	48	24.6	1.74	0.126	0.5	0	2	0	0	2	662.354	2561.58		117095	908	913	Empty	TRUE	G3PQ45,G3P6J7,G3P6L9,G3N9L2,G3NBU5,G3NEV3,G3NF36,G3PQ58,G3NES6,G3NF12
MXAKLSBH-Gill	LaBoRo	MS3GM	JL0010-MS3GM_2-A,5_01_4786 (peptides_1_0_0.mzid)	Myosin 13 heavy chain	G3N9J8	gasac27248_07Feb2014klipped_validated_update16May2015_validated.fasta__withdecoy.fasta	222980	1	142	246	288	0.014	0.547	CTHPHFVR	R	C	0.248					40.4					0	0	1	0	2	1036.48	2658.98		82101.8	667	674	Empty	TRUE
MXAKLSBH-Gill	LaBoRo	MS3GM	JL0010-MS3GM_2-A,5_01_4786 (peptides_1_0_0.mzid)	Myosin 13 heavy chain	G3N9J8	gasac27248_07Feb2014klipped_validated_update16May2015_validated.fasta__withdecoy.fasta	222980	1	142	246	288	0.014	0.547	DEEIEQIK	K	R	0.997	43.1	39.1	30	15.7	67.5	34.8	1.09	0.187	0.625	0	2	0	0	2	1003.49	2892.83		978569	1586	1593	Empty	TRUE	G3N9L2
MXAKLSBH-Gill	LaBoRo	MS3GM	JL0010-MS3GM_2-A,5_01_4786 (peptides_1_0_0.mzid)	Myosin 13 heavy chain	G3N9J8	gasac27248_07Feb2014klipped_validated_update16May2015_validated.fasta__withdecoy.fasta	222980	1	142	246	288	0.014	0.547	DEEIEQIKR	K	N	0.997	51.5	40	26.4	36.4	87.9	39.1	3.1	0.332	0.667	0	2	0	0	2	1159.6	2480.64		789612	1586	1594	Empty	TRUE	G3N9L2
MXAKLSBH-Gill	LaBoRo	MS3GM	JL0010-MS3GM_2-A,5_01_4786 (peptides_1_0_0.mzid)	Myosin 13 heavy chain	G3N9J8	gasac27248_07Feb2014klipped_validated_update16May2015_validated.fasta__withdecoy.fasta	222980	1	142	246	288	0.014	0.547	DFETSQLLSR	K	I	0.997	63.6	40.8	17.4	47.6	95.1	38.9	2.82	0.378	0.6	0	2	0	0	2	1195.6	4959.79		1293430	1087	1096	Empty	TRUE
MXAKLSBH-Gill	LaBoRo	MS3GM	JL0010-MS3GM_2-A,5_01_4786 (peptides_1_0_0.mzid)	Myosin 13 heavy chain	G3N9J8	gasac27248_07Feb2014klipped_validated_update16May2015_validated.fasta__withdecoy.fasta	222980	1	142	246	288	0.014	0.547	DIDDLELTLAK	K	V	0.997	55.5	39.4	20.2	45.9	81.7	43.1	5.31	0.515	0.591	2	1	0	0	2	1245.66	6535.02		1292370	956	966	Empty	TRUE	G3PQ45,G3P6J7,G3P6L9,G3PKS5,G3N9L2,G3NBU5,G3NEV3,G3NF36,G3PQ58,G3NES6,G3NF12
MXAKLSBH-Gill	LaBoRo	MS3GM	JL0010-MS3GM_2-A,5_01_4786 (peptides_1_0_0.mzid)	Myosin 13 heavy chain	G3N9J8	gasac27248_07Feb2014klipped_validated_update16May2015_validated.fasta__withdecoy.fasta	222980	1	142	246	288	0.014	0.547	DLEESTLQHEATAAALR	R	K	0.997	55.6	43.7	19.1	51.1	113	71.8	8.57	0.432	0.588	0	2	3	0	2	1854.92	5074.29		7959350	1182	1198	Empty	TRUE	G3P6J7,G3P6L9,G3N9L2
MXAKLSBH-Gill	LaBoRo	MS3GM	JL0010-MS3GM_2-A,5_01_4786 (peptides_1_0_0.mzid)	Myosin 13 heavy chain	G3N9J8	gasac27248_07Feb2014klipped_validated_update16May2015_validated.fasta__withdecoy.fasta	222980	1	142	246	288	0.014	0.547	DLEESTLQHEATAAALRK	R	K	0.997	71	43.1	0	71		47.5	9.29	0.52	0.444	0	0	0	1	2	1983.01	4580.69		257968	1182	1199	Empty	TRUE	G3P6J7,G3P6L9,G3N9L2
MXAKLSBH-Gill	LaBoRo	MS3GM	JL0010-MS3GM_2-A,5_01_4786 (peptides_1_0_0.mzid)	Myosin 13 heavy chain	G3N9J8	gasac27248_07Feb2014klipped_validated_update16May2015_validated.fasta__withdecoy.fasta	222980	1	142	246	288	0.014	0.547	DNGVLEGIR	R	I	0.986					40.6					0	1	0	0	2	972.511	4818.72		906405	0	0	Empty	TRUE	G3P6J7,G3P6L9,G3Q6K2,G3N9L2,G3Q639,G3PQ58,G3NRR7,G3PQ45,G3PQ56,G3NBU5,G3NES6,G3PNB9
MXAKLSBH-Gill	LaBoRo	MS3GM	JL0010-MS3GM_2-A,5_01_4786 (peptides_1_0_0.mzid)	Myosin 13 heavy chain	G3N9J8	gasac27248_07Feb2014klipped_validated_update16May2015_validated.fasta__withdecoy.fasta	222980	1	142	246	288	0.014	0.547	DPLNDSVVQLYQK	K	S	0.997	4.49	42.3	0	4.49	50.7	29.7	2.89	0.236	0.346	0	1	0	0	2	1518.78	5605.89		111166	602	614	Empty	TRUE	G3P6L9,G3N9L2
MXAKLSBH-Gill	LaBoRo	MS3GM	JL0010-MS3GM_2-A,5_01_4786 (peptides_1_0_0.mzid)	Myosin 13 heavy chain	G3N9J8	gasac27248_07Feb2014klipped_validated_update16May2015_validated.fasta__withdecoy.fasta	222980	1	142	246	288	0.014	0.547	DTEIFPMNPPK	K	Y	0.997	20.1	41.7	18	16.1	69.1	34.6	3.47	0.11	0.455	0	1	0	0	2	1288.62	5376.23		323363	74	84	Empty	TRUE	G3N9L2
MXAKLSBH-Gill	LaBoRo	MS3GM	JL0010-MS3GM_2-A,5_01_4786 (peptides_1_0_0.mzid)	Myosin 13 heavy chain	G3N9J8	gasac27248_07Feb2014klipped_validated_update16May2015_validated.fasta__withdecoy.fasta	222980	1	142	246	288	0.014	0.547	DTEIFPMNPPKYDK	K	I	0.997	64.4	43.9	23	60.6	90.5	44.2	6.85	0.391	0.464	0	0	1	0	2	1694.81	5155.59		407038	74	87	Empty	TRUE	G3N9L2
MXAKLSBH-Gill	LaBoRo	MS3GM	JL0010-MS3GM_2-A,5_01_4786 (peptides_1_0_0.mzid)	Myosin 13 heavy chain	G3N9J8	gasac27248_07Feb2014klipped_validated_update16May2015_validated.fasta__withdecoy.fasta	222980	1	142	246	288	0.014	0.547	DVILHLDDAVR	K	G	0.997	42.6	39.8	16.8	28.8	93.3	33.8	3.51	0.45	0.5	0	2	1	0	2	1265.68	5226.92		948173	1658	1668	Empty	TRUE
MXAKLSBH-Gill	LaBoRo	MS3GM	JL0010-MS3GM_2-A,5_01_4786 (peptides_1_0_0.mzid)	Myosin 13 heavy chain	G3N9J8	gasac27248_07Feb2014klipped_validated_update16May2015_validated.fasta__withdecoy.fasta	222980	1	142	246	288	0.014	0.547	EAEFQK	R	L	0.324	13	37.2	19.5	0	39.9					0	1	0	0	2	751.362	1844.38		751835	1173	1178	Empty	TRUE	G3PQ45,G3P6J7,G3P6L9,G3N9L2,G3NBU5,G3NEV3,G3NF36,G3PQ58,G3NES6,G3NF12
MXAKLSBH-Gill	LaBoRo	MS3GM	JL0010-MS3GM_2-A,5_01_4786 (peptides_1_0_0.mzid)	Myosin 13 heavy chain	G3N9J8	gasac27248_07Feb2014klipped_validated_update16May2015_validated.fasta__withdecoy.fasta	222980	1	142	246	288	0.014	0.547	EEQAEPDGTEVADK	R	I	0.997	44.7	42.9	14.2	21.6	99.6	46.4	3.89	0.168	0.464	0	1	0	0	2	1517.66	2095.13		452172	373	386	Empty	TRUE	G3N9L2,G3PNB9
MXAKLSBH-Gill	LaBoRo	MS3GM	JL0010-MS3GM_2-A,5_01_4786 (peptides_1_0_0.mzid)	Myosin 13 heavy chain	G3N9J8	gasac27248_07Feb2014klipped_validated_update16May2015_validated.fasta__withdecoy.fasta	222980	1	142	246	288	0.014	0.547	ELEEISER	R	L	0.997	47	39.2	47.6	0	43.9					0	2	0	0	2	1047.5	3663.74		913343	1147	1154	Empty	TRUE	G3PQ45,G3P6J7,G3P6L9,G3N9L2,G3NBU5,G3NEV3,G3NF36,G3PQ58,G3NES6,G3NF12
MXAKLSBH-Gill	LaBoRo	MS3GM	JL0010-MS3GM_2-A,5_01_4786 (peptides_1_0_0.mzid)	Myosin 13 heavy chain	G3N9J8	gasac27248_07Feb2014klipped_validated_update16May2015_validated.fasta__withdecoy.fasta	222980	1	142	246	288	0.014	0.547	ELESEVDAEQR	R	R	0.997	51.8	41.5	20.3	42	93.3	44.9	3.12	0.381	0.591	0	1	0	0	2	1304.6	2636.44		540307	1827	1837	Empty	TRUE
MXAKLSBH-Gill	LaBoRo	MS3GM	JL0010-MS3GM_2-A,5_01_4786 (peptides_1_0_0.mzid)	Myosin 13 heavy chain	G3N9J8	gasac27248_07Feb2014klipped_validated_update16May2015_validated.fasta__withdecoy.fasta	222980	1	142	246	288	0.014	0.547	ELTYQFEEDK	K	K	0.997	10.5	41.4	0	10.5	41.4	26.5	1.74	0.287	0.3	0	1	0	0	2	1301.59	4078.78		203014	1855	1864	Empty	TRUE
MXAKLSBH-Gill	LaBoRo	MS3GM	JL0010-MS3GM_2-A,5_01_4786 (peptides_1_0_0.mzid)	Myosin 13 heavy chain	G3N9J8	gasac27248_07Feb2014klipped_validated_update16May2015_validated.fasta__withdecoy.fasta	222980	1	142	246	288	0.014	0.547	ELTYQFEEDKK	K	N	0.997	41.1	42.2	15.7	40.9	92	34.8	3.62	0.376	0.364	0	1	1	0	2	1429.68	3364.38		612793	1855	1865	Empty	TRUE
MXAKLSBH-Gill	LaBoRo	MS3GM	JL0010-MS3GM_2-A,5_01_4786 (peptides_1_0_0.mzid)	Myosin 13 heavy chain	G3N9J8	gasac27248_07Feb2014klipped_validated_update16May2015_validated.fasta__withdecoy.fasta	222980	1	142	246	288	0.014	0.547	EMAQMK	K	E	0.772	20	35.9	14.3	12.4	42.6					0	1	0	0	2	737.332	1854.08		73919.4	851	856	Empty	TRUE	G3N9L2
MXAKLSBH-Gill	LaBoRo	MS3GM	JL0010-MS3GM_2-A,5_01_4786 (peptides_1_0_0.mzid)	Myosin 13 heavy chain	G3N9J8	gasac27248_07Feb2014klipped_validated_update16May2015_validated.fasta__withdecoy.fasta	222980	1	142	246	288	0.014	0.547	ENQSILITGESGAGK	R	T	0.997	66.9	41.6	22.8	0	91	59	8.74	0	0.567	0	1	0	0	2	1503.77	3686.58		385431	171	185	Empty	TRUE	G3PQ45,G3P6J7,G3PQ58,G3PNB9
MXAKLSBH-Gill	LaBoRo	MS3GM	JL0010-MS3GM_2-A,5_01_4786 (peptides_1_0_0.mzid)	Myosin 13 heavy chain	G3N9J8	gasac27248_07Feb2014klipped_validated_update16May2015_validated.fasta__withdecoy.fasta	222980	1	142	246	288	0.014	0.547	EQDTSSHLER	K	M	0.997	61.3	40.9	21.2	53.3	82.6	45.3	3.96	0.583	0.7	0	2	2	0	2	1201.54	1746.81		1467990	1778	1787	Empty	TRUE	G3PKS5,G3N9L2,G3NF12
MXAKLSBH-Gill	LaBoRo	MS3GM	JL0010-MS3GM_2-A,5_01_4786 (peptides_1_0_0.mzid)	Myosin 13 heavy chain	G3N9J8	gasac27248_07Feb2014klipped_validated_update16May2015_validated.fasta__withdecoy.fasta	222980	1	142	246	288	0.014	0.547	EQVAMVER	K	R	0.997	33.2	38.8	23.3	8.09	43.9					0	2	0	0	2	961.477	2975.86		1448620	1675	1682	Empty	TRUE	G3P6J7,G3P6L9,G3N9L2
MXAKLSBH-Gill	LaBoRo	MS3GM	JL0010-MS3GM_2-A,5_01_4786 (peptides_1_0_0.mzid)	Myosin 13 heavy chain	G3N9J8	gasac27248_07Feb2014klipped_validated_update16May2015_validated.fasta__withdecoy.fasta	222980	1	142	246	288	0.014	0.547	EQYEEEQEAK	R	A	0.997	51.8	40.7	16	49.8	88.8	38.6	3.05	0.181	0.6	0	1	0	0	2	1282.54	1826.05		739532	1351	1360	Empty	TRUE	G3PQ45,G3N9L2,G3NBU5,G3PQ58,G3PNB9
MXAKLSBH-Gill	LaBoRo	MS3GM	JL0010-MS3GM_2-A,5_01_4786 (peptides_1_0_0.mzid)	Myosin 13 heavy chain	G3N9J8	gasac27248_07Feb2014klipped_validated_update16May2015_validated.fasta__withdecoy.fasta	222980	1	142	246	288	0.014	0.547	ESLISQLTR	K	G	0.997	42.8	36.9	32.8	14.7	65.5	36.7	1.77	0.193	0.611	0	2	0	0	2	1046.58	6379.13		792382	1301	1309	Empty	TRUE
MXAKLSBH-Gill	LaBoRo	MS3GM	JL0010-MS3GM_2-A,5_01_4786 (peptides_1_0_0.mzid)	Myosin 13 heavy chain	G3N9J8	gasac27248_07Feb2014klipped_validated_update16May2015_validated.fasta__withdecoy.fasta	222980	1	142	246	288	0.014	0.547	EWQTSLEEAEATLEHEESK	C	I	0.675					39.2					0	0	1	0	1	2288.02	7804.87		288753	0	0	Empty	TRUE
MXAKLSBH-Gill	LaBoRo	MS3GM	JL0010-MS3GM_2-A,5_01_4786 (peptides_1_0_0.mzid)	Myosin 13 heavy chain	G3N9J8	gasac27248_07Feb2014klipped_validated_update16May2015_validated.fasta__withdecoy.fasta	222980	1	142	246	288	0.014	0.547	GGSFQTVSALFR	K	E	0.997	61.3	40.3	13.9	57	112	38.2	6.05	0.534	0.5	0	3	1	0	2	1269.66	6808.02		1391250	644	655	Empty	TRUE	G3P6J7,G3P6L9,G3N9L2
MXAKLSBH-Gill	LaBoRo	MS3GM	JL0010-MS3GM_2-A,5_01_4786 (peptides_1_0_0.mzid)	Myosin 13 heavy chain	G3N9J8	gasac27248_07Feb2014klipped_validated_update16May2015_validated.fasta__withdecoy.fasta	222980	1	142	246	288	0.014	0.547	GLCYPR	K	V	0.772	22.9	35.7	23.9	10.9	54					0	2	0	0	2	708.35	2789.3		183280	401	406	Empty	TRUE
MXAKLSBH-Gill	LaBoRo	MS3GM	JL0010-MS3GM_2-A,5_01_4786 (peptides_1_0_0.mzid)	Myosin 13 heavy chain	G3N9J8	gasac27248_07Feb2014klipped_validated_update16May2015_validated.fasta__withdecoy.fasta	222980	1	142	246	288	0.014	0.547	GSLEDQIIAANPLLEAYGNAK	K	T	0.997	75.7	43.3	14.7	75.7		78.6	17.6	0.359	0.548	0	1	1	0	2	2187.13	7939.9		945496	217	237	Empty	TRUE	G3P6J7,G3P6L9,G3N9L2,G3NEV3,G3NF36,G3NES6
MXAKLSBH-Gill	LaBoRo	MS3GM	JL0010-MS3GM_2-A,5_01_4786 (peptides_1_0_0.mzid)	Myosin 13 heavy chain	G3N9J8	gasac27248_07Feb2014klipped_validated_update16May2015_validated.fasta__withdecoy.fasta	222980	1	142	246	288	0.014	0.547	HDCDLLR	R	E	0.988	42.7	37.8	34.1	14.9	65.3	34.1	3.64	0.343	0.786	0	5	0	0	2	871.409	2816.55		2557710	1344	1350	Empty	TRUE	G3PQ45,G3P6J7,G3P6L9,G3PKS5,G3N9L2,G3NBU5,G3NEV3,G3NF36,G3PQ58,G3NES6,G3NF12
MXAKLSBH-Gill	LaBoRo	MS3GM	JL0010-MS3GM_2-A,5_01_4786 (peptides_1_0_0.mzid)	Myosin 13 heavy chain	G3N9J8	gasac27248_07Feb2014klipped_validated_update16May2015_validated.fasta__withdecoy.fasta	222980	1	142	246	288	0.014	0.547	HLEEEVK	R	A	0.988	43	37.5	35	0	58.2	33.2	1.96	0.111	0.786	0	2	0	0	2	883.452	2112.77		2110670	1324	1330	Empty	TRUE	G3P6J7,G3P6L9,G3N9L2
MXAKLSBH-Gill	LaBoRo	MS3GM	JL0010-MS3GM_2-A,5_01_4786 (peptides_1_0_0.mzid)	Myosin 13 heavy chain	G3N9J8	gasac27248_07Feb2014klipped_validated_update16May2015_validated.fasta__withdecoy.fasta	222980	1	142	246	288	0.014	0.547	IAYLMGLNSADLLK	K	G	0.997	82.5	38.8	14.6	0	89.2	58.6	10.3	0.0751	0.607	0	1	1	0	2	1521.83	7808.21		348132	387	400	Empty	TRUE
MXAKLSBH-Gill	LaBoRo	MS3GM	JL0010-MS3GM_2-A,5_01_4786 (peptides_1_0_0.mzid)	Myosin 13 heavy chain	G3N9J8	gasac27248_07Feb2014klipped_validated_update16May2015_validated.fasta__withdecoy.fasta	222980	1	142	246	288	0.014	0.547	IEAQNTPFDAK	R	T	0.997	64.4	41	21.1	50.5	47.3	47.8	4.72	0.0816	0.636	0	2	0	0	2	1233.61	3250.6		1160200	25	35	Empty	TRUE	G3N9L2
MXAKLSBH-Gill	LaBoRo	MS3GM	JL0010-MS3GM_2-A,5_01_4786 (peptides_1_0_0.mzid)	Myosin 13 heavy chain	G3N9J8	gasac27248_07Feb2014klipped_validated_update16May2015_validated.fasta__withdecoy.fasta	222980	1	142	246	288	0.014	0.547	IEAQNTPFDAKTTFF	R	V	0.74					37.2					0	1	0	0	1	1729.84	6156.29		334702	0	0	Empty	TRUE
MXAKLSBH-Gill	LaBoRo	MS3GM	JL0010-MS3GM_2-A,5_01_4786 (peptides_1_0_0.mzid)	Myosin 13 heavy chain	G3N9J8	gasac27248_07Feb2014klipped_validated_update16May2015_validated.fasta__withdecoy.fasta	222980	1	142	246	288	0.014	0.547	IEDEQSLSIQLQK	R	K	0.997	76.3	40.9	0	60.6	84.6	50.6	8.34	0.196	0.577	0	1	1	0	2	1530.8	4680.4		378818	1097	1109	Empty	TRUE
MXAKLSBH-Gill	LaBoRo	MS3GM	JL0010-MS3GM_2-A,5_01_4786 (peptides_1_0_0.mzid)	Myosin 13 heavy chain	G3N9J8	gasac27248_07Feb2014klipped_validated_update16May2015_validated.fasta__withdecoy.fasta	222980	1	142	246	288	0.014	0.547	IEELEEEIEADR	R	A	0.997	69	43	39	0	71.8	42	3.23	0.0881	0.5	0	1	1	0	2	1474.69	4899.76		431500	1120	1131	Empty	TRUE
MXAKLSBH-Gill	LaBoRo	MS3GM	JL0010-MS3GM_2-A,5_01_4786 (peptides_1_0_0.mzid)	Myosin 13 heavy chain	G3N9J8	gasac27248_07Feb2014klipped_validated_update16May2015_validated.fasta__withdecoy.fasta	222980	1	142	246	288	0.014	0.547	IHFGTTGK	R	L	0.348	15.9	38.7	17.2	15.9						0	1	0	0	2	860.463	2374.57		178797	253	260	Empty	TRUE	G3P6J7,G3N9L2,G3NEV3,G3NF36
MXAKLSBH-Gill	LaBoRo	MS3GM	JL0010-MS3GM_2-A,5_01_4786 (peptides_1_0_0.mzid)	Myosin 13 heavy chain	G3N9J8	gasac27248_07Feb2014klipped_validated_update16May2015_validated.fasta__withdecoy.fasta	222980	1	142	246	288	0.014	0.547	IKGSLEDQIIAANPLLEAYGNAK	K	T	0.997	84.2	40.3	14.7	32.3	96.9	69.7	15.4	0.26	0.435	0	0	1	0	2	2428.31	7820.84		450180	215	237	Empty	TRUE	G3P6J7
MXAKLSBH-Gill	LaBoRo	MS3GM	JL0010-MS3GM_2-A,5_01_4786 (peptides_1_0_0.mzid)	Myosin 13 heavy chain	G3N9J8	gasac27248_07Feb2014klipped_validated_update16May2015_validated.fasta__withdecoy.fasta	222980	1	142	246	288	0.014	0.547	IKPLLK	K	S	0.1	26.2	25	34	0						0	1	0	0	2	711.513	2617.82		157120	839	844	Empty	TRUE	G3P6J7,G3P6L9,G3N9L2,G3ND82,G3PKS5,G3ND88,G3NBU5,G3ND86,G3NEV3,G3NF36,G3NES6,G3NF12
MXAKLSBH-Gill	LaBoRo	MS3GM	JL0010-MS3GM_2-A,5_01_4786 (peptides_1_0_0.mzid)	Myosin 13 heavy chain	G3N9J8	gasac27248_07Feb2014klipped_validated_update16May2015_validated.fasta__withdecoy.fasta	222980	1	142	246	288	0.014	0.547	ILYGDFK	R	Q	0.988	30.7	36.5	31.7	15.9	48.7	27.8	1.04	0.263	0.5	0	1	0	0	2	855.461	4177.34		333559	716	722	Empty	TRUE	G3PQ45,G3N9L2,G3PQ58,G3PNB9
MXAKLSBH-Gill	LaBoRo	MS3GM	JL0010-MS3GM_2-A,5_01_4786 (peptides_1_0_0.mzid)	Myosin 13 heavy chain	G3N9J8	gasac27248_07Feb2014klipped_validated_update16May2015_validated.fasta__withdecoy.fasta	222980	1	142	246	288	0.014	0.547	IQLEAK	K	L	0.772	41.1	37.3	39.4	0	35.6					1	1	0	0	2	701.419	2407.42		664551	916	921	Empty	TRUE	G3PQ45,G3P6J7,G3P6L9,G3N9L2,G3NBU5,G3NEV3,G3NF36,G3PQ58,G3NES6,G3NF12
MXAKLSBH-Gill	LaBoRo	MS3GM	JL0010-MS3GM_2-A,5_01_4786 (peptides_1_0_0.mzid)	Myosin 13 heavy chain	G3N9J8	gasac27248_07Feb2014klipped_validated_update16May2015_validated.fasta__withdecoy.fasta	222980	1	142	246	288	0.014	0.547	IQLELTQVK	R	S	0.997	64.5	32.1	34.2	41.6	61.8	39.2	1.52	0.158	0.667	0	3	0	0	2	1071.64	4967.81		1890100	1567	1575	Empty	TRUE	G3N9L2
MXAKLSBH-Gill	LaBoRo	MS3GM	JL0010-MS3GM_2-A,5_01_4786 (peptides_1_0_0.mzid)	Myosin 13 heavy chain	G3N9J8	gasac27248_07Feb2014klipped_validated_update16May2015_validated.fasta__withdecoy.fasta	222980	1	142	246	288	0.014	0.547	KAITDAAMMAEELK	K	K	0.997					68.4					0	0	1	0	2	1521.77	5058.52		1883660	1763	1776	Empty	TRUE	G3PQ45,G3P6J7,G3P6L9,G3PKS5,G3N9L2,G3NBU5,G3NEV3,G3PQ58,G3NES6,G3NF12
MXAKLSBH-Gill	LaBoRo	MS3GM	JL0010-MS3GM_2-A,5_01_4786 (peptides_1_0_0.mzid)	Myosin 13 heavy chain	G3N9J8	gasac27248_07Feb2014klipped_validated_update16May2015_validated.fasta__withdecoy.fasta	222980	1	142	246	288	0.014	0.547	KAITDAAMMAEELKK	K	E	0.997					102	51.2	11	0.658	0.6	0	0	1	0	2	1649.86	4450.94		979761	1763	1777	Empty	TRUE	G3PQ45,G3P6J7,G3P6L9,G3PKS5,G3N9L2,G3NBU5,G3NEV3,G3PQ58,G3NES6,G3NF12
MXAKLSBH-Gill	LaBoRo	MS3GM	JL0010-MS3GM_2-A,5_01_4786 (peptides_1_0_0.mzid)	Myosin 13 heavy chain	G3N9J8	gasac27248_07Feb2014klipped_validated_update16May2015_validated.fasta__withdecoy.fasta	222980	1	142	246	288	0.014	0.547	KDIDDLELTLAK	K	V	0.997	40.8	38.9	19.6	29.9	83.6	37.8	7.19	0.421	0.542	0	1	1	0	2	1373.75	5218.84		651756	955	966	Empty	TRUE	G3PQ45,G3P6J7,G3P6L9,G3PKS5,G3N9L2,G3NBU5,G3NEV3,G3NF36,G3PQ58,G3NES6,G3NF12
MXAKLSBH-Gill	LaBoRo	MS3GM	JL0010-MS3GM_2-A,5_01_4786 (peptides_1_0_0.mzid)	Myosin 13 heavy chain	G3N9J8	gasac27248_07Feb2014klipped_validated_update16May2015_validated.fasta__withdecoy.fasta	222980	1	142	246	288	0.014	0.547	KEQDTSSHLER	K	M	0.997	74.6	41.5	20.7	62.9	99.1	39	7.02	0.495	0.545	0	1	1	0	2	1329.64	1696.01		562627	1777	1787	Empty	TRUE	G3PKS5,G3N9L2,G3NF12
MXAKLSBH-Gill	LaBoRo	MS3GM	JL0010-MS3GM_2-A,5_01_4786 (peptides_1_0_0.mzid)	Myosin 13 heavy chain	G3N9J8	gasac27248_07Feb2014klipped_validated_update16May2015_validated.fasta__withdecoy.fasta	222980	1	142	246	288	0.014	0.547	KGGSFQTVSALFR	K	E	0.997	37.3	39	18.5	32.5	100	37.9	3.62	0.467	0.5	0	1	2	0	2	1397.75	5868.21		1557370	643	655	Empty	TRUE	G3P6J7,G3P6L9,G3N9L2
MXAKLSBH-Gill	LaBoRo	MS3GM	JL0010-MS3GM_2-A,5_01_4786 (peptides_1_0_0.mzid)	Myosin 13 heavy chain	G3N9J8	gasac27248_07Feb2014klipped_validated_update16May2015_validated.fasta__withdecoy.fasta	222980	1	142	246	288	0.014	0.547	KKDFETSQLLSR	K	I	0.997					73.4	35.7	4.39	0.361	0.5	0	0	1	0	2	1451.79	3290.96		422483	1085	1096	Empty	TRUE
MXAKLSBH-Gill	LaBoRo	MS3GM	JL0010-MS3GM_2-A,5_01_4786 (peptides_1_0_0.mzid)	Myosin 13 heavy chain	G3N9J8	gasac27248_07Feb2014klipped_validated_update16May2015_validated.fasta__withdecoy.fasta	222980	1	142	246	288	0.014	0.547	KLEADLIQVQGEVEDSVHEAR	K	N	0.997	50.3	45	16.3	45.1	48.5	52.4	9.03	0.376	0.405	0	0	1	1	2	2365.2	6249.35		779928	1735	1755	Empty	TRUE
MXAKLSBH-Gill	LaBoRo	MS3GM	JL0010-MS3GM_2-A,5_01_4786 (peptides_1_0_0.mzid)	Myosin 13 heavy chain	G3N9J8	gasac27248_07Feb2014klipped_validated_update16May2015_validated.fasta__withdecoy.fasta	222980	1	142	246	288	0.014	0.547	KLEDECSELK	R	K	0.997	32.7	41	22.1	21.5	59.4	40.3	4.11	0.496	0.65	0	1	0	0	2	1193.57	2912.56		431155	945	954	Empty	TRUE	G3PQ45,G3P6J7,G3P6L9,G3N9L2,G3NBU5,G3NEV3,G3NF36,G3NES6,G3NF12
MXAKLSBH-Gill	LaBoRo	MS3GM	JL0010-MS3GM_2-A,5_01_4786 (peptides_1_0_0.mzid)	Myosin 13 heavy chain	G3N9J8	gasac27248_07Feb2014klipped_validated_update16May2015_validated.fasta__withdecoy.fasta	222980	1	142	246	288	0.014	0.547	KLEDECSELKK	R	D	0.997					103	48.2	8.72	0.6	0.727	0	1	2	0	2	1321.67	2542.2		658001	945	955	Empty	TRUE	G3PQ45,G3P6J7,G3P6L9,G3N9L2,G3NBU5,G3NEV3,G3NF36,G3NES6,G3NF12
MXAKLSBH-Gill	LaBoRo	MS3GM	JL0010-MS3GM_2-A,5_01_4786 (peptides_1_0_0.mzid)	Myosin 13 heavy chain	G3N9J8	gasac27248_07Feb2014klipped_validated_update16May2015_validated.fasta__withdecoy.fasta	222980	1	142	246	288	0.014	0.547	KLEGDLK	R	L	0.968	24.4	37.3	24.6	12.3	46.4					1	2	0	0	2	802.467	2800.77		709453	1057	1063	Empty	TRUE	G3PQ45,G3P6J7,G3P6L9,G3N9L2,G3NBU5,G3NEV3,G3NF36,G3PQ58,G3NES6,G3NF12
MXAKLSBH-Gill	LaBoRo	MS3GM	JL0010-MS3GM_2-A,5_01_4786 (peptides_1_0_0.mzid)	Myosin 13 heavy chain	G3N9J8	gasac27248_07Feb2014klipped_validated_update16May2015_validated.fasta__withdecoy.fasta	222980	1	142	246	288	0.014	0.547	KMEGDLNEMEIQLSHANR	K	Q	0.997	9.64	45.9	13.4	8.12	78.1	24.2	1.8	0.062	0.278	0	0	1	0	2	2115	5033.29		1060680	1623	1640	Empty	TRUE	G3P6J7,G3P6L9,G3N9L2,G3NEV3,G3NF36,G3NES6,G3NF12
MXAKLSBH-Gill	LaBoRo	MS3GM	JL0010-MS3GM_2-A,5_01_4786 (peptides_1_0_0.mzid)	Myosin 13 heavy chain	G3N9J8	gasac27248_07Feb2014klipped_validated_update16May2015_validated.fasta__withdecoy.fasta	222980	1	142	246	288	0.014	0.547	KQADSVAELGEQIDNLQR	K	V	0.997	101	43.8	22.1	73.2	109	79.2	9.1	0.106	0.694	0	0	1	0	2	2014.02	5613.83		518976	1200	1217	Empty	TRUE	G3PQ45,G3P6J7,G3P6L9,G3N9L2,G3NEV3,G3NF36,G3PQ58,G3NES6,G3NF12
MXAKLSBH-Gill	LaBoRo	MS3GM	JL0010-MS3GM_2-A,5_01_4786 (peptides_1_0_0.mzid)	Myosin 13 heavy chain	G3N9J8	gasac27248_07Feb2014klipped_validated_update16May2015_validated.fasta__withdecoy.fasta	222980	1	142	246	288	0.014	0.547	KVAEQELVDASER	R	V	0.997	40.9	41.3	16.3	35.9	86.9	39.7	4.38	0.547	0.5	0	1	0	0	2	1473.75	2954.84		261655	1706	1718	Empty	TRUE	G3P6J7,G3P6L9,G3N9L2
MXAKLSBH-Gill	LaBoRo	MS3GM	JL0010-MS3GM_2-A,5_01_4786 (peptides_1_0_0.mzid)	Myosin 13 heavy chain	G3N9J8	gasac27248_07Feb2014klipped_validated_update16May2015_validated.fasta__withdecoy.fasta	222980	1	142	246	288	0.014	0.547	KVQHEMEEAEER	R	A	0.997	38.4	43.1	0	32.7	69	36.8	6.66	0.00543	0.5	0	1	0	0	2	1514.69	1821.51		177314	1904	1915	Empty	TRUE
MXAKLSBH-Gill	LaBoRo	MS3GM	JL0010-MS3GM_2-A,5_01_4786 (peptides_1_0_0.mzid)	Myosin 13 heavy chain	G3N9J8	gasac27248_07Feb2014klipped_validated_update16May2015_validated.fasta__withdecoy.fasta	222980	1	142	246	288	0.014	0.547	LAHETIMDLENDK	K	Q	0.997	79.4	42.9	21.8	73.6	112	63.5	12.3	0.0063	0.731	0	1	1	0	2	1528.73	4329.79		806884	1064	1076	Empty	TRUE
MXAKLSBH-Gill	LaBoRo	MS3GM	JL0010-MS3GM_2-A,5_01_4786 (peptides_1_0_0.mzid)	Myosin 13 heavy chain	G3N9J8	gasac27248_07Feb2014klipped_validated_update16May2015_validated.fasta__withdecoy.fasta	222980	1	142	246	288	0.014	0.547	LAHETIMDLENDKQQSDEK	K	I	0.997	51.5	46.4	15.6	48.3	76.6	46.2	7.27	0.442	0.368	0	0	1	1	2	2244.05	3693.2		1535340	1064	1082	Empty	TRUE
MXAKLSBH-Gill	LaBoRo	MS3GM	JL0010-MS3GM_2-A,5_01_4786 (peptides_1_0_0.mzid)	Myosin 13 heavy chain	G3N9J8	gasac27248_07Feb2014klipped_validated_update16May2015_validated.fasta__withdecoy.fasta	222980	1	142	246	288	0.014	0.547	LDEAENLAMK	R	G	0.997	45.1	40.3	25.1	37.1	75	41.7	2.85	0.3	0.6	0	2	0	0	2	1133.55	4630.94		1878250	1803	1812	Empty	TRUE	G3P6J7,G3P6L9,G3N9L2,G3NEV3,G3NES6,G3NF12
MXAKLSBH-Gill	LaBoRo	MS3GM	JL0010-MS3GM_2-A,5_01_4786 (peptides_1_0_0.mzid)	Myosin 13 heavy chain	G3N9J8	gasac27248_07Feb2014klipped_validated_update16May2015_validated.fasta__withdecoy.fasta	222980	1	142	246	288	0.014	0.547	LEADLIQVQGEVEDSVHEAR	K	N	0.997	38.4	45.2	16.6	29.5	106	63	11.1	0.317	0.475	0	0	1	0	2	2237.1	6404.42		283815	1736	1755	Empty	TRUE
MXAKLSBH-Gill	LaBoRo	MS3GM	JL0010-MS3GM_2-A,5_01_4786 (peptides_1_0_0.mzid)	Myosin 13 heavy chain	G3N9J8	gasac27248_07Feb2014klipped_validated_update16May2015_validated.fasta__withdecoy.fasta	222980	1	142	246	288	0.014	0.547	LEDECSELK	K	K	0.997	38.4	39.5	15.5	22.6	90.8	36.9	1.85	0.352	0.611	0	1	0	0	2	1065.48	2944.9		603913	946	954	Empty	TRUE	G3PQ45,G3P6J7,G3P6L9,G3N9L2,G3NBU5,G3NEV3,G3NF36,G3NES6,G3NF12
MXAKLSBH-Gill	LaBoRo	MS3GM	JL0010-MS3GM_2-A,5_01_4786 (peptides_1_0_0.mzid)	Myosin 13 heavy chain	G3N9J8	gasac27248_07Feb2014klipped_validated_update16May2015_validated.fasta__withdecoy.fasta	222980	1	142	246	288	0.014	0.547	LEDECSELKK	K	D	0.997	57.7	40.8	14.5	45.3	87	35.9	3.8	0.393	0.55	0	2	2	0	2	1193.57	2333.72		835320	946	955	Empty	TRUE	G3PQ45,G3P6J7,G3P6L9,G3N9L2,G3NBU5,G3NEV3,G3NF36,G3NES6,G3NF12
MXAKLSBH-Gill	LaBoRo	MS3GM	JL0010-MS3GM_2-A,5_01_4786 (peptides_1_0_0.mzid)	Myosin 13 heavy chain	G3N9J8	gasac27248_07Feb2014klipped_validated_update16May2015_validated.fasta__withdecoy.fasta	222980	1	142	246	288	0.014	0.547	LEDEEEMNAELTAK	R	K	0.997	23.6	43.6	13.3	1.61	66.6	36.2	4.96	0.105	0.393	0	4	0	0	2	1621.73	4160.13		621833	929	942	Empty	TRUE	G3P6J7,G3P6L9,G3N9L2,G3PQ58
MXAKLSBH-Gill	LaBoRo	MS3GM	JL0010-MS3GM_2-A,5_01_4786 (peptides_1_0_0.mzid)	Myosin 13 heavy chain	G3N9J8	gasac27248_07Feb2014klipped_validated_update16May2015_validated.fasta__withdecoy.fasta	222980	1	142	246	288	0.014	0.547	LEQQVDDLEGSLEQEK	K	K	0.997	37.8	44.7	0	33.4	97.4	43.9	8.06	0.212	0.406	0	2	2	0	2	1859.89	5053.86		2748710	1030	1045	Empty	TRUE	G3PQ45,G3P6J7,G3P6L9,G3N9L2,G3NBU5,G3NEV3,G3NF36,G3PQ58,G3NES6,G3NF12
MXAKLSBH-Gill	LaBoRo	MS3GM	JL0010-MS3GM_2-A,5_01_4786 (peptides_1_0_0.mzid)	Myosin 13 heavy chain	G3N9J8	gasac27248_07Feb2014klipped_validated_update16May2015_validated.fasta__withdecoy.fasta	222980	1	142	246	288	0.014	0.547	LEQQVDDLEGSLEQEKK	K	L	0.997	59.2	44.3	23.5	49.5	86.8	49	7.26	0.304	0.5	0	1	1	0	2	1987.98	4585.16		1220850	1030	1046	Empty	TRUE	G3PQ45,G3P6J7,G3P6L9,G3N9L2,G3NBU5,G3NEV3,G3NF36,G3PQ58,G3NES6,G3NF12
MXAKLSBH-Gill	LaBoRo	MS3GM	JL0010-MS3GM_2-A,5_01_4786 (peptides_1_0_0.mzid)	Myosin 13 heavy chain	G3N9J8	gasac27248_07Feb2014klipped_validated_update16May2015_validated.fasta__withdecoy.fasta	222980	1	142	246	288	0.014	0.547	LLGSIDVDK	K	S	0.997	35.4	36.6	25.9	19.1	49.4	32.2	1.11	0.329	0.5	0	2	0	0	2	959.541	4106.35		560953	748	756	Empty	TRUE
MXAKLSBH-Gill	LaBoRo	MS3GM	JL0010-MS3GM_2-A,5_01_4786 (peptides_1_0_0.mzid)	Myosin 13 heavy chain	G3N9J8	gasac27248_07Feb2014klipped_validated_update16May2015_validated.fasta__withdecoy.fasta	222980	1	142	246	288	0.014	0.547	LMTNLR	K	C	0.772	30.1	35.5	36.1	2.42	39.3					0	1	0	0	2	747.418	2821.41		492078	661	666	Empty	TRUE	G3PQ45,G3P6L9,G3N9L2,G3NBU5,G3NEV3,G3NF36,G3PQ58,G3NES6
MXAKLSBH-Gill	LaBoRo	MS3GM	JL0010-MS3GM_2-A,5_01_4786 (peptides_1_0_0.mzid)	Myosin 13 heavy chain	G3N9J8	gasac27248_07Feb2014klipped_validated_update16May2015_validated.fasta__withdecoy.fasta	222980	1	142	246	288	0.014	0.547	LQDAEESIEAVNAK	R	C	0.997	68.6	42.4	23.1	53.6	112	63.4	8.62	0.0678	0.643	0	4	1	0	2	1516.75	3790.09		2308690	1403	1416	Empty	TRUE	G3N9L2
MXAKLSBH-Gill	LaBoRo	MS3GM	JL0010-MS3GM_2-A,5_01_4786 (peptides_1_0_0.mzid)	Myosin 13 heavy chain	G3N9J8	gasac27248_07Feb2014klipped_validated_update16May2015_validated.fasta__withdecoy.fasta	222980	1	142	246	288	0.014	0.547	LQDLVDK	R	L	0.98	48.8	38.2	32.9	16.6	54.2	36	1.02	0.172	0.786	1	2	0	0	2	830.462	5796.47		1446490	1870	1876	Empty	TRUE	G3PQ45,G3PKS5,G3N9L2,G3NBU5,G3NEV3,G3PQ58,G3NES6,G3NF12
MXAKLSBH-Gill	LaBoRo	MS3GM	JL0010-MS3GM_2-A,5_01_4786 (peptides_1_0_0.mzid)	Myosin 13 heavy chain	G3N9J8	gasac27248_07Feb2014klipped_validated_update16May2015_validated.fasta__withdecoy.fasta	222980	1	142	246	288	0.014	0.547	LQGEVEDLMIDVER	R	A	0.997	72.7	43.1	26.1	57.6	94.1	45.6	6.11	0.482	0.5	0	2	2	0	2	1645.81	7056.46		1393050	1427	1440	Empty	TRUE	G3P6J7,G3P6L9,G3N9L2
MXAKLSBH-Gill	LaBoRo	MS3GM	JL0010-MS3GM_2-A,5_01_4786 (peptides_1_0_0.mzid)	Myosin 13 heavy chain	G3N9J8	gasac27248_07Feb2014klipped_validated_update16May2015_validated.fasta__withdecoy.fasta	222980	1	142	246	288	0.014	0.547	LRMDLER	K	S	0.968	47.3	38.2	37.8	0	47.3					0	1	1	0	2	932.498	3140.4		653102	1047	1053	Empty	TRUE	G3P6J7,G3P6L9,G3N9L2,G3NEV3,G3NF36,G3NES6,G3NF12
MXAKLSBH-Gill	LaBoRo	MS3GM	JL0010-MS3GM_2-A,5_01_4786 (peptides_1_0_0.mzid)	Myosin 13 heavy chain	G3N9J8	gasac27248_07Feb2014klipped_validated_update16May2015_validated.fasta__withdecoy.fasta	222980	1	142	246	288	0.014	0.547	LTGSVMHHGNMK	K	F	0.997	42.7	41.5	17.9	36	83.6	35.5	4.4	0.0789	0.5	0	1	0	0	2	1311.63	1962.69		149414	355	366	Empty	TRUE
MXAKLSBH-Gill	LaBoRo	MS3GM	JL0010-MS3GM_2-A,5_01_4786 (peptides_1_0_0.mzid)	Myosin 13 heavy chain	G3N9J8	gasac27248_07Feb2014klipped_validated_update16May2015_validated.fasta__withdecoy.fasta	222980	1	142	246	288	0.014	0.547	LVIHQLR	F	C	0.161						29.1	1.82	0.289	0.571	0	1	0	0	1	878.557	2918.53		312332	691	697	Empty	TRUE	G3P6J7,G3P6L9,G3N9L2,G3NEV3,G3NF36,G3NES6,G3PNB9
MXAKLSBH-Gill	LaBoRo	MS3GM	JL0010-MS3GM_2-A,5_01_4786 (peptides_1_0_0.mzid)	Myosin 13 heavy chain	G3N9J8	gasac27248_07Feb2014klipped_validated_update16May2015_validated.fasta__withdecoy.fasta	222980	1	142	246	288	0.014	0.547	LYDQHLGK	K	S	0.996	41.8	38.8	16	12.7		35.1	2.2	0.174	0.688	0	1	1	0	2	973.51	2201.3		521107	555	562	Empty	TRUE	G3N9L2,G3NEV3,G3NF36,G3NES6,G3PNB9
MXAKLSBH-Gill	LaBoRo	MS3GM	JL0010-MS3GM_2-A,5_01_4786 (peptides_1_0_0.mzid)	Myosin 13 heavy chain	G3N9J8	gasac27248_07Feb2014klipped_validated_update16May2015_validated.fasta__withdecoy.fasta	222980	1	142	246	288	0.014	0.547	MEGDLNEMEIQLSHANR	K	Q	0.997	62.6	45.7	15.5	61	129	77.3	8.31	0.228	0.647	0	2	4	0	2	1986.9	5581.14		5012880	1624	1640	Empty	TRUE	G3P6J7,G3P6L9,G3N9L2,G3NEV3,G3NF36,G3NES6,G3NF12
MXAKLSBH-Gill	LaBoRo	MS3GM	JL0010-MS3GM_2-A,5_01_4786 (peptides_1_0_0.mzid)	Myosin 13 heavy chain	G3N9J8	gasac27248_07Feb2014klipped_validated_update16May2015_validated.fasta__withdecoy.fasta	222980	1	142	246	288	0.014	0.547	MEIDDLSSNMESVAK	K	S	0.997	88.1	44	15.3	58.1	119	50.8	11.1	0.148	0.533	0	2	2	0	2	1668.75	5720.67		2211310	1231	1245	Empty	TRUE	G3P6J7,G3P6L9,G3N9L2
MXAKLSBH-Gill	LaBoRo	MS3GM	JL0010-MS3GM_2-A,5_01_4786 (peptides_1_0_0.mzid)	Myosin 13 heavy chain	G3N9J8	gasac27248_07Feb2014klipped_validated_update16May2015_validated.fasta__withdecoy.fasta	222980	1	142	246	288	0.014	0.547	MKEDLAK	K	A	0.988	35	37.1	33.5	19.2	50.4	33.4	2.43	0.272	0.786	0	1	0	0	2	834.439	1828.66		311808	862	868	Empty	TRUE
MXAKLSBH-Gill	LaBoRo	MS3GM	JL0010-MS3GM_2-A,5_01_4786 (peptides_1_0_0.mzid)	Myosin 13 heavy chain	G3N9J8	gasac27248_07Feb2014klipped_validated_update16May2015_validated.fasta__withdecoy.fasta	222980	1	142	246	288	0.014	0.547	MSIDDLSSNMESVAK	K	S	0.997					44					0	1	0	0	2	1669.74	5704.65		1222890	0	0	Empty	TRUE	G3P6J7,G3P6L9,G3N9L2
MXAKLSBH-Gill	LaBoRo	MS3GM	JL0010-MS3GM_2-A,5_01_4786 (peptides_1_0_0.mzid)	Myosin 13 heavy chain	G3N9J8	gasac27248_07Feb2014klipped_validated_update16May2015_validated.fasta__withdecoy.fasta	222980	1	142	246	288	0.014	0.547	MVSLLQEK	K	N	0.997	53.1	38	25	34		37.1	3.4	0.164	0.688	1	2	0	0	2	947.523	4346.8		1795200	880	887	Empty	TRUE	G3PQ45,G3P6J7,G3P6L9,G3N9L2,G3NEV3,G3NF36,G3PQ58,G3NES6,G3NF12
MXAKLSBH-Gill	LaBoRo	MS3GM	JL0010-MS3GM_2-A,5_01_4786 (peptides_1_0_0.mzid)	Myosin 13 heavy chain	G3N9J8	gasac27248_07Feb2014klipped_validated_update16May2015_validated.fasta__withdecoy.fasta	222980	1	142	246	288	0.014	0.547	NALAHAVQSAR	K	H	0.997	42.8	38.8	22.9	2.07	75.5	26.7	1.42	0	0.364	0	1	1	0	2	1180.62	3318.84		693997	1333	1343	Empty	TRUE	G3P6J7,G3P6L9,G3PKS5,G3N9L2
MXAKLSBH-Gill	LaBoRo	MS3GM	JL0010-MS3GM_2-A,5_01_4786 (peptides_1_0_0.mzid)	Myosin 13 heavy chain	G3N9J8	gasac27248_07Feb2014klipped_validated_update16May2015_validated.fasta__withdecoy.fasta	222980	1	142	246	288	0.014	0.547	NEEYVR	K	Q	0.772	38.9	37.5	26.8	14.8	42.6					0	1	0	0	2	809.379	1910.25		310013	1268	1273	Empty	TRUE
MXAKLSBH-Gill	LaBoRo	MS3GM	JL0010-MS3GM_2-A,5_01_4786 (peptides_1_0_0.mzid)	Myosin 13 heavy chain	G3N9J8	gasac27248_07Feb2014klipped_validated_update16May2015_validated.fasta__withdecoy.fasta	222980	1	142	246	288	0.014	0.547	NKDPLNDSVVQLYQK	K	S	0.997	58.9	41.5	14.9	51.7	109	49.3	7.14	0.00203	0.567	0	1	3	0	2	1760.92	4903.02		1279170	600	614	Empty	TRUE	G3P6L9,G3N9L2
MXAKLSBH-Gill	LaBoRo	MS3GM	JL0010-MS3GM_2-A,5_01_4786 (peptides_1_0_0.mzid)	Myosin 13 heavy chain	G3N9J8	gasac27248_07Feb2014klipped_validated_update16May2015_validated.fasta__withdecoy.fasta	222980	1	142	246	288	0.014	0.547	NLEVTVK	K	D	0.968	19.6	36.4	19.9	7.48	46.3					0	1	0	0	2	802.467	2936.14		731758	1791	1797	Empty	TRUE	G3P6J7,G3P6L9,G3N9L2
MXAKLSBH-Gill	LaBoRo	MS3GM	JL0010-MS3GM_2-A,5_01_4786 (peptides_1_0_0.mzid)	Myosin 13 heavy chain	G3N9J8	gasac27248_07Feb2014klipped_validated_update16May2015_validated.fasta__withdecoy.fasta	222980	1	142	246	288	0.014	0.547	NLQQEISDLTENIGENGK	K	T	0.997	75.1	45	18.6	69.2	127	69.4	7.68	0	0.583	0	0	2	0	2	2001.97	7707.48		1175830	1510	1527	Empty	TRUE
MXAKLSBH-Gill	LaBoRo	MS3GM	JL0010-MS3GM_2-A,5_01_4786 (peptides_1_0_0.mzid)	Myosin 13 heavy chain	G3N9J8	gasac27248_07Feb2014klipped_validated_update16May2015_validated.fasta__withdecoy.fasta	222980	1	142	246	288	0.014	0.547	NLVEEMASQDETIAK	K	L	0.997	69.2	43.9	19.9	64.2	109	49.2	5.96	0.234	0.467	0	3	1	0	2	1677.8	5748.35		1832700	980	994	Empty	TRUE	G3N9L2
MXAKLSBH-Gill	LaBoRo	MS3GM	JL0010-MS3GM_2-A,5_01_4786 (peptides_1_0_0.mzid)	Myosin 13 heavy chain	G3N9J8	gasac27248_07Feb2014klipped_validated_update16May2015_validated.fasta__withdecoy.fasta	222980	1	142	246	288	0.014	0.547	NNLMLAEIEELR	R	A	0.997	61.5	41.1	25.8	46.2	94.7	53.8	4.77	0.42	0.667	0	2	2	0	2	1444.75	7743.92		2545640	1684	1695	Empty	TRUE	G3N9L2
MXAKLSBH-Gill	LaBoRo	MS3GM	JL0010-MS3GM_2-A,5_01_4786 (peptides_1_0_0.mzid)	Myosin 13 heavy chain	G3N9J8	gasac27248_07Feb2014klipped_validated_update16May2015_validated.fasta__withdecoy.fasta	222980	1	142	246	288	0.014	0.547	NNLMLAEIEELRR	R	A	0.899					42.4					0	0	1	0	2	1600.85	7044.61		622319	0	0	Empty	TRUE	G3N9L2
MXAKLSBH-Gill	LaBoRo	MS3GM	JL0010-MS3GM_2-A,5_01_4786 (peptides_1_0_0.mzid)	Myosin 13 heavy chain	G3N9J8	gasac27248_07Feb2014klipped_validated_update16May2015_validated.fasta__withdecoy.fasta	222980	1	142	246	288	0.014	0.547	NSYEEALDHLETLK	K	R	0.997	68.9	43.7	0	65.1	105	57.3	15.3	0.454	0.607	0	3	1	0	2	1661.8	6301.19		2342330	1492	1505	Empty	TRUE
MXAKLSBH-Gill	LaBoRo	MS3GM	JL0010-MS3GM_2-A,5_01_4786 (peptides_1_0_0.mzid)	Myosin 13 heavy chain	G3N9J8	gasac27248_07Feb2014klipped_validated_update16May2015_validated.fasta__withdecoy.fasta	222980	1	142	246	288	0.014	0.547	NSYEEALDHLETLKR	K	E	0.997	47.1	43.8	0	47.1	65.4	38.2	6.21	0.314	0.333	0	0	1	1	2	1817.9	5570.68		848609	1492	1506	Empty	TRUE
MXAKLSBH-Gill	LaBoRo	MS3GM	JL0010-MS3GM_2-A,5_01_4786 (peptides_1_0_0.mzid)	Myosin 13 heavy chain	G3N9J8	gasac27248_07Feb2014klipped_validated_update16May2015_validated.fasta__withdecoy.fasta	222980	1	142	246	288	0.014	0.547	NVQGQLK	R	D	0.968	33.3	37.2	25.8	12.4	36					0	2	0	0	2	786.447	2112.07		756502	1651	1657	Empty	TRUE	G3N9L2
MXAKLSBH-Gill	LaBoRo	MS3GM	JL0010-MS3GM_2-A,5_01_4786 (peptides_1_0_0.mzid)	Myosin 13 heavy chain	G3N9J8	gasac27248_07Feb2014klipped_validated_update16May2015_validated.fasta__withdecoy.fasta	222980	1	142	246	288	0.014	0.547	PLNDSVVQLYQK	D	S	0.997					54.9	58.3	7.47	0.645	0.75	0	1	0	0	1	1403.75	4942.88		343885	603	614	Empty	TRUE	G3P6L9,G3N9L2
MXAKLSBH-Gill	LaBoRo	MS3GM	JL0010-MS3GM_2-A,5_01_4786 (peptides_1_0_0.mzid)	Myosin 13 heavy chain	G3N9J8	gasac27248_07Feb2014klipped_validated_update16May2015_validated.fasta__withdecoy.fasta	222980	1	142	246	288	0.014	0.547	QADSVAELGEQIDNLQR	K	V	0.997	71.5	44.5	14.1	54.8	130	69.6	8.48	0.122	0.588	0	3	4	0	2	1885.93	6239.64		3242780	1201	1217	Empty	TRUE	G3PQ45,G3P6J7,G3P6L9,G3N9L2,G3NEV3,G3NF36,G3PQ58,G3NES6,G3NF12
MXAKLSBH-Gill	LaBoRo	MS3GM	JL0010-MS3GM_2-A,5_01_4786 (peptides_1_0_0.mzid)	Myosin 13 heavy chain	G3N9J8	gasac27248_07Feb2014klipped_validated_update16May2015_validated.fasta__withdecoy.fasta	222980	1	142	246	288	0.014	0.547	QAYTQQIEELK	K	R	0.997	53.5	40.9	18.9	13.3	90.3	34.4	3	0.0988	0.5	0	2	0	0	2	1350.69	4656.81		944974	1312	1322	Empty	TRUE	G3P6L9,G3N9L2
MXAKLSBH-Gill	LaBoRo	MS3GM	JL0010-MS3GM_2-A,5_01_4786 (peptides_1_0_0.mzid)	Myosin 13 heavy chain	G3N9J8	gasac27248_07Feb2014klipped_validated_update16May2015_validated.fasta__withdecoy.fasta	222980	1	142	246	288	0.014	0.547	QAYTQQIEELKR	K	H	0.997	60.4	40.4	16.1	23.2	96.3	52.8	9.7	0.328	0.667	0	4	1	0	2	1506.79	3584.42		2779290	1312	1323	Empty	TRUE	G3P6L9,G3N9L2
MXAKLSBH-Gill	LaBoRo	MS3GM	JL0010-MS3GM_2-A,5_01_4786 (peptides_1_0_0.mzid)	Myosin 13 heavy chain	G3N9J8	gasac27248_07Feb2014klipped_validated_update16May2015_validated.fasta__withdecoy.fasta	222980	1	142	246	288	0.014	0.547	QKYEESQAELEGALK	K	D	0.997					49.3	42.1	6.13	0.347	0.433	0	1	0	0	2	1705.83	4727.28		100777	1464	1478	Empty	TRUE
MXAKLSBH-Gill	LaBoRo	MS3GM	JL0010-MS3GM_2-A,5_01_4786 (peptides_1_0_0.mzid)	Myosin 13 heavy chain	G3N9J8	gasac27248_07Feb2014klipped_validated_update16May2015_validated.fasta__withdecoy.fasta	222980	1	142	246	288	0.014	0.547	QLNDIGLQR	R	A	0.997	49.5	38.1	26.7	28.3	59.9	28	2.7	0.118	0.5	0	4	0	0	2	1056.58	4361.86		1485400	1274	1282	Empty	TRUE
MXAKLSBH-Gill	LaBoRo	MS3GM	JL0010-MS3GM_2-A,5_01_4786 (peptides_1_0_0.mzid)	Myosin 13 heavy chain	G3N9J8	gasac27248_07Feb2014klipped_validated_update16May2015_validated.fasta__withdecoy.fasta	222980	1	142	246	288	0.014	0.547	QREEQAEPDGTEVADK	K	I	0.997	28	44.7	17.2	11.2	90	43.7	1.43	0.0755	0.406	0	0	1	0	2	1801.82	1944.21		425681	371	386	Empty	TRUE	G3N9L2,G3PNB9
MXAKLSBH-Gill	LaBoRo	MS3GM	JL0010-MS3GM_2-A,5_01_4786 (peptides_1_0_0.mzid)	Myosin 13 heavy chain	G3N9J8	gasac27248_07Feb2014klipped_validated_update16May2015_validated.fasta__withdecoy.fasta	222980	1	142	246	288	0.014	0.547	QSEEAEEQANSHLSR	R	Y	0.997	75.3	44.3	17.6	57.8	97.1	45	6.6	0.269	0.467	0	1	1	0	2	1714.76	2074.04		522564	1887	1901	Empty	TRUE
MXAKLSBH-Gill	LaBoRo	MS3GM	JL0010-MS3GM_2-A,5_01_4786 (peptides_1_0_0.mzid)	Myosin 13 heavy chain	G3N9J8	gasac27248_07Feb2014klipped_validated_update16May2015_validated.fasta__withdecoy.fasta	222980	1	142	246	288	0.014	0.547	RHLEEEVK	K	A	0.997	27.5	38	21.6	0	70.1	30.4	2.55	0.191	0.625	0	0	1	0	2	1039.55	1741.03		136772	1323	1330	Empty	TRUE	G3P6J7,G3P6L9,G3N9L2
MXAKLSBH-Gill	LaBoRo	MS3GM	JL0010-MS3GM_2-A,5_01_4786 (peptides_1_0_0.mzid)	Myosin 13 heavy chain	G3N9J8	gasac27248_07Feb2014klipped_validated_update16May2015_validated.fasta__withdecoy.fasta	222980	1	142	246	288	0.014	0.547	RKLEGDLK	K	L	0.62					40.1					0	0	1	0	2	958.568	1797.41		160752	1056	1063	Empty	TRUE	G3PQ45,G3P6J7,G3P6L9,G3N9L2,G3NBU5,G3PQ58,G3NES6,G3NF12
MXAKLSBH-Gill	LaBoRo	MS3GM	JL0010-MS3GM_2-A,5_01_4786 (peptides_1_0_0.mzid)	Myosin 13 heavy chain	G3N9J8	gasac27248_07Feb2014klipped_validated_update16May2015_validated.fasta__withdecoy.fasta	222980	1	142	246	288	0.014	0.547	RNNLMLAEIEELR	R	A	0.997	60.7	40.5	22.7	49.7	87.4	53.7	4.29	0.367	0.654	0	1	2	0	2	1600.85	6867.55		1313160	1683	1695	Empty	TRUE	G3N9L2
MXAKLSBH-Gill	LaBoRo	MS3GM	JL0010-MS3GM_2-A,5_01_4786 (peptides_1_0_0.mzid)	Myosin 13 heavy chain	G3N9J8	gasac27248_07Feb2014klipped_validated_update16May2015_validated.fasta__withdecoy.fasta	222980	1	142	246	288	0.014	0.547	SFMNVK	R	T	0.051	15.5	36.3	20.4	8.89						0	1	0	0	2	725.365	3226.26		67433.6	823	828	Empty	TRUE	G3P6J7,G3P6L9,G3N9L2,G3NEV3,G3NF36,G3NES6,G3PNB9,G3NF12
MXAKLSBH-Gill	LaBoRo	MS3GM	JL0010-MS3GM_2-A,5_01_4786 (peptides_1_0_0.mzid)	Myosin 13 heavy chain	G3N9J8	gasac27248_07Feb2014klipped_validated_update16May2015_validated.fasta__withdecoy.fasta	222980	1	142	246	288	0.014	0.547	SISDNAYQFMLQDR	F	E	0.997					47	48.1	8.82	0.478	0.5	0	2	1	0	1	1687.77	6335.56		510661	157	170	Empty	TRUE
MXAKLSBH-Gill	LaBoRo	MS3GM	JL0010-MS3GM_2-A,5_01_4786 (peptides_1_0_0.mzid)	Myosin 13 heavy chain	G3N9J8	gasac27248_07Feb2014klipped_validated_update16May2015_validated.fasta__withdecoy.fasta	222980	1	142	246	288	0.014	0.547	SLSTEMFK	R	L	0.997	40.7	38.7	24.7	30.7	74.6	33	3.72	0.403	0.625	2	2	0	0	2	942.46	5053.83		1624440	1482	1489	Empty	TRUE	G3N9L2
MXAKLSBH-Gill	LaBoRo	MS3GM	JL0010-MS3GM_2-A,5_01_4786 (peptides_1_0_0.mzid)	Myosin 13 heavy chain	G3N9J8	gasac27248_07Feb2014klipped_validated_update16May2015_validated.fasta__withdecoy.fasta	222980	1	142	246	288	0.014	0.547	SLVHYAGTVDYNVTGWLDK	F	N	0.997					32.6	43	7.7	0.451	0.395	0	0	1	0	1	2138.06	7150.72		164299	581	599	Empty	TRUE
MXAKLSBH-Gill	LaBoRo	MS3GM	JL0010-MS3GM_2-A,5_01_4786 (peptides_1_0_0.mzid)	Myosin 13 heavy chain	G3N9J8	gasac27248_07Feb2014klipped_validated_update16May2015_validated.fasta__withdecoy.fasta	222980	1	142	246	288	0.014	0.547	SPPFQKPKPAK	K	G	0.997	13	34.3	0	6.93	60.1	29.4	3.7	0.333	0.364	0	1	0	0	2	1224.71	1911.12		164906	563	573	Empty	TRUE
MXAKLSBH-Gill	LaBoRo	MS3GM	JL0010-MS3GM_2-A,5_01_4786 (peptides_1_0_0.mzid)	Myosin 13 heavy chain	G3N9J8	gasac27248_07Feb2014klipped_validated_update16May2015_validated.fasta__withdecoy.fasta	222980	1	142	246	288	0.014	0.547	SVAELGEQIDNLQR	D	V	0.997					42.7	48	4.7	0.383	0.5	0	1	0	0	1	1571.8	5326.71		219701	1204	1217	Empty	TRUE	G3PQ45,G3P6J7,G3P6L9,G3PKS5,G3N9L2,G3NEV3,G3NF36,G3PQ58,G3NES6,G3NF12
MXAKLSBH-Gill	LaBoRo	MS3GM	JL0010-MS3GM_2-A,5_01_4786 (peptides_1_0_0.mzid)	Myosin 13 heavy chain	G3N9J8	gasac27248_07Feb2014klipped_validated_update16May2015_validated.fasta__withdecoy.fasta	222980	1	142	246	288	0.014	0.547	TAFFVSEPAEMYLK	K	G	0.997					44.7					0	1	0	0	2	1632.8	7324.41		156149	36	49	Empty	TRUE
MXAKLSBH-Gill	LaBoRo	MS3GM	JL0010-MS3GM_2-A,5_01_4786 (peptides_1_0_0.mzid)	Myosin 13 heavy chain	G3N9J8	gasac27248_07Feb2014klipped_validated_update16May2015_validated.fasta__withdecoy.fasta	222980	1	142	246	288	0.014	0.547	TEELEEAK	R	K	0.997	47.9	38.7	31.4	7.41	67.4					0	1	0	0	2	948.452	2000.45		780529	1389	1396	Empty	TRUE	G3PQ45,G3PKS5,G3N9L2,G3NBU5,G3PQ58
MXAKLSBH-Gill	LaBoRo	MS3GM	JL0010-MS3GM_2-A,5_01_4786 (peptides_1_0_0.mzid)	Myosin 13 heavy chain	G3N9J8	gasac27248_07Feb2014klipped_validated_update16May2015_validated.fasta__withdecoy.fasta	222980	1	142	246	288	0.014	0.547	TEELEEAKK	R	K	0.995	21.6	39.6	17.4	17.7	42.2					0	0	1	0	2	1076.55	1798.29		133844	1389	1397	Empty	TRUE	G3PQ45,G3PKS5,G3N9L2,G3NBU5,G3PQ58
MXAKLSBH-Gill	LaBoRo	MS3GM	JL0010-MS3GM_2-A,5_01_4786 (peptides_1_0_0.mzid)	Myosin 13 heavy chain	G3N9J8	gasac27248_07Feb2014klipped_validated_update16May2015_validated.fasta__withdecoy.fasta	222980	1	142	246	288	0.014	0.547	TIHELEK	K	G	0.988	36	36.4	35.2	6.14	56.1	35.8	2.1	0.134	0.786	1	3	0	0	2	869.473	1953.4		970668	1528	1534	Empty	TRUE	G3N9L2
MXAKLSBH-Gill	LaBoRo	MS3GM	JL0010-MS3GM_2-A,5_01_4786 (peptides_1_0_0.mzid)	Myosin 13 heavy chain	G3N9J8	gasac27248_07Feb2014klipped_validated_update16May2015_validated.fasta__withdecoy.fasta	222980	1	142	246	288	0.014	0.547	TKLEQQVDDLEGSLEQEK	K	K	0.997	47.5	44.8	19	42	88.5	54.3	5.27	0.0221	0.5	0	1	1	0	2	2089.03	5895.46		328544	1028	1045	Empty	TRUE	G3PQ45,G3P6J7,G3P6L9,G3N9L2,G3NBU5,G3NEV3,G3NF36,G3NES6,G3NF12
MXAKLSBH-Gill	LaBoRo	MS3GM	JL0010-MS3GM_2-A,5_01_4786 (peptides_1_0_0.mzid)	Myosin 13 heavy chain	G3N9J8	gasac27248_07Feb2014klipped_validated_update16May2015_validated.fasta__withdecoy.fasta	222980	1	142	246	288	0.014	0.547	TLEDQMSEIK	R	T	0.997	60.6	40.9	23.6	51.4	82.8	38.1	3.8	0.278	0.55	0	1	0	0	2	1193.57	4078.33		727428	1256	1265	Empty	TRUE
MXAKLSBH-Gill	LaBoRo	MS3GM	JL0010-MS3GM_2-A,5_01_4786 (peptides_1_0_0.mzid)	Myosin 13 heavy chain	G3N9J8	gasac27248_07Feb2014klipped_validated_update16May2015_validated.fasta__withdecoy.fasta	222980	1	142	246	288	0.014	0.547	TPGLMENF	K	L	0.569						27.4	1.82	0.35	0.5	1	0	0	0	1	908.418	6100.96		348162	683	690	Empty	TRUE	G3N9L2,G3NEV3,G3NF36,G3NES6
MXAKLSBH-Gill	LaBoRo	MS3GM	JL0010-MS3GM_2-A,5_01_4786 (peptides_1_0_0.mzid)	Myosin 13 heavy chain	G3N9J8	gasac27248_07Feb2014klipped_validated_update16May2015_validated.fasta__withdecoy.fasta	222980	1	142	246	288	0.014	0.547	TPGLMENFLVIHQLR	K	C	0.997	54	41.1	0	54		75.7	15.4	0.0594	0.733	0	2	1	0	2	1767.96	7700.83		2694670	683	697	Empty	TRUE	G3N9L2,G3NEV3,G3NF36,G3NES6
MXAKLSBH-Gill	LaBoRo	MS3GM	JL0010-MS3GM_2-A,5_01_4786 (peptides_1_0_0.mzid)	Myosin 13 heavy chain	G3N9J8	gasac27248_07Feb2014klipped_validated_update16May2015_validated.fasta__withdecoy.fasta	222980	1	142	246	288	0.014	0.547	TQQIEELK	Y	R	0.844					33.2	30.5	1.07	0.311	0.562	0	1	0	0	1	988.531	2682.65		197289	1315	1322	Empty	TRUE	G3P6L9,G3N9L2,G3NEV3,G3NF36,G3NES6,G3NF12
MXAKLSBH-Gill	LaBoRo	MS3GM	JL0010-MS3GM_2-A,5_01_4786 (peptides_1_0_0.mzid)	Myosin 13 heavy chain	G3N9J8	gasac27248_07Feb2014klipped_validated_update16May2015_validated.fasta__withdecoy.fasta	222980	1	142	246	288	0.014	0.547	TWPWMK	K	L	0.324	15.6	38.4	22	0	37.9					1	1	0	0	2	848.412	6131.56		462569	829	834	Empty	TRUE	G3N9L2
MXAKLSBH-Gill	LaBoRo	MS3GM	JL0010-MS3GM_2-A,5_01_4786 (peptides_1_0_0.mzid)	Myosin 13 heavy chain	G3N9J8	gasac27248_07Feb2014klipped_validated_update16May2015_validated.fasta__withdecoy.fasta	222980	1	142	246	288	0.014	0.547	VAEQELVDASER	K	V	0.997	75.4	41.4	22.5	57	101	58.4	9.51	0.479	0.708	0	1	0	0	2	1345.66	3284.76		751710	1707	1718	Empty	TRUE	G3P6J7,G3P6L9,G3N9L2
MXAKLSBH-Gill	LaBoRo	MS3GM	JL0010-MS3GM_2-A,5_01_4786 (peptides_1_0_0.mzid)	Myosin 13 heavy chain	G3N9J8	gasac27248_07Feb2014klipped_validated_update16May2015_validated.fasta__withdecoy.fasta	222980	1	142	246	288	0.014	0.547	VGLLHSQNTSLIHTK	R	K	0.997	73.4	37.2	24.2	68.6	95.9	52.9	11.3	0.501	0.533	0	1	2	1	2	1647.92	3667.78		2185150	1719	1733	Empty	TRUE
MXAKLSBH-Gill	LaBoRo	MS3GM	JL0010-MS3GM_2-A,5_01_4786 (peptides_1_0_0.mzid)	Myosin 13 heavy chain	G3N9J8	gasac27248_07Feb2014klipped_validated_update16May2015_validated.fasta__withdecoy.fasta	222980	1	142	246	288	0.014	0.547	VGNEFVTK	K	G	0.997	46.8	37.2	20.7	0	65	35	2.33	0.463	0.688	0	1	0	0	2	893.473	2570.48		430455	409	416	Empty	TRUE	G3N9L2
MXAKLSBH-Gill	LaBoRo	MS3GM	JL0010-MS3GM_2-A,5_01_4786 (peptides_1_0_0.mzid)	Myosin 13 heavy chain	G3N9J8	gasac27248_07Feb2014klipped_validated_update16May2015_validated.fasta__withdecoy.fasta	222980	1	142	246	288	0.014	0.547	VIESMQSTLDSEIR	R	S	0.997	75.8	43	22.6	0	102	42.2	5.29	0.0853	0.5	0	1	1	0	2	1607.79	5315.7		669412	1599	1612	Empty	TRUE
MXAKLSBH-Gill	LaBoRo	MS3GM	JL0010-MS3GM_2-A,5_01_4786 (peptides_1_0_0.mzid)	Myosin 13 heavy chain	G3N9J8	gasac27248_07Feb2014klipped_validated_update16May2015_validated.fasta__withdecoy.fasta	222980	1	142	246	288	0.014	0.547	VIQYFATIAVAGGK	R	K	0.997	58.3	36	0	43.8	84.2	42.5	8.21	0.332	0.429	0	3	1	0	2	1437.81	6461.43		862252	192	205	Empty	TRUE	G3N9L2
MXAKLSBH-Gill	LaBoRo	MS3GM	JL0010-MS3GM_2-A,5_01_4786 (peptides_1_0_0.mzid)	Myosin 13 heavy chain	G3N9J8	gasac27248_07Feb2014klipped_validated_update16May2015_validated.fasta__withdecoy.fasta	222980	1	142	246	288	0.014	0.547	VKELTYQFEEDKK	R	N	0.997					92.2	45.9	10.2	0.521	0.538	0	0	1	0	2	1656.85	3235.39		357288	1853	1865	Empty	TRUE
MXAKLSBH-Gill	LaBoRo	MS3GM	JL0010-MS3GM_2-A,5_01_4786 (peptides_1_0_0.mzid)	Myosin 13 heavy chain	G3N9J8	gasac27248_07Feb2014klipped_validated_update16May2015_validated.fasta__withdecoy.fasta	222980	1	142	246	288	0.014	0.547	VKVGNEFVTK	R	G	0.997	18.7	34.3	13.7	0	72.5	34.7	2.55	0.45	0.55	0	1	0	0	2	1120.64	2834.99		477876	407	416	Empty	TRUE	G3N9L2
MXAKLSBH-Gill	LaBoRo	MS3GM	JL0010-MS3GM_2-A,5_01_4786 (peptides_1_0_0.mzid)	Myosin 13 heavy chain	G3N9J8	gasac27248_07Feb2014klipped_validated_update16May2015_validated.fasta__withdecoy.fasta	222980	1	142	246	288	0.014	0.547	VLNASVIPEGHFIDNK	K	K	0.997	72.8	40.7	17.7	67.9	95.9	53.7	9.7	0.534	0.469	0	1	1	0	2	1752.93	5400.63		700424	727	742	Empty	TRUE
MXAKLSBH-Gill	LaBoRo	MS3GM	JL0010-MS3GM_2-A,5_01_4786 (peptides_1_0_0.mzid)	Myosin 13 heavy chain	G3N9J8	gasac27248_07Feb2014klipped_validated_update16May2015_validated.fasta__withdecoy.fasta	222980	1	142	246	288	0.014	0.547	VLNASVIPEGHFIDNKK	K	A	0.997	30	39.1	14	27.6		44.6	6.96	0.408	0.412	0	0	0	1	2	1881.02	4801.54		760288	727	743	Empty	TRUE
MXAKLSBH-Gill	LaBoRo	MS3GM	JL0010-MS3GM_2-A,5_01_4786 (peptides_1_0_0.mzid)	Myosin 13 heavy chain	G3N9J8	gasac27248_07Feb2014klipped_validated_update16May2015_validated.fasta__withdecoy.fasta	222980	1	142	246	288	0.014	0.547	VQHEMEEAEER	K	A	0.997	45.1	41.9	22.2	35.5	95.7	50	6.8	0.002	0.727	0	2	1	0	2	1386.6	1904.06		940496	1905	1915	Empty	TRUE
MXAKLSBH-Gill	LaBoRo	MS3GM	JL0010-MS3GM_2-A,5_01_4786 (peptides_1_0_0.mzid)	Myosin 13 heavy chain	G3N9J8	gasac27248_07Feb2014klipped_validated_update16May2015_validated.fasta__withdecoy.fasta	222980	1	142	246	288	0.014	0.547	YETDAIQR	K	T	0.997	39.2	39.1	28.3	11.2	73.7	33.4	1.7	0.0749	0.625	0	1	0	0	2	995.479	2306.5		1165150	1381	1388	Empty	TRUE	G3PQ45,G3P6J7,G3P6L9,G3N9L2,G3NBU5,G3NEV3,G3NF36,G3PQ58,G3NES6,G3NF12
MXAKLSBH-Gill	LaBoRo	MS3GM	JL0010-MS3GM_2-A,5_01_4786 (peptides_1_0_0.mzid)	Myosin 13 heavy chain	G3N9J8	gasac27248_07Feb2014klipped_validated_update16May2015_validated.fasta__withdecoy.fasta	222980	1	142	246	288	0.014	0.547	YKVLNASVIPEGHFIDNK	R	K	0.997	27.6	41.6	13.3	25.3		38.5	5.77	0.306	0.361	0	0	0	1	2	2044.09	5417.89		179037	725	742	Empty	TRUE
MXAKLSBH-Gill	LaBoRo	MS3GM	JL0010-MS3GM_2-A,5_01_4786 (peptides_1_0_0.mzid)	Myosin 13 heavy chain	G3N9J8	gasac27248_07Feb2014klipped_validated_update16May2015_validated.fasta__withdecoy.fasta	222980	1	142	246	288	0.014	0.547	YKVLNASVIPEGHFIDNKK	R	A	0.987					31.1	25.9	3.21	0.375	0.316	0	0	1	0	2	2172.18	4914.22		137179	725	743	Empty	TRUE
MXAKLSBH-Gill	LaBoRo	MS3GM	JL0010-MS3GM_2-A,5_01_4786 (peptides_1_0_0.mzid)	Cytochrome c oxidase subunit 2	Q94SH8	gasac27248_07Feb2014klipped_validated_update16May2015_validated.fasta__withdecoy.fasta	26041.3	1	2	2	2	9.72e-05	0.13	MVIPAESPIR	R	V	0.997	41.7	37.7	25.6	25.2		34.1	2.07	0.428	0.5	0	1	0	0	2	1112.61	4783.67		255995	142	151	Empty	TRUE
MXAKLSBH-Gill	LaBoRo	MS3GM	JL0010-MS3GM_2-A,5_01_4786 (peptides_1_0_0.mzid)	Cytochrome c oxidase subunit 2	Q94SH8	gasac27248_07Feb2014klipped_validated_update16May2015_validated.fasta__withdecoy.fasta	26041.3	1	2	2	2	9.72e-05	0.13	VLVSADDVLHSWAVPSLGIK	R	M	0.897	13.8	38.8	15.2	11.8		36.9	3.19	0.42	0.325	0	0	1	0	2	2106.16	7922.51		298035	152	171	Empty	TRUE
MXAKLSBH-Gill	LaBoRo	MS3GM	JL0010-MS3GM_2-A,5_01_4786 (peptides_1_0_0.mzid)	Peptidyl-prolyl cis-trans isomerase FKBP1A	G3PEE5	gasac27248_07Feb2014klipped_validated_update16May2015_validated.fasta__withdecoy.fasta	11802.6	0.95	1	1	1	4.86e-05	0.119	VVVHYVGTLADGK	R	V	0.997	67	38.1	0	64.5	90	56.2	11.3	0.628	0.615	0	0	1	0	2	1357.75	3654.65		290297	23	35	Empty	TRUE
MXAKLSBH-Gill	LaBoRo	MS3GM	JL0010-MS3GM_2-A,5_01_4786 (peptides_1_0_0.mzid)	Carbonic anhydrase 1	G3NMV1	gasac27248_07Feb2014klipped_validated_update16May2015_validated.fasta__withdecoy.fasta	28700	1	6	6	9	0.000437	0.291	DGPVSGIYR	K	L	0.997	37.7	38.2	28.2	26.4	94.5	34.3	2.47	0.385	0.556	0	2	0	0	2	963.49	3272.83		446757	81	89	Empty	TRUE
MXAKLSBH-Gill	LaBoRo	MS3GM	JL0010-MS3GM_2-A,5_01_4786 (peptides_1_0_0.mzid)	Carbonic anhydrase 1	G3NMV1	gasac27248_07Feb2014klipped_validated_update16May2015_validated.fasta__withdecoy.fasta	28700	1	6	6	9	0.000437	0.291	EPISVSR	K	E	0.968	26.7	37.8	27.6	13.7	49.4					0	1	0	0	2	787.431	2276.69		327796	213	219	Empty	TRUE
MXAKLSBH-Gill	LaBoRo	MS3GM	JL0010-MS3GM_2-A,5_01_4786 (peptides_1_0_0.mzid)	Carbonic anhydrase 1	G3NMV1	gasac27248_07Feb2014klipped_validated_update16May2015_validated.fasta__withdecoy.fasta	28700	1	6	6	9	0.000437	0.291	QSPIDIAPDASSYDAALKPLR	R	L	0.997	57	43.7	17.6	55	91.3	46.5	6.89	0.277	0.31	0	0	1	0	2	2228.16	6348.22		801331	28	48	Empty	TRUE
MXAKLSBH-Gill	LaBoRo	MS3GM	JL0010-MS3GM_2-A,5_01_4786 (peptides_1_0_0.mzid)	Carbonic anhydrase 1	G3NMV1	gasac27248_07Feb2014klipped_validated_update16May2015_validated.fasta__withdecoy.fasta	28700	1	6	6	9	0.000437	0.291	SHAWGYAANNGPDK	M	W	0.997	15.6	43	15.1	15.6	63.6	37.5	7	0.515	0.429	0	2	0	0	1	1529.68	3348.65		258833	2	15	Empty	TRUE
MXAKLSBH-Gill	LaBoRo	MS3GM	JL0010-MS3GM_2-A,5_01_4786 (peptides_1_0_0.mzid)	Carbonic anhydrase 1	G3NMV1	gasac27248_07Feb2014klipped_validated_update16May2015_validated.fasta__withdecoy.fasta	28700	1	6	6	9	0.000437	0.291	WADNFPIANGPR	K	Q	0.997	33.5	41.9	13.4	33.5	99.8	39.6	6.62	0.523	0.5	0	2	0	0	2	1357.66	5431.22		866686	16	27	Empty	TRUE
MXAKLSBH-Gill	LaBoRo	MS3GM	JL0010-MS3GM_2-A,5_01_4786 (peptides_1_0_0.mzid)	Carbonic anhydrase 1	G3NMV1	gasac27248_07Feb2014klipped_validated_update16May2015_validated.fasta__withdecoy.fasta	28700	1	6	6	9	0.000437	0.291	YPAELHLVHWNTK	K	Y	0.997	87.6	41.8	0	87.6		39.3	5.77	0.0992	0.346	0	0	0	1	2	1607.83	5088.85		111889	114	126	Empty	TRUE
MXAKLSBH-Gill	LaBoRo	MS3GM	JL0010-MS3GM_2-A,5_01_4786 (peptides_1_0_0.mzid)	Glucosidase 2 subunit beta	G3PKY9,G3PKZ4	gasac27248_07Feb2014klipped_validated_update16May2015_validated.fasta__withdecoy.fasta	58952.3	0.946	1	1	1	4.86e-05	0.015	HADIDLGK	K	K	0.997	16.9	37.8	15.2	15.1	48.9					0	1	0	0	2	868.452	2318.08		114775	163	170	Empty	TRUE
MXAKLSBH-Gill	LaBoRo	MS3GM	JL0010-MS3GM_2-A,5_01_4786 (peptides_1_0_0.mzid)	Sialic acid synthase	G3Q410	gasac27248_07Feb2014klipped_validated_update16May2015_validated.fasta__withdecoy.fasta	40405.8	1	7	8	8	0.000389	0.276	EHNPNFTILQCTSAYPLEAEDVNLR	K	V	0.997	28.7	48.3	13.8	28.7	65.5	42.3	7.14	0.0875	0.26	0	0	1	0	2	2874.37	7689.08		185902	174	198	Empty	TRUE
MXAKLSBH-Gill	LaBoRo	MS3GM	JL0010-MS3GM_2-A,5_01_4786 (peptides_1_0_0.mzid)	Sialic acid synthase	G3Q410	gasac27248_07Feb2014klipped_validated_update16May2015_validated.fasta__withdecoy.fasta	40405.8	1	7	8	8	0.000389	0.276	GRPMIVSSGMQNMETMR	K	Q	0.997	70.1	45.4	0	60.8	131	73.1	5.21	0.327	0.618	0	0	1	0	2	1924.89	4767.79		746060	150	166	Empty	TRUE
MXAKLSBH-Gill	LaBoRo	MS3GM	JL0010-MS3GM_2-A,5_01_4786 (peptides_1_0_0.mzid)	Sialic acid synthase	G3Q410	gasac27248_07Feb2014klipped_validated_update16May2015_validated.fasta__withdecoy.fasta	40405.8	1	7	8	8	0.000389	0.276	GTVLTQDMLAVK	K	V	0.997	68.3	38.3	21.2	57.2	83.6	43.4	3.12	0.327	0.542	0	1	0	0	2	1275.7	5534.65		423549	304	315	Empty	TRUE
MXAKLSBH-Gill	LaBoRo	MS3GM	JL0010-MS3GM_2-A,5_01_4786 (peptides_1_0_0.mzid)	Sialic acid synthase	G3Q410	gasac27248_07Feb2014klipped_validated_update16May2015_validated.fasta__withdecoy.fasta	40405.8	1	7	8	8	0.000389	0.276	PLEFELCPGR	M	M	0.997	48	40.2	13	43.5	62.4	32.9	3.25	0.362	0.45	0	2	0	0	1	1160.58	6006.13		301973	2	11	Empty	TRUE
MXAKLSBH-Gill	LaBoRo	MS3GM	JL0010-MS3GM_2-A,5_01_4786 (peptides_1_0_0.mzid)	Sialic acid synthase	G3Q410	gasac27248_07Feb2014klipped_validated_update16May2015_validated.fasta__withdecoy.fasta	40405.8	1	7	8	8	0.000389	0.276	VAEPMGIDAEDIFK	K	M	0.997	47.8	42.8	16.9	44.3	103	44.8	7.08	0.386	0.464	0	1	0	0	2	1534.75	7180.89		643276	316	329	Empty	TRUE
MXAKLSBH-Gill	LaBoRo	MS3GM	JL0010-MS3GM_2-A,5_01_4786 (peptides_1_0_0.mzid)	Sialic acid synthase	G3Q410	gasac27248_07Feb2014klipped_validated_update16May2015_validated.fasta__withdecoy.fasta	40405.8	1	7	8	8	0.000389	0.276	VGSGDTNNFPYLEK	K	T	0.997	20	43.2	0	20	53.8	27.1	1.28	0.0923	0.25	0	1	0	0	2	1540.73	4869.95		129151	132	145	Empty	TRUE
MXAKLSBH-Gill	LaBoRo	MS3GM	JL0010-MS3GM_2-A,5_01_4786 (peptides_1_0_0.mzid)	Sialic acid synthase	G3Q410	gasac27248_07Feb2014klipped_validated_update16May2015_validated.fasta__withdecoy.fasta	40405.8	1	7	8	8	0.000389	0.276	VLTEYQK	R	E	0.968	17.7	37.1	14.5	16.4	50.5					0	1	0	0	2	880.477	2216.08		110011	199	205	Empty	TRUE
MXAKLSBH-Gill	LaBoRo	MS3GM	JL0010-MS3GM_2-A,5_01_4786 (peptides_1_0_0.mzid)	NADH dehydrogenase [ubiquinone] 1 alpha 7	G3P1C3	gasac27248_07Feb2014klipped_validated_update16May2015_validated.fasta__withdecoy.fasta	12538.6	1	3	3	4	0.000194	0.319	ALTAGSQVAEVPK	K	L	0.997	56.6	38.1	17.1	52.9	94.8	44.8	6.7	0.384	0.5	0	1	0	0	2	1270.7	3297.55		315774	80	92	Empty	TRUE
MXAKLSBH-Gill	LaBoRo	MS3GM	JL0010-MS3GM_2-A,5_01_4786 (peptides_1_0_0.mzid)	NADH dehydrogenase [ubiquinone] 1 alpha 7	G3P1C3	gasac27248_07Feb2014klipped_validated_update16May2015_validated.fasta__withdecoy.fasta	12538.6	1	3	3	4	0.000194	0.319	ESVPATVIMSSQK	R	A	0.997	19.8	40.4	14.1	19	43.7	26.4	1.42	0.33	0.269	0	1	0	0	2	1376.71	4192.84		190093	67	79	Empty	TRUE
MXAKLSBH-Gill	LaBoRo	MS3GM	JL0010-MS3GM_2-A,5_01_4786 (peptides_1_0_0.mzid)	NADH dehydrogenase [ubiquinone] 1 alpha 7	G3P1C3	gasac27248_07Feb2014klipped_validated_update16May2015_validated.fasta__withdecoy.fasta	12538.6	1	3	3	4	0.000194	0.319	LPVTPGPVYK	K	E	0.997	22.4	34.6	24.2	15.3	58.7	34.9	3.51	0.252	0.5	0	2	0	0	2	1070.62	3861.69		484374	93	102	Empty	TRUE
MXAKLSBH-Gill	LaBoRo	MS3GM	JL0010-MS3GM_2-A,5_01_4786 (peptides_1_0_0.mzid)	Collagen alpha-2 type I chain	G3NTK4	gasac27248_07Feb2014klipped_validated_update16May2015_validated.fasta__withdecoy.fasta	128144	1	25	36	42	0.00204	0.304	EGPAGPAGQDGR	K	S	0.997	81.4	40.3	24.2	66.6		54.7	8	0.199	0.667	0	1	0	0	2	1111.51	1793.61		1838080	462	473	Empty	TRUE
MXAKLSBH-Gill	LaBoRo	MS3GM	JL0010-MS3GM_2-A,5_01_4786 (peptides_1_0_0.mzid)	Collagen alpha-2 type I chain	G3NTK4	gasac27248_07Feb2014klipped_validated_update16May2015_validated.fasta__withdecoy.fasta	128144	1	25	36	42	0.00204	0.304	GADGNVGPSGPAGPLGSAGPPGFPGGPGPK	R	G	0.992						60.3	6.29	0.0846	0.317	0	0	1	0	2	2590.22	4781.38		270513	232	261	Empty	TRUE
MXAKLSBH-Gill	LaBoRo	MS3GM	JL0010-MS3GM_2-A,5_01_4786 (peptides_1_0_0.mzid)	Collagen alpha-2 type I chain	G3NTK4	gasac27248_07Feb2014klipped_validated_update16May2015_validated.fasta__withdecoy.fasta	128144	1	25	36	42	0.00204	0.304	GAPGYSGPAGPPGSPGLPGPPGPSGDSYDVSGYEGSEYR	R	A	0.729						35.1	3.41	0.0399	0.167	0	0	1	0	2	3770.59	4877.85		82922.7	1078	1116	Empty	TRUE
MXAKLSBH-Gill	LaBoRo	MS3GM	JL0010-MS3GM_2-A,5_01_4786 (peptides_1_0_0.mzid)	Collagen alpha-2 type I chain	G3NTK4	gasac27248_07Feb2014klipped_validated_update16May2015_validated.fasta__withdecoy.fasta	128144	1	25	36	42	0.00204	0.304	GDNGPPGLTGFPGAAGR	R	V	0.997						58.9	10.4	0.144	0.5	0	1	0	0	2	1572.74	4160.92		675726	775	791	Empty	TRUE
MXAKLSBH-Gill	LaBoRo	MS3GM	JL0010-MS3GM_2-A,5_01_4786 (peptides_1_0_0.mzid)	Collagen alpha-2 type I chain	G3NTK4	gasac27248_07Feb2014klipped_validated_update16May2015_validated.fasta__withdecoy.fasta	128144	1	25	36	42	0.00204	0.304	GEPGVNGAVGPTGPIGNPGNNGLNGAK	R	G	0.347						61.9	1.82	0.132	0.389	0	0	1	0	2	2447.19	3918.08		707012	280	306	Empty	TRUE
MXAKLSBH-Gill	LaBoRo	MS3GM	JL0010-MS3GM_2-A,5_01_4786 (peptides_1_0_0.mzid)	Collagen alpha-2 type I chain	G3NTK4	gasac27248_07Feb2014klipped_validated_update16May2015_validated.fasta__withdecoy.fasta	128144	1	25	36	42	0.00204	0.304	GESGPGGASGPAGAAGAR	R	G	0.997	133	42.4	22.9	122		84.1	14.2	0.518	0.667	0	1	0	0	2	1426.67	1989.11		2011960	976	993	Empty	TRUE
MXAKLSBH-Gill	LaBoRo	MS3GM	JL0010-MS3GM_2-A,5_01_4786 (peptides_1_0_0.mzid)	Collagen alpha-2 type I chain	G3NTK4	gasac27248_07Feb2014klipped_validated_update16May2015_validated.fasta__withdecoy.fasta	128144	1	25	36	42	0.00204	0.304	GETGAHGASGSPGLAGAR	K	G	0.997					112	80.3	15.5	0.415	0.639	0	1	1	0	2	1568.74	1861.11		2052690	196	213	Empty	TRUE
MXAKLSBH-Gill	LaBoRo	MS3GM	JL0010-MS3GM_2-A,5_01_4786 (peptides_1_0_0.mzid)	Collagen alpha-2 type I chain	G3NTK4	gasac27248_07Feb2014klipped_validated_update16May2015_validated.fasta__withdecoy.fasta	128144	1	25	36	42	0.00204	0.304	GETGPSGAPGFQGLPGPAGGAGETGKPGER	R	G	0.997					70.5	44.1	6.74	0.0431	0.217	0	0	1	0	2	2741.28	3723.67		968384	541	570	Empty	TRUE
MXAKLSBH-Gill	LaBoRo	MS3GM	JL0010-MS3GM_2-A,5_01_4786 (peptides_1_0_0.mzid)	Collagen alpha-2 type I chain	G3NTK4	gasac27248_07Feb2014klipped_validated_update16May2015_validated.fasta__withdecoy.fasta	128144	1	25	36	42	0.00204	0.304	GGPGPQGPQGSAGQR	R	G	0.997					65	83	13.7	0.104	0.8	0	1	1	0	2	1366.65	1738.53		1427460	325	339	Empty	TRUE
MXAKLSBH-Gill	LaBoRo	MS3GM	JL0010-MS3GM_2-A,5_01_4786 (peptides_1_0_0.mzid)	Collagen alpha-2 type I chain	G3NTK4	gasac27248_07Feb2014klipped_validated_update16May2015_validated.fasta__withdecoy.fasta	128144	1	25	36	42	0.00204	0.304	GIHGDHGVAGPAGAK	R	G	0.997	57.5	41.2	16.2	48.1	123	60.9	11.1	0.714	0.633	0	3	4	1	2	1343.68	1799.88		3597950	571	585	Empty	TRUE
MXAKLSBH-Gill	LaBoRo	MS3GM	JL0010-MS3GM_2-A,5_01_4786 (peptides_1_0_0.mzid)	Collagen alpha-2 type I chain	G3NTK4	gasac27248_07Feb2014klipped_validated_update16May2015_validated.fasta__withdecoy.fasta	128144	1	25	36	42	0.00204	0.304	GIHGDHGVAGPAGAKGER	R	G	0.997					96.6					0	0	1	0	2	1701.84	1754.87		605643	571	588	Empty	TRUE
MXAKLSBH-Gill	LaBoRo	MS3GM	JL0010-MS3GM_2-A,5_01_4786 (peptides_1_0_0.mzid)	Collagen alpha-2 type I chain	G3NTK4	gasac27248_07Feb2014klipped_validated_update16May2015_validated.fasta__withdecoy.fasta	128144	1	25	36	42	0.00204	0.304	GLDGNAGR	R	D	0.997	33.6	37.7	26.9	21		30.7	1.26	0.202	0.562	0	1	0	0	2	759.375	1717.07		503953	661	668	Empty	TRUE
MXAKLSBH-Gill	LaBoRo	MS3GM	JL0010-MS3GM_2-A,5_01_4786 (peptides_1_0_0.mzid)	Collagen alpha-2 type I chain	G3NTK4	gasac27248_07Feb2014klipped_validated_update16May2015_validated.fasta__withdecoy.fasta	128144	1	25	36	42	0.00204	0.304	GLSGDPGVQGIK	R	G	0.997					58.3	50.3	5.07	0.195	0.625	0	1	0	0	2	1143.6	2820.58		903976	340	351	Empty	TRUE
MXAKLSBH-Gill	LaBoRo	MS3GM	JL0010-MS3GM_2-A,5_01_4786 (peptides_1_0_0.mzid)	Collagen alpha-2 type I chain	G3NTK4	gasac27248_07Feb2014klipped_validated_update16May2015_validated.fasta__withdecoy.fasta	128144	1	25	36	42	0.00204	0.304	GMAGPAGPPGPTGANGDK	R	G	0.997						71.5	11.6	0.119	0.556	0	1	0	0	2	1567.72	2383.13		556405	673	690	Empty	TRUE
MXAKLSBH-Gill	LaBoRo	MS3GM	JL0010-MS3GM_2-A,5_01_4786 (peptides_1_0_0.mzid)	Collagen alpha-2 type I chain	G3NTK4	gasac27248_07Feb2014klipped_validated_update16May2015_validated.fasta__withdecoy.fasta	128144	1	25	36	42	0.00204	0.304	GPAGAPGTDGGK	R	G	0.997					44.2	52.6	5.36	0.449	0.667	0	4	0	0	2	1000.47	1344.52		793127	607	618	Empty	TRUE
MXAKLSBH-Gill	LaBoRo	MS3GM	JL0010-MS3GM_2-A,5_01_4786 (peptides_1_0_0.mzid)	Collagen alpha-2 type I chain	G3NTK4	gasac27248_07Feb2014klipped_validated_update16May2015_validated.fasta__withdecoy.fasta	128144	1	25	36	42	0.00204	0.304	GPAGTPGVAGSPGFPGPR	K	G	0.997					87.3	75.4	16.9	0.00133	0.611	0	1	1	0	2	1626.79	3123.39		1908840	307	324	Empty	TRUE
MXAKLSBH-Gill	LaBoRo	MS3GM	JL0010-MS3GM_2-A,5_01_4786 (peptides_1_0_0.mzid)	Collagen alpha-2 type I chain	G3NTK4	gasac27248_07Feb2014klipped_validated_update16May2015_validated.fasta__withdecoy.fasta	128144	1	25	36	42	0.00204	0.304	GPNGELGATGPAGSSGAR	R	G	0.997	47.7	43.3	16.6	47.7		45.6	9.06	0.325	0.444	0	1	1	0	2	1555.75	2462.44		1161270	379	396	Empty	TRUE
MXAKLSBH-Gill	LaBoRo	MS3GM	JL0010-MS3GM_2-A,5_01_4786 (peptides_1_0_0.mzid)	Collagen alpha-2 type I chain	G3NTK4	gasac27248_07Feb2014klipped_validated_update16May2015_validated.fasta__withdecoy.fasta	128144	1	25	36	42	0.00204	0.304	GPSGPQGAR	A	G	0.997	43.5	37.6	19.8	37.2	79.6	32.6	1.82	0.144	0.5	0	1	0	0	1	826.417	1668.36		91629.8	271	279	Empty	FALSE	G3NNI9
MXAKLSBH-Gill	LaBoRo	MS3GM	JL0010-MS3GM_2-A,5_01_4786 (peptides_1_0_0.mzid)	Collagen alpha-2 type I chain	G3NTK4	gasac27248_07Feb2014klipped_validated_update16May2015_validated.fasta__withdecoy.fasta	128144	1	25	36	42	0.00204	0.304	GPTGEPGR	K	S	0.257	17	36.5	18.6	11.4						0	1	0	0	2	770.379	1640.25		74753.7	844	851	Empty	TRUE
MXAKLSBH-Gill	LaBoRo	MS3GM	JL0010-MS3GM_2-A,5_01_4786 (peptides_1_0_0.mzid)	Collagen alpha-2 type I chain	G3NTK4	gasac27248_07Feb2014klipped_validated_update16May2015_validated.fasta__withdecoy.fasta	128144	1	25	36	42	0.00204	0.304	GSAGATGLR	R	G	0.997	73.8	38.6	32.9	26.3		35.8	1.92	0.291	0.611	0	2	0	0	2	789.421	2039.66		1836180	508	516	Empty	TRUE
MXAKLSBH-Gill	LaBoRo	MS3GM	JL0010-MS3GM_2-A,5_01_4786 (peptides_1_0_0.mzid)	Collagen alpha-2 type I chain	G3NTK4	gasac27248_07Feb2014klipped_validated_update16May2015_validated.fasta__withdecoy.fasta	128144	1	25	36	42	0.00204	0.304	GSQGVPGGVGQQGAPGSVGPAGPSGAR	R	G	0.869						53.1	4.19	0.198	0.296	0	1	0	0	2	2321.12	2805.55		281046	877	903	Empty	TRUE
MXAKLSBH-Gill	LaBoRo	MS3GM	JL0010-MS3GM_2-A,5_01_4786 (peptides_1_0_0.mzid)	Collagen alpha-2 type I chain	G3NTK4	gasac27248_07Feb2014klipped_validated_update16May2015_validated.fasta__withdecoy.fasta	128144	1	25	36	42	0.00204	0.304	GYTGLDGR	R	K	0.997	57.9	37.7	29.9	40.7		29.4	1.1	0.391	0.562	0	1	0	0	2	838.405	2407.33		544107	178	185	Empty	TRUE
MXAKLSBH-Gill	LaBoRo	MS3GM	JL0010-MS3GM_2-A,5_01_4786 (peptides_1_0_0.mzid)	Collagen alpha-2 type I chain	G3NTK4	gasac27248_07Feb2014klipped_validated_update16May2015_validated.fasta__withdecoy.fasta	128144	1	25	36	42	0.00204	0.304	RGPNGELGATGPAGSSGAR	K	G	0.997	34.3	43.6	14	33.7		56.8	13.2	0.336	0.474	0	0	2	0	2	1711.85	2212.27		1446020	378	396	Empty	TRUE
MXAKLSBH-Gill	LaBoRo	MS3GM	JL0010-MS3GM_2-A,5_01_4786 (peptides_1_0_0.mzid)	Collagen alpha-2 type I chain	G3NTK4	gasac27248_07Feb2014klipped_validated_update16May2015_validated.fasta__withdecoy.fasta	128144	1	25	36	42	0.00204	0.304	TGPIGMPGAR	R	G	0.882						34	3.46	0.0706	0.5	0	1	0	0	2	972.493	2803.91		678268	411	420	Empty	TRUE
MXAKLSBH-Gill	LaBoRo	MS3GM	JL0010-MS3GM_2-A,5_01_4786 (peptides_1_0_0.mzid)	Collagen alpha-2 type I chain	G3NTK4	gasac27248_07Feb2014klipped_validated_update16May2015_validated.fasta__withdecoy.fasta	128144	1	25	36	42	0.00204	0.304	VGASGPAGIVGPPGSAGPSGK	R	D	0.993						45.8	8.28	0.103	0.31	0	1	0	0	2	1751.89	3169.67		108317	792	812	Empty	TRUE
MXAKLSBH-Gill	LaBoRo	MS3GM	JL0010-MS3GM_2-A,5_01_4786 (peptides_1_0_0.mzid)	Collagen alpha-2 type I chain	G3NTK4	gasac27248_07Feb2014klipped_validated_update16May2015_validated.fasta__withdecoy.fasta	128144	1	25	36	42	0.00204	0.304	VGPLGVSGEK	R	G	0.997	40.2	36.9	27.8	26.4		35	2.2	0.394	0.5	0	2	0	0	2	942.526	2932.53		3132770	834	843	Empty	TRUE
MXAKLSBH-Gill	LaBoRo	MS3GM	JL0010-MS3GM_2-A,5_01_4786 (peptides_1_0_0.mzid)	Pyruvate kinase	G3NT93,G3NTA7,G3NTC2	gasac27248_07Feb2014klipped_validated_update16May2015_validated.fasta__withdecoy.fasta	58504.2	1	7	7	8	0.000389	0.275	APIIALTR	R	C	0.997	46.4	28.1	28.7	30.3	56.1	31.5	1.82	0.333	0.562	0	1	0	0	2	854.546	4385.88		388368	448	455	Empty	TRUE
MXAKLSBH-Gill	LaBoRo	MS3GM	JL0010-MS3GM_2-A,5_01_4786 (peptides_1_0_0.mzid)	Pyruvate kinase	G3NT93,G3NTA7,G3NTC2	gasac27248_07Feb2014klipped_validated_update16May2015_validated.fasta__withdecoy.fasta	58504.2	1	7	7	8	0.000389	0.275	EAAESFVPGSADYRPVAIALDTK	R	G	0.997	8.78	45	0	8.78	47.9	39.9	6.92	0.313	0.326	0	0	1	0	2	2407.21	6600.99		215513	93	115	Empty	TRUE
MXAKLSBH-Gill	LaBoRo	MS3GM	JL0010-MS3GM_2-A,5_01_4786 (peptides_1_0_0.mzid)	Pyruvate kinase	G3NT93,G3NTA7,G3NTC2	gasac27248_07Feb2014klipped_validated_update16May2015_validated.fasta__withdecoy.fasta	58504.2	1	7	7	8	0.000389	0.275	GDLGIEIPTEK	R	V	0.997	38.5	39.2	36.3	26.1	67.6	40.9	3.68	0.11	0.545	0	1	0	0	2	1171.62	5138.39		186447	295	305	Empty	FALSE	G3PWE9,G3PWE5
MXAKLSBH-Gill	LaBoRo	MS3GM	JL0010-MS3GM_2-A,5_01_4786 (peptides_1_0_0.mzid)	Pyruvate kinase	G3NT93,G3NTA7,G3NTC2	gasac27248_07Feb2014klipped_validated_update16May2015_validated.fasta__withdecoy.fasta	58504.2	1	7	7	8	0.000389	0.275	GDYPLEAVR	Q	T	0.997	25.7	38.9	17.6	13.1	63.2	25.2	1.62	0.238	0.389	0	1	0	0	1	1019.52	4010.27		123157	368	376	Empty	FALSE	G3PWE9,G3PWE5
MXAKLSBH-Gill	LaBoRo	MS3GM	JL0010-MS3GM_2-A,5_01_4786 (peptides_1_0_0.mzid)	Pyruvate kinase	G3NT93,G3NTA7,G3NTC2	gasac27248_07Feb2014klipped_validated_update16May2015_validated.fasta__withdecoy.fasta	58504.2	1	7	7	8	0.000389	0.275	GSGTAEVELK	K	N	0.997	37.8	39.2	22.5	24.2	68	26.4	1.44	0.292	0.35	0	1	0	0	2	990.51	2557.79		200313	126	135	Empty	FALSE	G3PWE9,G3PWE5
MXAKLSBH-Gill	LaBoRo	MS3GM	JL0010-MS3GM_2-A,5_01_4786 (peptides_1_0_0.mzid)	Pyruvate kinase	G3NT93,G3NTA7,G3NTC2	gasac27248_07Feb2014klipped_validated_update16May2015_validated.fasta__withdecoy.fasta	58504.2	1	7	7	8	0.000389	0.275	IGKPITCATQMLESMTK	R	K	0.997	31.4	42.1	17.4	6.95	60.5					0	0	1	0	2	1851.94	7316.54		442211	320	336	Empty	TRUE
MXAKLSBH-Gill	LaBoRo	MS3GM	JL0010-MS3GM_2-A,5_01_4786 (peptides_1_0_0.mzid)	Pyruvate kinase	G3NT93,G3NTA7,G3NTC2	gasac27248_07Feb2014klipped_validated_update16May2015_validated.fasta__withdecoy.fasta	58504.2	1	7	7	8	0.000389	0.275	LENHEGVR	K	R	0.997	28.2	38.8	21.4	15.1	48.4	26.5	1.57	0.377	0.5	0	1	1	0	2	953.48	1702.51		519364	271	278	Empty	FALSE	G3PWE9,G3PWE5
MXAKLSBH-Gill	LaBoRo	MS3GM	JL0010-MS3GM_2-A,5_01_4786 (peptides_1_0_0.mzid)	Pyruvate kinase	G3NT93,G3NTA7,G3NTC2	gasac27248_07Feb2014klipped_validated_update16May2015_validated.fasta__withdecoy.fasta	58504.2	1	7	7	8	0.000389	0.275	NTGIICTIGPASR	R	S	0.997	49.2	39.5	16.7	41.7	68.9	42.7	4.96	0.377	0.5	0	1	0	0	2	1302.68	4831.9		384130	44	56	Empty	FALSE	G3PWE9,G3PWE5
MXAKLSBH-Gill	LaBoRo	MS3GM	JL0010-MS3GM_2-A,5_01_4786 (peptides_1_0_0.mzid)	Pyruvate kinase	G3NT93,G3NTA7,G3NTC2	gasac27248_07Feb2014klipped_validated_update16May2015_validated.fasta__withdecoy.fasta	58504.2	1	7	7	8	0.000389	0.275	SGDVAIVVTGWRPGTGYTNTMR	K	V	0.997	22	45.5	14.1	22	63	46.3	5.28	0.395	0.386	0	0	1	0	2	2338.16	6201.88		200079	505	526	Empty	TRUE
MXAKLSBH-Gill	LaBoRo	MS3GM	JL0010-MS3GM_2-A,5_01_4786 (peptides_1_0_0.mzid)	Pyruvate kinase	G3NT93,G3NTA7,G3NTC2	gasac27248_07Feb2014klipped_validated_update16May2015_validated.fasta__withdecoy.fasta	58504.2	1	7	7	8	0.000389	0.275	TQHMIAR	R	E	0.988	36.5	36.9	22.4	28.7	59.8	29.9	2.11	0.388	0.643	0	1	0	0	2	856.446	1799.74		149600	377	383	Empty	FALSE	G3PWE9,G3PWE5
MXAKLSBH-Gill	LaBoRo	MS3GM	JL0010-MS3GM_2-A,5_01_4786 (peptides_1_0_0.mzid)	Pyruvate kinase	G3NT93,G3NTA7,G3NTC2	gasac27248_07Feb2014klipped_validated_update16May2015_validated.fasta__withdecoy.fasta	58504.2	1	7	7	8	0.000389	0.275	VFIAQK	K	M	0.324	20	29.3	26.1	0	43.1					0	2	0	0	2	705.429	2611.73		222463	306	311	Empty	TRUE
MXAKLSBH-Gill	LaBoRo	MS3GM	JL0010-MS3GM_2-A,5_01_4786 (peptides_1_0_0.mzid)	Pyruvate kinase	G3NT93,G3NTA7,G3NTC2	gasac27248_07Feb2014klipped_validated_update16May2015_validated.fasta__withdecoy.fasta	58504.2	1	7	7	8	0.000389	0.275	VLWLDYK	K	N	0.968	39.9	35.5	21.6	14.1	57.3					0	1	0	0	2	936.519	6187.89		271864	156	162	Empty	TRUE
MXAKLSBH-Gill	LaBoRo	MS3GM	JL0010-MS3GM_2-A,5_01_4786 (peptides_1_0_0.mzid)	Pyruvate kinase	G3NT93,G3NTA7,G3NTC2	gasac27248_07Feb2014klipped_validated_update16May2015_validated.fasta__withdecoy.fasta	58504.2	1	7	7	8	0.000389	0.275	VNFALEVGK	R	H	0.803	3.38	35.5	16.7	0		27.4	1.7	0.157	0.444	0	1	0	0	2	976.546	4928.19		144439	490	498	Empty	TRUE
MXAKLSBH-Gill	LaBoRo	MS3GM	JL0010-MS3GM_2-A,5_01_4786 (peptides_1_0_0.mzid)	Tropomyosin alpha-1 chain	G3Q402	gasac27248_07Feb2014klipped_validated_update16May2015_validated.fasta__withdecoy.fasta	32449.6	1	21	27	29	0.00141	0.563	AEFAER	R	S	0.772	25.5	34.7	23.1	3.63	58.6					0	1	0	0	2	722.347	1989.21		45125.5	239	244	Empty	TRUE	G3PBF5,G3N8Q3,G3P8Z5,G3PBG3,G3P8Z9,G3PXF9,G3PVK9
MXAKLSBH-Gill	LaBoRo	MS3GM	JL0010-MS3GM_2-A,5_01_4786 (peptides_1_0_0.mzid)	Tropomyosin alpha-1 chain	G3Q402	gasac27248_07Feb2014klipped_validated_update16May2015_validated.fasta__withdecoy.fasta	32449.6	1	21	27	29	0.00141	0.563	ATDAEAEVASLNR	K	R	0.997	37.6	41.9	16.6	11.8	103	29.9	2	0.117	0.346	0	0	1	0	2	1346.65	3699.54		149146	78	90	Empty	TRUE
MXAKLSBH-Gill	LaBoRo	MS3GM	JL0010-MS3GM_2-A,5_01_4786 (peptides_1_0_0.mzid)	Tropomyosin alpha-1 chain	G3Q402	gasac27248_07Feb2014klipped_validated_update16May2015_validated.fasta__withdecoy.fasta	32449.6	1	21	27	29	0.00141	0.563	GVEDELDKYSESLK	K	D	0.955	5.57	43.7	0	5.57		36.1	4.16	0.418	0.321	0	1	1	0	2	1611.78	5450.45		349642	52	65	Empty	TRUE
MXAKLSBH-Gill	LaBoRo	MS3GM	JL0010-MS3GM_2-A,5_01_4786 (peptides_1_0_0.mzid)	Tropomyosin alpha-1 chain	G3Q402	gasac27248_07Feb2014klipped_validated_update16May2015_validated.fasta__withdecoy.fasta	32449.6	1	21	27	29	0.00141	0.563	HIAEEADR	K	K	0.997	40.6	38.8	37	19.2	65.6	34.9	2.57	0.292	0.688	0	1	0	0	2	940.448	1698.77		806186	153	160	Empty	TRUE	G3PBF5,G3N8Q3,G3P8Z5,G3PBG3,G3P8Z9,G3PXF9,G3PVK9
MXAKLSBH-Gill	LaBoRo	MS3GM	JL0010-MS3GM_2-A,5_01_4786 (peptides_1_0_0.mzid)	Tropomyosin alpha-1 chain	G3Q402	gasac27248_07Feb2014klipped_validated_update16May2015_validated.fasta__withdecoy.fasta	32449.6	1	21	27	29	0.00141	0.563	IQLVEEELDR	R	A	0.997	55.3	39.7	24.3	43.9	79.9	44.3	2.82	0.483	0.65	0	1	0	0	2	1243.65	4898		930699	92	101	Empty	TRUE	G3PBF5,G3N8Q3,G3P8Z5,G3PBG3,G3P8Z9,G3PXF9,G3PVK9
MXAKLSBH-Gill	LaBoRo	MS3GM	JL0010-MS3GM_2-A,5_01_4786 (peptides_1_0_0.mzid)	Tropomyosin alpha-1 chain	G3Q402	gasac27248_07Feb2014klipped_validated_update16May2015_validated.fasta__withdecoy.fasta	32449.6	1	21	27	29	0.00141	0.563	KLVILEGDLER	R	S	0.997	45.6	33.7	0	0	95.9	39.2	6.02	0.334	0.545	0	1	2	0	2	1284.75	5046.99		883443	168	178	Empty	TRUE	G3P8Z5,G3P8Z9
MXAKLSBH-Gill	LaBoRo	MS3GM	JL0010-MS3GM_2-A,5_01_4786 (peptides_1_0_0.mzid)	Tropomyosin alpha-1 chain	G3Q402	gasac27248_07Feb2014klipped_validated_update16May2015_validated.fasta__withdecoy.fasta	32449.6	1	21	27	29	0.00141	0.563	KYEEVAR	R	K	0.968	48.4	37.3	30.3	20.2	55					0	1	0	0	2	894.468	1756.88		372096	161	167	Empty	TRUE	G3PBF5,G3N8Q3,G3P8Z5,G3PBG3,G3NFD3,G3P8Z9,G3PXF9,G3PVK9
MXAKLSBH-Gill	LaBoRo	MS3GM	JL0010-MS3GM_2-A,5_01_4786 (peptides_1_0_0.mzid)	Tropomyosin alpha-1 chain	G3Q402	gasac27248_07Feb2014klipped_validated_update16May2015_validated.fasta__withdecoy.fasta	32449.6	1	21	27	29	0.00141	0.563	LATALQK	R	L	0.988	50.1	33.6	30.9	31.6	42.7	28	1	0.282	0.571	0	2	0	0	2	744.462	3524.59		276401	106	112	Empty	TRUE	G3PXF9
MXAKLSBH-Gill	LaBoRo	MS3GM	JL0010-MS3GM_2-A,5_01_4786 (peptides_1_0_0.mzid)	Tropomyosin alpha-1 chain	G3Q402	gasac27248_07Feb2014klipped_validated_update16May2015_validated.fasta__withdecoy.fasta	32449.6	1	21	27	29	0.00141	0.563	LDKENAIDR	K	A	0.997	43.9	39.9	29.3	0	51.8					0	1	1	0	2	1073.56	1968.29		372614	13	21	Empty	TRUE	G3P8Z5,G3PBG3,G3P8Z9,G3PXF9
MXAKLSBH-Gill	LaBoRo	MS3GM	JL0010-MS3GM_2-A,5_01_4786 (peptides_1_0_0.mzid)	Tropomyosin alpha-1 chain	G3Q402	gasac27248_07Feb2014klipped_validated_update16May2015_validated.fasta__withdecoy.fasta	32449.6	1	21	27	29	0.00141	0.563	MEAIK	-	K	0.051	26.8	37.9	26.8	0	41.5					1	0	0	0	2	633.328	3548.48		491587	1	5	Empty	TRUE	G3N8Q3,G3PBG3,G3PXF9
MXAKLSBH-Gill	LaBoRo	MS3GM	JL0010-MS3GM_2-A,5_01_4786 (peptides_1_0_0.mzid)	Tropomyosin alpha-1 chain	G3Q402	gasac27248_07Feb2014klipped_validated_update16May2015_validated.fasta__withdecoy.fasta	32449.6	1	21	27	29	0.00141	0.563	MEAIKK	-	K	0.844	23.3	36.2	16.4	0	44.6	27.2	2.02	0.301	0.667	0	1	0	0	2	761.423	2725.54		86338.1	1	6	Empty	TRUE	G3N8Q3,G3PBG3,G3PXF9
MXAKLSBH-Gill	LaBoRo	MS3GM	JL0010-MS3GM_2-A,5_01_4786 (peptides_1_0_0.mzid)	Tropomyosin alpha-1 chain	G3Q402	gasac27248_07Feb2014klipped_validated_update16May2015_validated.fasta__withdecoy.fasta	32449.6	1	21	27	29	0.00141	0.563	MEIQEMQLK	K	E	0.997	44.4	39.9	21.4	31.5	78.6	36.9	2.82	0.0867	0.611	0	1	0	0	2	1149.56	4663.25		492892	141	149	Empty	TRUE	G3PBF5,G3PBG3,G3PXF9
MXAKLSBH-Gill	LaBoRo	MS3GM	JL0010-MS3GM_2-A,5_01_4786 (peptides_1_0_0.mzid)	Tropomyosin alpha-1 chain	G3Q402	gasac27248_07Feb2014klipped_validated_update16May2015_validated.fasta__withdecoy.fasta	32449.6	1	21	27	29	0.00141	0.563	MQMLK	K	L	0.051	13.7	33.7	20	7.54	42.3					0	1	0	0	2	650.337	2673.92		81923.5	8	12	Empty	TRUE	G3P8Z5,G3PBG3,G3P8Z9,G3PXF9,G3PVK9
MXAKLSBH-Gill	LaBoRo	MS3GM	JL0010-MS3GM_2-A,5_01_4786 (peptides_1_0_0.mzid)	Tropomyosin alpha-1 chain	G3Q402	gasac27248_07Feb2014klipped_validated_update16May2015_validated.fasta__withdecoy.fasta	32449.6	1	21	27	29	0.00141	0.563	NVTNNLK	K	S	0.968	15.8	38.7	21.6	10.2	36.3					0	1	0	0	2	802.442	1942.24		436684	199	205	Empty	TRUE	G3PBF5,G3N8Q3,G3PBG3,G3PXF9
MXAKLSBH-Gill	LaBoRo	MS3GM	JL0010-MS3GM_2-A,5_01_4786 (peptides_1_0_0.mzid)	Tropomyosin alpha-1 chain	G3Q402	gasac27248_07Feb2014klipped_validated_update16May2015_validated.fasta__withdecoy.fasta	32449.6	1	21	27	29	0.00141	0.563	QLEEELLGLQK	K	K	0.997	55.7	38.1	22.1	15	80.3	39	4.92	0.103	0.545	0	2	1	0	2	1282.69	5927.23		925705	38	48	Empty	TRUE
MXAKLSBH-Gill	LaBoRo	MS3GM	JL0010-MS3GM_2-A,5_01_4786 (peptides_1_0_0.mzid)	Tropomyosin alpha-1 chain	G3Q402	gasac27248_07Feb2014klipped_validated_update16May2015_validated.fasta__withdecoy.fasta	32449.6	1	21	27	29	0.00141	0.563	RIQLVEEELDR	R	A	0.997	21.3	40	16.4	19.7	75.8	33.7	3.21	0.291	0.5	0	0	1	0	2	1399.75	4469.59		326621	91	101	Empty	TRUE	G3PBF5,G3N8Q3,G3P8Z5,G3PBG3,G3P8Z9,G3PXF9,G3PVK9
MXAKLSBH-Gill	LaBoRo	MS3GM	JL0010-MS3GM_2-A,5_01_4786 (peptides_1_0_0.mzid)	Tropomyosin alpha-1 chain	G3Q402	gasac27248_07Feb2014klipped_validated_update16May2015_validated.fasta__withdecoy.fasta	32449.6	1	21	27	29	0.00141	0.563	SGDLEEELK	K	N	0.997	32.7	39.2	29.6	15.3	68.9	37	1.77	0.273	0.611	0	1	0	0	2	1019.49	3338.48		390588	190	198	Empty	TRUE
MXAKLSBH-Gill	LaBoRo	MS3GM	JL0010-MS3GM_2-A,5_01_4786 (peptides_1_0_0.mzid)	Tropomyosin alpha-1 chain	G3Q402	gasac27248_07Feb2014klipped_validated_update16May2015_validated.fasta__withdecoy.fasta	32449.6	1	21	27	29	0.00141	0.563	SLEAQAEK	K	Y	0.995	20.1	38.8	33.1	8.01	37.2					0	1	0	0	2	875.447	1882.18		362290	206	213	Empty	TRUE	G3N8Q3,G3P8Z5,G3P8Z9,G3PVK9
MXAKLSBH-Gill	LaBoRo	MS3GM	JL0010-MS3GM_2-A,5_01_4786 (peptides_1_0_0.mzid)	Tropomyosin alpha-1 chain	G3Q402	gasac27248_07Feb2014klipped_validated_update16May2015_validated.fasta__withdecoy.fasta	32449.6	1	21	27	29	0.00141	0.563	TIDDLEDEVYAQK	K	L	0.997	43.4	43.4	13.7	40.7	84.3	42.2	5.6	0.531	0.462	0	2	0	0	2	1538.72	5037.53		478610	252	264	Empty	TRUE
MXAKLSBH-Gill	LaBoRo	MS3GM	JL0010-MS3GM_2-A,5_01_4786 (peptides_1_0_0.mzid)	Tropomyosin alpha-1 chain	G3Q402	gasac27248_07Feb2014klipped_validated_update16May2015_validated.fasta__withdecoy.fasta	32449.6	1	21	27	29	0.00141	0.563	YEEEIK	K	V	0.324	5.76	37.3	18.2	0	43.3					0	1	0	0	2	810.388	2071.98		193954	221	226	Empty	TRUE	G3PBF5,G3N8Q3,G3P8Z5,G3PBG3,G3NFD3,G3P8Z9,G3PXF9,G3PVK9
MXAKLSBH-Gill	LaBoRo	MS3GM	JL0010-MS3GM_2-A,5_01_4786 (peptides_1_0_0.mzid)	Tropomyosin alpha-1 chain	G3Q402	gasac27248_07Feb2014klipped_validated_update16May2015_validated.fasta__withdecoy.fasta	32449.6	1	21	27	29	0.00141	0.563	YEEVAR	K	K	0.772	30	36.8	29.6	1.1	51.6					0	1	0	0	2	766.373	1843.76		133318	162	167	Empty	TRUE	G3PBF5,G3N8Q3,G3P8Z5,G3PBG3,G3NFD3,G3P8Z9,G3PXF9,G3PVK9
MXAKLSBH-Gill	LaBoRo	MS3GM	JL0010-MS3GM_2-A,5_01_4786 (peptides_1_0_0.mzid)	Mesencephalic astrocyte-derived neurotrophic factor	G3N9S3	gasac27248_07Feb2014klipped_validated_update16May2015_validated.fasta__withdecoy.fasta	20229.6	1	2	2	2	9.72e-05	0.12	FNSADIEQALVK	K	L	0.997	50.5	40.3	13.3	47.8	78.6	50.2	8.48	0.289	0.625	0	1	0	0	2	1334.7	5876.16		185036	52	63	Empty	TRUE
MXAKLSBH-Gill	LaBoRo	MS3GM	JL0010-MS3GM_2-A,5_01_4786 (peptides_1_0_0.mzid)	Mesencephalic astrocyte-derived neurotrophic factor	G3N9S3	gasac27248_07Feb2014klipped_validated_update16May2015_validated.fasta__withdecoy.fasta	20229.6	1	2	2	2	9.72e-05	0.12	QLDLTTVDLK	K	K	0.997	14.8	38	20	7.37	42.7					0	1	0	0	2	1145.64	5443.83		124846	125	134	Empty	TRUE
MXAKLSBH-Gill	LaBoRo	MS3GM	JL0010-MS3GM_2-A,5_01_4786 (peptides_1_0_0.mzid)	Inter-alpha-trypsin inhibitor heavy chain 3	G3N9S1	gasac27248_07Feb2014klipped_validated_update16May2015_validated.fasta__withdecoy.fasta	103676	1	3	3	3	0.000146	0.0259	AGINFMEVK	K	G	0.997	20.6	38.7	19.2	16.6	55.7	29.5	1.39	0.336	0.444	0	1	0	0	2	1008.52	5273.16		314201	194	202	Empty	TRUE
MXAKLSBH-Gill	LaBoRo	MS3GM	JL0010-MS3GM_2-A,5_01_4786 (peptides_1_0_0.mzid)	Inter-alpha-trypsin inhibitor heavy chain 3	G3N9S1	gasac27248_07Feb2014klipped_validated_update16May2015_validated.fasta__withdecoy.fasta	103676	1	3	3	3	0.000146	0.0259	ALANAITR	K	T	0.997	48.1	35.8	28.1	16.5	38.4					0	1	0	0	2	829.489	2715.94		129562	209	216	Empty	TRUE
MXAKLSBH-Gill	LaBoRo	MS3GM	JL0010-MS3GM_2-A,5_01_4786 (peptides_1_0_0.mzid)	Inter-alpha-trypsin inhibitor heavy chain 3	G3N9S1	gasac27248_07Feb2014klipped_validated_update16May2015_validated.fasta__withdecoy.fasta	103676	1	3	3	3	0.000146	0.0259	MLNAHPR	R	E	0.968	13.8	37	22.4	11.7	56.1					0	1	0	0	2	838.435	1826.3		194629	374	380	Empty	TRUE
MXAKLSBH-Gill	LaBoRo	MS3GM	JL0010-MS3GM_2-A,5_01_4786 (peptides_1_0_0.mzid)	Lupus La protein	G3NN59	gasac27248_07Feb2014klipped_validated_update16May2015_validated.fasta__withdecoy.fasta	45947.1	0.561	1	1	1	4.86e-05	0.0248	FSGELEDVSR	K	E	0.96	14.9	40.7	17.9	14.9		33.5	3.64	0.331	0.4	0	1	0	0	2	1138.54	3551.42		147630	236	245	Empty	TRUE
MXAKLSBH-Gill	LaBoRo	MS3GM	JL0010-MS3GM_2-A,5_01_4786 (peptides_1_0_0.mzid)	Histone H2B	G3PL99	gasac27248_07Feb2014klipped_validated_update16May2015_validated.fasta__withdecoy.fasta	13724.4	0.81	1	2	3	0.000146	0.56	AMGIMNSFVSDIFER	K	I	0.997	102	44.2	15.3	94.5	131	72	14.3	0.368	0.7	0	2	1	0	2	1716.81	8112.25		6398150	58	72	Empty	FALSE	G3NE08
MXAKLSBH-Gill	LaBoRo	MS3GM	JL0010-MS3GM_2-A,5_01_4786 (peptides_1_0_0.mzid)	Histone H2B	G3PL99	gasac27248_07Feb2014klipped_validated_update16May2015_validated.fasta__withdecoy.fasta	13724.4	0.81	1	2	3	0.000146	0.56	EIQTAVR	R	L	0.968	39.2	38	31.9	7.83	37.2					1	4	0	0	2	816.457	2138.39		2623450	93	99	Empty	FALSE	G3NE08
MXAKLSBH-Gill	LaBoRo	MS3GM	JL0010-MS3GM_2-A,5_01_4786 (peptides_1_0_0.mzid)	Histone H2B	G3PL99	gasac27248_07Feb2014klipped_validated_update16May2015_validated.fasta__withdecoy.fasta	13724.4	0.81	1	2	3	0.000146	0.56	HAVSEGTK	K	A	0.997	51.9	37.7	28.8	33.8	58.5					0	2	0	0	2	871.427	1325.97		256308	109	116	Empty	FALSE	G3NE08
MXAKLSBH-Gill	LaBoRo	MS3GM	JL0010-MS3GM_2-A,5_01_4786 (peptides_1_0_0.mzid)	Histone H2B	G3PL99	gasac27248_07Feb2014klipped_validated_update16May2015_validated.fasta__withdecoy.fasta	13724.4	0.81	1	2	3	0.000146	0.56	IAGEASR	R	L	0.968	31.6	38.5	30.9	14.8	43.1					0	2	0	0	2	703.373	1662.92		164801	73	79	Empty	FALSE	G3NE08
MXAKLSBH-Gill	LaBoRo	MS3GM	JL0010-MS3GM_2-A,5_01_4786 (peptides_1_0_0.mzid)	Histone H2B	G3PL99	gasac27248_07Feb2014klipped_validated_update16May2015_validated.fasta__withdecoy.fasta	13724.4	0.81	1	2	3	0.000146	0.56	LAHYNK	R	R	0.772	18.7	39.3	17.1	14.2	54.1					0	1	0	0	2	745.399	1620.78		28771.8	80	85	Empty	FALSE	G3NE08
MXAKLSBH-Gill	LaBoRo	MS3GM	JL0010-MS3GM_2-A,5_01_4786 (peptides_1_0_0.mzid)	Histone H2B	G3PL99	gasac27248_07Feb2014klipped_validated_update16May2015_validated.fasta__withdecoy.fasta	13724.4	0.81	1	2	3	0.000146	0.56	LLLPGELAK	R	H	0.997	38.4	28.2	34.6	15.7	62.5	33.7	1.96	0.3	0.556	2	4	0	0	2	953.603	6188.7		6059790	100	108	Empty	FALSE	G3NE08
MXAKLSBH-Gill	LaBoRo	MS3GM	JL0010-MS3GM_2-A,5_01_4786 (peptides_1_0_0.mzid)	Histone H2B	G3PL99	gasac27248_07Feb2014klipped_validated_update16May2015_validated.fasta__withdecoy.fasta	13724.4	0.81	1	2	3	0.000146	0.56	PDPPTVK	M	A	0.988	25.9	35.7	21.7	17	49.3	31.3	2.74	0.355	0.5	0	3	0	0	1	753.414	2030.97		775878	2	8	Empty	TRUE
MXAKLSBH-Gill	LaBoRo	MS3GM	JL0010-MS3GM_2-A,5_01_4786 (peptides_1_0_0.mzid)	Histone H2B	G3PL99	gasac27248_07Feb2014klipped_validated_update16May2015_validated.fasta__withdecoy.fasta	13724.4	0.81	1	2	3	0.000146	0.56	QVHPDTGISSK	K	A	0.997	70.3	40	20.6	16.8	107	43.8	6.92	0.0959	0.545	0	4	1	0	2	1168.6	2306.34		6663040	47	57	Empty	FALSE	G3NE08
MXAKLSBH-Gill	LaBoRo	MS3GM	JL0010-MS3GM_2-A,5_01_4786 (peptides_1_0_0.mzid)	Histone H2B	G3PL99	gasac27248_07Feb2014klipped_validated_update16May2015_validated.fasta__withdecoy.fasta	13724.4	0.81	1	2	3	0.000146	0.56	SMLPGELAK	R	H	0.874					38.2					0	1	0	0	2	945.508	5398.47		273108	0	0	Empty	FALSE	G3NE08
MXAKLSBH-Gill	LaBoRo	MS3GM	JL0010-MS3GM_2-A,5_01_4786 (peptides_1_0_0.mzid)	Hemoglobin subunit alpha-1	G3PL98	gasac27248_07Feb2014klipped_validated_update16May2015_validated.fasta__withdecoy.fasta	15730.9	1	15	43	67	0.00326	0.729	AFWAKVSGK	K	A	0.997	15.2	37.5	15.1	8.43	62					0	2	0	0	2	1036.56	4917.52		409488	14	22	Empty	TRUE
MXAKLSBH-Gill	LaBoRo	MS3GM	JL0010-MS3GM_2-A,5_01_4786 (peptides_1_0_0.mzid)	Hemoglobin subunit alpha-1	G3PL98	gasac27248_07Feb2014klipped_validated_update16May2015_validated.fasta__withdecoy.fasta	15730.9	1	15	43	67	0.00326	0.729	AGDIGSDALSR	K	M	0.997	62.6	39.9	29.7	55.2	82	49.8	3.02	0.424	0.682	1	11	0	0	2	1061.52	2947.74		13759800	23	33	Empty	TRUE
MXAKLSBH-Gill	LaBoRo	MS3GM	JL0010-MS3GM_2-A,5_01_4786 (peptides_1_0_0.mzid)	Hemoglobin subunit alpha-1	G3PL98	gasac27248_07Feb2014klipped_validated_update16May2015_validated.fasta__withdecoy.fasta	15730.9	1	15	43	67	0.00326	0.729	APDIGSDALSR	K	M	0.868					37.6					0	1	0	0	2	1101.55	3163.74		1323680	0	0	Empty	TRUE
MXAKLSBH-Gill	LaBoRo	MS3GM	JL0010-MS3GM_2-A,5_01_4786 (peptides_1_0_0.mzid)	Hemoglobin subunit alpha-1	G3PL98	gasac27248_07Feb2014klipped_validated_update16May2015_validated.fasta__withdecoy.fasta	15730.9	1	15	43	67	0.00326	0.729	AVMGGVAEAINK	K	I	0.997	67.9	40.5	17.8	64.5	101	61.2	6.82	0.502	0.75	1	5	1	0	2	1159.61	3953.18		4775860	64	75	Empty	TRUE
MXAKLSBH-Gill	LaBoRo	MS3GM	JL0010-MS3GM_2-A,5_01_4786 (peptides_1_0_0.mzid)	Hemoglobin subunit alpha-1	G3PL98	gasac27248_07Feb2014klipped_validated_update16May2015_validated.fasta__withdecoy.fasta	15730.9	1	15	43	67	0.00326	0.729	DFTPEVHVAMDK	K	F	0.997	68.1	42.1	23.4	47.1	107	46	6.04	0.554	0.583	0	3	5	0	2	1388.65	4463.49		3613610	119	130	Empty	TRUE
MXAKLSBH-Gill	LaBoRo	MS3GM	JL0010-MS3GM_2-A,5_01_4786 (peptides_1_0_0.mzid)	Hemoglobin subunit alpha-1	G3PL98	gasac27248_07Feb2014klipped_validated_update16May2015_validated.fasta__withdecoy.fasta	15730.9	1	15	43	67	0.00326	0.729	DMSAGSDPVVK	K	H	0.997	59.3	40.3	18.2	51	118	47.7	13.4	0.639	0.636	1	7	0	0	2	1105.52	2720.89		7521510	50	60	Empty	TRUE
MXAKLSBH-Gill	LaBoRo	MS3GM	JL0010-MS3GM_2-A,5_01_4786 (peptides_1_0_0.mzid)	Hemoglobin subunit alpha-1	G3PL98	gasac27248_07Feb2014klipped_validated_update16May2015_validated.fasta__withdecoy.fasta	15730.9	1	15	43	67	0.00326	0.729	FLGALSR	K	A	0.968	47.2	32	33.1	29.2	41.6					3	2	0	0	2	806.452	7610.35		1850010	131	137	Empty	TRUE
MXAKLSBH-Gill	LaBoRo	MS3GM	JL0010-MS3GM_2-A,5_01_4786 (peptides_1_0_0.mzid)	Hemoglobin subunit alpha-1	G3PL98	gasac27248_07Feb2014klipped_validated_update16May2015_validated.fasta__withdecoy.fasta	15730.9	1	15	43	67	0.00326	0.729	FTPEVHVAMDK	D	F	0.985					45.7					0	0	1	0	1	1273.62	3799.24		146003	120	130	Empty	TRUE
MXAKLSBH-Gill	LaBoRo	MS3GM	JL0010-MS3GM_2-A,5_01_4786 (peptides_1_0_0.mzid)	Hemoglobin subunit alpha-1	G3PL98	gasac27248_07Feb2014klipped_validated_update16May2015_validated.fasta__withdecoy.fasta	15730.9	1	15	43	67	0.00326	0.729	IDDLNAGLLNLSELHAF	K	T	0.997					57.4	60.8	11.9	0.586	0.588	0	1	1	0	1	1854.96	8074.31		1367080	76	92	Empty	TRUE
MXAKLSBH-Gill	LaBoRo	MS3GM	JL0010-MS3GM_2-A,5_01_4786 (peptides_1_0_0.mzid)	Hemoglobin subunit alpha-1	G3PL98	gasac27248_07Feb2014klipped_validated_update16May2015_validated.fasta__withdecoy.fasta	15730.9	1	15	43	67	0.00326	0.729	MLPVYPQTK	R	T	0.616					36.7					0	1	0	0	2	1076.58	3815.35		1600200	0	0	Empty	TRUE
MXAKLSBH-Gill	LaBoRo	MS3GM	JL0010-MS3GM_2-A,5_01_4786 (peptides_1_0_0.mzid)	Hemoglobin subunit alpha-1	G3PL98	gasac27248_07Feb2014klipped_validated_update16May2015_validated.fasta__withdecoy.fasta	15730.9	1	15	43	67	0.00326	0.729	MLTVYPQTK	R	T	0.997	50.5	39.2	20.4	35.3	103	35.1	3.66	0.0883	0.611	2	7	2	0	2	1080.58	3974.15		12676300	34	42	Empty	TRUE
MXAKLSBH-Gill	LaBoRo	MS3GM	JL0010-MS3GM_2-A,5_01_4786 (peptides_1_0_0.mzid)	Hemoglobin subunit alpha-1	G3PL98	gasac27248_07Feb2014klipped_validated_update16May2015_validated.fasta__withdecoy.fasta	15730.9	1	15	43	67	0.00326	0.729	TLRVDPANFK	F	I	0.997					50.9	45.1	7.74	0.576	0.65	0	1	1	0	1	1160.64	3814.84		557784	93	102	Empty	TRUE	G3PL33,G3PL61
MXAKLSBH-Gill	LaBoRo	MS3GM	JL0010-MS3GM_2-A,5_01_4786 (peptides_1_0_0.mzid)	Hemoglobin subunit alpha-1	G3PL98	gasac27248_07Feb2014klipped_validated_update16May2015_validated.fasta__withdecoy.fasta	15730.9	1	15	43	67	0.00326	0.729	TYFAHWK	K	D	0.988	22.5	38.3	0	22.5	73.5	28.3	1.89	0.343	0.643	1	1	2	0	2	952.467	3564.87		1580540	43	49	Empty	TRUE
MXAKLSBH-Gill	LaBoRo	MS3GM	JL0010-MS3GM_2-A,5_01_4786 (peptides_1_0_0.mzid)	Hemoglobin subunit alpha-1	G3PL98	gasac27248_07Feb2014klipped_validated_update16May2015_validated.fasta__withdecoy.fasta	15730.9	1	15	43	67	0.00326	0.729	TYFAHWKDMSAGSDPVVK	K	H	0.997	6.29	45.7	0	6.29	55.5					0	0	1	0	2	2081.98	5773.46		347303	43	60	Empty	TRUE
MXAKLSBH-Gill	LaBoRo	MS3GM	JL0010-MS3GM_2-A,5_01_4786 (peptides_1_0_0.mzid)	Hemoglobin subunit alpha-1	G3PL98	gasac27248_07Feb2014klipped_validated_update16May2015_validated.fasta__withdecoy.fasta	15730.9	1	15	43	67	0.00326	0.729	VDPANFK	R	I	0.968	37	37.7	22.2	21.3	79.3					1	1	0	0	2	790.409	2645.41		2472800	96	102	Empty	FALSE	G3PNE8,G3PL33,G3PL61
MXAKLSBH-Gill	LaBoRo	MS3GM	JL0010-MS3GM_2-A,5_01_4786 (peptides_1_0_0.mzid)	Hemoglobin subunit alpha-1	G3PL98	gasac27248_07Feb2014klipped_validated_update16May2015_validated.fasta__withdecoy.fasta	15730.9	1	15	43	67	0.00326	0.729	VSGKAGDIGSDALSR	K	M	0.997	28.4	41.5	17.1	22	66.4					0	1	1	0	2	1475.75	3520.93		358666	19	33	Empty	TRUE
MXAKLSBH-Gill	LaBoRo	MS3GM	JL0010-MS3GM_2-A,5_01_4786 (peptides_1_0_0.mzid)	Septin-5	G3NMT1	gasac27248_07Feb2014klipped_validated_update16May2015_validated.fasta__withdecoy.fasta	44573.7	1	9	10	11	0.000534	0.212	DLEHNMVALITHSPGGTPK	K	N	0.997	32	43.7	0	32		38.2	6.55	0.157	0.342	0	0	1	1	2	2017.02	7257.34		581176	189	207	Empty	TRUE
MXAKLSBH-Gill	LaBoRo	MS3GM	JL0010-MS3GM_2-A,5_01_4786 (peptides_1_0_0.mzid)	Septin-5	G3NMT1	gasac27248_07Feb2014klipped_validated_update16May2015_validated.fasta__withdecoy.fasta	44573.7	1	9	10	11	0.000534	0.212	GMEQFTDFLK	K	K	0.997	48.2	41	16	40.2	78.1	31.7	3.29	0.303	0.45	0	1	0	0	2	1215.57	7251.99		313104	258	267	Empty	TRUE
MXAKLSBH-Gill	LaBoRo	MS3GM	JL0010-MS3GM_2-A,5_01_4786 (peptides_1_0_0.mzid)	Septin-5	G3NMT1	gasac27248_07Feb2014klipped_validated_update16May2015_validated.fasta__withdecoy.fasta	44573.7	1	9	10	11	0.000534	0.212	GMEQFTDFLKK	K	T	0.997	15.2	41.2	0	15.2	44.9					0	0	1	0	2	1343.67	6341.33		85562.1	258	268	Empty	TRUE
MXAKLSBH-Gill	LaBoRo	MS3GM	JL0010-MS3GM_2-A,5_01_4786 (peptides_1_0_0.mzid)	Septin-5	G3NMT1	gasac27248_07Feb2014klipped_validated_update16May2015_validated.fasta__withdecoy.fasta	44573.7	1	9	10	11	0.000534	0.212	KENIGTLK	K	R	0.997	24.8	33.7	20.6	16.3	36.6	26.5	2.85	0.37	0.562	0	1	0	0	2	902.531	2054.08		172917	30	37	Empty	TRUE
MXAKLSBH-Gill	LaBoRo	MS3GM	JL0010-MS3GM_2-A,5_01_4786 (peptides_1_0_0.mzid)	Septin-5	G3NMT1	gasac27248_07Feb2014klipped_validated_update16May2015_validated.fasta__withdecoy.fasta	44573.7	1	9	10	11	0.000534	0.212	LFDLFR	R	S	0.772	27	35.2	26.2	12.1	42.7					0	1	0	0	2	810.451	7270.68		90846.9	144	149	Empty	TRUE
MXAKLSBH-Gill	LaBoRo	MS3GM	JL0010-MS3GM_2-A,5_01_4786 (peptides_1_0_0.mzid)	Septin-5	G3NMT1	gasac27248_07Feb2014klipped_validated_update16May2015_validated.fasta__withdecoy.fasta	44573.7	1	9	10	11	0.000534	0.212	LYQLNPK	K	K	0.968	29.5	35.3	22.3	11.3	39.4					0	1	0	0	2	875.499	3089.55		145899	23	29	Empty	TRUE
MXAKLSBH-Gill	LaBoRo	MS3GM	JL0010-MS3GM_2-A,5_01_4786 (peptides_1_0_0.mzid)	Septin-5	G3NMT1	gasac27248_07Feb2014klipped_validated_update16May2015_validated.fasta__withdecoy.fasta	44573.7	1	9	10	11	0.000534	0.212	SFEGFTMEVDQPYK	K	A	0.997	12.6	44.1	0	12.6	49.4	26.1	1.72	0.138	0.25	0	1	0	0	2	1677.75	6345.4		125384	324	337	Empty	TRUE
MXAKLSBH-Gill	LaBoRo	MS3GM	JL0010-MS3GM_2-A,5_01_4786 (peptides_1_0_0.mzid)	Septin-5	G3NMT1	gasac27248_07Feb2014klipped_validated_update16May2015_validated.fasta__withdecoy.fasta	44573.7	1	9	10	11	0.000534	0.212	TILLVGETGTGK	K	S	0.997	19.4	34.8	0	19.4	51.7	30.6	2.04	0.395	0.375	0	1	0	0	2	1188.68	4590.6		301468	52	63	Empty	TRUE
MXAKLSBH-Gill	LaBoRo	MS3GM	JL0010-MS3GM_2-A,5_01_4786 (peptides_1_0_0.mzid)	Septin-5	G3NMT1	gasac27248_07Feb2014klipped_validated_update16May2015_validated.fasta__withdecoy.fasta	44573.7	1	9	10	11	0.000534	0.212	WGGIFFK	K	G	0.988	29.9	36.1	19.5	13.8	44.9	25	1.31	0.232	0.571	0	2	0	0	2	854.456	6791		247856	347	353	Empty	TRUE
MXAKLSBH-Gill	LaBoRo	MS3GM	JL0010-MS3GM_2-A,5_01_4786 (peptides_1_0_0.mzid)	Histone H1	G3PL95	gasac27248_07Feb2014klipped_validated_update16May2015_validated.fasta__withdecoy.fasta	20850	0.616	1	1	1	4.86e-05	0.25	ALTAGGYDVDK	K	N	0.997	72.1	39.7	24.2	61.6	90.5	41.8	3.89	0.333	0.545	1	2	0	0	2	1109.55	3020.74		1516930	60	70	Empty	FALSE	G3NDH2
MXAKLSBH-Gill	LaBoRo	MS3GM	JL0010-MS3GM_2-A,5_01_4786 (peptides_1_0_0.mzid)	Histone H1	G3PL95	gasac27248_07Feb2014klipped_validated_update16May2015_validated.fasta__withdecoy.fasta	20850	0.616	1	1	1	4.86e-05	0.25	ALTAGGYDVDKNK	K	A	0.997	54.7	41.2	0	52.7	79.1	42.2	6.43	0.448	0.385	0	1	1	0	2	1351.69	2555.44		307993	60	72	Empty	FALSE	G3NDH2
MXAKLSBH-Gill	LaBoRo	MS3GM	JL0010-MS3GM_2-A,5_01_4786 (peptides_1_0_0.mzid)	Histone H1	G3PL95	gasac27248_07Feb2014klipped_validated_update16May2015_validated.fasta__withdecoy.fasta	20850	0.616	1	1	1	4.86e-05	0.25	GIGASGSFK	K	M	0.997	35.1	36.3	22.5	20.5	56.2					0	1	0	0	2	823.431	2555.84		368163	93	101	Empty	FALSE	G3NDH2
MXAKLSBH-Gill	LaBoRo	MS3GM	JL0010-MS3GM_2-A,5_01_4786 (peptides_1_0_0.mzid)	Histone H1	G3PL95	gasac27248_07Feb2014klipped_validated_update16May2015_validated.fasta__withdecoy.fasta	20850	0.616	1	1	1	4.86e-05	0.25	GTLVQIK	K	G	0.968	19.5	32.4	29.3	8.24	39.8					0	1	0	0	2	758.477	3242.79		95767.8	86	92	Empty	TRUE
MXAKLSBH-Gill	LaBoRo	MS3GM	JL0010-MS3GM_2-A,5_01_4786 (peptides_1_0_0.mzid)	Histone H1	G3PL95	gasac27248_07Feb2014klipped_validated_update16May2015_validated.fasta__withdecoy.fasta	20850	0.616	1	1	1	4.86e-05	0.25	KALTAGGYDVDK	K	N	0.997	48.5	39.9	0	44.4	92.5	41.6	5.77	0.411	0.583	0	1	1	0	2	1237.64	2579.29		1652840	59	70	Empty	FALSE	G3NDH2
MXAKLSBH-Gill	LaBoRo	MS3GM	JL0010-MS3GM_2-A,5_01_4786 (peptides_1_0_0.mzid)	Histone H1	G3PL95	gasac27248_07Feb2014klipped_validated_update16May2015_validated.fasta__withdecoy.fasta	20850	0.616	1	1	1	4.86e-05	0.25	KVGPSVSDLIVK	K	T	0.997	16.5	31.7	14	13.6	72.3	31.1	4.16	0.045	0.375	0	1	2	0	2	1241.75	4554.88		2594840	30	41	Empty	FALSE	G3NDH2
MXAKLSBH-Gill	LaBoRo	MS3GM	JL0010-MS3GM_2-A,5_01_4786 (peptides_1_0_0.mzid)	Histone H1	G3PL95	gasac27248_07Feb2014klipped_validated_update16May2015_validated.fasta__withdecoy.fasta	20850	0.616	1	1	1	4.86e-05	0.25	SGVSAAAVK	R	K	0.997	30.2	36.1	24	20.1	58.1	37.2	2.14	0.374	0.667	1	1	0	0	2	789.446	1943.05		661168	50	58	Empty	FALSE	G3NDH2
MXAKLSBH-Gill	LaBoRo	MS3GM	JL0010-MS3GM_2-A,5_01_4786 (peptides_1_0_0.mzid)	Histone H1	G3PL95	gasac27248_07Feb2014klipped_validated_update16May2015_validated.fasta__withdecoy.fasta	20850	0.616	1	1	1	4.86e-05	0.25	VGPSVSDLIVK	K	T	0.997	57.2	34	18.7	42.4	82.5	44.8	4.04	0.482	0.591	0	2	0	0	2	1113.65	5355.67		1398610	31	41	Empty	FALSE	G3NDH2
MXAKLSBH-Gill	LaBoRo	MS3GM	JL0010-MS3GM_2-A,5_01_4786 (peptides_1_0_0.mzid)	RNA-binding protein EWS	G3P199,G3P1A8	gasac27248_07Feb2014klipped_validated_update16May2015_validated.fasta__withdecoy.fasta	62991.8	1	2	2	2	9.72e-05	0.0415	ANLEEMAEFFK	K	H	0.997	76.5	42	22.7	58	90.7	48.7	5.92	0.54	0.636	0	1	0	0	2	1328.62	7748.68		197835	333	343	Empty	TRUE
MXAKLSBH-Gill	LaBoRo	MS3GM	JL0010-MS3GM_2-A,5_01_4786 (peptides_1_0_0.mzid)	RNA-binding protein EWS	G3P199,G3P1A8	gasac27248_07Feb2014klipped_validated_update16May2015_validated.fasta__withdecoy.fasta	62991.8	1	2	2	2	9.72e-05	0.0415	GDATLSYEEPICAK	K	A	0.997	28.8	43.1	0	28.7	57.4	31.3	4.49	0.377	0.286	0	1	0	0	2	1496.69	4412.81		114022	372	385	Empty	TRUE
MXAKLSBH-Gill	LaBoRo	MS3GM	JL0010-MS3GM_2-A,5_01_4786 (peptides_1_0_0.mzid)	Eukaryotic translation initiation factor 2 subunit 1	G3P1A2	gasac27248_07Feb2014klipped_validated_update16May2015_validated.fasta__withdecoy.fasta	36095	1	3	3	3	0.000146	0.0952	INLIAPPR	K	Y	0.875	41.7	27.2	26.9	40.7						0	1	0	0	2	893.557	4416.38		101167	227	234	Empty	TRUE
MXAKLSBH-Gill	LaBoRo	MS3GM	JL0010-MS3GM_2-A,5_01_4786 (peptides_1_0_0.mzid)	Eukaryotic translation initiation factor 2 subunit 1	G3P1A2	gasac27248_07Feb2014klipped_validated_update16May2015_validated.fasta__withdecoy.fasta	36095	1	3	3	3	0.000146	0.0952	VVTDTDETELAR	K	Q	0.997	36.9	41.5	15.7	34.3	60.7	34.3	2.01	0.44	0.417	0	1	0	0	2	1348.66	2926.63		169676	277	288	Empty	TRUE
MXAKLSBH-Gill	LaBoRo	MS3GM	JL0010-MS3GM_2-A,5_01_4786 (peptides_1_0_0.mzid)	Eukaryotic translation initiation factor 2 subunit 1	G3P1A2	gasac27248_07Feb2014klipped_validated_update16May2015_validated.fasta__withdecoy.fasta	36095	1	3	3	3	0.000146	0.0952	YVMTTTTLER	R	T	0.99	6.21	40.6	0	6.21	39.1					0	1	0	0	2	1214.61	3769.53		144428	235	244	Empty	TRUE
MXAKLSBH-Gill	LaBoRo	MS3GM	JL0010-MS3GM_2-A,5_01_4786 (peptides_1_0_0.mzid)	GDP-mannose 46 dehydratase	G3NMS6	gasac27248_07Feb2014klipped_validated_update16May2015_validated.fasta__withdecoy.fasta	43624.5	0.95	1	1	1	4.86e-05	0.0207	EMVDEDIK	K	L	0.997	32.5	39	13.9	26.5	37.7	27.1	1.13	0.21	0.375	0	1	0	0	2	978.445	2787.98		223979	371	378	Empty	TRUE
MXAKLSBH-Gill	LaBoRo	MS3GM	JL0010-MS3GM_2-A,5_01_4786 (peptides_1_0_0.mzid)	Fetuin-B	G3NTI7	gasac27248_07Feb2014klipped_validated_update16May2015_validated.fasta__withdecoy.fasta	47223.7	1	3	3	3	0.000146	0.0694	AAAQVAPVK	R	A	0.997	28.4	33.3	13.9	21.1	62	35.5	2.27	0.358	0.556	0	1	0	0	2	854.509	2018.98		148219	197	205	Empty	TRUE
MXAKLSBH-Gill	LaBoRo	MS3GM	JL0010-MS3GM_2-A,5_01_4786 (peptides_1_0_0.mzid)	Fetuin-B	G3NTI7	gasac27248_07Feb2014klipped_validated_update16May2015_validated.fasta__withdecoy.fasta	47223.7	1	3	3	3	0.000146	0.0694	LAVTYINEDR	R	T	0.997					38.5	30	2.8	0.357	0.45	0	1	0	0	2	1193.62	3875.94		129892	50	59	Empty	TRUE
MXAKLSBH-Gill	LaBoRo	MS3GM	JL0010-MS3GM_2-A,5_01_4786 (peptides_1_0_0.mzid)	Fetuin-B	G3NTI7	gasac27248_07Feb2014klipped_validated_update16May2015_validated.fasta__withdecoy.fasta	47223.7	1	3	3	3	0.000146	0.0694	QSPVGAGLGVK	R	K	0.997	22.7	35.8	17.2	16.8	46.9					0	1	0	0	2	1012.58	3231.68		272201	182	192	Empty	TRUE
MXAKLSBH-Gill	LaBoRo	MS3GM	JL0010-MS3GM_2-A,5_01_4786 (peptides_1_0_0.mzid)	Grancalcin	G3PL83	gasac27248_07Feb2014klipped_validated_update16May2015_validated.fasta__withdecoy.fasta	26046.4	1	4	4	4	0.000194	0.201	IMIAMLDR	R	D	0.997	26	37.8	24.6	11.9	47.5					0	1	0	0	2	962.516	5824.43		199890	118	125	Empty	TRUE
MXAKLSBH-Gill	LaBoRo	MS3GM	JL0010-MS3GM_2-A,5_01_4786 (peptides_1_0_0.mzid)	Grancalcin	G3PL83	gasac27248_07Feb2014klipped_validated_update16May2015_validated.fasta__withdecoy.fasta	26046.4	1	4	4	4	0.000194	0.201	QNFMMFDQDR	K	S	0.989	10	41.4	0	10	37.9	24.8	1.74	0.117	0.35	0	1	0	0	2	1331.55	5584.34		195786	148	157	Empty	TRUE
MXAKLSBH-Gill	LaBoRo	MS3GM	JL0010-MS3GM_2-A,5_01_4786 (peptides_1_0_0.mzid)	Grancalcin	G3PL83	gasac27248_07Feb2014klipped_validated_update16May2015_validated.fasta__withdecoy.fasta	26046.4	1	4	4	4	0.000194	0.201	SGTVEPHEMTQAINAMGYR	R	V	0.997	33.3	46	0	33.3	93.2	50	9.92	0.294	0.447	0	0	1	0	2	2091.96	5246.31		304345	158	176	Empty	TRUE
MXAKLSBH-Gill	LaBoRo	MS3GM	JL0010-MS3GM_2-A,5_01_4786 (peptides_1_0_0.mzid)	Grancalcin	G3PL83	gasac27248_07Feb2014klipped_validated_update16May2015_validated.fasta__withdecoy.fasta	26046.4	1	4	4	4	0.000194	0.201	VSPQALNAIIK	R	R	0.997	32.8	32.2	16	29.6	67.1	36.4	3.39	0.192	0.455	0	1	0	0	2	1153.69	5250.1		539066	177	187	Empty	TRUE
MXAKLSBH-Gill	LaBoRo	MS3GM	JL0010-MS3GM_2-A,5_01_4786 (peptides_1_0_0.mzid)	Peroxiredoxin-5	G3QA90	gasac27248_07Feb2014klipped_validated_update16May2015_validated.fasta__withdecoy.fasta	19881.9	1	8	13	14	0.00068	0.428	AVDLLLDSDQIVQALGNK	K	R	0.997	53.6	38.5	13.3	53.6	112	65.5	12.3	0.176	0.528	0	1	1	0	2	1912.04	7973.4		471217	132	149	Empty	TRUE
MXAKLSBH-Gill	LaBoRo	MS3GM	JL0010-MS3GM_2-A,5_01_4786 (peptides_1_0_0.mzid)	Peroxiredoxin-5	G3QA90	gasac27248_07Feb2014klipped_validated_update16May2015_validated.fasta__withdecoy.fasta	19881.9	1	8	13	14	0.00068	0.428	AVDLLLDSDQIVQALGNKR	K	S	0.997	42.8	38.6	23	30.5	82.3	43.6	4	0.45	0.342	0	0	2	0	2	2068.14	7862.59		789556	132	150	Empty	TRUE
MXAKLSBH-Gill	LaBoRo	MS3GM	JL0010-MS3GM_2-A,5_01_4786 (peptides_1_0_0.mzid)	Peroxiredoxin-5	G3QA90	gasac27248_07Feb2014klipped_validated_update16May2015_validated.fasta__withdecoy.fasta	19881.9	1	8	13	14	0.00068	0.428	GVLFAVPGAFTPGCSK	K	T	0.997	12.7	41.2	14.2	10.7	81.3	37.5	3.28	0.381	0.344	0	2	1	0	2	1550.8	7526.85		530651	59	74	Empty	TRUE
MXAKLSBH-Gill	LaBoRo	MS3GM	JL0010-MS3GM_2-A,5_01_4786 (peptides_1_0_0.mzid)	Peroxiredoxin-5	G3QA90	gasac27248_07Feb2014klipped_validated_update16May2015_validated.fasta__withdecoy.fasta	19881.9	1	8	13	14	0.00068	0.428	MLADPTGAFTK	R	A	0.997	45.1	40.1	14.2	32.3	92.3	39.9	3.08	0.476	0.5	0	1	0	0	2	1151.58	4603.01		635628	121	131	Empty	TRUE
MXAKLSBH-Gill	LaBoRo	MS3GM	JL0010-MS3GM_2-A,5_01_4786 (peptides_1_0_0.mzid)	Peroxiredoxin-5	G3QA90	gasac27248_07Feb2014klipped_validated_update16May2015_validated.fasta__withdecoy.fasta	19881.9	1	8	13	14	0.00068	0.428	THLPGFVQQAQDLK	K	S	0.997	39.3	40.4	17.7	39.3	114	45.6	7.12	0.145	0.5	0	2	1	0	2	1581.84	4921.15		1369280	75	88	Empty	TRUE
MXAKLSBH-Gill	LaBoRo	MS3GM	JL0010-MS3GM_2-A,5_01_4786 (peptides_1_0_0.mzid)	Peroxiredoxin-5	G3QA90	gasac27248_07Feb2014klipped_validated_update16May2015_validated.fasta__withdecoy.fasta	19881.9	1	8	13	14	0.00068	0.428	VSMDQLFK	K	G	0.997	26.3	39	16	1.17	67.5					0	1	0	0	2	967.492	5724.92		219254	48	55	Empty	TRUE
MXAKLSBH-Gill	LaBoRo	MS3GM	JL0010-MS3GM_2-A,5_01_4786 (peptides_1_0_0.mzid)	Peroxiredoxin-5	G3QA90	gasac27248_07Feb2014klipped_validated_update16May2015_validated.fasta__withdecoy.fasta	19881.9	1	8	13	14	0.00068	0.428	YAMLVEDGVVK	R	K	0.997	53.5	40	21.8	44.6	95.3	40.2	4.92	0.47	0.545	0	1	0	0	2	1223.63	5022.58		514386	154	164	Empty	TRUE
MXAKLSBH-Gill	LaBoRo	MS3GM	JL0010-MS3GM_2-A,5_01_4786 (peptides_1_0_0.mzid)	Peroxiredoxin-5	G3QA90	gasac27248_07Feb2014klipped_validated_update16May2015_validated.fasta__withdecoy.fasta	19881.9	1	8	13	14	0.00068	0.428	YAMLVEDGVVKK	R	I	0.997	52.4	38.5	0	52.4	85.7	38.3	5.64	0.405	0.5	0	0	1	0	2	1351.73	4083.74		178983	154	165	Empty	TRUE
MXAKLSBH-Gill	LaBoRo	MS3GM	JL0010-MS3GM_2-A,5_01_4786 (peptides_1_0_0.mzid)	Actin, alpha	G3P862	gasac27248_07Feb2014klipped_validated_update16May2015_validated.fasta__withdecoy.fasta	42024	0.967	2	2	3	0.000146	0.57	AGFAGDDAPR	K	A	0.997	61.1	38.4	25.4	44.6		48.5	3.74	0.513	0.75	0	3	0	0	2	976.448	2501.21		5345710	21	30	Empty	FALSE	G3PWC8,G3NXX5,G3NYK5,G3NS10,G3N8W8,G3N8X9
MXAKLSBH-Gill	LaBoRo	MS3GM	JL0010-MS3GM_2-A,5_01_4786 (peptides_1_0_0.mzid)	Actin, alpha	G3P862	gasac27248_07Feb2014klipped_validated_update16May2015_validated.fasta__withdecoy.fasta	42024	0.967	2	2	3	0.000146	0.57	AVFPSIVGRPR	R	H	0.997	58.8	36.1	17.5	49.9		43.3	4.59	0.584	0.636	0	2	3	0	2	1198.71	4766.24		8329690	31	41	Empty	FALSE	G3PWC8,G3NXX5,G3NYK5,G3NS10,G3N8W8,G3N8X9
MXAKLSBH-Gill	LaBoRo	MS3GM	JL0010-MS3GM_2-A,5_01_4786 (peptides_1_0_0.mzid)	Actin, alpha	G3P862	gasac27248_07Feb2014klipped_validated_update16May2015_validated.fasta__withdecoy.fasta	42024	0.967	2	2	3	0.000146	0.57	DLTDYLMK	R	I	0.997	47.5	39.7	21.8	28		39.7	4.09	0.395	0.75	2	2	0	0	2	998.486	6115.94		2332900	186	193	Empty	FALSE	G3N517,G3PWC8,G3NXX5,G3NYK5,G3NS10,G3N8W8,G3N8X9
MXAKLSBH-Gill	LaBoRo	MS3GM	JL0010-MS3GM_2-A,5_01_4786 (peptides_1_0_0.mzid)	Actin, alpha	G3P862	gasac27248_07Feb2014klipped_validated_update16May2015_validated.fasta__withdecoy.fasta	42024	0.967	2	2	3	0.000146	0.57	DSYVGDEAQSK	K	R	0.997	52.1	40.6	15.7	43.4		38.9	4	0.0951	0.545	1	4	0	0	2	1198.52	2144.48		2968790	53	63	Empty	FALSE	G3PWC8,G3NXX5,G3NYK5,G3NS10,G3N8W8,G3N8X9
MXAKLSBH-Gill	LaBoRo	MS3GM	JL0010-MS3GM_2-A,5_01_4786 (peptides_1_0_0.mzid)	Actin, alpha	G3P862	gasac27248_07Feb2014klipped_validated_update16May2015_validated.fasta__withdecoy.fasta	42024	0.967	2	2	3	0.000146	0.57	DSYVGDEAQSKR	K	G	0.997	51.1	42.3	13.8	51.1		49.5	6.48	0.653	0.667	0	1	0	0	2	1354.62	1935.1		511356	53	64	Empty	FALSE	G3PWC8,G3NXX5,G3NYK5,G3NS10,G3N8W8,G3N8X9
MXAKLSBH-Gill	LaBoRo	MS3GM	JL0010-MS3GM_2-A,5_01_4786 (peptides_1_0_0.mzid)	Actin, alpha	G3P862	gasac27248_07Feb2014klipped_validated_update16May2015_validated.fasta__withdecoy.fasta	42024	0.967	2	2	3	0.000146	0.57	EITALAPSTM	K	K	0.811						33.1	2.77	0.366	0.5	0	1	0	0	1	1033.52	5161.61		244551	318	327	Empty	FALSE	G3N517,G3NXX5,G3NYK5,G3NS10
MXAKLSBH-Gill	LaBoRo	MS3GM	JL0010-MS3GM_2-A,5_01_4786 (peptides_1_0_0.mzid)	Actin, alpha	G3P862	gasac27248_07Feb2014klipped_validated_update16May2015_validated.fasta__withdecoy.fasta	42024	0.967	2	2	3	0.000146	0.57	EITALAPSTMK	K	I	0.997	57.9	40	27.9	32.8		43.9	3.66	0.394	0.591	1	6	0	0	2	1204.62	5629.78		8285970	318	328	Empty	FALSE	G3N517,G3NXX5,G3NYK5,G3NS10
MXAKLSBH-Gill	LaBoRo	MS3GM	JL0010-MS3GM_2-A,5_01_4786 (peptides_1_0_0.mzid)	Actin, alpha	G3P862	gasac27248_07Feb2014klipped_validated_update16May2015_validated.fasta__withdecoy.fasta	42024	0.967	2	2	3	0.000146	0.57	GILTLK	R	Y	0.1	33.1	31.9	36.5	11.6						1	2	0	0	2	644.434	4150.08		807210	65	70	Empty	FALSE	G3N517,G3PWC8,G3NXX5,G3NYK5,G3NS10,G3N8W8,G3N8X9
MXAKLSBH-Gill	LaBoRo	MS3GM	JL0010-MS3GM_2-A,5_01_4786 (peptides_1_0_0.mzid)	Actin, alpha	G3P862	gasac27248_07Feb2014klipped_validated_update16May2015_validated.fasta__withdecoy.fasta	42024	0.967	2	2	3	0.000146	0.57	GQVITIGNER	D	F	0.666						38	2.47	0.345	0.55	0	1	0	0	1	1086.59	3272.13		259970	247	256	Empty	FALSE	G3N517,G3PWC8,G3NXX5,G3NYK5,G3NS10,G3N8W8,G3N8X9
MXAKLSBH-Gill	LaBoRo	MS3GM	JL0010-MS3GM_2-A,5_01_4786 (peptides_1_0_0.mzid)	Actin, alpha	G3P862	gasac27248_07Feb2014klipped_validated_update16May2015_validated.fasta__withdecoy.fasta	42024	0.967	2	2	3	0.000146	0.57	GYSFVTTAER	R	E	0.997	44.9	40.3	19.1	40		39.5	4.54	0.463	0.6	0	2	0	0	2	1130.55	4458.17		1034590	199	208	Empty	FALSE	G3N517,G3NXX5,G3NS10
MXAKLSBH-Gill	LaBoRo	MS3GM	JL0010-MS3GM_2-A,5_01_4786 (peptides_1_0_0.mzid)	Actin, alpha	G3P862	gasac27248_07Feb2014klipped_validated_update16May2015_validated.fasta__withdecoy.fasta	42024	0.967	2	2	3	0.000146	0.57	HQGVMVGMGQK	R	D	0.997	60.7	41.1	18.7	55.2		62	11.9	0.127	0.864	0	2	1	0	2	1214.58	2560.27		8522960	42	52	Empty	FALSE	G3PWC8,G3NXX5,G3NYK5,G3NS10,G3N8W8,G3N8X9
MXAKLSBH-Gill	LaBoRo	MS3GM	JL0010-MS3GM_2-A,5_01_4786 (peptides_1_0_0.mzid)	Actin, alpha	G3P862	gasac27248_07Feb2014klipped_validated_update16May2015_validated.fasta__withdecoy.fasta	42024	0.967	2	2	3	0.000146	0.57	IIAPPER	K	K	0.5	42.2	32.3	39.3	22						0	1	0	0	2	795.472	2571.55		1212100	331	337	Empty	FALSE	G3N517,G3PWC8,G3NXX5,G3NYK5,G3NS10,G3N8X9
MXAKLSBH-Gill	LaBoRo	MS3GM	JL0010-MS3GM_2-A,5_01_4786 (peptides_1_0_0.mzid)	Actin, alpha	G3P862	gasac27248_07Feb2014klipped_validated_update16May2015_validated.fasta__withdecoy.fasta	42024	0.967	2	2	3	0.000146	0.57	IIAPPERK	K	Y	0.883	32.3	28.9	29.8	21.8						0	1	1	0	2	923.567	2102.66		532554	331	338	Empty	FALSE	G3N517,G3PWC8,G3NXX5,G3NYK5,G3NS10,G3N8X9
MXAKLSBH-Gill	LaBoRo	MS3GM	JL0010-MS3GM_2-A,5_01_4786 (peptides_1_0_0.mzid)	Actin, alpha	G3P862	gasac27248_07Feb2014klipped_validated_update16May2015_validated.fasta__withdecoy.fasta	42024	0.967	2	2	3	0.000146	0.57	IKIIAPPER	K	K	0.997	30	25.1	17.4	29.9		29.9	3.27	0.147	0.611	0	2	1	0	2	1036.65	3290.14		761392	329	337	Empty	FALSE	G3N517,G3PWC8,G3NXX5,G3NYK5,G3NS10,G3N8X9
MXAKLSBH-Gill	LaBoRo	MS3GM	JL0010-MS3GM_2-A,5_01_4786 (peptides_1_0_0.mzid)	Actin, alpha	G3P862	gasac27248_07Feb2014klipped_validated_update16May2015_validated.fasta__withdecoy.fasta	42024	0.967	2	2	3	0.000146	0.57	IWHHTFYNELR	K	V	0.997	64.3	42.5	20	48.5		52	9.66	0.271	0.727	0	1	2	0	2	1558.76	4065.59		1587260	87	97	Empty	FALSE	G3PWC8,G3NXX5,G3NYK5,G3NS10,G3N8W8,G3N8X9
MXAKLSBH-Gill	LaBoRo	MS3GM	JL0010-MS3GM_2-A,5_01_4786 (peptides_1_0_0.mzid)	Actin, alpha	G3P862	gasac27248_07Feb2014klipped_validated_update16May2015_validated.fasta__withdecoy.fasta	42024	0.967	2	2	3	0.000146	0.57	KDLYANNVMSGGTTMYPGIADR	R	M	0.997	16	46.9	0	16	54.3	35.7	4.15	0.157	0.318	0	0	1	0	2	2374.12	5409.11		127287	293	314	Empty	TRUE
MXAKLSBH-Gill	LaBoRo	MS3GM	JL0010-MS3GM_2-A,5_01_4786 (peptides_1_0_0.mzid)	Actin, alpha	G3P862	gasac27248_07Feb2014klipped_validated_update16May2015_validated.fasta__withdecoy.fasta	42024	0.967	2	2	3	0.000146	0.57	LCYVALDFENEMATAASSSSLEK	K	S	0.997	18.2	47.6	17.4	0		50.2	9.82	0.0817	0.37	0	0	1	0	2	2479.14	7948.11		130919	218	240	Empty	FALSE	G3NXX5,G3NS10
MXAKLSBH-Gill	LaBoRo	MS3GM	JL0010-MS3GM_2-A,5_01_4786 (peptides_1_0_0.mzid)	Actin, alpha	G3P862	gasac27248_07Feb2014klipped_validated_update16May2015_validated.fasta__withdecoy.fasta	42024	0.967	2	2	3	0.000146	0.57	LDLAGR	R	D	0.1	34.9	36.9	35.9	0						0	2	0	0	2	644.373	2632.41		479742	180	185	Empty	TRUE
MXAKLSBH-Gill	LaBoRo	MS3GM	JL0010-MS3GM_2-A,5_01_4786 (peptides_1_0_0.mzid)	Actin, alpha	G3P862	gasac27248_07Feb2014klipped_validated_update16May2015_validated.fasta__withdecoy.fasta	42024	0.967	2	2	3	0.000146	0.57	LDLAGRDLTDYLMK	R	I	0.993	22.4	41.5	23.3	12.7		37.7	2.96	0.355	0.393	0	0	1	0	2	1623.84	7081.43		433833	180	193	Empty	FALSE	G3N517,G3PWC8,G3NXX5,G3NYK5,G3NS10,G3N8W8,G3N8X9
MXAKLSBH-Gill	LaBoRo	MS3GM	JL0010-MS3GM_2-A,5_01_4786 (peptides_1_0_0.mzid)	Actin, alpha	G3P862	gasac27248_07Feb2014klipped_validated_update16May2015_validated.fasta__withdecoy.fasta	42024	0.967	2	2	3	0.000146	0.57	QEYDEAGPSIVHR	K	K	0.997	94.8	42.9	0	85.6		55.8	8.92	0.452	0.615	0	1	2	0	2	1500.71	3028.69		1658900	362	374	Empty	FALSE	G3N517,G3NXX5,G3NS10
MXAKLSBH-Gill	LaBoRo	MS3GM	JL0010-MS3GM_2-A,5_01_4786 (peptides_1_0_0.mzid)	Actin, alpha	G3P862	gasac27248_07Feb2014klipped_validated_update16May2015_validated.fasta__withdecoy.fasta	42024	0.967	2	2	3	0.000146	0.57	QEYDEAGPSIVHRK	K	C	0.997	81	43.2	14	80.7		43.6	9.04	0.401	0.464	0	1	1	1	2	1628.8	2583.41		1379980	362	375	Empty	FALSE	G3N517,G3NXX5,G3NS10
MXAKLSBH-Gill	LaBoRo	MS3GM	JL0010-MS3GM_2-A,5_01_4786 (peptides_1_0_0.mzid)	Actin, alpha	G3P862	gasac27248_07Feb2014klipped_validated_update16May2015_validated.fasta__withdecoy.fasta	42024	0.967	2	2	3	0.000146	0.57	RGILTLK	K	Y	0.439	30.1	26.4	34.9	-0.98						0	1	0	0	2	800.535	3359.04		2721530	64	70	Empty	FALSE	G3N517,G3PWC8,G3NXX5,G3NYK5,G3NS10,G3N8W8,G3N8X9
MXAKLSBH-Gill	LaBoRo	MS3GM	JL0010-MS3GM_2-A,5_01_4786 (peptides_1_0_0.mzid)	Actin, alpha	G3P862	gasac27248_07Feb2014klipped_validated_update16May2015_validated.fasta__withdecoy.fasta	42024	0.967	2	2	3	0.000146	0.57	SYELPDGQVITIGNER	K	F	0.997	59.9	43.5	17.1	53.2		71.2	11.2	0.413	0.688	0	3	4	0	2	1790.89	6338.6		8559890	241	256	Empty	FALSE	G3N517,G3PWC8,G3NXX5,G3NYK5,G3NS10,G3N8W8,G3N8X9
MXAKLSBH-Gill	LaBoRo	MS3GM	JL0010-MS3GM_2-A,5_01_4786 (peptides_1_0_0.mzid)	Actin, alpha	G3P862	gasac27248_07Feb2014klipped_validated_update16May2015_validated.fasta__withdecoy.fasta	42024	0.967	2	2	3	0.000146	0.57	VAPEEHPTLLTEAPLNPK	R	A	0.997	59.5	41	0	56.6		71.1	12.9	0.0661	0.556	0	2	2	0	2	1956.04	5039.16		7121800	98	115	Empty	FALSE	G3N517,G3NXX5,G3NS10
MXAKLSBH-Gill	LaBoRo	MS3GM	JL0010-MS3GM_2-A,5_01_4786 (peptides_1_0_0.mzid)	Actin, alpha	G3P862	gasac27248_07Feb2014klipped_validated_update16May2015_validated.fasta__withdecoy.fasta	42024	0.967	2	2	3	0.000146	0.57	YPIEHGIITNWDDMEK	K	I	0.997	49.5	45.4	14.2	23		62.5	9.82	0.13	0.594	0	2	4	0	2	1974.93	7087.01		9129840	71	86	Empty	FALSE	G3N517,G3NXX5,G3NS10
MXAKLSBH-Gill	LaBoRo	MS3GM	JL0010-MS3GM_2-A,5_01_4786 (peptides_1_0_0.mzid)	Zyxin	G3P7U0	gasac27248_07Feb2014klipped_validated_update16May2015_validated.fasta__withdecoy.fasta	58171.3	0.802	1	1	1	4.86e-05	0.035	DMDTHAPVITSAPTEVCGK	K	C	0.987	15.5	45.4	19.6	15.1		29.7	2.96	0.148	0.263	0	0	1	0	2	1971.92	4568.02		223204	337	355	Empty	TRUE
MXAKLSBH-Gill	LaBoRo	MS3GM	JL0010-MS3GM_2-A,5_01_4786 (peptides_1_0_0.mzid)	Alpha-2-macroglobulin	G3NN36	gasac27248_07Feb2014klipped_validated_update16May2015_validated.fasta__withdecoy.fasta	160820	1	23	27	29	0.00141	0.189	AQPDSLCGLSAVDQSVLIK	K	E	0.997	41.2	43	0	41.2	92.9	45.7	10.1	0.239	0.368	0	1	3	0	2	1944.01	7230.65		767912	600	618	Empty	TRUE	G3NMY8
MXAKLSBH-Gill	LaBoRo	MS3GM	JL0010-MS3GM_2-A,5_01_4786 (peptides_1_0_0.mzid)	Alpha-2-macroglobulin	G3NN36	gasac27248_07Feb2014klipped_validated_update16May2015_validated.fasta__withdecoy.fasta	160820	1	23	27	29	0.00141	0.189	ASVSVLGDILGR	R	A	0.997	44.6	36.4	32.8	35.5	61.7	37.3	2.77	0.351	0.458	0	1	0	0	2	1186.68	7327.95		542871	958	969	Empty	TRUE	G3NMY8
MXAKLSBH-Gill	LaBoRo	MS3GM	JL0010-MS3GM_2-A,5_01_4786 (peptides_1_0_0.mzid)	Alpha-2-macroglobulin	G3NN36	gasac27248_07Feb2014klipped_validated_update16May2015_validated.fasta__withdecoy.fasta	160820	1	23	27	29	0.00141	0.189	ATNFLTSGYQR	K	Q	0.997	43.8	41.1	13.8	40.5	93.3	42.9	5.57	0.515	0.591	0	1	0	0	2	1257.62	4204.71		246598	1016	1026	Empty	TRUE	G3NMY8
MXAKLSBH-Gill	LaBoRo	MS3GM	JL0010-MS3GM_2-A,5_01_4786 (peptides_1_0_0.mzid)	Alpha-2-macroglobulin	G3NN36	gasac27248_07Feb2014klipped_validated_update16May2015_validated.fasta__withdecoy.fasta	160820	1	23	27	29	0.00141	0.189	GAIVAQGVK	R	Q	0.997	7.04	34.2	18.2	0	41.5					0	1	0	0	2	842.51	2340.4		106417	513	521	Empty	TRUE	G3NMY8
MXAKLSBH-Gill	LaBoRo	MS3GM	JL0010-MS3GM_2-A,5_01_4786 (peptides_1_0_0.mzid)	Alpha-2-macroglobulin	G3NN36	gasac27248_07Feb2014klipped_validated_update16May2015_validated.fasta__withdecoy.fasta	160820	1	23	27	29	0.00141	0.189	GETLTEEVDPQLPENVIVGSAR	K	A	0.997	40.6	44.7	15	38.7	101	58.7	7.52	0.303	0.386	0	0	1	0	2	2353.19	6877.54		151673	936	957	Empty	TRUE
MXAKLSBH-Gill	LaBoRo	MS3GM	JL0010-MS3GM_2-A,5_01_4786 (peptides_1_0_0.mzid)	Alpha-2-macroglobulin	G3NN36	gasac27248_07Feb2014klipped_validated_update16May2015_validated.fasta__withdecoy.fasta	160820	1	23	27	29	0.00141	0.189	GPQYMVAVPAVLQAGAETK	A	F	0.997					54.5	43.5	8.25	0.545	0.342	0	1	1	0	1	1930.01	7027.27		480609	26	44	Empty	TRUE
MXAKLSBH-Gill	LaBoRo	MS3GM	JL0010-MS3GM_2-A,5_01_4786 (peptides_1_0_0.mzid)	Alpha-2-macroglobulin	G3NN36	gasac27248_07Feb2014klipped_validated_update16May2015_validated.fasta__withdecoy.fasta	160820	1	23	27	29	0.00141	0.189	IFDLLPVK	K	K	0.997	41.3	29.7	22.2	28.8	73.3					0	1	0	0	2	944.582	7224.67		452098	629	636	Empty	TRUE	G3NMY8
MXAKLSBH-Gill	LaBoRo	MS3GM	JL0010-MS3GM_2-A,5_01_4786 (peptides_1_0_0.mzid)	Alpha-2-macroglobulin	G3NN36	gasac27248_07Feb2014klipped_validated_update16May2015_validated.fasta__withdecoy.fasta	160820	1	23	27	29	0.00141	0.189	IFDLLPVKK	K	I	0.997	35.5	26.2	0	34.8	78.5	32.2	2.55	0.388	0.5	0	1	1	0	2	1072.68	5884.72		237730	629	637	Empty	TRUE
MXAKLSBH-Gill	LaBoRo	MS3GM	JL0010-MS3GM_2-A,5_01_4786 (peptides_1_0_0.mzid)	Alpha-2-macroglobulin	G3NN36	gasac27248_07Feb2014klipped_validated_update16May2015_validated.fasta__withdecoy.fasta	160820	1	23	27	29	0.00141	0.189	ILQYLTNTQQLTQAIK	Y	D	0.997					45.3	32.5	3.8	0.345	0.344	0	0	1	0	1	1876.05	6789.29		302266	998	1013	Empty	TRUE	G3NMY8
MXAKLSBH-Gill	LaBoRo	MS3GM	JL0010-MS3GM_2-A,5_01_4786 (peptides_1_0_0.mzid)	Alpha-2-macroglobulin	G3NN36	gasac27248_07Feb2014klipped_validated_update16May2015_validated.fasta__withdecoy.fasta	160820	1	23	27	29	0.00141	0.189	LRPANGLYDIIEIEDANNNR	K	I	0.997	30.6	44	13.2	21	88.3	42.9	4.48	0.219	0.375	0	0	1	0	2	2300.16	6985.89		166280	151	170	Empty	TRUE
MXAKLSBH-Gill	LaBoRo	MS3GM	JL0010-MS3GM_2-A,5_01_4786 (peptides_1_0_0.mzid)	Alpha-2-macroglobulin	G3NN36	gasac27248_07Feb2014klipped_validated_update16May2015_validated.fasta__withdecoy.fasta	160820	1	23	27	29	0.00141	0.189	LSFTDTLK	K	I	0.971	15.5	36.9	19.9	0	38.2					0	1	0	0	2	924.504	4837.94		102128	358	365	Empty	TRUE
MXAKLSBH-Gill	LaBoRo	MS3GM	JL0010-MS3GM_2-A,5_01_4786 (peptides_1_0_0.mzid)	Alpha-2-macroglobulin	G3NN36	gasac27248_07Feb2014klipped_validated_update16May2015_validated.fasta__withdecoy.fasta	160820	1	23	27	29	0.00141	0.189	LYLFEGDR	R	W	0.997	32.3	38.8	15.4	21.8	49	27.9	1.14	0.158	0.5	0	1	0	0	2	1012.51	5267.06		263477	392	399	Empty	TRUE	G3NMY8
MXAKLSBH-Gill	LaBoRo	MS3GM	JL0010-MS3GM_2-A,5_01_4786 (peptides_1_0_0.mzid)	Alpha-2-macroglobulin	G3NN36	gasac27248_07Feb2014klipped_validated_update16May2015_validated.fasta__withdecoy.fasta	160820	1	23	27	29	0.00141	0.189	LYVSNLPSFGYPGYR	K	T	0.997	24.5	43.3	0	21.1	62.3	29.8	2.47	0.336	0.267	0	1	0	0	2	1732.87	7037.57		115314	431	445	Empty	TRUE
MXAKLSBH-Gill	LaBoRo	MS3GM	JL0010-MS3GM_2-A,5_01_4786 (peptides_1_0_0.mzid)	Alpha-2-macroglobulin	G3NN36	gasac27248_07Feb2014klipped_validated_update16May2015_validated.fasta__withdecoy.fasta	160820	1	23	27	29	0.00141	0.189	MATNLIIR	K	V	0.997	60.6	35.2	23.1	0	62.6	38.2	3.27	0.442	0.75	0	1	0	0	2	931.539	4441.68		403109	682	689	Empty	TRUE
MXAKLSBH-Gill	LaBoRo	MS3GM	JL0010-MS3GM_2-A,5_01_4786 (peptides_1_0_0.mzid)	Alpha-2-macroglobulin	G3NN36	gasac27248_07Feb2014klipped_validated_update16May2015_validated.fasta__withdecoy.fasta	160820	1	23	27	29	0.00141	0.189	SFSTAGLEGDIK	F	L	0.997					35.4	34.9	4.6	0.464	0.417	0	1	0	0	1	1224.61	4742.58		252279	419	430	Empty	TRUE	G3NMY8
MXAKLSBH-Gill	LaBoRo	MS3GM	JL0010-MS3GM_2-A,5_01_4786 (peptides_1_0_0.mzid)	Alpha-2-macroglobulin	G3NN36	gasac27248_07Feb2014klipped_validated_update16May2015_validated.fasta__withdecoy.fasta	160820	1	23	27	29	0.00141	0.189	SIEDPEVK	R	K	0.979	10.5	39	13	10.4	47.2					0	1	0	0	2	916.462	2453.87		344078	1123	1130	Empty	TRUE
MXAKLSBH-Gill	LaBoRo	MS3GM	JL0010-MS3GM_2-A,5_01_4786 (peptides_1_0_0.mzid)	Alpha-2-macroglobulin	G3NN36	gasac27248_07Feb2014klipped_validated_update16May2015_validated.fasta__withdecoy.fasta	160820	1	23	27	29	0.00141	0.189	SVNEGEVSFK	K	L	0.997	35	40.2	13.9	29	71	34.3	3.34	0.408	0.5	0	1	0	0	2	1095.53	3125.56		423556	529	538	Empty	TRUE	G3NMY8
MXAKLSBH-Gill	LaBoRo	MS3GM	JL0010-MS3GM_2-A,5_01_4786 (peptides_1_0_0.mzid)	Alpha-2-macroglobulin	G3NN36	gasac27248_07Feb2014klipped_validated_update16May2015_validated.fasta__withdecoy.fasta	160820	1	23	27	29	0.00141	0.189	TSSSLEVK	K	K	0.997	32	36.1	27.3	15.9	50					0	1	0	0	2	850.452	2100.13		263111	468	475	Empty	TRUE
MXAKLSBH-Gill	LaBoRo	MS3GM	JL0010-MS3GM_2-A,5_01_4786 (peptides_1_0_0.mzid)	Alpha-2-macroglobulin	G3NN36	gasac27248_07Feb2014klipped_validated_update16May2015_validated.fasta__withdecoy.fasta	160820	1	23	27	29	0.00141	0.189	TTTLLTK	R	T	0.988	15.1	27.8	0	15.1	49.9	23.2	1.43	0.185	0.357	0	1	0	0	2	777.472	2660.56		114109	68	74	Empty	TRUE
MXAKLSBH-Gill	LaBoRo	MS3GM	JL0010-MS3GM_2-A,5_01_4786 (peptides_1_0_0.mzid)	Alpha-2-macroglobulin	G3NN36	gasac27248_07Feb2014klipped_validated_update16May2015_validated.fasta__withdecoy.fasta	160820	1	23	27	29	0.00141	0.189	VITLDSK	R	L	0.968	46.1	35.8	34.7	29.8	39.6					0	2	0	0	2	775.456	2750.71		243943	144	150	Empty	TRUE
MXAKLSBH-Gill	LaBoRo	MS3GM	JL0010-MS3GM_2-A,5_01_4786 (peptides_1_0_0.mzid)	Alpha-2-macroglobulin	G3NN36	gasac27248_07Feb2014klipped_validated_update16May2015_validated.fasta__withdecoy.fasta	160820	1	23	27	29	0.00141	0.189	VPSCLMYK	R	G	0.979	11.7	38.7	15.8	2.15	44.7					0	1	0	0	2	940.463	4137.3		129825	690	697	Empty	TRUE
MXAKLSBH-Gill	LaBoRo	MS3GM	JL0010-MS3GM_2-A,5_01_4786 (peptides_1_0_0.mzid)	Alpha-2-macroglobulin	G3NN36	gasac27248_07Feb2014klipped_validated_update16May2015_validated.fasta__withdecoy.fasta	160820	1	23	27	29	0.00141	0.189	VSLEFSPSSAVPGEETILQVK	K	A	0.184					30.8					0	0	1	0	2	2217.16	7560.9		184739	579	599	Empty	TRUE	G3NMY8
MXAKLSBH-Gill	LaBoRo	MS3GM	JL0010-MS3GM_2-A,5_01_4786 (peptides_1_0_0.mzid)	Alpha-2-macroglobulin	G3NN36	gasac27248_07Feb2014klipped_validated_update16May2015_validated.fasta__withdecoy.fasta	160820	1	23	27	29	0.00141	0.189	YVLPFPNQPTEDTHTVFK	R	N	0.997	15.2	44.6	16.7	11.7	82.8					0	0	1	0	2	2133.07	6476.27		429657	659	676	Empty	TRUE
MXAKLSBH-Gill	LaBoRo	MS3GM	JL0010-MS3GM_2-A,5_01_4786 (peptides_1_0_0.mzid)	Alpha-1-antitrypsin	G3NMK8,G3NMM5,G3NMP4	gasac27248_07Feb2014klipped_validated_update16May2015_validated.fasta__withdecoy.fasta	45986.3	1	15	16	19	0.000923	0.424	ADFDVDETTK	K	V	0.997	37	40.2	23.5	22.4	93.6	32	3.43	0.422	0.4	0	2	0	0	2	1140.51	3012.49		502067	216	225	Empty	TRUE
MXAKLSBH-Gill	LaBoRo	MS3GM	JL0010-MS3GM_2-A,5_01_4786 (peptides_1_0_0.mzid)	Alpha-1-antitrypsin	G3NMK8,G3NMM5,G3NMP4	gasac27248_07Feb2014klipped_validated_update16May2015_validated.fasta__withdecoy.fasta	45986.3	1	15	16	19	0.000923	0.424	EMGMVDAFTDNADFSGLSDAVK	K	L	0.997	16.3	47	0	16.3	69.7	35.9	5.7	0.159	0.25	0	0	1	0	2	2320.01	7783.15		173196	315	336	Empty	TRUE
MXAKLSBH-Gill	LaBoRo	MS3GM	JL0010-MS3GM_2-A,5_01_4786 (peptides_1_0_0.mzid)	Alpha-1-antitrypsin	G3NMK8,G3NMM5,G3NMP4	gasac27248_07Feb2014klipped_validated_update16May2015_validated.fasta__withdecoy.fasta	45986.3	1	15	16	19	0.000923	0.424	EVEGYITK	K	E	0.997	39.4	37.8	15.4	15.1	53.2					0	1	0	0	2	938.483	2664.57		348327	272	279	Empty	TRUE
MXAKLSBH-Gill	LaBoRo	MS3GM	JL0010-MS3GM_2-A,5_01_4786 (peptides_1_0_0.mzid)	Alpha-1-antitrypsin	G3NMK8,G3NMM5,G3NMP4	gasac27248_07Feb2014klipped_validated_update16May2015_validated.fasta__withdecoy.fasta	45986.3	1	15	16	19	0.000923	0.424	HWHDSLFR	R	S	0.997	51.9	40.2	21.8	37.3	91.9	37	4.31	0.47	0.75	0	0	1	0	2	1097.53	3638.78		275735	284	291	Empty	TRUE
MXAKLSBH-Gill	LaBoRo	MS3GM	JL0010-MS3GM_2-A,5_01_4786 (peptides_1_0_0.mzid)	Alpha-1-antitrypsin	G3NMK8,G3NMM5,G3NMP4	gasac27248_07Feb2014klipped_validated_update16May2015_validated.fasta__withdecoy.fasta	45986.3	1	15	16	19	0.000923	0.424	IKDMVK	K	D	0.1	27.2	34.6	27.6	12.1						0	1	0	0	2	733.428	1878.09		69973.6	179	184	Empty	TRUE
MXAKLSBH-Gill	LaBoRo	MS3GM	JL0010-MS3GM_2-A,5_01_4786 (peptides_1_0_0.mzid)	Alpha-1-antitrypsin	G3NMK8,G3NMM5,G3NMP4	gasac27248_07Feb2014klipped_validated_update16May2015_validated.fasta__withdecoy.fasta	45986.3	1	15	16	19	0.000923	0.424	LAAPNADFGFALYK	K	S	0.997	9.85	41.6	0	9.85	39.1	30.1	2.21	0.243	0.25	0	2	0	0	2	1497.77	7123.83		277680	37	50	Empty	TRUE
MXAKLSBH-Gill	LaBoRo	MS3GM	JL0010-MS3GM_2-A,5_01_4786 (peptides_1_0_0.mzid)	Alpha-1-antitrypsin	G3NMK8,G3NMM5,G3NMP4	gasac27248_07Feb2014klipped_validated_update16May2015_validated.fasta__withdecoy.fasta	45986.3	1	15	16	19	0.000923	0.424	LDVGNDVALR	R	S	0.997	94.4	38.8	40.8	68	74	45.1	3.35	0.428	0.65	0	1	0	0	2	1071.58	4033.97		396519	122	131	Empty	TRUE
MXAKLSBH-Gill	LaBoRo	MS3GM	JL0010-MS3GM_2-A,5_01_4786 (peptides_1_0_0.mzid)	Alpha-1-antitrypsin	G3NMK8,G3NMM5,G3NMP4	gasac27248_07Feb2014klipped_validated_update16May2015_validated.fasta__withdecoy.fasta	45986.3	1	15	16	19	0.000923	0.424	MKEVEGYITK	K	E	0.997	18.8	39.9	18.7	18.8	59.2	30.4	2.77	0.316	0.45	0	1	1	0	2	1197.62	2976.82		261968	270	279	Empty	TRUE
MXAKLSBH-Gill	LaBoRo	MS3GM	JL0010-MS3GM_2-A,5_01_4786 (peptides_1_0_0.mzid)	Alpha-1-antitrypsin	G3NMK8,G3NMM5,G3NMP4	gasac27248_07Feb2014klipped_validated_update16May2015_validated.fasta__withdecoy.fasta	45986.3	1	15	16	19	0.000923	0.424	NVDFTKPEEAAAEINTHIAAK	F	T	0.997					52.6	69.5	17.5	0.319	0.548	0	0	2	0	1	2269.15	5585.71		387329	154	174	Empty	TRUE
MXAKLSBH-Gill	LaBoRo	MS3GM	JL0010-MS3GM_2-A,5_01_4786 (peptides_1_0_0.mzid)	Alpha-1-antitrypsin	G3NMK8,G3NMM5,G3NMP4	gasac27248_07Feb2014klipped_validated_update16May2015_validated.fasta__withdecoy.fasta	45986.3	1	15	16	19	0.000923	0.424	SGFSPLEAFLK	R	D	0.997	58.2	39.6	29.4	33.2	91.3	36.8	4.17	0.511	0.5	0	1	0	0	2	1195.64	7931.75		442237	132	142	Empty	TRUE
MXAKLSBH-Gill	LaBoRo	MS3GM	JL0010-MS3GM_2-A,5_01_4786 (peptides_1_0_0.mzid)	Alpha-1-antitrypsin	G3NMK8,G3NMM5,G3NMP4	gasac27248_07Feb2014klipped_validated_update16May2015_validated.fasta__withdecoy.fasta	45986.3	1	15	16	19	0.000923	0.424	SILFMGK	K	I	0.961	27.1	34.4	27.9	0	35.7					0	1	0	0	2	795.443	5250.4		177499	391	397	Empty	TRUE
MXAKLSBH-Gill	LaBoRo	MS3GM	JL0010-MS3GM_2-A,5_01_4786 (peptides_1_0_0.mzid)	Alpha-1-antitrypsin	G3NMK8,G3NMM5,G3NMP4	gasac27248_07Feb2014klipped_validated_update16May2015_validated.fasta__withdecoy.fasta	45986.3	1	15	16	19	0.000923	0.424	SLSTNAAAGK	K	N	0.997	38.4	38.1	27.5	30	41.4					0	1	0	0	2	919.484	1839.05		190244	51	60	Empty	TRUE
MXAKLSBH-Gill	LaBoRo	MS3GM	JL0010-MS3GM_2-A,5_01_4786 (peptides_1_0_0.mzid)	Alpha-1-antitrypsin	G3NMK8,G3NMM5,G3NMP4	gasac27248_07Feb2014klipped_validated_update16May2015_validated.fasta__withdecoy.fasta	45986.3	1	15	16	19	0.000923	0.424	SSVNLFLPK	R	F	0.997	27.8	34	0	27.8	49.6	31.4	3.06	0.392	0.389	0	1	0	0	2	1004.58	5586.54		126128	292	300	Empty	TRUE
MXAKLSBH-Gill	LaBoRo	MS3GM	JL0010-MS3GM_2-A,5_01_4786 (peptides_1_0_0.mzid)	Alpha-1-antitrypsin	G3NMK8,G3NMM5,G3NMP4	gasac27248_07Feb2014klipped_validated_update16May2015_validated.fasta__withdecoy.fasta	45986.3	1	15	16	19	0.000923	0.424	TSLNQMQANDAYR	Y	H	0.997					51.1	43.1	6.8	0.522	0.462	0	1	0	0	1	1511.69	3185.42		129777	95	107	Empty	TRUE
MXAKLSBH-Gill	LaBoRo	MS3GM	JL0010-MS3GM_2-A,5_01_4786 (peptides_1_0_0.mzid)	Alpha-1-antitrypsin	G3NMK8,G3NMM5,G3NMP4	gasac27248_07Feb2014klipped_validated_update16May2015_validated.fasta__withdecoy.fasta	45986.3	1	15	16	19	0.000923	0.424	VQVDMMK	K	R	0.968	32.7	37.5	23.5	14.2	61.1					0	1	0	0	2	850.416	3121.23		396148	226	232	Empty	TRUE
MXAKLSBH-Gill	LaBoRo	MS3GM	JL0010-MS3GM_2-A,5_01_4786 (peptides_1_0_0.mzid)	Barrier-to-autointegration factor / BANF	G3QA89	gasac27248_07Feb2014klipped_validated_update16May2015_validated.fasta__withdecoy.fasta	10102.8	0.848	2	2	2	9.72e-05	0.333	DEELFR	K	D	0.1	19.6	37	30.7	9.72						0	1	0	0	2	808.384	3696.97		118145	56	61	Empty	TRUE
MXAKLSBH-Gill	LaBoRo	MS3GM	JL0010-MS3GM_2-A,5_01_4786 (peptides_1_0_0.mzid)	Barrier-to-autointegration factor / BANF	G3QA89	gasac27248_07Feb2014klipped_validated_update16May2015_validated.fasta__withdecoy.fasta	10102.8	0.848	2	2	2	9.72e-05	0.333	DFVAEPMGEKPVGALAGIGDVLGK	K	R	0.978	39	42.4	16.4	37.4						0	0	1	0	2	2370.24	7774.26		236108	10	33	Empty	TRUE
MXAKLSBH-Gill	LaBoRo	MS3GM	JL0010-MS3GM_2-A,5_01_4786 (peptides_1_0_0.mzid)	PDZ and LIM domain protein 1	G3NFZ8	gasac27248_07Feb2014klipped_validated_update16May2015_validated.fasta__withdecoy.fasta	35345.7	1	9	9	9	0.000437	0.31	DFEQPLTISR	K	V	0.997	20.3	40	0	12.2	64.9	27.8	1.24	0.176	0.4	0	1	0	0	2	1205.62	4839.5		429814	23	32	Empty	TRUE
MXAKLSBH-Gill	LaBoRo	MS3GM	JL0010-MS3GM_2-A,5_01_4786 (peptides_1_0_0.mzid)	PDZ and LIM domain protein 1	G3NFZ8	gasac27248_07Feb2014klipped_validated_update16May2015_validated.fasta__withdecoy.fasta	35345.7	1	9	9	9	0.000437	0.31	DFNSAVDEVQTLAAANEPHSK	K	A	0.997	32	46.5	0	32	55.7	41.6	8.6	0.111	0.31	0	0	1	0	2	2243.06	6940.41		117080	153	173	Empty	TRUE
MXAKLSBH-Gill	LaBoRo	MS3GM	JL0010-MS3GM_2-A,5_01_4786 (peptides_1_0_0.mzid)	PDZ and LIM domain protein 1	G3NFZ8	gasac27248_07Feb2014klipped_validated_update16May2015_validated.fasta__withdecoy.fasta	35345.7	1	9	9	9	0.000437	0.31	GCIEEMVLSVDR	K	S	0.997	24.9	42	22.4	24.8	51	30.9	2.89	0.11	0.375	0	1	0	0	2	1350.64	7055.25		107723	72	83	Empty	TRUE
MXAKLSBH-Gill	LaBoRo	MS3GM	JL0010-MS3GM_2-A,5_01_4786 (peptides_1_0_0.mzid)	PDZ and LIM domain protein 1	G3NFZ8	gasac27248_07Feb2014klipped_validated_update16May2015_validated.fasta__withdecoy.fasta	35345.7	1	9	9	9	0.000437	0.31	MNLASEPK	K	E	0.997	25.1	38.7	22.3	12.4	53.8	26.5	1.62	0.34	0.438	0	1	0	0	2	889.445	2536.51		166181	104	111	Empty	TRUE
MXAKLSBH-Gill	LaBoRo	MS3GM	JL0010-MS3GM_2-A,5_01_4786 (peptides_1_0_0.mzid)	PDZ and LIM domain protein 1	G3NFZ8	gasac27248_07Feb2014klipped_validated_update16May2015_validated.fasta__withdecoy.fasta	35345.7	1	9	9	9	0.000437	0.31	MWSPLSSEEGR	K	T	0.997	60.1	41.3	21.3	46	90.7	35.7	4.07	0.499	0.455	0	1	0	0	2	1278.58	5164.13		288477	88	98	Empty	TRUE
MXAKLSBH-Gill	LaBoRo	MS3GM	JL0010-MS3GM_2-A,5_01_4786 (peptides_1_0_0.mzid)	PDZ and LIM domain protein 1	G3NFZ8	gasac27248_07Feb2014klipped_validated_update16May2015_validated.fasta__withdecoy.fasta	35345.7	1	9	9	9	0.000437	0.31	SALPFAGFGSK	R	V	0.997	38.3	38.6	22.8	30.4	70.4					0	1	0	0	2	1081.57	5965.48		327114	123	133	Empty	TRUE
MXAKLSBH-Gill	LaBoRo	MS3GM	JL0010-MS3GM_2-A,5_01_4786 (peptides_1_0_0.mzid)	PDZ and LIM domain protein 1	G3NFZ8	gasac27248_07Feb2014klipped_validated_update16May2015_validated.fasta__withdecoy.fasta	35345.7	1	9	9	9	0.000437	0.31	VTPPEGYDVVTVYPK	R	-	0.997	2.04	42.2	0	0	42.7					0	1	0	0	2	1663.86	5234		117564	309	323	Empty	TRUE
MXAKLSBH-Gill	LaBoRo	MS3GM	JL0010-MS3GM_2-A,5_01_4786 (peptides_1_0_0.mzid)	PDZ and LIM domain protein 1	G3NFZ8	gasac27248_07Feb2014klipped_validated_update16May2015_validated.fasta__withdecoy.fasta	35345.7	1	9	9	9	0.000437	0.31	VVMPGPGPW	R	G	0.994					35.5	31.3	3.77	0.367	0.5	0	1	0	0	1	939.476	6431.46		197266	6	14	Empty	TRUE
MXAKLSBH-Gill	LaBoRo	MS3GM	JL0010-MS3GM_2-A,5_01_4786 (peptides_1_0_0.mzid)	PDZ and LIM domain protein 1	G3NFZ8	gasac27248_07Feb2014klipped_validated_update16May2015_validated.fasta__withdecoy.fasta	35345.7	1	9	9	9	0.000437	0.31	VVMPGPGPWGFR	R	L	0.997	14.8	40.5	0	0	69.4					0	1	0	0	2	1299.67	6640.81		410856	6	17	Empty	TRUE
MXAKLSBH-Gill	LaBoRo	MS3GM	JL0010-MS3GM_2-A,5_01_4786 (peptides_1_0_0.mzid)	Glutathione S-transferase kappa 1	G3P857	gasac27248_07Feb2014klipped_validated_update16May2015_validated.fasta__withdecoy.fasta	25754.2	1	6	6	6	0.000292	0.246	AGLSDGEIK	K	E	0.997	37.5	38.8	17.9	24.8	32.7					0	1	0	0	2	889.463	2601.2		195843	147	155	Empty	TRUE
MXAKLSBH-Gill	LaBoRo	MS3GM	JL0010-MS3GM_2-A,5_01_4786 (peptides_1_0_0.mzid)	Glutathione S-transferase kappa 1	G3P857	gasac27248_07Feb2014klipped_validated_update16May2015_validated.fasta__withdecoy.fasta	25754.2	1	6	6	6	0.000292	0.246	DITEPSSLSEAAMK	K	A	0.997	31.7	42.6	15.9	28.5	48.6	33	3.89	0.421	0.321	0	1	0	0	2	1478.7	4482.6		235599	133	146	Empty	TRUE
MXAKLSBH-Gill	LaBoRo	MS3GM	JL0010-MS3GM_2-A,5_01_4786 (peptides_1_0_0.mzid)	Glutathione S-transferase kappa 1	G3P857	gasac27248_07Feb2014klipped_validated_update16May2015_validated.fasta__withdecoy.fasta	25754.2	1	6	6	6	0.000292	0.246	EVLELSSSK	K	E	0.997	31.4	37.4	26.8	13.1	44					0	1	0	0	2	991.531	3269.7		294955	156	164	Empty	TRUE
MXAKLSBH-Gill	LaBoRo	MS3GM	JL0010-MS3GM_2-A,5_01_4786 (peptides_1_0_0.mzid)	Glutathione S-transferase kappa 1	G3P857	gasac27248_07Feb2014klipped_validated_update16May2015_validated.fasta__withdecoy.fasta	25754.2	1	6	6	6	0.000292	0.246	FVTAVQER	R	E	0.997	43.4	36.7	20.3	29	44.2	34	3.8	0.1	0.625	0	1	0	0	2	949.51	2676.97		258801	101	108	Empty	TRUE
MXAKLSBH-Gill	LaBoRo	MS3GM	JL0010-MS3GM_2-A,5_01_4786 (peptides_1_0_0.mzid)	Glutathione S-transferase kappa 1	G3P857	gasac27248_07Feb2014klipped_validated_update16May2015_validated.fasta__withdecoy.fasta	25754.2	1	6	6	6	0.000292	0.246	LGDNQVER	K	V	0.997	59.3	39.2	27.8	35.3	51.6	36	2.44	0.333	0.688	0	1	0	0	2	930.464	1888.47		126616	111	118	Empty	TRUE
MXAKLSBH-Gill	LaBoRo	MS3GM	JL0010-MS3GM_2-A,5_01_4786 (peptides_1_0_0.mzid)	Glutathione S-transferase kappa 1	G3P857	gasac27248_07Feb2014klipped_validated_update16May2015_validated.fasta__withdecoy.fasta	25754.2	1	6	6	6	0.000292	0.246	NVWNIELK	R	L	0.994	22	38	20.5	21.8	33.1					0	1	0	0	2	1015.56	5948.96		116091	30	37	Empty	TRUE
MXAKLSBH-Gill	LaBoRo	MS3GM	JL0010-MS3GM_2-A,5_01_4786 (peptides_1_0_0.mzid)	Laminin subunit alpha-5	G3P856	gasac27248_07Feb2014klipped_validated_update16May2015_validated.fasta__withdecoy.fasta	404385	1	6	6	6	0.000292	0.0146	AGPNEIR	R	T	0.329	24.4	37.1	23.5	9.3						0	1	0	0	2	756.4	1870.05		201157	3185	3191	Empty	TRUE
MXAKLSBH-Gill	LaBoRo	MS3GM	JL0010-MS3GM_2-A,5_01_4786 (peptides_1_0_0.mzid)	Laminin subunit alpha-5	G3P856	gasac27248_07Feb2014klipped_validated_update16May2015_validated.fasta__withdecoy.fasta	404385	1	6	6	6	0.000292	0.0146	ALTSHIDLK	K	R	0.997	25	35.4	19.2	20.2	38.4					0	1	0	0	2	997.568	3270.9		233686	3099	3107	Empty	TRUE
MXAKLSBH-Gill	LaBoRo	MS3GM	JL0010-MS3GM_2-A,5_01_4786 (peptides_1_0_0.mzid)	Laminin subunit alpha-5	G3P856	gasac27248_07Feb2014klipped_validated_update16May2015_validated.fasta__withdecoy.fasta	404385	1	6	6	6	0.000292	0.0146	ANEGGLTGSR	K	V	0.813	16.9	39	20.8	5.96	36.8					0	1	0	0	2	961.47	1867.62		229108	3224	3233	Empty	TRUE
MXAKLSBH-Gill	LaBoRo	MS3GM	JL0010-MS3GM_2-A,5_01_4786 (peptides_1_0_0.mzid)	Laminin subunit alpha-5	G3P856	gasac27248_07Feb2014klipped_validated_update16May2015_validated.fasta__withdecoy.fasta	404385	1	6	6	6	0.000292	0.0146	FYITLPEPSR	K	S	0.997	7.6	39.6	16.5	7.6	51.3	26.8	1.38	0.0634	0.35	0	1	0	0	2	1222.65	6424.84		166787	2756	2765	Empty	TRUE
MXAKLSBH-Gill	LaBoRo	MS3GM	JL0010-MS3GM_2-A,5_01_4786 (peptides_1_0_0.mzid)	Laminin subunit alpha-5	G3P856	gasac27248_07Feb2014klipped_validated_update16May2015_validated.fasta__withdecoy.fasta	404385	1	6	6	6	0.000292	0.0146	LAAQLDGAR	R	M	0.95	36.6	37.4	34.9	24.3						0	1	0	0	2	914.505	2615.75		176921	2451	2459	Empty	TRUE
MXAKLSBH-Gill	LaBoRo	MS3GM	JL0010-MS3GM_2-A,5_01_4786 (peptides_1_0_0.mzid)	Laminin subunit alpha-5	G3P856	gasac27248_07Feb2014klipped_validated_update16May2015_validated.fasta__withdecoy.fasta	404385	1	6	6	6	0.000292	0.0146	TAAQELLDR	K	V	0.997	36.8	39.3	20.7	23.3	45.2	32.9	2.02	0.325	0.556	0	1	0	0	2	1016.54	3714.6		327201	2337	2345	Empty	TRUE
MXAKLSBH-Gill	LaBoRo	MS3GM	JL0010-MS3GM_2-A,5_01_4786 (peptides_1_0_0.mzid)	Poly [ADP-ribose] polymerase 3	G3N798	gasac27248_07Feb2014klipped_validated_update16May2015_validated.fasta__withdecoy.fasta	60350.9	1	3	3	4	0.000194	0.0523	EALLAAGPQVK	K	G	0.997	32.5	34.2	13.9	17	76.6	32.6	3.28	0.344	0.455	0	2	0	0	2	1096.64	3923.52		337348	36	46	Empty	TRUE
MXAKLSBH-Gill	LaBoRo	MS3GM	JL0010-MS3GM_2-A,5_01_4786 (peptides_1_0_0.mzid)	Poly [ADP-ribose] polymerase 3	G3N798	gasac27248_07Feb2014klipped_validated_update16May2015_validated.fasta__withdecoy.fasta	60350.9	1	3	3	4	0.000194	0.0523	FYVIQVIK	K	D	0.997	20.8	31.6	0	20.8	63.3	26.6	1.96	0.18	0.5	0	1	0	0	2	1009.61	6353.56		100725	83	90	Empty	TRUE
MXAKLSBH-Gill	LaBoRo	MS3GM	JL0010-MS3GM_2-A,5_01_4786 (peptides_1_0_0.mzid)	Poly [ADP-ribose] polymerase 3	G3N798	gasac27248_07Feb2014klipped_validated_update16May2015_validated.fasta__withdecoy.fasta	60350.9	1	3	3	4	0.000194	0.0523	IVNVWEVDR	K	E	0.997	29.9	39.4	15.8	23.3	68.5	27.8	1.29	0.288	0.389	0	1	0	0	2	1129.6	5223.24		249785	358	366	Empty	TRUE
MXAKLSBH-Gill	LaBoRo	MS3GM	JL0010-MS3GM_2-A,5_01_4786 (peptides_1_0_0.mzid)	60S ribosomal protein L4	G3NMQ4	gasac27248_07Feb2014klipped_validated_update16May2015_validated.fasta__withdecoy.fasta	43476.9	1	6	6	7	0.00034	0.172	EAVLLLK	K	K	0.968	43.4	28.3	39.5	16.4	36.5					0	2	0	0	2	785.513	4699.68		119369	165	171	Empty	TRUE
MXAKLSBH-Gill	LaBoRo	MS3GM	JL0010-MS3GM_2-A,5_01_4786 (peptides_1_0_0.mzid)	60S ribosomal protein L4	G3NMQ4	gasac27248_07Feb2014klipped_validated_update16May2015_validated.fasta__withdecoy.fasta	43476.9	1	6	6	7	0.00034	0.172	MFAPTK	R	T	0.324	12.6	35.7	0	1.25	33.1					0	1	0	0	2	694.359	2473.64		82174.4	100	105	Empty	TRUE
MXAKLSBH-Gill	LaBoRo	MS3GM	JL0010-MS3GM_2-A,5_01_4786 (peptides_1_0_0.mzid)	60S ribosomal protein L4	G3NMQ4	gasac27248_07Feb2014klipped_validated_update16May2015_validated.fasta__withdecoy.fasta	43476.9	1	6	6	7	0.00034	0.172	MTNTDLSR	K	I	0.979	11.3	38.7	0	5.5	43.5					0	1	0	0	2	937.441	2047.17		225635	283	290	Empty	TRUE
MXAKLSBH-Gill	LaBoRo	MS3GM	JL0010-MS3GM_2-A,5_01_4786 (peptides_1_0_0.mzid)	60S ribosomal protein L4	G3NMQ4	gasac27248_07Feb2014klipped_validated_update16May2015_validated.fasta__withdecoy.fasta	43476.9	1	6	6	7	0.00034	0.172	NIPGITLQNVNK	R	L	0.819	14.2	37.1	14.5	13.2		30.1	1.17	0.103	0.292	0	1	0	0	2	1310.74	4933.58		216930	222	233	Empty	TRUE
MXAKLSBH-Gill	LaBoRo	MS3GM	JL0010-MS3GM_2-A,5_01_4786 (peptides_1_0_0.mzid)	60S ribosomal protein L4	G3NMQ4	gasac27248_07Feb2014klipped_validated_update16May2015_validated.fasta__withdecoy.fasta	43476.9	1	6	6	7	0.00034	0.172	QPYAVSELAGHQTSAESWGTGR	R	A	0.997	7.4	46.9	14	6.31		36.8	6.74	0.0136	0.25	0	0	1	0	2	2332.1	4849.55		151245	49	70	Empty	TRUE
MXAKLSBH-Gill	LaBoRo	MS3GM	JL0010-MS3GM_2-A,5_01_4786 (peptides_1_0_0.mzid)	60S ribosomal protein L4	G3NMQ4	gasac27248_07Feb2014klipped_validated_update16May2015_validated.fasta__withdecoy.fasta	43476.9	1	6	6	7	0.00034	0.172	SGQGAFGNMCR	R	G	0.997	5.42	39.5	0	3.84	51.2					0	1	0	0	2	1127.47	3330.83		165818	86	96	Empty	TRUE
MXAKLSBH-Gill	LaBoRo	MS3GM	JL0010-MS3GM_2-A,5_01_4786 (peptides_1_0_0.mzid)	Actin-related protein 3	G3N9T5	gasac27248_07Feb2014klipped_validated_update16May2015_validated.fasta__withdecoy.fasta	48458.8	1	9	9	9	0.000437	0.268	DITYFTQQLLR	R	E	0.997	26.2	39.9	0	26.2	71.8	32.2	3.33	0.106	0.409	0	1	0	0	2	1397.74	7808.21		144061	207	217	Empty	TRUE	G3PPX2
MXAKLSBH-Gill	LaBoRo	MS3GM	JL0010-MS3GM_2-A,5_01_4786 (peptides_1_0_0.mzid)	Actin-related protein 3	G3N9T5	gasac27248_07Feb2014klipped_validated_update16May2015_validated.fasta__withdecoy.fasta	48458.8	1	9	9	9	0.000437	0.268	DYEEIGPSICR	K	H	0.997	17.3	41.4	20.3	16.1	71.7	27.3	1.28	0.106	0.364	0	1	0	0	2	1281.58	4744.33		290696	407	417	Empty	TRUE	G3PPX2
MXAKLSBH-Gill	LaBoRo	MS3GM	JL0010-MS3GM_2-A,5_01_4786 (peptides_1_0_0.mzid)	Actin-related protein 3	G3N9T5	gasac27248_07Feb2014klipped_validated_update16May2015_validated.fasta__withdecoy.fasta	48458.8	1	9	9	9	0.000437	0.268	FSYVCPDLVK	R	E	0.105					33.3					0	1	0	0	2	1213.59	5392.95		139779	239	248	Empty	TRUE
MXAKLSBH-Gill	LaBoRo	MS3GM	JL0010-MS3GM_2-A,5_01_4786 (peptides_1_0_0.mzid)	Actin-related protein 3	G3N9T5	gasac27248_07Feb2014klipped_validated_update16May2015_validated.fasta__withdecoy.fasta	48458.8	1	9	9	9	0.000437	0.268	HNPVFGVMS	R	-	0.997	36.2	39	14.7	33.3	75.3	25.7	1.64	0.319	0.389	0	1	0	0	2	987.472	4761.17		195838	418	426	Empty	TRUE	G3PPX2
MXAKLSBH-Gill	LaBoRo	MS3GM	JL0010-MS3GM_2-A,5_01_4786 (peptides_1_0_0.mzid)	Actin-related protein 3	G3N9T5	gasac27248_07Feb2014klipped_validated_update16May2015_validated.fasta__withdecoy.fasta	48458.8	1	9	9	9	0.000437	0.268	LGYAGNTEPQFIVPSCIAIK	K	E	0.997	9.05	42.2	17.4	4.22	57.9	34.9	3.54	0.143	0.275	0	0	1	0	2	2121.11	7802.14		228386	21	40	Empty	TRUE
MXAKLSBH-Gill	LaBoRo	MS3GM	JL0010-MS3GM_2-A,5_01_4786 (peptides_1_0_0.mzid)	Actin-related protein 3	G3N9T5	gasac27248_07Feb2014klipped_validated_update16May2015_validated.fasta__withdecoy.fasta	48458.8	1	9	9	9	0.000437	0.268	LKPKPIDVQVITHHMQR	K	Y	0.997	20.5	35.1	0	20.5	90.2					0	0	0	0	2	2040.15	3897.71		180535	366	382	Empty	TRUE	G3PPX2
MXAKLSBH-Gill	LaBoRo	MS3GM	JL0010-MS3GM_2-A,5_01_4786 (peptides_1_0_0.mzid)	Actin-related protein 3	G3N9T5	gasac27248_07Feb2014klipped_validated_update16May2015_validated.fasta__withdecoy.fasta	48458.8	1	9	9	9	0.000437	0.268	LPACVVDCGTGYTK	R	L	0.963	14.2	42.6	14.2	14.2		24.3	2.12	0.342	0.25	0	1	0	0	2	1426.67	4934.57		141769	7	20	Empty	TRUE	G3PPX2
MXAKLSBH-Gill	LaBoRo	MS3GM	JL0010-MS3GM_2-A,5_01_4786 (peptides_1_0_0.mzid)	Actin-related protein 3	G3N9T5	gasac27248_07Feb2014klipped_validated_update16May2015_validated.fasta__withdecoy.fasta	48458.8	1	9	9	9	0.000437	0.268	NVVLSGGSTMFR	K	D	0.997	31.8	40.3	25.2	21.5	72.9	37.3	1.48	0.453	0.458	0	1	0	0	2	1267.65	5048.65		262684	326	337	Empty	TRUE
MXAKLSBH-Gill	LaBoRo	MS3GM	JL0010-MS3GM_2-A,5_01_4786 (peptides_1_0_0.mzid)	Actin-related protein 3	G3N9T5	gasac27248_07Feb2014klipped_validated_update16May2015_validated.fasta__withdecoy.fasta	48458.8	1	9	9	9	0.000437	0.268	QYTGINSVSK	K	K	0.997	31.7	39.8	15.1	30.3	63.5	36.9	4.82	0.304	0.5	0	1	0	0	2	1096.56	2530.03		232775	263	272	Empty	TRUE
MXAKLSBH-Gill	LaBoRo	MS3GM	JL0010-MS3GM_2-A,5_01_4786 (peptides_1_0_0.mzid)	Plectin	G3NDG3	gasac27248_07Feb2014klipped_validated_update16May2015_validated.fasta__withdecoy.fasta	501393	1	6	6	6	0.000292	0.0157	AVLDEELQR	K	V	0.753	0.42	39.5	13.4	0.42	35					0	1	0	0	2	1072.56	3615.16		256077	2201	2209	Empty	TRUE
MXAKLSBH-Gill	LaBoRo	MS3GM	JL0010-MS3GM_2-A,5_01_4786 (peptides_1_0_0.mzid)	Plectin	G3NDG3	gasac27248_07Feb2014klipped_validated_update16May2015_validated.fasta__withdecoy.fasta	501393	1	6	6	6	0.000292	0.0157	DLFNK	K	L	0.051	10.2	34.3	23.8	0	37.1					1	0	0	0	2	636.335	2843.82		323877	2996	3000	Empty	TRUE
MXAKLSBH-Gill	LaBoRo	MS3GM	JL0010-MS3GM_2-A,5_01_4786 (peptides_1_0_0.mzid)	Plectin	G3NDG3	gasac27248_07Feb2014klipped_validated_update16May2015_validated.fasta__withdecoy.fasta	501393	1	6	6	6	0.000292	0.0157	DPETGLLILPVTEK	K	A	0.997	15.8	37.4	0	15.8	52.2	34.6	3.77	0.182	0.357	0	1	0	0	2	1524.85	7290.04		116969	2876	2889	Empty	TRUE
MXAKLSBH-Gill	LaBoRo	MS3GM	JL0010-MS3GM_2-A,5_01_4786 (peptides_1_0_0.mzid)	Plectin	G3NDG3	gasac27248_07Feb2014klipped_validated_update16May2015_validated.fasta__withdecoy.fasta	501393	1	6	6	6	0.000292	0.0157	IELIR	R	Q	0.051	14.8	31.8	17.4	0	33.7					0	1	0	0	2	643.414	3784.89		29927.9	3269	3273	Empty	TRUE
MXAKLSBH-Gill	LaBoRo	MS3GM	JL0010-MS3GM_2-A,5_01_4786 (peptides_1_0_0.mzid)	Plectin	G3NDG3	gasac27248_07Feb2014klipped_validated_update16May2015_validated.fasta__withdecoy.fasta	501393	1	6	6	6	0.000292	0.0157	ITAAEEEAAR	R	Q	0.997	16.2	40	0	8.15	47.7	30.1	2.6	0.12	0.4	0	1	0	0	2	1060.53	2025.77		195331	2000	2009	Empty	FALSE	G3NPD3
MXAKLSBH-Gill	LaBoRo	MS3GM	JL0010-MS3GM_2-A,5_01_4786 (peptides_1_0_0.mzid)	Plectin	G3NDG3	gasac27248_07Feb2014klipped_validated_update16May2015_validated.fasta__withdecoy.fasta	501393	1	6	6	6	0.000292	0.0157	LAAINEATR	K	L	0.997	12.2	37.7	22.8	8.86	47.6					0	1	0	0	2	958.532	2629.94		311785	1846	1854	Empty	TRUE
MXAKLSBH-Gill	LaBoRo	MS3GM	JL0010-MS3GM_2-A,5_01_4786 (peptides_1_0_0.mzid)	Plectin	G3NDG3	gasac27248_07Feb2014klipped_validated_update16May2015_validated.fasta__withdecoy.fasta	501393	1	6	6	6	0.000292	0.0157	LLTVDEAVK	K	D	0.994	16.2	34.8	16.9	11.8	35.7	31.2	3.24	0.199	0.444	0	1	0	0	2	987.572	3959.84		186749	2749	2757	Empty	TRUE
MXAKLSBH-Gill	LaBoRo	MS3GM	JL0010-MS3GM_2-A,5_01_4786 (peptides_1_0_0.mzid)	Plectin	G3NDG3	gasac27248_07Feb2014klipped_validated_update16May2015_validated.fasta__withdecoy.fasta	501393	1	6	6	6	0.000292	0.0157	MQAEEAER	K	R	0.997	45.8	37.8	31.3	31.4	56.3					0	1	0	0	2	963.42	1767.73		157507	1550	1557	Empty	FALSE	G3NPD3
MXAKLSBH-Gill	LaBoRo	MS3GM	JL0010-MS3GM_2-A,5_01_4786 (peptides_1_0_0.mzid)	60S ribosomal protein L30	G3NHE9	gasac27248_07Feb2014klipped_validated_update16May2015_validated.fasta__withdecoy.fasta	12904.5	1	7	10	10	0.000486	0.5	LQLVMK	R	S	0.772	28.7	34.5	29.2	11.3	35					0	1	0	0	2	731.448	3890.98		131551	18	23	Empty	TRUE
MXAKLSBH-Gill	LaBoRo	MS3GM	JL0010-MS3GM_2-A,5_01_4786 (peptides_1_0_0.mzid)	60S ribosomal protein L30	G3NHE9	gasac27248_07Feb2014klipped_validated_update16May2015_validated.fasta__withdecoy.fasta	12904.5	1	7	10	10	0.000486	0.5	LVILANNCPALR	K	K	0.997	76.8	35.3	20.7	58.2	86.9	44.6	3.8	0.0224	0.542	0	2	0	0	2	1296.75	5632.57		989504	45	56	Empty	TRUE
MXAKLSBH-Gill	LaBoRo	MS3GM	JL0010-MS3GM_2-A,5_01_4786 (peptides_1_0_0.mzid)	60S ribosomal protein L30	G3NHE9	gasac27248_07Feb2014klipped_validated_update16May2015_validated.fasta__withdecoy.fasta	12904.5	1	7	10	10	0.000486	0.5	LVILANNCPNLR	K	K	0.769					36.2					0	1	0	0	2	1339.75	5456.16		215662	0	0	Empty	TRUE
MXAKLSBH-Gill	LaBoRo	MS3GM	JL0010-MS3GM_2-A,5_01_4786 (peptides_1_0_0.mzid)	60S ribosomal protein L30	G3NHE9	gasac27248_07Feb2014klipped_validated_update16May2015_validated.fasta__withdecoy.fasta	12904.5	1	7	10	10	0.000486	0.5	SLESINSR	K	L	0.99	33	38.3	25.1	15.2	33.8					0	1	0	0	2	905.469	2376.57		176081	10	17	Empty	TRUE
MXAKLSBH-Gill	LaBoRo	MS3GM	JL0010-MS3GM_2-A,5_01_4786 (peptides_1_0_0.mzid)	60S ribosomal protein L30	G3NHE9	gasac27248_07Feb2014klipped_validated_update16May2015_validated.fasta__withdecoy.fasta	12904.5	1	7	10	10	0.000486	0.5	SMPDQQQPPQ	R	-	0.997					42.5					0	1	0	0	2	1155.51	2219.62		180604	107	116	Empty	TRUE
MXAKLSBH-Gill	LaBoRo	MS3GM	JL0010-MS3GM_2-A,5_01_4786 (peptides_1_0_0.mzid)	60S ribosomal protein L30	G3NHE9	gasac27248_07Feb2014klipped_validated_update16May2015_validated.fasta__withdecoy.fasta	12904.5	1	7	10	10	0.000486	0.5	VCTLAIIDPGDSDIIR	R	S	0.997	39.5	41.2	23.2	27.9	82.1	37.6	3.85	0.226	0.375	0	2	1	0	2	1700.89	7458.2		505309	91	106	Empty	TRUE
MXAKLSBH-Gill	LaBoRo	MS3GM	JL0010-MS3GM_2-A,5_01_4786 (peptides_1_0_0.mzid)	60S ribosomal protein L30	G3NHE9	gasac27248_07Feb2014klipped_validated_update16May2015_validated.fasta__withdecoy.fasta	12904.5	1	7	10	10	0.000486	0.5	YVLGYK	K	Q	0.9	17.5	37.1	14.9	14.9	43.5	24.7	1.85	0.283	0.5	0	1	0	0	2	742.413	3296.75		54784.6	27	32	Empty	TRUE
MXAKLSBH-Gill	LaBoRo	MS3GM	JL0010-MS3GM_2-A,5_01_4786 (peptides_1_0_0.mzid)	Hemoglobin subunit alpha-2	G3PL33,G3PL61	gasac27248_07Feb2014klipped_validated_update16May2015_validated.fasta__withdecoy.fasta	15925.5	1	6	6	7	0.00034	0.479	DFTPEVHVSMDK	N	F	0.997					55.4	30.4	3.47	0.355	0.292	0	0	1	0	1	1404.65	3592.39		139084	119	130	Empty	TRUE
MXAKLSBH-Gill	LaBoRo	MS3GM	JL0010-MS3GM_2-A,5_01_4786 (peptides_1_0_0.mzid)	Hemoglobin subunit alpha-2	G3PL33,G3PL61	gasac27248_07Feb2014klipped_validated_update16May2015_validated.fasta__withdecoy.fasta	15925.5	1	6	6	7	0.00034	0.479	DKEVVKAFWAK	K	V	0.997					49.8					0	1	0	0	2	1363.74	5220.99		320318	8	18	Empty	TRUE
MXAKLSBH-Gill	LaBoRo	MS3GM	JL0010-MS3GM_2-A,5_01_4786 (peptides_1_0_0.mzid)	Hemoglobin subunit alpha-2	G3PL33,G3PL61	gasac27248_07Feb2014klipped_validated_update16May2015_validated.fasta__withdecoy.fasta	15925.5	1	6	6	7	0.00034	0.479	EVVKAFWAK	K	V	0.997	6.66	36.9	19	4.85	45.3					0	1	0	0	2	1120.62	5503.86		180661	10	18	Empty	TRUE
MXAKLSBH-Gill	LaBoRo	MS3GM	JL0010-MS3GM_2-A,5_01_4786 (peptides_1_0_0.mzid)	Hemoglobin subunit alpha-2	G3PL33,G3PL61	gasac27248_07Feb2014klipped_validated_update16May2015_validated.fasta__withdecoy.fasta	15925.5	1	6	6	7	0.00034	0.479	SASSPDVQK	R	H	0.997	37.5	39.1	15.9	24.8	55.2					0	2	0	0	2	918.453	1708.78		353471	52	60	Empty	TRUE
MXAKLSBH-Gill	LaBoRo	MS3GM	JL0010-MS3GM_2-A,5_01_4786 (peptides_1_0_0.mzid)	Hemoglobin subunit alpha-2	G3PL33,G3PL61	gasac27248_07Feb2014klipped_validated_update16May2015_validated.fasta__withdecoy.fasta	15925.5	1	6	6	7	0.00034	0.479	TLRVDPANFK	F	I	0.997					50.9	45.1	7.74	0.576	0.65	0	1	1	0	1	1160.64	3814.84		557784	93	102	Empty	FALSE	G3PL98
MXAKLSBH-Gill	LaBoRo	MS3GM	JL0010-MS3GM_2-A,5_01_4786 (peptides_1_0_0.mzid)	Hemoglobin subunit alpha-2	G3PL33,G3PL61	gasac27248_07Feb2014klipped_validated_update16May2015_validated.fasta__withdecoy.fasta	15925.5	1	6	6	7	0.00034	0.479	TVMAGVGDAVAK	R	I	0.997	8.27	39.3	0	8.27	42.8					0	1	0	0	2	1118.59	3357.53		143623	64	75	Empty	TRUE
MXAKLSBH-Gill	LaBoRo	MS3GM	JL0010-MS3GM_2-A,5_01_4786 (peptides_1_0_0.mzid)	Hemoglobin subunit alpha-2	G3PL33,G3PL61	gasac27248_07Feb2014klipped_validated_update16May2015_validated.fasta__withdecoy.fasta	15925.5	1	6	6	7	0.00034	0.479	VDPANFK	R	I	0.968	37	37.7	22.2	21.3	79.3					1	1	0	0	2	790.409	2645.41		2472800	96	102	Empty	FALSE	G3PNE8,G3PL98
MXAKLSBH-Gill	LaBoRo	MS3GM	JL0010-MS3GM_2-A,5_01_4786 (peptides_1_0_0.mzid)	Hemoglobin subunit alpha-2	G3PL33,G3PL61	gasac27248_07Feb2014klipped_validated_update16May2015_validated.fasta__withdecoy.fasta	15925.5	1	6	6	7	0.00034	0.479	VSGQGEEIGTDAVAR	K	M	0.997	40.6	42.5	18.1	40.6	77.7	49.6	7.29	0.502	0.467	0	1	0	0	2	1488.73	2887.06		141064	19	33	Empty	TRUE
MXAKLSBH-Gill	LaBoRo	MS3GM	JL0010-MS3GM_2-A,5_01_4786 (peptides_1_0_0.mzid)	Actin, alpha	G3NXX5	gasac27248_07Feb2014klipped_validated_update16May2015_validated.fasta__withdecoy.fasta	41976.1	0.967	2	2	3	0.000146	0.698	AGFAGDDAPR	K	A	0.997	61.1	38.4	25.4	44.6		48.5	3.74	0.513	0.75	0	3	0	0	2	976.448	2501.21		5345710	21	30	Empty	FALSE	G3PWC8,G3NYK5,G3NS10,G3P862,G3N8W8,G3N8X9
MXAKLSBH-Gill	LaBoRo	MS3GM	JL0010-MS3GM_2-A,5_01_4786 (peptides_1_0_0.mzid)	Actin, alpha	G3NXX5	gasac27248_07Feb2014klipped_validated_update16May2015_validated.fasta__withdecoy.fasta	41976.1	0.967	2	2	3	0.000146	0.698	AVFPSIVGRPR	R	H	0.997	58.8	36.1	17.5	49.9		43.3	4.59	0.584	0.636	0	2	3	0	2	1198.71	4766.24		8329690	31	41	Empty	FALSE	G3PWC8,G3NYK5,G3NS10,G3P862,G3N8W8,G3N8X9
MXAKLSBH-Gill	LaBoRo	MS3GM	JL0010-MS3GM_2-A,5_01_4786 (peptides_1_0_0.mzid)	Actin, alpha	G3NXX5	gasac27248_07Feb2014klipped_validated_update16May2015_validated.fasta__withdecoy.fasta	41976.1	0.967	2	2	3	0.000146	0.698	CPETLFQPSFIGMESAGIHETAYNSIMK	R	C	0.997	83	49	14.5	83		55.9	6.25	0.0751	0.304	0	0	4	0	2	3101.44	7880.11		1580510	259	286	Empty	FALSE	G3NS10
MXAKLSBH-Gill	LaBoRo	MS3GM	JL0010-MS3GM_2-A,5_01_4786 (peptides_1_0_0.mzid)	Actin, alpha	G3NXX5	gasac27248_07Feb2014klipped_validated_update16May2015_validated.fasta__withdecoy.fasta	41976.1	0.967	2	2	3	0.000146	0.698	DDDETTALVCDNGSGLVK	C	A	0.997					34.2	30.6	5.11	0.415	0.25	0	1	0	0	1	1893.84	5827.62		224019	3	20	Empty	TRUE
MXAKLSBH-Gill	LaBoRo	MS3GM	JL0010-MS3GM_2-A,5_01_4786 (peptides_1_0_0.mzid)	Actin, alpha	G3NXX5	gasac27248_07Feb2014klipped_validated_update16May2015_validated.fasta__withdecoy.fasta	41976.1	0.967	2	2	3	0.000146	0.698	DLTDYLMK	R	I	0.997	47.5	39.7	21.8	28		39.7	4.09	0.395	0.75	2	2	0	0	2	998.486	6115.94		2332900	186	193	Empty	FALSE	G3N517,G3PWC8,G3NYK5,G3NS10,G3P862,G3N8W8,G3N8X9
MXAKLSBH-Gill	LaBoRo	MS3GM	JL0010-MS3GM_2-A,5_01_4786 (peptides_1_0_0.mzid)	Actin, alpha	G3NXX5	gasac27248_07Feb2014klipped_validated_update16May2015_validated.fasta__withdecoy.fasta	41976.1	0.967	2	2	3	0.000146	0.698	DLYANNVLSGGTTMYPGIADR	K	M	0.997	74.5	46	13.4	56.9		68.2	11.7	0.368	0.476	0	1	2	0	2	2228.07	6768.79		2663120	294	314	Empty	FALSE	G3N517,G3NS10
MXAKLSBH-Gill	LaBoRo	MS3GM	JL0010-MS3GM_2-A,5_01_4786 (peptides_1_0_0.mzid)	Actin, alpha	G3NXX5	gasac27248_07Feb2014klipped_validated_update16May2015_validated.fasta__withdecoy.fasta	41976.1	0.967	2	2	3	0.000146	0.698	DSYVGDEAQSK	K	R	0.997	52.1	40.6	15.7	43.4		38.9	4	0.0951	0.545	1	4	0	0	2	1198.52	2144.48		2968790	53	63	Empty	FALSE	G3PWC8,G3NYK5,G3NS10,G3P862,G3N8W8,G3N8X9
MXAKLSBH-Gill	LaBoRo	MS3GM	JL0010-MS3GM_2-A,5_01_4786 (peptides_1_0_0.mzid)	Actin, alpha	G3NXX5	gasac27248_07Feb2014klipped_validated_update16May2015_validated.fasta__withdecoy.fasta	41976.1	0.967	2	2	3	0.000146	0.698	DSYVGDEAQSKR	K	G	0.997	51.1	42.3	13.8	51.1		49.5	6.48	0.653	0.667	0	1	0	0	2	1354.62	1935.1		511356	53	64	Empty	FALSE	G3PWC8,G3NYK5,G3NS10,G3P862,G3N8W8,G3N8X9
MXAKLSBH-Gill	LaBoRo	MS3GM	JL0010-MS3GM_2-A,5_01_4786 (peptides_1_0_0.mzid)	Actin, alpha	G3NXX5	gasac27248_07Feb2014klipped_validated_update16May2015_validated.fasta__withdecoy.fasta	41976.1	0.967	2	2	3	0.000146	0.698	EITALAPSTM	K	K	0.811						33.1	2.77	0.366	0.5	0	1	0	0	1	1033.52	5161.61		244551	318	327	Empty	FALSE	G3N517,G3NYK5,G3NS10,G3P862
MXAKLSBH-Gill	LaBoRo	MS3GM	JL0010-MS3GM_2-A,5_01_4786 (peptides_1_0_0.mzid)	Actin, alpha	G3NXX5	gasac27248_07Feb2014klipped_validated_update16May2015_validated.fasta__withdecoy.fasta	41976.1	0.967	2	2	3	0.000146	0.698	EITALAPSTMK	K	I	0.997	57.9	40	27.9	32.8		43.9	3.66	0.394	0.591	1	6	0	0	2	1204.62	5629.78		8285970	318	328	Empty	FALSE	G3N517,G3NYK5,G3NS10,G3P862
MXAKLSBH-Gill	LaBoRo	MS3GM	JL0010-MS3GM_2-A,5_01_4786 (peptides_1_0_0.mzid)	Actin, alpha	G3NXX5	gasac27248_07Feb2014klipped_validated_update16May2015_validated.fasta__withdecoy.fasta	41976.1	0.967	2	2	3	0.000146	0.698	FRCPETLFQPSFIGMESAGIHETAYNSIMK	R	C	0.997	47	49.4	14	45		57.4	6.77	0.0488	0.35	0	0	0	3	2	3404.61	7857.26		967472	257	286	Empty	FALSE	G3NS10
MXAKLSBH-Gill	LaBoRo	MS3GM	JL0010-MS3GM_2-A,5_01_4786 (peptides_1_0_0.mzid)	Actin, alpha	G3NXX5	gasac27248_07Feb2014klipped_validated_update16May2015_validated.fasta__withdecoy.fasta	41976.1	0.967	2	2	3	0.000146	0.698	GILTLK	R	Y	0.1	33.1	31.9	36.5	11.6						1	2	0	0	2	644.434	4150.08		807210	65	70	Empty	FALSE	G3N517,G3PWC8,G3NYK5,G3NS10,G3P862,G3N8W8,G3N8X9
MXAKLSBH-Gill	LaBoRo	MS3GM	JL0010-MS3GM_2-A,5_01_4786 (peptides_1_0_0.mzid)	Actin, alpha	G3NXX5	gasac27248_07Feb2014klipped_validated_update16May2015_validated.fasta__withdecoy.fasta	41976.1	0.967	2	2	3	0.000146	0.698	GQVITIGNER	D	F	0.666						38	2.47	0.345	0.55	0	1	0	0	1	1086.59	3272.13		259970	247	256	Empty	FALSE	G3N517,G3PWC8,G3NYK5,G3NS10,G3P862,G3N8W8,G3N8X9
MXAKLSBH-Gill	LaBoRo	MS3GM	JL0010-MS3GM_2-A,5_01_4786 (peptides_1_0_0.mzid)	Actin, alpha	G3NXX5	gasac27248_07Feb2014klipped_validated_update16May2015_validated.fasta__withdecoy.fasta	41976.1	0.967	2	2	3	0.000146	0.698	GYSFVTTAER	R	E	0.997	44.9	40.3	19.1	40		39.5	4.54	0.463	0.6	0	2	0	0	2	1130.55	4458.17		1034590	199	208	Empty	FALSE	G3N517,G3NS10,G3P862
MXAKLSBH-Gill	LaBoRo	MS3GM	JL0010-MS3GM_2-A,5_01_4786 (peptides_1_0_0.mzid)	Actin, alpha	G3NXX5	gasac27248_07Feb2014klipped_validated_update16May2015_validated.fasta__withdecoy.fasta	41976.1	0.967	2	2	3	0.000146	0.698	HQGVMVGMGQK	R	D	0.997	60.7	41.1	18.7	55.2		62	11.9	0.127	0.864	0	2	1	0	2	1214.58	2560.27		8522960	42	52	Empty	FALSE	G3PWC8,G3NYK5,G3NS10,G3P862,G3N8W8,G3N8X9
MXAKLSBH-Gill	LaBoRo	MS3GM	JL0010-MS3GM_2-A,5_01_4786 (peptides_1_0_0.mzid)	Actin, alpha	G3NXX5	gasac27248_07Feb2014klipped_validated_update16May2015_validated.fasta__withdecoy.fasta	41976.1	0.967	2	2	3	0.000146	0.698	IIAPPER	K	K	0.5	42.2	32.3	39.3	22						0	1	0	0	2	795.472	2571.55		1212100	331	337	Empty	FALSE	G3N517,G3PWC8,G3NYK5,G3NS10,G3P862,G3N8X9
MXAKLSBH-Gill	LaBoRo	MS3GM	JL0010-MS3GM_2-A,5_01_4786 (peptides_1_0_0.mzid)	Actin, alpha	G3NXX5	gasac27248_07Feb2014klipped_validated_update16May2015_validated.fasta__withdecoy.fasta	41976.1	0.967	2	2	3	0.000146	0.698	IIAPPERK	K	Y	0.883	32.3	28.9	29.8	21.8						0	1	1	0	2	923.567	2102.66		532554	331	338	Empty	FALSE	G3N517,G3PWC8,G3NYK5,G3NS10,G3P862,G3N8X9
MXAKLSBH-Gill	LaBoRo	MS3GM	JL0010-MS3GM_2-A,5_01_4786 (peptides_1_0_0.mzid)	Actin, alpha	G3NXX5	gasac27248_07Feb2014klipped_validated_update16May2015_validated.fasta__withdecoy.fasta	41976.1	0.967	2	2	3	0.000146	0.698	IKIIAPPER	K	K	0.997	30	25.1	17.4	29.9		29.9	3.27	0.147	0.611	0	2	1	0	2	1036.65	3290.14		761392	329	337	Empty	FALSE	G3N517,G3PWC8,G3NYK5,G3NS10,G3P862,G3N8X9
MXAKLSBH-Gill	LaBoRo	MS3GM	JL0010-MS3GM_2-A,5_01_4786 (peptides_1_0_0.mzid)	Actin, alpha	G3NXX5	gasac27248_07Feb2014klipped_validated_update16May2015_validated.fasta__withdecoy.fasta	41976.1	0.967	2	2	3	0.000146	0.698	IWHHTFYNELR	K	V	0.997	64.3	42.5	20	48.5		52	9.66	0.271	0.727	0	1	2	0	2	1558.76	4065.59		1587260	87	97	Empty	FALSE	G3PWC8,G3NYK5,G3NS10,G3P862,G3N8W8,G3N8X9
MXAKLSBH-Gill	LaBoRo	MS3GM	JL0010-MS3GM_2-A,5_01_4786 (peptides_1_0_0.mzid)	Actin, alpha	G3NXX5	gasac27248_07Feb2014klipped_validated_update16May2015_validated.fasta__withdecoy.fasta	41976.1	0.967	2	2	3	0.000146	0.698	KDLYANNVLSGGTTMYPGIADR	R	M	0.997	105	45.6	19.2	97.4		90	15.5	0.362	0.591	0	2	2	0	2	2356.16	5857.78		1732120	293	314	Empty	FALSE	G3N517,G3NS10
MXAKLSBH-Gill	LaBoRo	MS3GM	JL0010-MS3GM_2-A,5_01_4786 (peptides_1_0_0.mzid)	Actin, alpha	G3NXX5	gasac27248_07Feb2014klipped_validated_update16May2015_validated.fasta__withdecoy.fasta	41976.1	0.967	2	2	3	0.000146	0.698	LCYVALDFENEMATAASSSSLEK	K	S	0.997	18.2	47.6	17.4	0		50.2	9.82	0.0817	0.37	0	0	1	0	2	2479.14	7948.11		130919	218	240	Empty	FALSE	G3NS10,G3P862
MXAKLSBH-Gill	LaBoRo	MS3GM	JL0010-MS3GM_2-A,5_01_4786 (peptides_1_0_0.mzid)	Actin, alpha	G3NXX5	gasac27248_07Feb2014klipped_validated_update16May2015_validated.fasta__withdecoy.fasta	41976.1	0.967	2	2	3	0.000146	0.698	LDLAGR	R	D	0.1	34.9	36.9	35.9	0						0	2	0	0	2	644.373	2632.41		479742	180	185	Empty	TRUE
MXAKLSBH-Gill	LaBoRo	MS3GM	JL0010-MS3GM_2-A,5_01_4786 (peptides_1_0_0.mzid)	Actin, alpha	G3NXX5	gasac27248_07Feb2014klipped_validated_update16May2015_validated.fasta__withdecoy.fasta	41976.1	0.967	2	2	3	0.000146	0.698	LDLAGRDLTDYLMK	R	I	0.993	22.4	41.5	23.3	12.7		37.7	2.96	0.355	0.393	0	0	1	0	2	1623.84	7081.43		433833	180	193	Empty	FALSE	G3N517,G3PWC8,G3NYK5,G3NS10,G3P862,G3N8W8,G3N8X9
MXAKLSBH-Gill	LaBoRo	MS3GM	JL0010-MS3GM_2-A,5_01_4786 (peptides_1_0_0.mzid)	Actin, alpha	G3NXX5	gasac27248_07Feb2014klipped_validated_update16May2015_validated.fasta__withdecoy.fasta	41976.1	0.967	2	2	3	0.000146	0.698	QEYDEAGPSIVHR	K	K	0.997	94.8	42.9	0	85.6		55.8	8.92	0.452	0.615	0	1	2	0	2	1500.71	3028.69		1658900	362	374	Empty	FALSE	G3N517,G3NS10,G3P862
MXAKLSBH-Gill	LaBoRo	MS3GM	JL0010-MS3GM_2-A,5_01_4786 (peptides_1_0_0.mzid)	Actin, alpha	G3NXX5	gasac27248_07Feb2014klipped_validated_update16May2015_validated.fasta__withdecoy.fasta	41976.1	0.967	2	2	3	0.000146	0.698	QEYDEAGPSIVHRK	K	C	0.997	81	43.2	14	80.7		43.6	9.04	0.401	0.464	0	1	1	1	2	1628.8	2583.41		1379980	362	375	Empty	FALSE	G3N517,G3NS10,G3P862
MXAKLSBH-Gill	LaBoRo	MS3GM	JL0010-MS3GM_2-A,5_01_4786 (peptides_1_0_0.mzid)	Actin, alpha	G3NXX5	gasac27248_07Feb2014klipped_validated_update16May2015_validated.fasta__withdecoy.fasta	41976.1	0.967	2	2	3	0.000146	0.698	RGILTLK	K	Y	0.439	30.1	26.4	34.9	-0.98						0	1	0	0	2	800.535	3359.04		2721530	64	70	Empty	FALSE	G3N517,G3PWC8,G3NYK5,G3NS10,G3P862,G3N8W8,G3N8X9
MXAKLSBH-Gill	LaBoRo	MS3GM	JL0010-MS3GM_2-A,5_01_4786 (peptides_1_0_0.mzid)	Actin, alpha	G3NXX5	gasac27248_07Feb2014klipped_validated_update16May2015_validated.fasta__withdecoy.fasta	41976.1	0.967	2	2	3	0.000146	0.698	SYELPDGQVITIGNER	K	F	0.997	59.9	43.5	17.1	53.2		71.2	11.2	0.413	0.688	0	3	4	0	2	1790.89	6338.6		8559890	241	256	Empty	FALSE	G3N517,G3PWC8,G3NYK5,G3NS10,G3P862,G3N8W8,G3N8X9
MXAKLSBH-Gill	LaBoRo	MS3GM	JL0010-MS3GM_2-A,5_01_4786 (peptides_1_0_0.mzid)	Actin, alpha	G3NXX5	gasac27248_07Feb2014klipped_validated_update16May2015_validated.fasta__withdecoy.fasta	41976.1	0.967	2	2	3	0.000146	0.698	VAPEEHPTLLTEAPLNPK	R	A	0.997	59.5	41	0	56.6		71.1	12.9	0.0661	0.556	0	2	2	0	2	1956.04	5039.16		7121800	98	115	Empty	FALSE	G3N517,G3NS10,G3P862
MXAKLSBH-Gill	LaBoRo	MS3GM	JL0010-MS3GM_2-A,5_01_4786 (peptides_1_0_0.mzid)	Actin, alpha	G3NXX5	gasac27248_07Feb2014klipped_validated_update16May2015_validated.fasta__withdecoy.fasta	41976.1	0.967	2	2	3	0.000146	0.698	YPIEHGIITNWDDMEK	K	I	0.997	49.5	45.4	14.2	23		62.5	9.82	0.13	0.594	0	2	4	0	2	1974.93	7087.01		9129840	71	86	Empty	FALSE	G3N517,G3NS10,G3P862
MXAKLSBH-Gill	LaBoRo	MS3GM	JL0010-MS3GM_2-A,5_01_4786 (peptides_1_0_0.mzid)	Dynactin subunit 2	G3NTF7,G3NTG1	gasac27248_07Feb2014klipped_validated_update16May2015_validated.fasta__withdecoy.fasta	44290.4	1	4	4	4	0.000194	0.123	ENLGAVEENFAALDQR	K	M	0.997	20.8	44.2	0	20.8	66.7	35.5	4.77	0.321	0.281	0	1	0	0	2	1775.86	6479.2		143079	383	398	Empty	TRUE
MXAKLSBH-Gill	LaBoRo	MS3GM	JL0010-MS3GM_2-A,5_01_4786 (peptides_1_0_0.mzid)	Dynactin subunit 2	G3NTF7,G3NTG1	gasac27248_07Feb2014klipped_validated_update16May2015_validated.fasta__withdecoy.fasta	44290.4	1	4	4	4	0.000194	0.123	GLDFSDTISR	K	S	0.997	18.1	40.6	15.7	18.1	58.7	26.1	1.27	0.199	0.35	0	1	0	0	2	1110.54	4774.49		284969	66	75	Empty	TRUE
MXAKLSBH-Gill	LaBoRo	MS3GM	JL0010-MS3GM_2-A,5_01_4786 (peptides_1_0_0.mzid)	Dynactin subunit 2	G3NTF7,G3NTG1	gasac27248_07Feb2014klipped_validated_update16May2015_validated.fasta__withdecoy.fasta	44290.4	1	4	4	4	0.000194	0.123	LLTQLECAK	R	G	0.978	25.9	37.9	14.6	12	37.4					0	1	0	0	2	1018.56	4118.77		183743	177	185	Empty	TRUE
MXAKLSBH-Gill	LaBoRo	MS3GM	JL0010-MS3GM_2-A,5_01_4786 (peptides_1_0_0.mzid)	Dynactin subunit 2	G3NTF7,G3NTG1	gasac27248_07Feb2014klipped_validated_update16May2015_validated.fasta__withdecoy.fasta	44290.4	1	4	4	4	0.000194	0.123	VSALDSATLDQVEAR	R	L	0.997	96.8	42	14.8	96.8	80.6	50.5	7.96	0.164	0.467	0	1	0	0	2	1574.8	4844.87		139447	271	285	Empty	TRUE
MXAKLSBH-Gill	LaBoRo	MS3GM	JL0010-MS3GM_2-A,5_01_4786 (peptides_1_0_0.mzid)	Glutaredoxin-1	G3P2D0	gasac27248_07Feb2014klipped_validated_update16May2015_validated.fasta__withdecoy.fasta	11917.1	1	3	4	5	0.000243	0.361	GDMDNLQDYFR	R	E	0.997	67	41.5	14.6	59.4	117	42.7	7.03	0.311	0.591	0	2	0	0	2	1373.58	6323.9		427517	52	62	Empty	TRUE
MXAKLSBH-Gill	LaBoRo	MS3GM	JL0010-MS3GM_2-A,5_01_4786 (peptides_1_0_0.mzid)	Glutaredoxin-1	G3P2D0	gasac27248_07Feb2014klipped_validated_update16May2015_validated.fasta__withdecoy.fasta	11917.1	1	3	4	5	0.000243	0.361	MLQSIGALQ	K	-	0.997	14.5	37.9	14.2	8.92	65.9	24.2	1.59	0.0372	0.444	0	1	0	0	2	960.518	5141.67		538985	100	108	Empty	TRUE
MXAKLSBH-Gill	LaBoRo	MS3GM	JL0010-MS3GM_2-A,5_01_4786 (peptides_1_0_0.mzid)	Glutaredoxin-1	G3P2D0	gasac27248_07Feb2014klipped_validated_update16May2015_validated.fasta__withdecoy.fasta	11917.1	1	3	4	5	0.000243	0.361	VFIGEECVGGGSDVAALHK	R	S	0.997	31.3	44.7	18.7	31.3	78	50.1	8.47	0.513	0.421	0	0	2	0	2	1887.93	5189.39		527307	75	93	Empty	TRUE
MXAKLSBH-Gill	LaBoRo	MS3GM	JL0010-MS3GM_2-A,5_01_4786 (peptides_1_0_0.mzid)	Tropomyosin alpha-1 chain	G3P8Z5	gasac27248_07Feb2014klipped_validated_update16May2015_validated.fasta__withdecoy.fasta	33421.9	0.95	1	1	1	4.86e-05	0.436	AEFAER	R	S	0.772	25.5	34.7	23.1	3.63	58.6					0	1	0	0	2	722.347	1989.21		45125.5	246	251	Empty	FALSE	G3PBF5,G3N8Q3,G3PBG3,G3P8Z9,G3PXF9,G3PVK9,G3Q402
MXAKLSBH-Gill	LaBoRo	MS3GM	JL0010-MS3GM_2-A,5_01_4786 (peptides_1_0_0.mzid)	Tropomyosin alpha-1 chain	G3P8Z5	gasac27248_07Feb2014klipped_validated_update16May2015_validated.fasta__withdecoy.fasta	33421.9	0.95	1	1	1	4.86e-05	0.436	GTEDELDKYSEALK	K	D	0.997	30.3	43.5	15.9	28.2	78.9	33.8	3.85	0.343	0.286	0	0	1	0	2	1597.76	4672.66		187930	54	67	Empty	FALSE	G3N8Q3,G3P8Z9
MXAKLSBH-Gill	LaBoRo	MS3GM	JL0010-MS3GM_2-A,5_01_4786 (peptides_1_0_0.mzid)	Tropomyosin alpha-1 chain	G3P8Z5	gasac27248_07Feb2014klipped_validated_update16May2015_validated.fasta__withdecoy.fasta	33421.9	0.95	1	1	1	4.86e-05	0.436	HIAEEADR	K	K	0.997	40.6	38.8	37	19.2	65.6	34.9	2.57	0.292	0.688	0	1	0	0	2	940.448	1698.77		806186	158	165	Empty	FALSE	G3PBF5,G3N8Q3,G3PBG3,G3P8Z9,G3PXF9,G3PVK9,G3Q402
MXAKLSBH-Gill	LaBoRo	MS3GM	JL0010-MS3GM_2-A,5_01_4786 (peptides_1_0_0.mzid)	Tropomyosin alpha-1 chain	G3P8Z5	gasac27248_07Feb2014klipped_validated_update16May2015_validated.fasta__withdecoy.fasta	33421.9	0.95	1	1	1	4.86e-05	0.436	IQLVEEELDR	R	A	0.997	55.3	39.7	24.3	43.9	79.9	44.3	2.82	0.483	0.65	0	1	0	0	2	1243.65	4898		930699	97	106	Empty	FALSE	G3PBF5,G3N8Q3,G3PBG3,G3P8Z9,G3PXF9,G3PVK9,G3Q402
MXAKLSBH-Gill	LaBoRo	MS3GM	JL0010-MS3GM_2-A,5_01_4786 (peptides_1_0_0.mzid)	Tropomyosin alpha-1 chain	G3P8Z5	gasac27248_07Feb2014klipped_validated_update16May2015_validated.fasta__withdecoy.fasta	33421.9	0.95	1	1	1	4.86e-05	0.436	KLVIIEGDLER	R	A	0.997	45.6	33.7	0	0	95.9	39.2	6.02	0.334	0.545	0	1	2	0	2	1284.75	5046.99		883443	173	183	Empty	FALSE	G3P8Z9,G3Q402
MXAKLSBH-Gill	LaBoRo	MS3GM	JL0010-MS3GM_2-A,5_01_4786 (peptides_1_0_0.mzid)	Tropomyosin alpha-1 chain	G3P8Z5	gasac27248_07Feb2014klipped_validated_update16May2015_validated.fasta__withdecoy.fasta	33421.9	0.95	1	1	1	4.86e-05	0.436	KYEEVAR	R	K	0.968	48.4	37.3	30.3	20.2	55					0	1	0	0	2	894.468	1756.88		372096	166	172	Empty	FALSE	G3PBF5,G3N8Q3,G3PBG3,G3NFD3,G3P8Z9,G3PXF9,G3PVK9,G3Q402
MXAKLSBH-Gill	LaBoRo	MS3GM	JL0010-MS3GM_2-A,5_01_4786 (peptides_1_0_0.mzid)	Tropomyosin alpha-1 chain	G3P8Z5	gasac27248_07Feb2014klipped_validated_update16May2015_validated.fasta__withdecoy.fasta	33421.9	0.95	1	1	1	4.86e-05	0.436	LATALTK	R	L	0.988	30.6	29.2	27.7	16.9	43.3	23.8	1.54	0.101	0.429	0	1	0	0	2	717.451	2442.41		107673	111	117	Empty	FALSE	G3P8Z9,G3PVK9
MXAKLSBH-Gill	LaBoRo	MS3GM	JL0010-MS3GM_2-A,5_01_4786 (peptides_1_0_0.mzid)	Tropomyosin alpha-1 chain	G3P8Z5	gasac27248_07Feb2014klipped_validated_update16May2015_validated.fasta__withdecoy.fasta	33421.9	0.95	1	1	1	4.86e-05	0.436	LDKENALDR	K	A	0.997	43.9	39.9	29.3	0	51.8					0	1	1	0	2	1073.56	1968.29		372614	15	23	Empty	FALSE	G3PBG3,G3P8Z9,G3PXF9,G3Q402
MXAKLSBH-Gill	LaBoRo	MS3GM	JL0010-MS3GM_2-A,5_01_4786 (peptides_1_0_0.mzid)	Tropomyosin alpha-1 chain	G3P8Z5	gasac27248_07Feb2014klipped_validated_update16May2015_validated.fasta__withdecoy.fasta	33421.9	0.95	1	1	1	4.86e-05	0.436	LELAEKK	K	A	0.06	21.1	33.1	24.3	0						0	1	0	0	2	844.514	4041.14		126028	73	79	Empty	FALSE	G3P8Z9
MXAKLSBH-Gill	LaBoRo	MS3GM	JL0010-MS3GM_2-A,5_01_4786 (peptides_1_0_0.mzid)	Tropomyosin alpha-1 chain	G3P8Z5	gasac27248_07Feb2014klipped_validated_update16May2015_validated.fasta__withdecoy.fasta	33421.9	0.95	1	1	1	4.86e-05	0.436	MELQEIQLK	K	E	0.997	40.8	38.6	19.8	25.7	86.4					0	1	0	0	2	1131.61	5188.42		159959	146	154	Empty	FALSE	G3N8Q3,G3P8Z9,G3PVK9
MXAKLSBH-Gill	LaBoRo	MS3GM	JL0010-MS3GM_2-A,5_01_4786 (peptides_1_0_0.mzid)	Tropomyosin alpha-1 chain	G3P8Z5	gasac27248_07Feb2014klipped_validated_update16May2015_validated.fasta__withdecoy.fasta	33421.9	0.95	1	1	1	4.86e-05	0.436	MQMLK	K	L	0.051	13.7	33.7	20	7.54	42.3					0	1	0	0	2	650.337	2673.92		81923.5	10	14	Empty	FALSE	G3PBG3,G3P8Z9,G3PXF9,G3PVK9,G3Q402
MXAKLSBH-Gill	LaBoRo	MS3GM	JL0010-MS3GM_2-A,5_01_4786 (peptides_1_0_0.mzid)	Tropomyosin alpha-1 chain	G3P8Z5	gasac27248_07Feb2014klipped_validated_update16May2015_validated.fasta__withdecoy.fasta	33421.9	0.95	1	1	1	4.86e-05	0.436	QLEDDLVALQK	K	K	0.997	39.1	39.1	15	24.1	63.1	33.6	5.19	0.321	0.409	0	1	0	0	2	1271.68	5168.65		329739	40	50	Empty	TRUE
MXAKLSBH-Gill	LaBoRo	MS3GM	JL0010-MS3GM_2-A,5_01_4786 (peptides_1_0_0.mzid)	Tropomyosin alpha-1 chain	G3P8Z5	gasac27248_07Feb2014klipped_validated_update16May2015_validated.fasta__withdecoy.fasta	33421.9	0.95	1	1	1	4.86e-05	0.436	RIQLVEEELDR	R	A	0.997	21.3	40	16.4	19.7	75.8	33.7	3.21	0.291	0.5	0	0	1	0	2	1399.75	4469.59		326621	96	106	Empty	FALSE	G3PBF5,G3N8Q3,G3PBG3,G3P8Z9,G3PXF9,G3PVK9,G3Q402
MXAKLSBH-Gill	LaBoRo	MS3GM	JL0010-MS3GM_2-A,5_01_4786 (peptides_1_0_0.mzid)	Tropomyosin alpha-1 chain	G3P8Z5	gasac27248_07Feb2014klipped_validated_update16May2015_validated.fasta__withdecoy.fasta	33421.9	0.95	1	1	1	4.86e-05	0.436	SLEAQAEK	K	Y	0.995	20.1	38.8	33.1	8.01	37.2					0	1	0	0	2	875.447	1882.18		362290	213	220	Empty	FALSE	G3N8Q3,G3P8Z9,G3PVK9,G3Q402
MXAKLSBH-Gill	LaBoRo	MS3GM	JL0010-MS3GM_2-A,5_01_4786 (peptides_1_0_0.mzid)	Tropomyosin alpha-1 chain	G3P8Z5	gasac27248_07Feb2014klipped_validated_update16May2015_validated.fasta__withdecoy.fasta	33421.9	0.95	1	1	1	4.86e-05	0.436	TIDDLEEK	K	L	0.997	25.5	38.8	20.2	0	49.9	27.5	1.51	0.113	0.438	0	1	0	0	2	962.468	2657.57		193238	259	266	Empty	FALSE	G3P8Z9
MXAKLSBH-Gill	LaBoRo	MS3GM	JL0010-MS3GM_2-A,5_01_4786 (peptides_1_0_0.mzid)	Tropomyosin alpha-1 chain	G3P8Z5	gasac27248_07Feb2014klipped_validated_update16May2015_validated.fasta__withdecoy.fasta	33421.9	0.95	1	1	1	4.86e-05	0.436	YEEEIK	K	V	0.324	5.76	37.3	18.2	0	43.3					0	1	0	0	2	810.388	2071.98		193954	228	233	Empty	FALSE	G3PBF5,G3N8Q3,G3PBG3,G3NFD3,G3P8Z9,G3PXF9,G3PVK9,G3Q402
MXAKLSBH-Gill	LaBoRo	MS3GM	JL0010-MS3GM_2-A,5_01_4786 (peptides_1_0_0.mzid)	Tropomyosin alpha-1 chain	G3P8Z5	gasac27248_07Feb2014klipped_validated_update16May2015_validated.fasta__withdecoy.fasta	33421.9	0.95	1	1	1	4.86e-05	0.436	YEEVAR	K	K	0.772	30	36.8	29.6	1.1	51.6					0	1	0	0	2	766.373	1843.76		133318	167	172	Empty	FALSE	G3PBF5,G3N8Q3,G3PBG3,G3NFD3,G3P8Z9,G3PXF9,G3PVK9,G3Q402
MXAKLSBH-Gill	LaBoRo	MS3GM	JL0010-MS3GM_2-A,5_01_4786 (peptides_1_0_0.mzid)	Cytochrome b-c1 complex subunit 2	G3PCD9	gasac27248_07Feb2014klipped_validated_update16May2015_validated.fasta__withdecoy.fasta	48637.5	1	7	7	7	0.00034	0.196	ALAEQSPQIGVIEK	K	L	0.997	40.7	38.2	17.7	40.7	76.5	51.5	8.07	0.35	0.536	0	1	0	0	2	1482.82	4369.45		181566	169	182	Empty	TRUE
MXAKLSBH-Gill	LaBoRo	MS3GM	JL0010-MS3GM_2-A,5_01_4786 (peptides_1_0_0.mzid)	Cytochrome b-c1 complex subunit 2	G3PCD9	gasac27248_07Feb2014klipped_validated_update16May2015_validated.fasta__withdecoy.fasta	48637.5	1	7	7	7	0.00034	0.196	GHLLNTPFVDEV	R	-	0.997	55	40.9	0	55	83.4	43.4	8.21	0.198	0.542	0	1	0	0	2	1340.68	6697.35		182968	448	459	Empty	TRUE
MXAKLSBH-Gill	LaBoRo	MS3GM	JL0010-MS3GM_2-A,5_01_4786 (peptides_1_0_0.mzid)	Cytochrome b-c1 complex subunit 2	G3PCD9	gasac27248_07Feb2014klipped_validated_update16May2015_validated.fasta__withdecoy.fasta	48637.5	1	7	7	7	0.00034	0.196	GVAEGNVSEADIAR	R	A	0.997	21.4	42	18.9	21.2	61.8	42.6	6.89	0.474	0.464	0	1	0	0	2	1387.68	3192.03		236423	366	379	Empty	TRUE
MXAKLSBH-Gill	LaBoRo	MS3GM	JL0010-MS3GM_2-A,5_01_4786 (peptides_1_0_0.mzid)	Cytochrome b-c1 complex subunit 2	G3PCD9	gasac27248_07Feb2014klipped_validated_update16May2015_validated.fasta__withdecoy.fasta	48637.5	1	7	7	7	0.00034	0.196	MALVGLGVK	R	H	0.997	32.4	33.9	23	23.5	70.4	28.2	1.28	0.234	0.444	0	1	0	0	2	887.538	5225.19		170770	224	232	Empty	TRUE
MXAKLSBH-Gill	LaBoRo	MS3GM	JL0010-MS3GM_2-A,5_01_4786 (peptides_1_0_0.mzid)	Cytochrome b-c1 complex subunit 2	G3PCD9	gasac27248_07Feb2014klipped_validated_update16May2015_validated.fasta__withdecoy.fasta	48637.5	1	7	7	7	0.00034	0.196	QMGEGLLSVR	R	R	0.997	32.7	39	22.4	23.5	55.5					0	1	0	0	2	1089.57	5018.71		173527	238	247	Empty	TRUE
MXAKLSBH-Gill	LaBoRo	MS3GM	JL0010-MS3GM_2-A,5_01_4786 (peptides_1_0_0.mzid)	Cytochrome b-c1 complex subunit 2	G3PCD9	gasac27248_07Feb2014klipped_validated_update16May2015_validated.fasta__withdecoy.fasta	48637.5	1	7	7	7	0.00034	0.196	TIAQADSAGEVIK	Y	A	0.997					36.5	44.4	5.4	0.435	0.5	0	1	0	0	1	1302.69	3251.55		239732	346	358	Empty	TRUE
MXAKLSBH-Gill	LaBoRo	MS3GM	JL0010-MS3GM_2-A,5_01_4786 (peptides_1_0_0.mzid)	Cytochrome b-c1 complex subunit 2	G3PCD9	gasac27248_07Feb2014klipped_validated_update16May2015_validated.fasta__withdecoy.fasta	48637.5	1	7	7	7	0.00034	0.196	VSSTQLQAFVEDHFTTGR	R	M	0.965	7.52	44.8	0	7.52	35.2	24.7	2.18	0.243	0.25	0	0	1	0	2	2022.99	7169.67		186522	206	223	Empty	TRUE
MXAKLSBH-Gill	LaBoRo	MS3GM	JL0010-MS3GM_2-A,5_01_4786 (peptides_1_0_0.mzid)	Mitochondrial import inner membrane translocase subunit Tim13-A	G3P846	gasac27248_07Feb2014klipped_validated_update16May2015_validated.fasta__withdecoy.fasta	11400.4	0.266	1	1	1	4.86e-05	0.107	VDAGTIMEQVK	K	V	0.873	26.5	40.6	0	26.5						0	1	0	0	2	1190.61	4712.88		176240	17	27	Empty	TRUE
MXAKLSBH-Gill	LaBoRo	MS3GM	JL0010-MS3GM_2-A,5_01_4786 (peptides_1_0_0.mzid)	Rho GDP-dissociation inhibitor 1	G3PJ29	gasac27248_07Feb2014klipped_validated_update16May2015_validated.fasta__withdecoy.fasta	23345	1	12	16	17	0.000826	0.549	ADEEYEFLTTVEESPK	K	G	0.997	56	45.1	0	56	114	56.8	14	0.356	0.531	0	1	1	0	2	1886.85	6698.6		566456	152	167	Empty	TRUE
MXAKLSBH-Gill	LaBoRo	MS3GM	JL0010-MS3GM_2-A,5_01_4786 (peptides_1_0_0.mzid)	Rho GDP-dissociation inhibitor 1	G3PJ29	gasac27248_07Feb2014klipped_validated_update16May2015_validated.fasta__withdecoy.fasta	23345	1	12	16	17	0.000826	0.549	AEQEPTPEQLEELAAANR	M	E	0.997	28.6	45.5	0	28.6	78.3	56	11.5	0.629	0.5	0	1	1	0	1	2037.97	6484.82		493643	2	19	Empty	TRUE
MXAKLSBH-Gill	LaBoRo	MS3GM	JL0010-MS3GM_2-A,5_01_4786 (peptides_1_0_0.mzid)	Rho GDP-dissociation inhibitor 1	G3PJ29	gasac27248_07Feb2014klipped_validated_update16May2015_validated.fasta__withdecoy.fasta	23345	1	12	16	17	0.000826	0.549	DIVSGLK	K	Y	0.179	22	36	26.2	6.44						0	1	0	0	2	731.43	3497.78		49002.9	120	126	Empty	TRUE
MXAKLSBH-Gill	LaBoRo	MS3GM	JL0010-MS3GM_2-A,5_01_4786 (peptides_1_0_0.mzid)	Rho GDP-dissociation inhibitor 1	G3PJ29	gasac27248_07Feb2014klipped_validated_update16May2015_validated.fasta__withdecoy.fasta	23345	1	12	16	17	0.000826	0.549	EGIEYR	K	I	0.9	26.9	36.8	25.9	6.63	36.5	23.4	1	0.15	0.417	0	1	0	0	2	766.373	2306.62		124839	105	110	Empty	TRUE
MXAKLSBH-Gill	LaBoRo	MS3GM	JL0010-MS3GM_2-A,5_01_4786 (peptides_1_0_0.mzid)	Rho GDP-dissociation inhibitor 1	G3PJ29	gasac27248_07Feb2014klipped_validated_update16May2015_validated.fasta__withdecoy.fasta	23345	1	12	16	17	0.000826	0.549	NPFVMK	K	E	0.772	26.1	35.6	23.5	14.1	35.8					0	1	0	0	2	735.386	3333.49		206532	99	104	Empty	TRUE
MXAKLSBH-Gill	LaBoRo	MS3GM	JL0010-MS3GM_2-A,5_01_4786 (peptides_1_0_0.mzid)	Rho GDP-dissociation inhibitor 1	G3PJ29	gasac27248_07Feb2014klipped_validated_update16May2015_validated.fasta__withdecoy.fasta	23345	1	12	16	17	0.000826	0.549	PSVPNVQVMR	D	M	0.692						26.4	2.43	0.269	0.35	0	1	0	0	1	1126.6	4081.51		375945	65	74	Empty	TRUE
MXAKLSBH-Gill	LaBoRo	MS3GM	JL0010-MS3GM_2-A,5_01_4786 (peptides_1_0_0.mzid)	Rho GDP-dissociation inhibitor 1	G3PJ29	gasac27248_07Feb2014klipped_validated_update16May2015_validated.fasta__withdecoy.fasta	23345	1	12	16	17	0.000826	0.549	SDYMVGSYGPK	K	A	0.997	32.7	40.7	13.4	32.7	92.1	43.8	7.23	0.568	0.591	0	1	0	0	2	1203.54	3670.37		439503	141	151	Empty	TRUE
MXAKLSBH-Gill	LaBoRo	MS3GM	JL0010-MS3GM_2-A,5_01_4786 (peptides_1_0_0.mzid)	Rho GDP-dissociation inhibitor 1	G3PJ29	gasac27248_07Feb2014klipped_validated_update16May2015_validated.fasta__withdecoy.fasta	23345	1	12	16	17	0.000826	0.549	SLQEIQQLDEQDESLR	K	K	0.997	55.5	44.6	19.8	40.8	119	55.1	7.51	0.211	0.5	0	1	1	0	2	1930.94	5150.25		420488	34	49	Empty	TRUE
MXAKLSBH-Gill	LaBoRo	MS3GM	JL0010-MS3GM_2-A,5_01_4786 (peptides_1_0_0.mzid)	Rho GDP-dissociation inhibitor 1	G3PJ29	gasac27248_07Feb2014klipped_validated_update16May2015_validated.fasta__withdecoy.fasta	23345	1	12	16	17	0.000826	0.549	SLQEIQQLDEQDESLRK	K	Y	0.997	21.9	43.9	18	17.1	72.8					0	0	1	0	2	2059.03	4548.63		779379	34	50	Empty	TRUE
MXAKLSBH-Gill	LaBoRo	MS3GM	JL0010-MS3GM_2-A,5_01_4786 (peptides_1_0_0.mzid)	Rho GDP-dissociation inhibitor 1	G3PJ29	gasac27248_07Feb2014klipped_validated_update16May2015_validated.fasta__withdecoy.fasta	23345	1	12	16	17	0.000826	0.549	VATVADPSVPNVQVMR	K	M	0.997	75.1	40.5	14.9	69.8	111	55.5	8.68	0.133	0.5	0	1	2	0	2	1682.89	5051.27		1358940	59	74	Empty	TRUE
MXAKLSBH-Gill	LaBoRo	MS3GM	JL0010-MS3GM_2-A,5_01_4786 (peptides_1_0_0.mzid)	Rho GDP-dissociation inhibitor 1	G3PJ29	gasac27248_07Feb2014klipped_validated_update16May2015_validated.fasta__withdecoy.fasta	23345	1	12	16	17	0.000826	0.549	YKEALLGK	K	V	0.917					43.7					0	0	1	0	2	921.54	2687.23		63194.8	51	58	Empty	TRUE
MXAKLSBH-Gill	LaBoRo	MS3GM	JL0010-MS3GM_2-A,5_01_4786 (peptides_1_0_0.mzid)	Rho GDP-dissociation inhibitor 1	G3PJ29	gasac27248_07Feb2014klipped_validated_update16May2015_validated.fasta__withdecoy.fasta	23345	1	12	16	17	0.000826	0.549	YTQQTFR	K	K	0.988	21.3	38.9	17.9	20.5	55.6	26.5	2.89	0.23	0.571	0	1	0	0	2	943.463	2226.86		206490	127	133	Empty	TRUE
MXAKLSBH-Gill	LaBoRo	MS3GM	JL0010-MS3GM_2-A,5_01_4786 (peptides_1_0_0.mzid)	Carbonic anhydrase 2	G3PPK5	gasac27248_07Feb2014klipped_validated_update16May2015_validated.fasta__withdecoy.fasta	28851.2	1	13	23	26	0.00126	0.639	EPISVSPAQMAK	R	F	0.997	45.8	39.8	22.3	42.8		41.5	4.04	0.178	0.5	0	1	0	0	2	1257.65	3835.77		688224	215	226	Empty	TRUE
MXAKLSBH-Gill	LaBoRo	MS3GM	JL0010-MS3GM_2-A,5_01_4786 (peptides_1_0_0.mzid)	Carbonic anhydrase 2	G3PPK5	gasac27248_07Feb2014klipped_validated_update16May2015_validated.fasta__withdecoy.fasta	28851.2	1	13	23	26	0.00126	0.639	FPCELHLVHWNTK	K	Y	0.974	38.2	42.6	0	30						0	0	0	1	2	1623.81	6120.79		97439.7	116	128	Empty	TRUE
MXAKLSBH-Gill	LaBoRo	MS3GM	JL0010-MS3GM_2-A,5_01_4786 (peptides_1_0_0.mzid)	Carbonic anhydrase 2	G3PPK5	gasac27248_07Feb2014klipped_validated_update16May2015_validated.fasta__withdecoy.fasta	28851.2	1	13	23	26	0.00126	0.639	GILNNGHSFQVDYVDDSDSSTLTGGPISGTYR	K	L	0.997	65.4	50	15.7	56.3		82.7	17.4	0.374	0.406	0	0	2	1	2	3372.56	6650		737661	60	91	Empty	TRUE
MXAKLSBH-Gill	LaBoRo	MS3GM	JL0010-MS3GM_2-A,5_01_4786 (peptides_1_0_0.mzid)	Carbonic anhydrase 2	G3PPK5	gasac27248_07Feb2014klipped_validated_update16May2015_validated.fasta__withdecoy.fasta	28851.2	1	13	23	26	0.00126	0.639	GSEHTINGIK	R	F	0.997	41.3	39.1	21	33.3		34	4.62	0.162	0.5	0	1	1	0	2	1055.55	2042.68		299504	106	115	Empty	TRUE
MXAKLSBH-Gill	LaBoRo	MS3GM	JL0010-MS3GM_2-A,5_01_4786 (peptides_1_0_0.mzid)	Carbonic anhydrase 2	G3PPK5	gasac27248_07Feb2014klipped_validated_update16May2015_validated.fasta__withdecoy.fasta	28851.2	1	13	23	26	0.00126	0.639	IGAANPR	K	L	0.5	51.7	34.3	31.9	30.7						0	1	0	0	2	698.394	1758.79		421804	151	157	Empty	TRUE
MXAKLSBH-Gill	LaBoRo	MS3GM	JL0010-MS3GM_2-A,5_01_4786 (peptides_1_0_0.mzid)	Carbonic anhydrase 2	G3PPK5	gasac27248_07Feb2014klipped_validated_update16May2015_validated.fasta__withdecoy.fasta	28851.2	1	13	23	26	0.00126	0.639	IKYDPSNAK	K	G	0.997	37.6	37.7	19.8	37.6		33.6	5.49	0.101	0.5	0	2	1	0	2	1035.55	1937.06		595576	51	59	Empty	TRUE
MXAKLSBH-Gill	LaBoRo	MS3GM	JL0010-MS3GM_2-A,5_01_4786 (peptides_1_0_0.mzid)	Carbonic anhydrase 2	G3PPK5	gasac27248_07Feb2014klipped_validated_update16May2015_validated.fasta__withdecoy.fasta	28851.2	1	13	23	26	0.00126	0.639	QFHFHWGASDDR	K	G	0.997	51.8	42.8	15.5	48.1		54.4	8.43	0.14	0.708	0	0	2	0	2	1502.66	5179.89		738681	94	105	Empty	TRUE
MXAKLSBH-Gill	LaBoRo	MS3GM	JL0010-MS3GM_2-A,5_01_4786 (peptides_1_0_0.mzid)	Carbonic anhydrase 2	G3PPK5	gasac27248_07Feb2014klipped_validated_update16May2015_validated.fasta__withdecoy.fasta	28851.2	1	13	23	26	0.00126	0.639	QSPINIVPK	R	D	0.997	42.9	31.8	13.1	39.8		36.8	3.04	0.288	0.556	0	2	0	0	2	995.588	4636.3		402477	30	38	Empty	TRUE
MXAKLSBH-Gill	LaBoRo	MS3GM	JL0010-MS3GM_2-A,5_01_4786 (peptides_1_0_0.mzid)	Carbonic anhydrase 2	G3PPK5	gasac27248_07Feb2014klipped_validated_update16May2015_validated.fasta__withdecoy.fasta	28851.2	1	13	23	26	0.00126	0.639	QTTFSNFDSK	K	T	0.997	78.9	40.8	21	66.8		38.1	3.89	0.181	0.55	0	1	0	0	2	1174.54	3299.08		483710	174	183	Empty	TRUE
MXAKLSBH-Gill	LaBoRo	MS3GM	JL0010-MS3GM_2-A,5_01_4786 (peptides_1_0_0.mzid)	Carbonic anhydrase 2	G3PPK5	gasac27248_07Feb2014klipped_validated_update16May2015_validated.fasta__withdecoy.fasta	28851.2	1	13	23	26	0.00126	0.639	SLLFSGDGDAPR	R	C	0.997	40.7	40.9	18.6	31		40.4	4.15	0.406	0.5	0	4	0	0	2	1234.61	5539.64		1250180	229	240	Empty	TRUE
MXAKLSBH-Gill	LaBoRo	MS3GM	JL0010-MS3GM_2-A,5_01_4786 (peptides_1_0_0.mzid)	Carbonic anhydrase 2	G3PPK5	gasac27248_07Feb2014klipped_validated_update16May2015_validated.fasta__withdecoy.fasta	28851.2	1	13	23	26	0.00126	0.639	VLDALDAINTK	K	G	0.997	65.7	37.1	20.8	54.4		54.5	5.66	0.0734	0.727	1	1	0	0	2	1172.65	5196.08		1510750	161	171	Empty	TRUE
MXAKLSBH-Gill	LaBoRo	MS3GM	JL0010-MS3GM_2-A,5_01_4786 (peptides_1_0_0.mzid)	Carbonic anhydrase 2	G3PPK5	gasac27248_07Feb2014klipped_validated_update16May2015_validated.fasta__withdecoy.fasta	28851.2	1	13	23	26	0.00126	0.639	YDSTLKPLK	K	I	0.997	52.4	34.8	14.3	52.4		36.8	4.19	0.44	0.611	0	2	1	0	2	1064.6	2766.35		1599060	42	50	Empty	TRUE
MXAKLSBH-Gill	LaBoRo	MS3GM	JL0010-MS3GM_2-A,5_01_4786 (peptides_1_0_0.mzid)	Carbonic anhydrase 2	G3PPK5	gasac27248_07Feb2014klipped_validated_update16May2015_validated.fasta__withdecoy.fasta	28851.2	1	13	23	26	0.00126	0.639	YPSFGDAASQPDGLAVVGVFLK	K	I	0.997	13.9	43.1	0	13.9		50.9	9.57	0.261	0.341	0	0	1	0	2	2252.16	8194.67		182485	129	150	Empty	TRUE
MXAKLSBH-Gill	LaBoRo	MS3GM	JL0010-MS3GM_2-A,5_01_4786 (peptides_1_0_0.mzid)	Kunitz-type protease inhibitor 1	G3PKT8	gasac27248_07Feb2014klipped_validated_update16May2015_validated.fasta__withdecoy.fasta	54076.3	0.969	2	2	2	9.72e-05	0.0341	LLDIDVNQK	R	K	0.626	34.5	37.3	18.8	12.9						0	1	0	0	2	1057.59	4481.96		142661	364	372	Empty	TRUE
MXAKLSBH-Gill	LaBoRo	MS3GM	JL0010-MS3GM_2-A,5_01_4786 (peptides_1_0_0.mzid)	Kunitz-type protease inhibitor 1	G3PKT8	gasac27248_07Feb2014klipped_validated_update16May2015_validated.fasta__withdecoy.fasta	54076.3	0.969	2	2	2	9.72e-05	0.0341	TDLPDQVR	R	L	0.917					39.7					0	1	0	0	2	943.485	2773.35		160445	194	201	Empty	TRUE
MXAKLSBH-Gill	LaBoRo	MS3GM	JL0010-MS3GM_2-A,5_01_4786 (peptides_1_0_0.mzid)	Endophilin-A1	G3PRJ5	gasac27248_07Feb2014klipped_validated_update16May2015_validated.fasta__withdecoy.fasta	39384.9	0.897	2	2	2	9.72e-05	0.0602	ASQMVSEK	K	V	0.828					32.7	25.3	1.35	0.292	0.438	0	1	0	0	2	879.424	1784.36		104448	13	20	Empty	TRUE
MXAKLSBH-Gill	LaBoRo	MS3GM	JL0010-MS3GM_2-A,5_01_4786 (peptides_1_0_0.mzid)	Endophilin-A1	G3PRJ5	gasac27248_07Feb2014klipped_validated_update16May2015_validated.fasta__withdecoy.fasta	39384.9	0.897	2	2	2	9.72e-05	0.0602	QNFIDPLQAVAEK	K	D	0.4	16.8	40.2	20.1	16.8						0	1	0	0	2	1472.77	6740.62		110777	137	149	Empty	TRUE
MXAKLSBH-Gill	LaBoRo	MS3GM	JL0010-MS3GM_2-A,5_01_4786 (peptides_1_0_0.mzid)	Stress-induced-phosphoprotein 1 / HSC70-HSP90-organizing protein HOP	G3QA72	gasac27248_07Feb2014klipped_validated_update16May2015_validated.fasta__withdecoy.fasta	61605.1	1	10	10	11	0.000534	0.17	AAALEFLGK	K	L	0.997	36.9	33.8	23.9	32.4	56	31.1	2	0.367	0.5	0	1	0	0	2	919.525	5262.68		147374	79	87	Empty	TRUE
MXAKLSBH-Gill	LaBoRo	MS3GM	JL0010-MS3GM_2-A,5_01_4786 (peptides_1_0_0.mzid)	Stress-induced-phosphoprotein 1 / HSC70-HSP90-organizing protein HOP	G3QA72	gasac27248_07Feb2014klipped_validated_update16May2015_validated.fasta__withdecoy.fasta	61605.1	1	10	10	11	0.000534	0.17	ALSAGNIDEAVR	K	C	0.997	28.4	40	14.1	21.7	56.8	35.1	2.8	0.41	0.375	0	1	0	0	2	1215.63	3840.49		327467	14	25	Empty	TRUE
MXAKLSBH-Gill	LaBoRo	MS3GM	JL0010-MS3GM_2-A,5_01_4786 (peptides_1_0_0.mzid)	Stress-induced-phosphoprotein 1 / HSC70-HSP90-organizing protein HOP	G3QA72	gasac27248_07Feb2014klipped_validated_update16May2015_validated.fasta__withdecoy.fasta	61605.1	1	10	10	11	0.000534	0.17	EGLQNIEAR	K	L	0.997	11.4	39.6	18.4	0	42					0	1	0	0	2	1029.53	3040.33		462048	110	118	Empty	TRUE
MXAKLSBH-Gill	LaBoRo	MS3GM	JL0010-MS3GM_2-A,5_01_4786 (peptides_1_0_0.mzid)	Stress-induced-phosphoprotein 1 / HSC70-HSP90-organizing protein HOP	G3QA72	gasac27248_07Feb2014klipped_validated_update16May2015_validated.fasta__withdecoy.fasta	61605.1	1	10	10	11	0.000534	0.17	ELGNDAYK	K	N	0.979	4.23	38.5	0	4.23	47.2					0	1	0	0	2	909.431	2114.44		111767	229	236	Empty	TRUE
MXAKLSBH-Gill	LaBoRo	MS3GM	JL0010-MS3GM_2-A,5_01_4786 (peptides_1_0_0.mzid)	Stress-induced-phosphoprotein 1 / HSC70-HSP90-organizing protein HOP	G3QA72	gasac27248_07Feb2014klipped_validated_update16May2015_validated.fasta__withdecoy.fasta	61605.1	1	10	10	11	0.000534	0.17	ELLSDSSYR	R	E	0.997	39.2	39.6	23.7	16.8	67.3	31.1	1.43	0.357	0.444	0	1	0	0	2	1069.52	3290.35		209630	145	153	Empty	TRUE
MXAKLSBH-Gill	LaBoRo	MS3GM	JL0010-MS3GM_2-A,5_01_4786 (peptides_1_0_0.mzid)	Stress-induced-phosphoprotein 1 / HSC70-HSP90-organizing protein HOP	G3QA72	gasac27248_07Feb2014klipped_validated_update16May2015_validated.fasta__withdecoy.fasta	61605.1	1	10	10	11	0.000534	0.17	KGNYESALK	K	D	0.997	6.95	37.8	18.5	4.01	42					0	1	0	0	2	1009.53	2063.14		244682	51	59	Empty	TRUE
MXAKLSBH-Gill	LaBoRo	MS3GM	JL0010-MS3GM_2-A,5_01_4786 (peptides_1_0_0.mzid)	Stress-induced-phosphoprotein 1 / HSC70-HSP90-organizing protein HOP	G3QA72	gasac27248_07Feb2014klipped_validated_update16May2015_validated.fasta__withdecoy.fasta	61605.1	1	10	10	11	0.000534	0.17	LAYINPDLALEAK	K	T	0.997	25.4	37.9	14.5	24	92.1	40	4.25	0.48	0.462	0	1	0	0	2	1430.79	6249.96		393668	351	363	Empty	TRUE
MXAKLSBH-Gill	LaBoRo	MS3GM	JL0010-MS3GM_2-A,5_01_4786 (peptides_1_0_0.mzid)	Stress-induced-phosphoprotein 1 / HSC70-HSP90-organizing protein HOP	G3QA72	gasac27248_07Feb2014klipped_validated_update16May2015_validated.fasta__withdecoy.fasta	61605.1	1	10	10	11	0.000534	0.17	LEPSFIK	R	G	0.812	15.5	33.7	30.4	2.89	42.1					0	2	0	0	2	833.477	4098.42		316179	422	428	Empty	TRUE
MXAKLSBH-Gill	LaBoRo	MS3GM	JL0010-MS3GM_2-A,5_01_4786 (peptides_1_0_0.mzid)	Stress-induced-phosphoprotein 1 / HSC70-HSP90-organizing protein HOP	G3QA72	gasac27248_07Feb2014klipped_validated_update16May2015_validated.fasta__withdecoy.fasta	61605.1	1	10	10	11	0.000534	0.17	MILEQMQK	R	D	0.997	17.8	38.5	13.3	16.7	51.4					0	1	0	0	2	1020.52	3858.51		281181	505	512	Empty	TRUE
MXAKLSBH-Gill	LaBoRo	MS3GM	JL0010-MS3GM_2-A,5_01_4786 (peptides_1_0_0.mzid)	Stress-induced-phosphoprotein 1 / HSC70-HSP90-organizing protein HOP	G3QA72	gasac27248_07Feb2014klipped_validated_update16May2015_validated.fasta__withdecoy.fasta	61605.1	1	10	10	11	0.000534	0.17	NDTPEEVK	R	Q	0.979	10.9	38.7	17.9	6.01	49.4					0	1	0	0	2	931.437	1836.73		177281	478	485	Empty	TRUE
MXAKLSBH-Gill	LaBoRo	MS3GM	JL0010-MS3GM_2-A,5_01_4786 (peptides_1_0_0.mzid)	Dynamin-2	G3P7R2	gasac27248_07Feb2014klipped_validated_update16May2015_validated.fasta__withdecoy.fasta	98956.5	1	5	5	5	0.000243	0.0544	DMLMQFITK	R	E	0.997	20.8	39.9	14.1	19.7	65.9					0	1	0	0	2	1126.56	7350.21		120967	158	166	Empty	TRUE
MXAKLSBH-Gill	LaBoRo	MS3GM	JL0010-MS3GM_2-A,5_01_4786 (peptides_1_0_0.mzid)	Dynamin-2	G3P7R2	gasac27248_07Feb2014klipped_validated_update16May2015_validated.fasta__withdecoy.fasta	98956.5	1	5	5	5	0.000243	0.0544	GISPIPINLR	K	V	0.91	9.86	28.6	0	9.86	33.4	22.8	1.08	0.272	0.25	0	1	0	0	2	1079.66	5998.94		108209	114	123	Empty	TRUE
MXAKLSBH-Gill	LaBoRo	MS3GM	JL0010-MS3GM_2-A,5_01_4786 (peptides_1_0_0.mzid)	Dynamin-2	G3P7R2	gasac27248_07Feb2014klipped_validated_update16May2015_validated.fasta__withdecoy.fasta	98956.5	1	5	5	5	0.000243	0.0544	GMEDLIPLINK	R	L	0.997	42.6	39.1	0	35.4	79	37.7	6.24	0.0902	0.5	0	1	0	0	2	1242.68	7541.38		89272.1	5	15	Empty	TRUE
MXAKLSBH-Gill	LaBoRo	MS3GM	JL0010-MS3GM_2-A,5_01_4786 (peptides_1_0_0.mzid)	Dynamin-2	G3P7R2	gasac27248_07Feb2014klipped_validated_update16May2015_validated.fasta__withdecoy.fasta	98956.5	1	5	5	5	0.000243	0.0544	GYIGVVNR	R	S	0.997	28	34.8	16.4	12.5	48.2					0	1	0	0	2	877.489	3127.83		167751	230	237	Empty	TRUE
MXAKLSBH-Gill	LaBoRo	MS3GM	JL0010-MS3GM_2-A,5_01_4786 (peptides_1_0_0.mzid)	Dynamin-2	G3P7R2	gasac27248_07Feb2014klipped_validated_update16May2015_validated.fasta__withdecoy.fasta	98956.5	1	5	5	5	0.000243	0.0544	SSVLENFVGR	K	D	0.997	39.2	39.5	23.1	29.7	74.9	35.1	2.8	0.288	0.5	0	1	0	0	2	1107.58	5565.56		140237	45	54	Empty	TRUE
MXAKLSBH-Gill	LaBoRo	MS3GM	JL0010-MS3GM_2-A,5_01_4786 (peptides_1_0_0.mzid)	Sorbin and SH3 domain-containing protein 1	G3NFY4	gasac27248_07Feb2014klipped_validated_update16May2015_validated.fasta__withdecoy.fasta	119350	1	3	4	4	0.000194	0.0389	FGDLLNITDNTEK	R	R	0.997	11.5	42.4	17.1	11.5	53.6	32.8	3.55	0.345	0.385	0	1	0	0	2	1479.73	6192.9		142377	820	832	Empty	TRUE
MXAKLSBH-Gill	LaBoRo	MS3GM	JL0010-MS3GM_2-A,5_01_4786 (peptides_1_0_0.mzid)	Sorbin and SH3 domain-containing protein 1	G3NFY4	gasac27248_07Feb2014klipped_validated_update16May2015_validated.fasta__withdecoy.fasta	119350	1	3	4	4	0.000194	0.0389	SAPVQVLEYGEAVAR	K	F	0.997	34.6	41.3	14	32.5	60.3	35.3	3.47	0.13	0.3	0	1	1	0	2	1588.83	6039.33		240968	905	919	Empty	TRUE
MXAKLSBH-Gill	LaBoRo	MS3GM	JL0010-MS3GM_2-A,5_01_4786 (peptides_1_0_0.mzid)	Sorbin and SH3 domain-containing protein 1	G3NFY4	gasac27248_07Feb2014klipped_validated_update16May2015_validated.fasta__withdecoy.fasta	119350	1	3	4	4	0.000194	0.0389	SVLEGGDIPLQGLR	K	A	0.997	25.6	37.8	0	25.6	67	47.7	7.66	0.0755	0.5	0	1	0	0	2	1453.8	6244.44		148651	288	301	Empty	TRUE
MXAKLSBH-Gill	LaBoRo	MS3GM	JL0010-MS3GM_2-A,5_01_4786 (peptides_1_0_0.mzid)	Glutathione S-transferase	G3NTE7	gasac27248_07Feb2014klipped_validated_update16May2015_validated.fasta__withdecoy.fasta	25616.5	1	3	3	3	0.000146	0.0978	IPAISK	R	F	0.055	20.1	28.9	29.8	0						0	1	0	0	2	628.403	2436.75		61451.8	187	192	Empty	TRUE
MXAKLSBH-Gill	LaBoRo	MS3GM	JL0010-MS3GM_2-A,5_01_4786 (peptides_1_0_0.mzid)	Glutathione S-transferase	G3NTE7	gasac27248_07Feb2014klipped_validated_update16May2015_validated.fasta__withdecoy.fasta	25616.5	1	3	3	3	0.000146	0.0978	TVMEVFQIK	K	L	0.997	38.1	37.9	14.8	36.7	65	35.9	2.49	0.365	0.556	0	1	0	0	2	1094.59	6299.87		264946	211	219	Empty	TRUE
MXAKLSBH-Gill	LaBoRo	MS3GM	JL0010-MS3GM_2-A,5_01_4786 (peptides_1_0_0.mzid)	Glutathione S-transferase	G3NTE7	gasac27248_07Feb2014klipped_validated_update16May2015_validated.fasta__withdecoy.fasta	25616.5	1	3	3	3	0.000146	0.0978	YLPVFDK	R	A	0.968	25	36.5	27.5	16.1		27	1.17	0.337	0.429	0	1	0	0	2	881.477	4905.01		92106.2	130	136	Empty	TRUE
MXAKLSBH-Gill	LaBoRo	MS3GM	JL0010-MS3GM_2-A,5_01_4786 (peptides_1_0_0.mzid)	Cytochrome c oxidase subunit 5A	G3NTE5	gasac27248_07Feb2014klipped_validated_update16May2015_validated.fasta__withdecoy.fasta	15962.9	0.95	1	1	1	4.86e-05	0.113	KGWNTLIGYDLVPEPK	R	I	0.997	35.5	40.6	0	28.5	78.3	47.7	8.7	0.354	0.438	0	0	1	0	2	1829.98	7278.18		182143	63	78	Empty	TRUE
MXAKLSBH-Gill	LaBoRo	MS3GM	JL0010-MS3GM_2-A,5_01_4786 (peptides_1_0_0.mzid)	Tumor protein D54	G3P7U2	gasac27248_07Feb2014klipped_validated_update16May2015_validated.fasta__withdecoy.fasta	24314.2	1	5	5	6	0.000292	0.267	LGLNPLNELR	K	Q	0.997	46.7	34.6	25.8	24.9	66.9	36.1	3.19	0.194	0.5	0	2	0	0	2	1138.66	6399.83		517420	85	94	Empty	TRUE
MXAKLSBH-Gill	LaBoRo	MS3GM	JL0010-MS3GM_2-A,5_01_4786 (peptides_1_0_0.mzid)	Tumor protein D54	G3P7U2	gasac27248_07Feb2014klipped_validated_update16May2015_validated.fasta__withdecoy.fasta	24314.2	1	5	5	6	0.000292	0.267	MDPASQDINLNSPNK	-	G	0.997	51	44	0	51	66	36.1	4.57	0.252	0.333	0	1	0	0	2	1685.78	4872.01		93091.9	1	15	Empty	TRUE
MXAKLSBH-Gill	LaBoRo	MS3GM	JL0010-MS3GM_2-A,5_01_4786 (peptides_1_0_0.mzid)	Tumor protein D54	G3P7U2	gasac27248_07Feb2014klipped_validated_update16May2015_validated.fasta__withdecoy.fasta	24314.2	1	5	5	6	0.000292	0.267	TQETLSQAGQK	K	T	0.997	51.6	40.7	24.4	42.8	55.8	34.3	1.39	0.192	0.455	0	1	0	0	2	1190.6	1897.17		229916	133	143	Empty	TRUE
MXAKLSBH-Gill	LaBoRo	MS3GM	JL0010-MS3GM_2-A,5_01_4786 (peptides_1_0_0.mzid)	Tumor protein D54	G3P7U2	gasac27248_07Feb2014klipped_validated_update16May2015_validated.fasta__withdecoy.fasta	24314.2	1	5	5	6	0.000292	0.267	TSAAFTTVGSVLSK	K	R	0.997	19.9	39.2	0	19.9	71.1	40.2	6.31	0.542	0.429	0	1	0	0	2	1368.74	5562.43		107257	144	157	Empty	TRUE
MXAKLSBH-Gill	LaBoRo	MS3GM	JL0010-MS3GM_2-A,5_01_4786 (peptides_1_0_0.mzid)	Tumor protein D54	G3P7U2	gasac27248_07Feb2014klipped_validated_update16May2015_validated.fasta__withdecoy.fasta	24314.2	1	5	5	6	0.000292	0.267	VEEEINTLR	K	Q	0.997	6.02	39.9	15.3	0	40.3					0	1	0	0	2	1102.57	3179.27		304164	60	68	Empty	TRUE
MXAKLSBH-Gill	LaBoRo	MS3GM	JL0010-MS3GM_2-A,5_01_4786 (peptides_1_0_0.mzid)	Myosin-binding protein H	G3NMS3	gasac27248_07Feb2014klipped_validated_update16May2015_validated.fasta__withdecoy.fasta	56160.2	1	3	4	4	0.000194	0.0754	MNATISDLIMGNTYK	R	F	0.997	15.7	43.2	14.4	14.9	64.3	34.1	4.43	0.103	0.333	0	1	1	0	2	1671.81	7192.57		221807	357	371	Empty	TRUE
MXAKLSBH-Gill	LaBoRo	MS3GM	JL0010-MS3GM_2-A,5_01_4786 (peptides_1_0_0.mzid)	Myosin-binding protein H	G3NMS3	gasac27248_07Feb2014klipped_validated_update16May2015_validated.fasta__withdecoy.fasta	56160.2	1	3	4	4	0.000194	0.0754	NNLGEATVSCK	K	L	0.997	12.5	40.3	15.5	7.92	40.8	28.4	1.43	0.278	0.364	0	1	0	0	2	1135.54	2639.97		175245	492	502	Empty	TRUE
MXAKLSBH-Gill	LaBoRo	MS3GM	JL0010-MS3GM_2-A,5_01_4786 (peptides_1_0_0.mzid)	Myosin-binding protein H	G3NMS3	gasac27248_07Feb2014klipped_validated_update16May2015_validated.fasta__withdecoy.fasta	56160.2	1	3	4	4	0.000194	0.0754	VIWMK	K	N	0.051	19	33.3	23.9	0	36.2					0	1	0	0	2	676.385	3956.61		113027	447	451	Empty	FALSE	G3Q8Q9
MXAKLSBH-Gill	LaBoRo	MS3GM	JL0010-MS3GM_2-A,5_01_4786 (peptides_1_0_0.mzid)	Myosin-binding protein H	G3NMS3	gasac27248_07Feb2014klipped_validated_update16May2015_validated.fasta__withdecoy.fasta	56160.2	1	3	4	4	0.000194	0.0754	YVANVGDK	R	I	0.997	27.5	37.4	20.5	25.6	32.2	27.4	1.07	0.277	0.375	0	1	0	0	2	865.441	2029.12		223646	219	226	Empty	TRUE
MXAKLSBH-Gill	LaBoRo	MS3GM	JL0010-MS3GM_2-A,5_01_4786 (peptides_1_0_0.mzid)	Malic enzyme	G3NFX0,G3NFX2,G3NFX4	gasac27248_07Feb2014klipped_validated_update16May2015_validated.fasta__withdecoy.fasta	67779.6	1	2	2	2	9.72e-05	0.0405	GHIATMLNSWPEADIK	R	A	0.997	11.4	44.3	0	11.4	53.4	35.3	4.72	0.15	0.344	0	0	1	0	2	1782.88	6276.06		217478	180	195	Empty	TRUE
MXAKLSBH-Gill	LaBoRo	MS3GM	JL0010-MS3GM_2-A,5_01_4786 (peptides_1_0_0.mzid)	Malic enzyme	G3NFX0,G3NFX2,G3NFX4	gasac27248_07Feb2014klipped_validated_update16May2015_validated.fasta__withdecoy.fasta	67779.6	1	2	2	2	9.72e-05	0.0405	GMAFTLEER	K	L	0.997	25.1	39.8	20.9	17.2	46.8					0	1	0	0	2	1053.5	4887.8		96301.8	76	84	Empty	TRUE
MXAKLSBH-Gill	LaBoRo	MS3GM	JL0010-MS3GM_2-A,5_01_4786 (peptides_1_0_0.mzid)	ATP synthase subunit alpha	G3NTD6	gasac27248_07Feb2014klipped_validated_update16May2015_validated.fasta__withdecoy.fasta	59782.5	1	23	28	34	0.00165	0.41	AFLQHVIGQHQDLLNAIR	K	V	0.997	77.6	39.2	13.7	77.6		63.7	12.2	0.0706	0.556	0	0	0	1	2	2073.14	6789.79		344579	509	526	Empty	TRUE
MXAKLSBH-Gill	LaBoRo	MS3GM	JL0010-MS3GM_2-A,5_01_4786 (peptides_1_0_0.mzid)	ATP synthase subunit alpha	G3NTD6	gasac27248_07Feb2014klipped_validated_update16May2015_validated.fasta__withdecoy.fasta	59782.5	1	23	28	34	0.00165	0.41	APGIIPR	K	I	0.988	48.4	28.4	33.9	31.8	46.5	29.3	1.21	0.167	0.571	0	1	0	0	2	723.451	3121.92		420766	175	181	Empty	TRUE
MXAKLSBH-Gill	LaBoRo	MS3GM	JL0010-MS3GM_2-A,5_01_4786 (peptides_1_0_0.mzid)	ATP synthase subunit alpha	G3NTD6	gasac27248_07Feb2014klipped_validated_update16May2015_validated.fasta__withdecoy.fasta	59782.5	1	23	28	34	0.00165	0.41	AVDSLVPIGR	K	G	0.997	46.9	34.7	23.9	31.2	92.6	40.8	3.52	0.475	0.6	0	2	0	0	2	1026.59	5650.41		868863	194	203	Empty	TRUE
MXAKLSBH-Gill	LaBoRo	MS3GM	JL0010-MS3GM_2-A,5_01_4786 (peptides_1_0_0.mzid)	ATP synthase subunit alpha	G3NTD6	gasac27248_07Feb2014klipped_validated_update16May2015_validated.fasta__withdecoy.fasta	59782.5	1	23	28	34	0.00165	0.41	ELIIGDR	R	Q	0.968	31.1	37.2	33.8	12.1	36.5					0	1	0	0	2	815.462	3506.51		364034	207	213	Empty	TRUE
MXAKLSBH-Gill	LaBoRo	MS3GM	JL0010-MS3GM_2-A,5_01_4786 (peptides_1_0_0.mzid)	ATP synthase subunit alpha	G3NTD6	gasac27248_07Feb2014klipped_validated_update16May2015_validated.fasta__withdecoy.fasta	59782.5	1	23	28	34	0.00165	0.41	EPMQTGIK	R	A	0.997	41.3	39	24.1	31	54.7	28.3	1.38	0.265	0.438	0	1	0	0	2	903.461	2318.68		89839.5	186	193	Empty	TRUE
MXAKLSBH-Gill	LaBoRo	MS3GM	JL0010-MS3GM_2-A,5_01_4786 (peptides_1_0_0.mzid)	ATP synthase subunit alpha	G3NTD6	gasac27248_07Feb2014klipped_validated_update16May2015_validated.fasta__withdecoy.fasta	59782.5	1	23	28	34	0.00165	0.41	GIRPAINVGLSVSR	K	V	0.997	33.8	33	0	33.8	96.8	35.5	4.04	0.256	0.429	0	0	1	0	2	1438.85	4847.32		205263	402	415	Empty	TRUE
MXAKLSBH-Gill	LaBoRo	MS3GM	JL0010-MS3GM_2-A,5_01_4786 (peptides_1_0_0.mzid)	ATP synthase subunit alpha	G3NTD6	gasac27248_07Feb2014klipped_validated_update16May2015_validated.fasta__withdecoy.fasta	59782.5	1	23	28	34	0.00165	0.41	GPLGSSIR	K	R	0.997	37.2	37.2	26.5	14.6	85.8	31	1.89	0.3	0.562	0	1	0	0	2	786.447	2772.19		251489	161	168	Empty	TRUE
MXAKLSBH-Gill	LaBoRo	MS3GM	JL0010-MS3GM_2-A,5_01_4786 (peptides_1_0_0.mzid)	ATP synthase subunit alpha	G3NTD6	gasac27248_07Feb2014klipped_validated_update16May2015_validated.fasta__withdecoy.fasta	59782.5	1	23	28	34	0.00165	0.41	HALIIYDDLSK	K	Q	0.997	61.2	39	25.2	56.4	102	51.5	8.68	0.462	0.727	0	2	1	0	2	1287.69	4981.83		962125	305	315	Empty	TRUE
MXAKLSBH-Gill	LaBoRo	MS3GM	JL0010-MS3GM_2-A,5_01_4786 (peptides_1_0_0.mzid)	ATP synthase subunit alpha	G3NTD6	gasac27248_07Feb2014klipped_validated_update16May2015_validated.fasta__withdecoy.fasta	59782.5	1	23	28	34	0.00165	0.41	ILGADTSADLEETGR	K	V	0.997	83.7	42.7	25.4	74.3	106	57.2	8.21	0.413	0.533	0	3	0	0	2	1547.76	4164.66		533550	58	72	Empty	TRUE
MXAKLSBH-Gill	LaBoRo	MS3GM	JL0010-MS3GM_2-A,5_01_4786 (peptides_1_0_0.mzid)	ATP synthase subunit alpha	G3NTD6	gasac27248_07Feb2014klipped_validated_update16May2015_validated.fasta__withdecoy.fasta	59782.5	1	23	28	34	0.00165	0.41	LELAQYR	K	E	0.968	23.8	35.7	25.3	11.3	45.4					0	1	0	0	2	892.489	3567.05		317263	434	440	Empty	TRUE
MXAKLSBH-Gill	LaBoRo	MS3GM	JL0010-MS3GM_2-A,5_01_4786 (peptides_1_0_0.mzid)	ATP synthase subunit alpha	G3NTD6	gasac27248_07Feb2014klipped_validated_update16May2015_validated.fasta__withdecoy.fasta	59782.5	1	23	28	34	0.00165	0.41	LTDADAMK	R	Y	0.997	18.7	37.5	18.6	13.3	46	29.5	1.64	0.319	0.562	0	1	0	0	2	864.413	2132.16		239494	262	269	Empty	TRUE
MXAKLSBH-Gill	LaBoRo	MS3GM	JL0010-MS3GM_2-A,5_01_4786 (peptides_1_0_0.mzid)	ATP synthase subunit alpha	G3NTD6	gasac27248_07Feb2014klipped_validated_update16May2015_validated.fasta__withdecoy.fasta	59782.5	1	23	28	34	0.00165	0.41	LTELLK	R	Q	0.374	21.6	30.4	29.7	0	40.1					0	1	0	0	2	716.455	3492.12		131985	466	471	Empty	TRUE
MXAKLSBH-Gill	LaBoRo	MS3GM	JL0010-MS3GM_2-A,5_01_4786 (peptides_1_0_0.mzid)	ATP synthase subunit alpha	G3NTD6	gasac27248_07Feb2014klipped_validated_update16May2015_validated.fasta__withdecoy.fasta	59782.5	1	23	28	34	0.00165	0.41	QAVAYR	K	Q	0.772	33.2	34.8	25.6	11.7	32.8					0	1	0	0	2	707.383	1854.12		57401.9	316	321	Empty	TRUE
MXAKLSBH-Gill	LaBoRo	MS3GM	JL0010-MS3GM_2-A,5_01_4786 (peptides_1_0_0.mzid)	ATP synthase subunit alpha	G3NTD6	gasac27248_07Feb2014klipped_validated_update16May2015_validated.fasta__withdecoy.fasta	59782.5	1	23	28	34	0.00165	0.41	QMSLLLR	R	R	0.988	45.2	35.1	30.8	28.2	35.4	29.3	2.42	0.297	0.571	0	1	0	0	2	860.502	5150.29		469463	322	328	Empty	TRUE
MXAKLSBH-Gill	LaBoRo	MS3GM	JL0010-MS3GM_2-A,5_01_4786 (peptides_1_0_0.mzid)	ATP synthase subunit alpha	G3NTD6	gasac27248_07Feb2014klipped_validated_update16May2015_validated.fasta__withdecoy.fasta	59782.5	1	23	28	34	0.00165	0.41	RLTDADAMK	K	Y	0.997	23.5	38.8	25.9	9.36	38.5					0	1	0	0	2	1020.51	2120.86		163857	261	269	Empty	TRUE
MXAKLSBH-Gill	LaBoRo	MS3GM	JL0010-MS3GM_2-A,5_01_4786 (peptides_1_0_0.mzid)	ATP synthase subunit alpha	G3NTD6	gasac27248_07Feb2014klipped_validated_update16May2015_validated.fasta__withdecoy.fasta	59782.5	1	23	28	34	0.00165	0.41	SGCSMGEYFR	Y	D	0.891					34.3	26.5	2.85	0.392	0.4	0	1	0	0	1	1136.45	4559.51		255130	291	300	Empty	TRUE
MXAKLSBH-Gill	LaBoRo	MS3GM	JL0010-MS3GM_2-A,5_01_4786 (peptides_1_0_0.mzid)	ATP synthase subunit alpha	G3NTD6	gasac27248_07Feb2014klipped_validated_update16May2015_validated.fasta__withdecoy.fasta	59782.5	1	23	28	34	0.00165	0.41	STVAQLVK	R	R	0.997	39.2	33.1	32	31.2	62	28.1	1.68	0.263	0.5	0	2	0	0	2	845.509	3162.85		278350	253	260	Empty	TRUE
MXAKLSBH-Gill	LaBoRo	MS3GM	JL0010-MS3GM_2-A,5_01_4786 (peptides_1_0_0.mzid)	ATP synthase subunit alpha	G3NTD6	gasac27248_07Feb2014klipped_validated_update16May2015_validated.fasta__withdecoy.fasta	59782.5	1	23	28	34	0.00165	0.41	TAIAIDTIINQK	K	R	0.997	43.5	35.4	23.8	41	85.7	36.4	4.8	0.486	0.458	0	2	1	0	2	1300.75	5815.96		1465150	218	229	Empty	TRUE
MXAKLSBH-Gill	LaBoRo	MS3GM	JL0010-MS3GM_2-A,5_01_4786 (peptides_1_0_0.mzid)	ATP synthase subunit alpha	G3NTD6	gasac27248_07Feb2014klipped_validated_update16May2015_validated.fasta__withdecoy.fasta	59782.5	1	23	28	34	0.00165	0.41	TGAIVDVPVGLELLGR	R	V	0.997	65.3	33.6	14.5	61.8	104	55.9	8.49	0.503	0.5	0	1	0	0	2	1608.93	7938.58		443662	133	148	Empty	TRUE
MXAKLSBH-Gill	LaBoRo	MS3GM	JL0010-MS3GM_2-A,5_01_4786 (peptides_1_0_0.mzid)	ATP synthase subunit alpha	G3NTD6	gasac27248_07Feb2014klipped_validated_update16May2015_validated.fasta__withdecoy.fasta	59782.5	1	23	28	34	0.00165	0.41	TGTAEVSSILEEK	K	I	0.997	51.9	40.9	19.5	32.9	95.9	40.3	6.15	0.529	0.462	0	2	0	0	2	1363.7	4807.89		995760	45	57	Empty	TRUE
MXAKLSBH-Gill	LaBoRo	MS3GM	JL0010-MS3GM_2-A,5_01_4786 (peptides_1_0_0.mzid)	ATP synthase subunit alpha	G3NTD6	gasac27248_07Feb2014klipped_validated_update16May2015_validated.fasta__withdecoy.fasta	59782.5	1	23	28	34	0.00165	0.41	VDGMISEASDTK	R	L	0.997	47.9	41.4	18.6	46.3	97.2	51.1	7.19	0.601	0.625	0	1	0	0	2	1252.57	2874.85		221056	527	538	Empty	TRUE
MXAKLSBH-Gill	LaBoRo	MS3GM	JL0010-MS3GM_2-A,5_01_4786 (peptides_1_0_0.mzid)	ATP synthase subunit alpha	G3NTD6	gasac27248_07Feb2014klipped_validated_update16May2015_validated.fasta__withdecoy.fasta	59782.5	1	23	28	34	0.00165	0.41	VLSIGDGIAR	R	V	0.997	43.9	36.2	25	27.3	45.2					0	3	0	0	2	1000.58	4449.44		736041	73	82	Empty	TRUE
MXAKLSBH-Gill	LaBoRo	MS3GM	JL0010-MS3GM_2-A,5_01_4786 (peptides_1_0_0.mzid)	ATP synthase subunit alpha	G3NTD6	gasac27248_07Feb2014klipped_validated_update16May2015_validated.fasta__withdecoy.fasta	59782.5	1	23	28	34	0.00165	0.41	VVDALGNAIDGK	R	G	0.997	63.3	38.7	22.4	53.2	83.6	48.7	6.03	0.306	0.583	0	1	0	0	2	1171.63	4138.74		571426	149	160	Empty	TRUE
MXAKLSBH-Gill	LaBoRo	MS3GM	JL0010-MS3GM_2-A,5_01_4786 (peptides_1_0_0.mzid)	Proteasomal ubiquitin receptor ADRM1	G3P819	gasac27248_07Feb2014klipped_validated_update16May2015_validated.fasta__withdecoy.fasta	42485.6	0.95	1	1	1	4.86e-05	0.0218	LFFWMQEPK	R	T	0.997	26.3	41.3	14.1	22.9	43.1					0	1	0	0	2	1225.61	7779.52		111362	105	113	Empty	TRUE
MXAKLSBH-Gill	LaBoRo	MS3GM	JL0010-MS3GM_2-A,5_01_4786 (peptides_1_0_0.mzid)	Flotillin-2a	G3QA40,G3QA41	gasac27248_07Feb2014klipped_validated_update16May2015_validated.fasta__withdecoy.fasta	47103.4	0.967	2	2	2	9.72e-05	0.0472	FLADTK	K	M	0.1	23.5	34.1	26	15.7						0	1	0	0	2	694.377	2332.29		55815.4	206	211	Empty	TRUE
MXAKLSBH-Gill	LaBoRo	MS3GM	JL0010-MS3GM_2-A,5_01_4786 (peptides_1_0_0.mzid)	Flotillin-2a	G3QA40,G3QA41	gasac27248_07Feb2014klipped_validated_update16May2015_validated.fasta__withdecoy.fasta	47103.4	0.967	2	2	2	9.72e-05	0.0472	TALVLEALPMIASK	K	V	0.997	18.3	35.3	13.4	14.2	52.3	31.4	1.6	0.293	0.357	0	1	0	0	2	1456.84	7899.46		179601	357	370	Empty	TRUE
MXAKLSBH-Gill	LaBoRo	MS3GM	JL0010-MS3GM_2-A,5_01_4786 (peptides_1_0_0.mzid)	Myosin 13 heavy chain	G3N9L2	gasac27248_07Feb2014klipped_validated_update16May2015_validated.fasta__withdecoy.fasta	221715	1	56	106	124	0.00602	0.582	AALEQTER	R	S	0.997	56.1	39	49.9	0	55.2	38.9	1.59	0	0.75	0	2	0	0	2	917.469	1873.49		824143	1694	1701	Empty	TRUE	G3PQ45,G3P6J7,G3P6L9,G3PKS5,G3NEV3,G3PQ58,G3NES6,G3NF12
MXAKLSBH-Gill	LaBoRo	MS3GM	JL0010-MS3GM_2-A,5_01_4786 (peptides_1_0_0.mzid)	Myosin 13 heavy chain	G3N9L2	gasac27248_07Feb2014klipped_validated_update16May2015_validated.fasta__withdecoy.fasta	221715	1	56	106	124	0.00602	0.582	AALYLR	P	K	0.772	51.2	29.6	49.7	17.5		30	2.66	0.323	0.667	0	1	0	0	1	706.425	3188.98		114961	13	18	Empty	TRUE
MXAKLSBH-Gill	LaBoRo	MS3GM	JL0010-MS3GM_2-A,5_01_4786 (peptides_1_0_0.mzid)	Myosin 13 heavy chain	G3N9L2	gasac27248_07Feb2014klipped_validated_update16May2015_validated.fasta__withdecoy.fasta	221715	1	56	106	124	0.00602	0.582	ADIAESQVNK	R	L	0.997	59.8	40	32.7	42.3	80	46	2.8	0.283	0.7	0	1	0	0	2	1074.54	2061.44		1156980	1914	1923	Empty	FALSE	G3PQ45,G3PKS5,G3NEV3,G3PQ58,G3NES6,G3N9J8,G3NF12
MXAKLSBH-Gill	LaBoRo	MS3GM	JL0010-MS3GM_2-A,5_01_4786 (peptides_1_0_0.mzid)	Myosin 13 heavy chain	G3N9L2	gasac27248_07Feb2014klipped_validated_update16May2015_validated.fasta__withdecoy.fasta	221715	1	56	106	124	0.00602	0.582	AFEKPKPAK	K	G	0.997	49.6	34.4	13.7	49.6	92	27.1	3.04	0.399	0.5	0	1	1	0	2	1015.59	1738.5		970893	565	573	Empty	TRUE	G3NEV3,G3NES6
MXAKLSBH-Gill	LaBoRo	MS3GM	JL0010-MS3GM_2-A,5_01_4786 (peptides_1_0_0.mzid)	Myosin 13 heavy chain	G3N9L2	gasac27248_07Feb2014klipped_validated_update16May2015_validated.fasta__withdecoy.fasta	221715	1	56	106	124	0.00602	0.582	AGLLGVLEEMR	K	D	0.997	62.7	38.8	24.6	38.6	72.7	47.1	3.15	0.304	0.636	0	2	0	0	2	1187.65	7927.6		556386	771	781	Empty	TRUE
MXAKLSBH-Gill	LaBoRo	MS3GM	JL0010-MS3GM_2-A,5_01_4786 (peptides_1_0_0.mzid)	Myosin 13 heavy chain	G3N9L2	gasac27248_07Feb2014klipped_validated_update16May2015_validated.fasta__withdecoy.fasta	221715	1	56	106	124	0.00602	0.582	AITDAAMMAEELK	K	K	0.997	48.9	42	14	46.2	117	69.4	14.1	0.481	0.769	0	2	1	0	2	1393.67	5847.92		1451110	1762	1774	Empty	FALSE	G3PQ45,G3P6J7,G3P6L9,G3PKS5,G3NBU5,G3NEV3,G3PQ58,G3NES6,G3N9J8,G3NF12
MXAKLSBH-Gill	LaBoRo	MS3GM	JL0010-MS3GM_2-A,5_01_4786 (peptides_1_0_0.mzid)	Myosin 13 heavy chain	G3N9L2	gasac27248_07Feb2014klipped_validated_update16May2015_validated.fasta__withdecoy.fasta	221715	1	56	106	124	0.00602	0.582	AITDAAMMAEELKK	K	E	0.997	56	42.9	27.3	41	91.4	57.4	10.1	0.531	0.607	0	3	0	0	2	1521.77	7298.73		1039100	1762	1775	Empty	FALSE	G3PQ45,G3P6J7,G3P6L9,G3PKS5,G3NBU5,G3NEV3,G3PQ58,G3NES6,G3N9J8,G3NF12
MXAKLSBH-Gill	LaBoRo	MS3GM	JL0010-MS3GM_2-A,5_01_4786 (peptides_1_0_0.mzid)	Myosin 13 heavy chain	G3N9L2	gasac27248_07Feb2014klipped_validated_update16May2015_validated.fasta__withdecoy.fasta	221715	1	56	106	124	0.00602	0.582	AKYETDAIQR	R	T	0.997	21.3	39.7	18.2	21.3	76	27.4	2	0.208	0.4	0	1	1	0	2	1194.61	2149.51		383278	1377	1386	Empty	FALSE	G3N9J8
MXAKLSBH-Gill	LaBoRo	MS3GM	JL0010-MS3GM_2-A,5_01_4786 (peptides_1_0_0.mzid)	Myosin 13 heavy chain	G3N9L2	gasac27248_07Feb2014klipped_validated_update16May2015_validated.fasta__withdecoy.fasta	221715	1	56	106	124	0.00602	0.582	ALCYPR	K	V	0.1	29.8	33.8	17.8	20.9						0	1	0	0	2	722.365	2823.85		219134	399	404	Empty	TRUE	G3P6J7,G3P6L9,G3NEV3,G3NF36,G3NES6,G3PNB9
MXAKLSBH-Gill	LaBoRo	MS3GM	JL0010-MS3GM_2-A,5_01_4786 (peptides_1_0_0.mzid)	Myosin 13 heavy chain	G3N9L2	gasac27248_07Feb2014klipped_validated_update16May2015_validated.fasta__withdecoy.fasta	221715	1	56	106	124	0.00602	0.582	ALQEAHQQTLDDLQAEEDK	K	V	0.997	90.2	46.3	14.6	80.7		84.1	7.38	0.25	0.658	0	1	1	0	2	2182.03	3748.78		722868	1002	1020	Empty	FALSE	G3P6J7,G3P6L9,G3NEV3,G3NF36,G3NES6,G3N9J8,G3NF12
MXAKLSBH-Gill	LaBoRo	MS3GM	JL0010-MS3GM_2-A,5_01_4786 (peptides_1_0_0.mzid)	Myosin 13 heavy chain	G3N9L2	gasac27248_07Feb2014klipped_validated_update16May2015_validated.fasta__withdecoy.fasta	221715	1	56	106	124	0.00602	0.582	ALQEAHQQTLDDLQAEEDKVNTLTK	K	A	0.997	68	46.4	0	66.7		82.4	20.2	0.256	0.5	0	0	2	1	2	2838.41	5462.67		2359540	1002	1026	Empty	FALSE	G3P6J7,G3P6L9,G3NEV3,G3NF36,G3NES6,G3N9J8,G3NF12
MXAKLSBH-Gill	LaBoRo	MS3GM	JL0010-MS3GM_2-A,5_01_4786 (peptides_1_0_0.mzid)	Myosin 13 heavy chain	G3N9L2	gasac27248_07Feb2014klipped_validated_update16May2015_validated.fasta__withdecoy.fasta	221715	1	56	106	124	0.00602	0.582	ANALAANLDK	R	K	0.997	55.4	38.2	29.8	29.6	71.8	39.7	2.35	0.176	0.6	0	2	0	0	2	1000.54	3961.48		1853070	1439	1448	Empty	FALSE	G3N9J8
MXAKLSBH-Gill	LaBoRo	MS3GM	JL0010-MS3GM_2-A,5_01_4786 (peptides_1_0_0.mzid)	Myosin 13 heavy chain	G3N9L2	gasac27248_07Feb2014klipped_validated_update16May2015_validated.fasta__withdecoy.fasta	221715	1	56	106	124	0.00602	0.582	ANALAANLDKK	R	Q	0.997	56.5	36.7	17.4	44	81.6	57.6	5.72	0.542	0.773	0	1	1	0	2	1128.64	2623.62		737152	1439	1449	Empty	FALSE	G3N9J8
MXAKLSBH-Gill	LaBoRo	MS3GM	JL0010-MS3GM_2-A,5_01_4786 (peptides_1_0_0.mzid)	Myosin 13 heavy chain	G3N9L2	gasac27248_07Feb2014klipped_validated_update16May2015_validated.fasta__withdecoy.fasta	221715	1	56	106	124	0.00602	0.582	ANSEVAQWR	K	A	0.997	51.1	39.7	22.6	31.8	84.6	43.3	3.02	0.0831	0.722	0	1	0	0	2	1060.52	2932.95		417797	1368	1376	Empty	FALSE	G3PQ45,G3P6J7,G3P6L9,G3NBU5,G3NEV3,G3PQ58,G3NES6,G3N9J8
MXAKLSBH-Gill	LaBoRo	MS3GM	JL0010-MS3GM_2-A,5_01_4786 (peptides_1_0_0.mzid)	Myosin 13 heavy chain	G3N9L2	gasac27248_07Feb2014klipped_validated_update16May2015_validated.fasta__withdecoy.fasta	221715	1	56	106	124	0.00602	0.582	ATVETLCGK	K	T	0.997	66.4	37.8	26	48	67.1	30.3	2.12	0.389	0.444	0	2	0	0	2	921.471	2793.73		698668	60	68	Empty	TRUE
MXAKLSBH-Gill	LaBoRo	MS3GM	JL0010-MS3GM_2-A,5_01_4786 (peptides_1_0_0.mzid)	Myosin 13 heavy chain	G3N9L2	gasac27248_07Feb2014klipped_validated_update16May2015_validated.fasta__withdecoy.fasta	221715	1	56	106	124	0.00602	0.582	CEGLIK	R	A	0.844	17.4	36.9	18.8	0	48	24.6	1.74	0.126	0.5	0	2	0	0	2	662.354	2561.58		117095	909	914	Empty	FALSE	G3PQ45,G3P6J7,G3P6L9,G3NBU5,G3NEV3,G3NF36,G3PQ58,G3NES6,G3N9J8,G3NF12
MXAKLSBH-Gill	LaBoRo	MS3GM	JL0010-MS3GM_2-A,5_01_4786 (peptides_1_0_0.mzid)	Myosin 13 heavy chain	G3N9L2	gasac27248_07Feb2014klipped_validated_update16May2015_validated.fasta__withdecoy.fasta	221715	1	56	106	124	0.00602	0.582	DAQLHLDDAIR	K	G	0.997	67.7	40.6	21.3	25.2	96.5	53.7	6.55	0.205	0.773	0	2	1	0	2	1266.64	4268.38		2091920	1656	1666	Empty	TRUE
MXAKLSBH-Gill	LaBoRo	MS3GM	JL0010-MS3GM_2-A,5_01_4786 (peptides_1_0_0.mzid)	Myosin 13 heavy chain	G3N9L2	gasac27248_07Feb2014klipped_validated_update16May2015_validated.fasta__withdecoy.fasta	221715	1	56	106	124	0.00602	0.582	DEEIEQIK	K	R	0.997	43.1	39.1	30	15.7	67.5	34.8	1.09	0.187	0.625	0	2	0	0	2	1003.49	2892.83		978569	1584	1591	Empty	FALSE	G3N9J8
MXAKLSBH-Gill	LaBoRo	MS3GM	JL0010-MS3GM_2-A,5_01_4786 (peptides_1_0_0.mzid)	Myosin 13 heavy chain	G3N9L2	gasac27248_07Feb2014klipped_validated_update16May2015_validated.fasta__withdecoy.fasta	221715	1	56	106	124	0.00602	0.582	DEEIEQIKR	K	N	0.997	51.5	40	26.4	36.4	87.9	39.1	3.1	0.332	0.667	0	2	0	0	2	1159.6	2480.64		789612	1584	1592	Empty	FALSE	G3N9J8
MXAKLSBH-Gill	LaBoRo	MS3GM	JL0010-MS3GM_2-A,5_01_4786 (peptides_1_0_0.mzid)	Myosin 13 heavy chain	G3N9L2	gasac27248_07Feb2014klipped_validated_update16May2015_validated.fasta__withdecoy.fasta	221715	1	56	106	124	0.00602	0.582	DFETSQLLSK	K	I	0.997	37.8	40.3	15.8	37.8	80.7	35.4	4.62	0.469	0.55	1	2	0	0	2	1167.59	4789.13		1010590	1088	1097	Empty	TRUE
MXAKLSBH-Gill	LaBoRo	MS3GM	JL0010-MS3GM_2-A,5_01_4786 (peptides_1_0_0.mzid)	Myosin 13 heavy chain	G3N9L2	gasac27248_07Feb2014klipped_validated_update16May2015_validated.fasta__withdecoy.fasta	221715	1	56	106	124	0.00602	0.582	DIDDLELTLAK	K	V	0.997	55.5	39.4	20.2	45.9	81.7	43.1	5.31	0.515	0.591	2	1	0	0	2	1245.66	6535.02		1292370	957	967	Empty	FALSE	G3PQ45,G3P6J7,G3P6L9,G3PKS5,G3NBU5,G3NEV3,G3NF36,G3PQ58,G3NES6,G3N9J8,G3NF12
MXAKLSBH-Gill	LaBoRo	MS3GM	JL0010-MS3GM_2-A,5_01_4786 (peptides_1_0_0.mzid)	Myosin 13 heavy chain	G3N9L2	gasac27248_07Feb2014klipped_validated_update16May2015_validated.fasta__withdecoy.fasta	221715	1	56	106	124	0.00602	0.582	DLEESTLQHEATAAALR	R	K	0.997	55.6	43.7	19.1	51.1	113	71.8	8.57	0.432	0.588	0	2	3	0	2	1854.92	5074.29		7959350	1181	1197	Empty	FALSE	G3P6J7,G3P6L9,G3N9J8
MXAKLSBH-Gill	LaBoRo	MS3GM	JL0010-MS3GM_2-A,5_01_4786 (peptides_1_0_0.mzid)	Myosin 13 heavy chain	G3N9L2	gasac27248_07Feb2014klipped_validated_update16May2015_validated.fasta__withdecoy.fasta	221715	1	56	106	124	0.00602	0.582	DLEESTLQHEATAAALRK	R	K	0.997	71	43.1	0	71		47.5	9.29	0.52	0.444	0	0	0	1	2	1983.01	4580.69		257968	1181	1198	Empty	FALSE	G3P6J7,G3P6L9,G3N9J8
MXAKLSBH-Gill	LaBoRo	MS3GM	JL0010-MS3GM_2-A,5_01_4786 (peptides_1_0_0.mzid)	Myosin 13 heavy chain	G3N9L2	gasac27248_07Feb2014klipped_validated_update16May2015_validated.fasta__withdecoy.fasta	221715	1	56	106	124	0.00602	0.582	DNGVLEGIR	R	I	0.986					40.6					0	1	0	0	2	972.511	4818.72		906405	0	0	Empty	FALSE	G3P6J7,G3P6L9,G3Q6K2,G3Q639,G3PQ58,G3NRR7,G3PQ45,G3PQ56,G3NBU5,G3NES6,G3PNB9,G3N9J8
MXAKLSBH-Gill	LaBoRo	MS3GM	JL0010-MS3GM_2-A,5_01_4786 (peptides_1_0_0.mzid)	Myosin 13 heavy chain	G3N9L2	gasac27248_07Feb2014klipped_validated_update16May2015_validated.fasta__withdecoy.fasta	221715	1	56	106	124	0.00602	0.582	DNQSILITGESGAGK	R	T	0.997	45.5	41.7	24.6	32.5	86.3	49.7	7.4	0.324	0.5	0	2	0	0	2	1489.75	3827.48		488069	171	185	Empty	TRUE
MXAKLSBH-Gill	LaBoRo	MS3GM	JL0010-MS3GM_2-A,5_01_4786 (peptides_1_0_0.mzid)	Myosin 13 heavy chain	G3N9L2	gasac27248_07Feb2014klipped_validated_update16May2015_validated.fasta__withdecoy.fasta	221715	1	56	106	124	0.00602	0.582	DPLNDSVVQLYQK	K	S	0.997	4.49	42.3	0	4.49	50.7	29.7	2.89	0.236	0.346	0	1	0	0	2	1518.78	5605.89		111166	602	614	Empty	FALSE	G3P6L9,G3N9J8
MXAKLSBH-Gill	LaBoRo	MS3GM	JL0010-MS3GM_2-A,5_01_4786 (peptides_1_0_0.mzid)	Myosin 13 heavy chain	G3N9L2	gasac27248_07Feb2014klipped_validated_update16May2015_validated.fasta__withdecoy.fasta	221715	1	56	106	124	0.00602	0.582	DTEIFPMNPPK	K	Y	0.997	20.1	41.7	18	16.1	69.1	34.6	3.47	0.11	0.455	0	1	0	0	2	1288.62	5376.23		323363	74	84	Empty	FALSE	G3N9J8
MXAKLSBH-Gill	LaBoRo	MS3GM	JL0010-MS3GM_2-A,5_01_4786 (peptides_1_0_0.mzid)	Myosin 13 heavy chain	G3N9L2	gasac27248_07Feb2014klipped_validated_update16May2015_validated.fasta__withdecoy.fasta	221715	1	56	106	124	0.00602	0.582	DTEIFPMNPPKYDK	K	I	0.997	64.4	43.9	23	60.6	90.5	44.2	6.85	0.391	0.464	0	0	1	0	2	1694.81	5155.59		407038	74	87	Empty	FALSE	G3N9J8
MXAKLSBH-Gill	LaBoRo	MS3GM	JL0010-MS3GM_2-A,5_01_4786 (peptides_1_0_0.mzid)	Myosin 13 heavy chain	G3N9L2	gasac27248_07Feb2014klipped_validated_update16May2015_validated.fasta__withdecoy.fasta	221715	1	56	106	124	0.00602	0.582	EAEFQK	R	L	0.324	13	37.2	19.5	0	39.9					0	1	0	0	2	751.362	1844.38		751835	1172	1177	Empty	FALSE	G3PQ45,G3P6J7,G3P6L9,G3NBU5,G3NEV3,G3NF36,G3PQ58,G3NES6,G3N9J8,G3NF12
MXAKLSBH-Gill	LaBoRo	MS3GM	JL0010-MS3GM_2-A,5_01_4786 (peptides_1_0_0.mzid)	Myosin 13 heavy chain	G3N9L2	gasac27248_07Feb2014klipped_validated_update16May2015_validated.fasta__withdecoy.fasta	221715	1	56	106	124	0.00602	0.582	EALVSQLTR	K	G	0.997	52	36.3	26.7	41.7	78.2	39.3	2.92	0.178	0.667	0	3	0	0	2	1016.57	4106.29		1363300	1299	1307	Empty	TRUE	G3P6J7,G3NEV3,G3NF36,G3NES6,G3NF12
MXAKLSBH-Gill	LaBoRo	MS3GM	JL0010-MS3GM_2-A,5_01_4786 (peptides_1_0_0.mzid)	Myosin 13 heavy chain	G3N9L2	gasac27248_07Feb2014klipped_validated_update16May2015_validated.fasta__withdecoy.fasta	221715	1	56	106	124	0.00602	0.582	EEQAEPDGTEVADK	R	I	0.997	44.7	42.9	14.2	21.6	99.6	46.4	3.89	0.168	0.464	0	1	0	0	2	1517.66	2095.13		452172	371	384	Empty	FALSE	G3PNB9,G3N9J8
MXAKLSBH-Gill	LaBoRo	MS3GM	JL0010-MS3GM_2-A,5_01_4786 (peptides_1_0_0.mzid)	Myosin 13 heavy chain	G3N9L2	gasac27248_07Feb2014klipped_validated_update16May2015_validated.fasta__withdecoy.fasta	221715	1	56	106	124	0.00602	0.582	ELEEISER	R	L	0.997	47	39.2	47.6	0	43.9					0	2	0	0	2	1047.5	3663.74		913343	1146	1153	Empty	FALSE	G3PQ45,G3P6J7,G3P6L9,G3NBU5,G3NEV3,G3NF36,G3PQ58,G3NES6,G3N9J8,G3NF12
MXAKLSBH-Gill	LaBoRo	MS3GM	JL0010-MS3GM_2-A,5_01_4786 (peptides_1_0_0.mzid)	Myosin 13 heavy chain	G3N9L2	gasac27248_07Feb2014klipped_validated_update16May2015_validated.fasta__withdecoy.fasta	221715	1	56	106	124	0.00602	0.582	ELESEVEAEQR	R	R	0.997	66.6	41.7	19.6	0	88.1	44	3.82	0.00227	0.591	0	1	1	0	2	1318.61	2762.93		887644	1825	1835	Empty	TRUE
MXAKLSBH-Gill	LaBoRo	MS3GM	JL0010-MS3GM_2-A,5_01_4786 (peptides_1_0_0.mzid)	Myosin 13 heavy chain	G3N9L2	gasac27248_07Feb2014klipped_validated_update16May2015_validated.fasta__withdecoy.fasta	221715	1	56	106	124	0.00602	0.582	ELTYQTEEDK	K	K	0.997	25.4	41.5	16.4	12.5	77.3	34.2	1.96	0.272	0.5	0	1	0	0	2	1255.57	2461.09		196555	1853	1862	Empty	TRUE	G3P6J7,G3NBU5,G3NEV3,G3NES6,G3NF12
MXAKLSBH-Gill	LaBoRo	MS3GM	JL0010-MS3GM_2-A,5_01_4786 (peptides_1_0_0.mzid)	Myosin 13 heavy chain	G3N9L2	gasac27248_07Feb2014klipped_validated_update16May2015_validated.fasta__withdecoy.fasta	221715	1	56	106	124	0.00602	0.582	ELTYQTEEDKK	K	N	0.997	54.1	42.1	16	27.6	78.4	50.2	6.7	0.347	0.727	0	2	1	0	2	1383.66	2158.34		2053420	1853	1863	Empty	TRUE	G3P6J7,G3NBU5,G3NEV3,G3NES6,G3NF12
MXAKLSBH-Gill	LaBoRo	MS3GM	JL0010-MS3GM_2-A,5_01_4786 (peptides_1_0_0.mzid)	Myosin 13 heavy chain	G3N9L2	gasac27248_07Feb2014klipped_validated_update16May2015_validated.fasta__withdecoy.fasta	221715	1	56	106	124	0.00602	0.582	EMAQMK	K	E	0.772	20	35.9	14.3	12.4	42.6					0	1	0	0	2	737.332	1854.08		73919.4	852	857	Empty	FALSE	G3N9J8
MXAKLSBH-Gill	LaBoRo	MS3GM	JL0010-MS3GM_2-A,5_01_4786 (peptides_1_0_0.mzid)	Myosin 13 heavy chain	G3N9L2	gasac27248_07Feb2014klipped_validated_update16May2015_validated.fasta__withdecoy.fasta	221715	1	56	106	124	0.00602	0.582	EQDTSSHLER	K	M	0.997	61.3	40.9	21.2	53.3	82.6	45.3	3.96	0.583	0.7	0	2	2	0	2	1201.54	1746.81		1467990	1776	1785	Empty	FALSE	G3PKS5,G3N9J8,G3NF12
MXAKLSBH-Gill	LaBoRo	MS3GM	JL0010-MS3GM_2-A,5_01_4786 (peptides_1_0_0.mzid)	Myosin 13 heavy chain	G3N9L2	gasac27248_07Feb2014klipped_validated_update16May2015_validated.fasta__withdecoy.fasta	221715	1	56	106	124	0.00602	0.582	EQVAMVER	K	R	0.997	33.2	38.8	23.3	8.09	43.9					0	2	0	0	2	961.477	2975.86		1448620	1673	1680	Empty	FALSE	G3P6J7,G3P6L9,G3N9J8
MXAKLSBH-Gill	LaBoRo	MS3GM	JL0010-MS3GM_2-A,5_01_4786 (peptides_1_0_0.mzid)	Myosin 13 heavy chain	G3N9L2	gasac27248_07Feb2014klipped_validated_update16May2015_validated.fasta__withdecoy.fasta	221715	1	56	106	124	0.00602	0.582	EQYEEEQEAK	R	A	0.997	51.8	40.7	16	49.8	88.8	38.6	3.05	0.181	0.6	0	1	0	0	2	1282.54	1826.05		739532	1349	1358	Empty	FALSE	G3PQ45,G3NBU5,G3PQ58,G3PNB9,G3N9J8
MXAKLSBH-Gill	LaBoRo	MS3GM	JL0010-MS3GM_2-A,5_01_4786 (peptides_1_0_0.mzid)	Myosin 13 heavy chain	G3N9L2	gasac27248_07Feb2014klipped_validated_update16May2015_validated.fasta__withdecoy.fasta	221715	1	56	106	124	0.00602	0.582	FVTEPAEMYLK	Y	G	0.997					39.6	29	1.96	0.238	0.364	0	1	0	0	1	1327.66	5487.06		502262	39	49	Empty	TRUE
MXAKLSBH-Gill	LaBoRo	MS3GM	JL0010-MS3GM_2-A,5_01_4786 (peptides_1_0_0.mzid)	Myosin 13 heavy chain	G3N9L2	gasac27248_07Feb2014klipped_validated_update16May2015_validated.fasta__withdecoy.fasta	221715	1	56	106	124	0.00602	0.582	GGSFQTVSALFR	K	E	0.997	61.3	40.3	13.9	57	112	38.2	6.05	0.534	0.5	0	3	1	0	2	1269.66	6808.02		1391250	645	656	Empty	FALSE	G3P6J7,G3P6L9,G3N9J8
MXAKLSBH-Gill	LaBoRo	MS3GM	JL0010-MS3GM_2-A,5_01_4786 (peptides_1_0_0.mzid)	Myosin 13 heavy chain	G3N9L2	gasac27248_07Feb2014klipped_validated_update16May2015_validated.fasta__withdecoy.fasta	221715	1	56	106	124	0.00602	0.582	GSLEDQIIAANPLLEAYGNAK	Q	T	0.997	75.7	43.3	14.7	75.7		78.6	17.6	0.359	0.548	0	1	1	0	1	2187.13	7939.9		945496	215	235	Empty	FALSE	G3P6J7,G3P6L9,G3NEV3,G3NF36,G3NES6,G3N9J8
MXAKLSBH-Gill	LaBoRo	MS3GM	JL0010-MS3GM_2-A,5_01_4786 (peptides_1_0_0.mzid)	Myosin 13 heavy chain	G3N9L2	gasac27248_07Feb2014klipped_validated_update16May2015_validated.fasta__withdecoy.fasta	221715	1	56	106	124	0.00602	0.582	HDCDLLR	R	E	0.988	42.7	37.8	34.1	14.9	65.3	34.1	3.64	0.343	0.786	0	5	0	0	2	871.409	2816.55		2557710	1342	1348	Empty	FALSE	G3PQ45,G3P6J7,G3P6L9,G3PKS5,G3NBU5,G3NEV3,G3NF36,G3PQ58,G3NES6,G3N9J8,G3NF12
MXAKLSBH-Gill	LaBoRo	MS3GM	JL0010-MS3GM_2-A,5_01_4786 (peptides_1_0_0.mzid)	Myosin 13 heavy chain	G3N9L2	gasac27248_07Feb2014klipped_validated_update16May2015_validated.fasta__withdecoy.fasta	221715	1	56	106	124	0.00602	0.582	HIEEEVK	R	A	0.988	43	37.5	35	0	58.2	33.2	1.96	0.111	0.786	0	2	0	0	2	883.452	2112.77		2110670	1322	1328	Empty	FALSE	G3P6J7,G3P6L9,G3N9J8
MXAKLSBH-Gill	LaBoRo	MS3GM	JL0010-MS3GM_2-A,5_01_4786 (peptides_1_0_0.mzid)	Myosin 13 heavy chain	G3N9L2	gasac27248_07Feb2014klipped_validated_update16May2015_validated.fasta__withdecoy.fasta	221715	1	56	106	124	0.00602	0.582	HLNDLSVQK	R	A	0.997	54.1	37.2	28.3	41.2	77	42.9	5.96	0.0793	0.778	0	2	0	0	2	1053.57	2786.78		1873950	1273	1281	Empty	TRUE
MXAKLSBH-Gill	LaBoRo	MS3GM	JL0010-MS3GM_2-A,5_01_4786 (peptides_1_0_0.mzid)	Myosin 13 heavy chain	G3N9L2	gasac27248_07Feb2014klipped_validated_update16May2015_validated.fasta__withdecoy.fasta	221715	1	56	106	124	0.00602	0.582	IAYLMGLNSADVLK	K	A	0.997	68	39	15.1	56.9	101	61.8	10.4	0.325	0.643	0	2	0	0	2	1507.82	7421.75		664352	385	398	Empty	TRUE
MXAKLSBH-Gill	LaBoRo	MS3GM	JL0010-MS3GM_2-A,5_01_4786 (peptides_1_0_0.mzid)	Myosin 13 heavy chain	G3N9L2	gasac27248_07Feb2014klipped_validated_update16May2015_validated.fasta__withdecoy.fasta	221715	1	56	106	124	0.00602	0.582	IEAPPHIFSISDNAYQFMLTDR	R	D	0.997	37.6	46.7	0	37.6	89.9	46.8	3.44	0.259	0.364	0	0	1	0	2	2565.24	7874.4		183514	149	170	Empty	TRUE	G3P6J7,G3P6L9
MXAKLSBH-Gill	LaBoRo	MS3GM	JL0010-MS3GM_2-A,5_01_4786 (peptides_1_0_0.mzid)	Myosin 13 heavy chain	G3N9L2	gasac27248_07Feb2014klipped_validated_update16May2015_validated.fasta__withdecoy.fasta	221715	1	56	106	124	0.00602	0.582	IEAQNTPFDAK	R	T	0.997	64.4	41	21.1	50.5	47.3	47.8	4.72	0.0816	0.636	0	2	0	0	2	1233.61	3250.6		1160200	25	35	Empty	FALSE	G3N9J8
MXAKLSBH-Gill	LaBoRo	MS3GM	JL0010-MS3GM_2-A,5_01_4786 (peptides_1_0_0.mzid)	Myosin 13 heavy chain	G3N9L2	gasac27248_07Feb2014klipped_validated_update16May2015_validated.fasta__withdecoy.fasta	221715	1	56	106	124	0.00602	0.582	IEAQNTPFDAKTAYFVTEPAEMYLK	R	G	0.997	46.9	47.3	13.1	29.3	39	38.2	4.09	0.00262	0.22	0	0	4	0	2	2891.42	7695.99		1323680	25	49	Empty	TRUE
MXAKLSBH-Gill	LaBoRo	MS3GM	JL0010-MS3GM_2-A,5_01_4786 (peptides_1_0_0.mzid)	Myosin 13 heavy chain	G3N9L2	gasac27248_07Feb2014klipped_validated_update16May2015_validated.fasta__withdecoy.fasta	221715	1	56	106	124	0.00602	0.582	IEDEQTLGIQLQK	K	K	0.997	71.6	40.8	0	69	104	62.2	10	0.132	0.692	0	3	1	0	2	1514.81	4796.17		1019680	1098	1110	Empty	TRUE
MXAKLSBH-Gill	LaBoRo	MS3GM	JL0010-MS3GM_2-A,5_01_4786 (peptides_1_0_0.mzid)	Myosin 13 heavy chain	G3N9L2	gasac27248_07Feb2014klipped_validated_update16May2015_validated.fasta__withdecoy.fasta	221715	1	56	106	124	0.00602	0.582	IEELEEEIEAER	R	A	0.997	78.7	42.9	31	0	101	59.5	4.31	0	0.708	0	1	1	0	2	1488.71	5003.15		1394100	1119	1130	Empty	TRUE	G3P6J7,G3P6L9,G3NBU5,G3NEV3,G3NF36,G3PQ58,G3NES6,G3NF12
MXAKLSBH-Gill	LaBoRo	MS3GM	JL0010-MS3GM_2-A,5_01_4786 (peptides_1_0_0.mzid)	Myosin 13 heavy chain	G3N9L2	gasac27248_07Feb2014klipped_validated_update16May2015_validated.fasta__withdecoy.fasta	221715	1	56	106	124	0.00602	0.582	IHFGTTGK	R	L	0.348	15.9	38.7	17.2	15.9						0	1	0	0	2	860.463	2374.57		178797	251	258	Empty	FALSE	G3P6J7,G3NEV3,G3NF36,G3N9J8
MXAKLSBH-Gill	LaBoRo	MS3GM	JL0010-MS3GM_2-A,5_01_4786 (peptides_1_0_0.mzid)	Myosin 13 heavy chain	G3N9L2	gasac27248_07Feb2014klipped_validated_update16May2015_validated.fasta__withdecoy.fasta	221715	1	56	106	124	0.00602	0.582	IKELQAR	K	I	0.968	37.2	33.5	25.6	0	43.8					0	2	0	0	2	857.52	1900.09		420059	1112	1118	Empty	TRUE	G3P6J7,G3P6L9,G3NEV3,G3NF36,G3NES6,G3PNB9,G3NF12
MXAKLSBH-Gill	LaBoRo	MS3GM	JL0010-MS3GM_2-A,5_01_4786 (peptides_1_0_0.mzid)	Myosin 13 heavy chain	G3N9L2	gasac27248_07Feb2014klipped_validated_update16May2015_validated.fasta__withdecoy.fasta	221715	1	56	106	124	0.00602	0.582	IKPLLK	K	S	0.1	26.2	25	34	0						0	1	0	0	2	711.513	2617.82		157120	840	845	Empty	FALSE	G3P6J7,G3P6L9,G3ND82,G3PKS5,G3ND88,G3NBU5,G3ND86,G3NEV3,G3NF36,G3NES6,G3N9J8,G3NF12
MXAKLSBH-Gill	LaBoRo	MS3GM	JL0010-MS3GM_2-A,5_01_4786 (peptides_1_0_0.mzid)	Myosin 13 heavy chain	G3N9L2	gasac27248_07Feb2014klipped_validated_update16May2015_validated.fasta__withdecoy.fasta	221715	1	56	106	124	0.00602	0.582	ILYGDFK	R	Q	0.988	30.7	36.5	31.7	15.9	48.7	27.8	1.04	0.263	0.5	0	1	0	0	2	855.461	4177.34		333559	717	723	Empty	FALSE	G3PQ45,G3PQ58,G3PNB9,G3N9J8
MXAKLSBH-Gill	LaBoRo	MS3GM	JL0010-MS3GM_2-A,5_01_4786 (peptides_1_0_0.mzid)	Myosin 13 heavy chain	G3N9L2	gasac27248_07Feb2014klipped_validated_update16May2015_validated.fasta__withdecoy.fasta	221715	1	56	106	124	0.00602	0.582	IQGSLEDQIIAANPLLEAYGNAK	K	T	0.997	48.3	43.6	0	48.3	114	82.4	17.3	0.392	0.5	0	1	1	0	2	2428.27	7959.8		976669	213	235	Empty	TRUE	G3P6L9
MXAKLSBH-Gill	LaBoRo	MS3GM	JL0010-MS3GM_2-A,5_01_4786 (peptides_1_0_0.mzid)	Myosin 13 heavy chain	G3N9L2	gasac27248_07Feb2014klipped_validated_update16May2015_validated.fasta__withdecoy.fasta	221715	1	56	106	124	0.00602	0.582	IQLEAK	K	L	0.772	41.1	37.3	39.4	0	35.6					1	1	0	0	2	701.419	2407.42		664551	917	922	Empty	FALSE	G3PQ45,G3P6J7,G3P6L9,G3NBU5,G3NEV3,G3NF36,G3PQ58,G3NES6,G3N9J8,G3NF12
MXAKLSBH-Gill	LaBoRo	MS3GM	JL0010-MS3GM_2-A,5_01_4786 (peptides_1_0_0.mzid)	Myosin 13 heavy chain	G3N9L2	gasac27248_07Feb2014klipped_validated_update16May2015_validated.fasta__withdecoy.fasta	221715	1	56	106	124	0.00602	0.582	IQLELTQVK	R	S	0.997	64.5	32.1	34.2	41.6	61.8	39.2	1.52	0.158	0.667	0	3	0	0	2	1071.64	4967.81		1890100	1565	1573	Empty	FALSE	G3N9J8
MXAKLSBH-Gill	LaBoRo	MS3GM	JL0010-MS3GM_2-A,5_01_4786 (peptides_1_0_0.mzid)	Myosin 13 heavy chain	G3N9L2	gasac27248_07Feb2014klipped_validated_update16May2015_validated.fasta__withdecoy.fasta	221715	1	56	106	124	0.00602	0.582	KAITDAAMMAEELK	K	K	0.997					68.4					0	0	1	0	2	1521.77	5058.52		1883660	1761	1774	Empty	FALSE	G3PQ45,G3P6J7,G3P6L9,G3PKS5,G3NBU5,G3NEV3,G3PQ58,G3NES6,G3N9J8,G3NF12
MXAKLSBH-Gill	LaBoRo	MS3GM	JL0010-MS3GM_2-A,5_01_4786 (peptides_1_0_0.mzid)	Myosin 13 heavy chain	G3N9L2	gasac27248_07Feb2014klipped_validated_update16May2015_validated.fasta__withdecoy.fasta	221715	1	56	106	124	0.00602	0.582	KAITDAAMMAEELKK	K	E	0.997					102	51.2	11	0.658	0.6	0	0	1	0	2	1649.86	4450.94		979761	1761	1775	Empty	FALSE	G3PQ45,G3P6J7,G3P6L9,G3PKS5,G3NBU5,G3NEV3,G3PQ58,G3NES6,G3N9J8,G3NF12
MXAKLSBH-Gill	LaBoRo	MS3GM	JL0010-MS3GM_2-A,5_01_4786 (peptides_1_0_0.mzid)	Myosin 13 heavy chain	G3N9L2	gasac27248_07Feb2014klipped_validated_update16May2015_validated.fasta__withdecoy.fasta	221715	1	56	106	124	0.00602	0.582	KDFETSQLLSK	K	I	0.997	33.5	39.5	20.2	24.8	64.7	38.4	6.23	0.401	0.591	0	1	0	0	2	1295.68	3724.8		265215	1087	1097	Empty	TRUE
MXAKLSBH-Gill	LaBoRo	MS3GM	JL0010-MS3GM_2-A,5_01_4786 (peptides_1_0_0.mzid)	Myosin 13 heavy chain	G3N9L2	gasac27248_07Feb2014klipped_validated_update16May2015_validated.fasta__withdecoy.fasta	221715	1	56	106	124	0.00602	0.582	KDIDDLELTLAK	K	V	0.997	40.8	38.9	19.6	29.9	83.6	37.8	7.19	0.421	0.542	0	1	1	0	2	1373.75	5218.84		651756	956	967	Empty	FALSE	G3PQ45,G3P6J7,G3P6L9,G3PKS5,G3NBU5,G3NEV3,G3NF36,G3PQ58,G3NES6,G3N9J8,G3NF12
MXAKLSBH-Gill	LaBoRo	MS3GM	JL0010-MS3GM_2-A,5_01_4786 (peptides_1_0_0.mzid)	Myosin 13 heavy chain	G3N9L2	gasac27248_07Feb2014klipped_validated_update16May2015_validated.fasta__withdecoy.fasta	221715	1	56	106	124	0.00602	0.582	KEQDTSSHLER	K	M	0.997	74.6	41.5	20.7	62.9	99.1	39	7.02	0.495	0.545	0	1	1	0	2	1329.64	1696.01		562627	1775	1785	Empty	FALSE	G3PKS5,G3N9J8,G3NF12
MXAKLSBH-Gill	LaBoRo	MS3GM	JL0010-MS3GM_2-A,5_01_4786 (peptides_1_0_0.mzid)	Myosin 13 heavy chain	G3N9L2	gasac27248_07Feb2014klipped_validated_update16May2015_validated.fasta__withdecoy.fasta	221715	1	56	106	124	0.00602	0.582	KGGSFQTVSALFR	K	E	0.997	37.3	39	18.5	32.5	100	37.9	3.62	0.467	0.5	0	1	2	0	2	1397.75	5868.21		1557370	644	656	Empty	FALSE	G3P6J7,G3P6L9,G3N9J8
MXAKLSBH-Gill	LaBoRo	MS3GM	JL0010-MS3GM_2-A,5_01_4786 (peptides_1_0_0.mzid)	Myosin 13 heavy chain	G3N9L2	gasac27248_07Feb2014klipped_validated_update16May2015_validated.fasta__withdecoy.fasta	221715	1	56	106	124	0.00602	0.582	KKDFETSQLLSK	K	I	0.997					87	32.1	5.52	0.358	0.542	0	1	1	0	2	1423.78	3160.69		802362	1086	1097	Empty	TRUE
MXAKLSBH-Gill	LaBoRo	MS3GM	JL0010-MS3GM_2-A,5_01_4786 (peptides_1_0_0.mzid)	Myosin 13 heavy chain	G3N9L2	gasac27248_07Feb2014klipped_validated_update16May2015_validated.fasta__withdecoy.fasta	221715	1	56	106	124	0.00602	0.582	KLEDECSELK	R	K	0.997	32.7	41	22.1	21.5	59.4	40.3	4.11	0.496	0.65	0	1	0	0	2	1193.57	2912.56		431155	946	955	Empty	FALSE	G3PQ45,G3P6J7,G3P6L9,G3NBU5,G3NEV3,G3NF36,G3NES6,G3N9J8,G3NF12
MXAKLSBH-Gill	LaBoRo	MS3GM	JL0010-MS3GM_2-A,5_01_4786 (peptides_1_0_0.mzid)	Myosin 13 heavy chain	G3N9L2	gasac27248_07Feb2014klipped_validated_update16May2015_validated.fasta__withdecoy.fasta	221715	1	56	106	124	0.00602	0.582	KLEDECSELKK	R	D	0.997					103	48.2	8.72	0.6	0.727	0	1	2	0	2	1321.67	2542.2		658001	946	956	Empty	FALSE	G3PQ45,G3P6J7,G3P6L9,G3NBU5,G3NEV3,G3NF36,G3NES6,G3N9J8,G3NF12
MXAKLSBH-Gill	LaBoRo	MS3GM	JL0010-MS3GM_2-A,5_01_4786 (peptides_1_0_0.mzid)	Myosin 13 heavy chain	G3N9L2	gasac27248_07Feb2014klipped_validated_update16May2015_validated.fasta__withdecoy.fasta	221715	1	56	106	124	0.00602	0.582	KLEGDLK	R	L	0.968	24.4	37.3	24.6	12.3	46.4					1	2	0	0	2	802.467	2800.77		709453	1058	1064	Empty	FALSE	G3PQ45,G3P6J7,G3P6L9,G3NBU5,G3NEV3,G3NF36,G3PQ58,G3NES6,G3N9J8,G3NF12
MXAKLSBH-Gill	LaBoRo	MS3GM	JL0010-MS3GM_2-A,5_01_4786 (peptides_1_0_0.mzid)	Myosin 13 heavy chain	G3N9L2	gasac27248_07Feb2014klipped_validated_update16May2015_validated.fasta__withdecoy.fasta	221715	1	56	106	124	0.00602	0.582	KMEADLVQVQGEVEDSVQEAR	K	N	0.997	41.5	45.6	13.6	41.5	105	54	8.24	0.287	0.405	0	0	1	0	2	2360.14	6104.73		161651	1733	1753	Empty	TRUE
MXAKLSBH-Gill	LaBoRo	MS3GM	JL0010-MS3GM_2-A,5_01_4786 (peptides_1_0_0.mzid)	Myosin 13 heavy chain	G3N9L2	gasac27248_07Feb2014klipped_validated_update16May2015_validated.fasta__withdecoy.fasta	221715	1	56	106	124	0.00602	0.582	KMEGDLNEMEIQLSHANR	K	Q	0.997	9.64	45.9	13.4	8.12	78.1	24.2	1.8	0.062	0.278	0	0	1	0	2	2115	5033.29		1060680	1621	1638	Empty	FALSE	G3P6J7,G3P6L9,G3NEV3,G3NF36,G3NES6,G3N9J8,G3NF12
MXAKLSBH-Gill	LaBoRo	MS3GM	JL0010-MS3GM_2-A,5_01_4786 (peptides_1_0_0.mzid)	Myosin 13 heavy chain	G3N9L2	gasac27248_07Feb2014klipped_validated_update16May2015_validated.fasta__withdecoy.fasta	221715	1	56	106	124	0.00602	0.582	KQADSVAELGEQIDNLQR	K	V	0.997	101	43.8	22.1	73.2	109	79.2	9.1	0.106	0.694	0	0	1	0	2	2014.02	5613.83		518976	1199	1216	Empty	FALSE	G3PQ45,G3P6J7,G3P6L9,G3NEV3,G3NF36,G3PQ58,G3NES6,G3N9J8,G3NF12
MXAKLSBH-Gill	LaBoRo	MS3GM	JL0010-MS3GM_2-A,5_01_4786 (peptides_1_0_0.mzid)	Myosin 13 heavy chain	G3N9L2	gasac27248_07Feb2014klipped_validated_update16May2015_validated.fasta__withdecoy.fasta	221715	1	56	106	124	0.00602	0.582	KVAEQELVDASER	R	V	0.997	40.9	41.3	16.3	35.9	86.9	39.7	4.38	0.547	0.5	0	1	0	0	2	1473.75	2954.84		261655	1704	1716	Empty	FALSE	G3P6J7,G3P6L9,G3N9J8
MXAKLSBH-Gill	LaBoRo	MS3GM	JL0010-MS3GM_2-A,5_01_4786 (peptides_1_0_0.mzid)	Myosin 13 heavy chain	G3N9L2	gasac27248_07Feb2014klipped_validated_update16May2015_validated.fasta__withdecoy.fasta	221715	1	56	106	124	0.00602	0.582	KVQHEMEEAQER	R	A	0.997	49.5	43.2	26.8	32.2	107	37.7	8.04	0.159	0.542	0	1	1	0	2	1513.71	1753.25		1021470	1902	1913	Empty	TRUE
MXAKLSBH-Gill	LaBoRo	MS3GM	JL0010-MS3GM_2-A,5_01_4786 (peptides_1_0_0.mzid)	Myosin 13 heavy chain	G3N9L2	gasac27248_07Feb2014klipped_validated_update16May2015_validated.fasta__withdecoy.fasta	221715	1	56	106	124	0.00602	0.582	LAQESIMDLENDK	K	Q	0.997	98.9	42.7	21.5	86.6	96.5	62.7	5.48	0.0686	0.692	0	1	0	0	2	1505.72	5028.47		634872	1065	1077	Empty	TRUE	G3P6J7,G3P6L9
MXAKLSBH-Gill	LaBoRo	MS3GM	JL0010-MS3GM_2-A,5_01_4786 (peptides_1_0_0.mzid)	Myosin 13 heavy chain	G3N9L2	gasac27248_07Feb2014klipped_validated_update16May2015_validated.fasta__withdecoy.fasta	221715	1	56	106	124	0.00602	0.582	LAQESIMDLENDKQQSDEK	K	I	0.997	47.4	46.6	0	47.4	94.5	41.7	6.07	0.036	0.316	0	1	1	0	2	2221.03	4297.59		1401650	1065	1083	Empty	TRUE	G3P6J7,G3P6L9
MXAKLSBH-Gill	LaBoRo	MS3GM	JL0010-MS3GM_2-A,5_01_4786 (peptides_1_0_0.mzid)	Myosin 13 heavy chain	G3N9L2	gasac27248_07Feb2014klipped_validated_update16May2015_validated.fasta__withdecoy.fasta	221715	1	56	106	124	0.00602	0.582	LDEAENLAMK	R	G	0.997	45.1	40.3	25.1	37.1	75	41.7	2.85	0.3	0.6	0	2	0	0	2	1133.55	4630.94		1878250	1801	1810	Empty	FALSE	G3P6J7,G3P6L9,G3NEV3,G3NES6,G3N9J8,G3NF12
MXAKLSBH-Gill	LaBoRo	MS3GM	JL0010-MS3GM_2-A,5_01_4786 (peptides_1_0_0.mzid)	Myosin 13 heavy chain	G3N9L2	gasac27248_07Feb2014klipped_validated_update16May2015_validated.fasta__withdecoy.fasta	221715	1	56	106	124	0.00602	0.582	LEDECSELK	K	K	0.997	38.4	39.5	15.5	22.6	90.8	36.9	1.85	0.352	0.611	0	1	0	0	2	1065.48	2944.9		603913	947	955	Empty	FALSE	G3PQ45,G3P6J7,G3P6L9,G3NBU5,G3NEV3,G3NF36,G3NES6,G3N9J8,G3NF12
MXAKLSBH-Gill	LaBoRo	MS3GM	JL0010-MS3GM_2-A,5_01_4786 (peptides_1_0_0.mzid)	Myosin 13 heavy chain	G3N9L2	gasac27248_07Feb2014klipped_validated_update16May2015_validated.fasta__withdecoy.fasta	221715	1	56	106	124	0.00602	0.582	LEDECSELKK	K	D	0.997	57.7	40.8	14.5	45.3	87	35.9	3.8	0.393	0.55	0	2	2	0	2	1193.57	2333.72		835320	947	956	Empty	FALSE	G3PQ45,G3P6J7,G3P6L9,G3NBU5,G3NEV3,G3NF36,G3NES6,G3N9J8,G3NF12
MXAKLSBH-Gill	LaBoRo	MS3GM	JL0010-MS3GM_2-A,5_01_4786 (peptides_1_0_0.mzid)	Myosin 13 heavy chain	G3N9L2	gasac27248_07Feb2014klipped_validated_update16May2015_validated.fasta__withdecoy.fasta	221715	1	56	106	124	0.00602	0.582	LEDEEEMNAELTAK	R	K	0.997	23.6	43.6	13.3	1.61	66.6	36.2	4.96	0.105	0.393	0	4	0	0	2	1621.73	4160.13		621833	930	943	Empty	FALSE	G3P6J7,G3P6L9,G3PQ58,G3N9J8
MXAKLSBH-Gill	LaBoRo	MS3GM	JL0010-MS3GM_2-A,5_01_4786 (peptides_1_0_0.mzid)	Myosin 13 heavy chain	G3N9L2	gasac27248_07Feb2014klipped_validated_update16May2015_validated.fasta__withdecoy.fasta	221715	1	56	106	124	0.00602	0.582	LEQQVDDLEGSLEQEK	K	K	0.997	37.8	44.7	0	33.4	97.4	43.9	8.06	0.212	0.406	0	2	2	0	2	1859.89	5053.86		2748710	1031	1046	Empty	FALSE	G3PQ45,G3P6J7,G3P6L9,G3NBU5,G3NEV3,G3NF36,G3PQ58,G3NES6,G3N9J8,G3NF12
MXAKLSBH-Gill	LaBoRo	MS3GM	JL0010-MS3GM_2-A,5_01_4786 (peptides_1_0_0.mzid)	Myosin 13 heavy chain	G3N9L2	gasac27248_07Feb2014klipped_validated_update16May2015_validated.fasta__withdecoy.fasta	221715	1	56	106	124	0.00602	0.582	LEQQVDDLEGSLEQEKK	K	L	0.997	59.2	44.3	23.5	49.5	86.8	49	7.26	0.304	0.5	0	1	1	0	2	1987.98	4585.16		1220850	1031	1047	Empty	FALSE	G3PQ45,G3P6J7,G3P6L9,G3NBU5,G3NEV3,G3NF36,G3PQ58,G3NES6,G3N9J8,G3NF12
MXAKLSBH-Gill	LaBoRo	MS3GM	JL0010-MS3GM_2-A,5_01_4786 (peptides_1_0_0.mzid)	Myosin 13 heavy chain	G3N9L2	gasac27248_07Feb2014klipped_validated_update16May2015_validated.fasta__withdecoy.fasta	221715	1	56	106	124	0.00602	0.582	LKNSYEESLDHLETLK	K	R	0.997	35.2	41.8	0	35.2	51	45.8	8.43	0.437	0.375	0	0	1	1	2	1918.98	5083.65		665504	1488	1503	Empty	TRUE
MXAKLSBH-Gill	LaBoRo	MS3GM	JL0010-MS3GM_2-A,5_01_4786 (peptides_1_0_0.mzid)	Myosin 13 heavy chain	G3N9L2	gasac27248_07Feb2014klipped_validated_update16May2015_validated.fasta__withdecoy.fasta	221715	1	56	106	124	0.00602	0.582	LLAHLYASHAGSEADAGGSK	K	K	0.997	1.28	44.3	0	1.28	58.9	24.4	2.77	0.311	0.25	0	0	1	0	2	1954.96	3068.29		242929	619	638	Empty	TRUE
MXAKLSBH-Gill	LaBoRo	MS3GM	JL0010-MS3GM_2-A,5_01_4786 (peptides_1_0_0.mzid)	Myosin 13 heavy chain	G3N9L2	gasac27248_07Feb2014klipped_validated_update16May2015_validated.fasta__withdecoy.fasta	221715	1	56	106	124	0.00602	0.582	LLGSINVDQTQYK	K	F	0.997	58.3	40.1	18.9	51.2	96.6	60.3	12.1	0.0697	0.692	0	1	1	0	2	1478.79	4702.81		1312340	749	761	Empty	TRUE
MXAKLSBH-Gill	LaBoRo	MS3GM	JL0010-MS3GM_2-A,5_01_4786 (peptides_1_0_0.mzid)	Myosin 13 heavy chain	G3N9L2	gasac27248_07Feb2014klipped_validated_update16May2015_validated.fasta__withdecoy.fasta	221715	1	56	106	124	0.00602	0.582	LMTNLR	K	S	0.772	30.1	35.5	36.1	2.42	39.3					0	1	0	0	2	747.418	2821.41		492078	662	667	Empty	FALSE	G3PQ45,G3P6L9,G3NBU5,G3NEV3,G3NF36,G3PQ58,G3NES6,G3N9J8
MXAKLSBH-Gill	LaBoRo	MS3GM	JL0010-MS3GM_2-A,5_01_4786 (peptides_1_0_0.mzid)	Myosin 13 heavy chain	G3N9L2	gasac27248_07Feb2014klipped_validated_update16May2015_validated.fasta__withdecoy.fasta	221715	1	56	106	124	0.00602	0.582	LQDAEESIEAVNAK	R	C	0.997	68.6	42.4	23.1	53.6	112	63.4	8.62	0.0678	0.643	0	4	1	0	2	1516.75	3790.09		2308690	1401	1414	Empty	FALSE	G3N9J8
MXAKLSBH-Gill	LaBoRo	MS3GM	JL0010-MS3GM_2-A,5_01_4786 (peptides_1_0_0.mzid)	Myosin 13 heavy chain	G3N9L2	gasac27248_07Feb2014klipped_validated_update16May2015_validated.fasta__withdecoy.fasta	221715	1	56	106	124	0.00602	0.582	LQDLVDK	R	L	0.98	48.8	38.2	32.9	16.6	54.2	36	1.02	0.172	0.786	1	2	0	0	2	830.462	5796.47		1446490	1868	1874	Empty	FALSE	G3PQ45,G3PKS5,G3NBU5,G3NEV3,G3PQ58,G3NES6,G3N9J8,G3NF12
MXAKLSBH-Gill	LaBoRo	MS3GM	JL0010-MS3GM_2-A,5_01_4786 (peptides_1_0_0.mzid)	Myosin 13 heavy chain	G3N9L2	gasac27248_07Feb2014klipped_validated_update16May2015_validated.fasta__withdecoy.fasta	221715	1	56	106	124	0.00602	0.582	LQGEVEDLMIDVER	R	A	0.997	72.7	43.1	26.1	57.6	94.1	45.6	6.11	0.482	0.5	0	2	2	0	2	1645.81	7056.46		1393050	1425	1438	Empty	FALSE	G3P6J7,G3P6L9,G3N9J8
MXAKLSBH-Gill	LaBoRo	MS3GM	JL0010-MS3GM_2-A,5_01_4786 (peptides_1_0_0.mzid)	Myosin 13 heavy chain	G3N9L2	gasac27248_07Feb2014klipped_validated_update16May2015_validated.fasta__withdecoy.fasta	221715	1	56	106	124	0.00602	0.582	LQTENGESSR	R	Q	0.997	50.7	40.3	24.4	40.7	74	31.8	1.47	0.296	0.45	0	1	0	0	2	1120.52	1709.39		936864	1284	1293	Empty	TRUE
MXAKLSBH-Gill	LaBoRo	MS3GM	JL0010-MS3GM_2-A,5_01_4786 (peptides_1_0_0.mzid)	Myosin 13 heavy chain	G3N9L2	gasac27248_07Feb2014klipped_validated_update16May2015_validated.fasta__withdecoy.fasta	221715	1	56	106	124	0.00602	0.582	LRMDLER	K	A	0.968	47.3	38.2	37.8	0	47.3					0	1	1	0	2	932.498	3140.4		653102	1048	1054	Empty	FALSE	G3P6J7,G3P6L9,G3NEV3,G3NF36,G3NES6,G3N9J8,G3NF12
MXAKLSBH-Gill	LaBoRo	MS3GM	JL0010-MS3GM_2-A,5_01_4786 (peptides_1_0_0.mzid)	Myosin 13 heavy chain	G3N9L2	gasac27248_07Feb2014klipped_validated_update16May2015_validated.fasta__withdecoy.fasta	221715	1	56	106	124	0.00602	0.582	LTGAVMHHGAMR	K	F	0.997	57.3	41.2	18.8	41.2	88.2	32.6	4.24	0.42	0.417	0	1	2	1	2	1280.64	2176.94		1367570	353	364	Empty	TRUE
MXAKLSBH-Gill	LaBoRo	MS3GM	JL0010-MS3GM_2-A,5_01_4786 (peptides_1_0_0.mzid)	Myosin 13 heavy chain	G3N9L2	gasac27248_07Feb2014klipped_validated_update16May2015_validated.fasta__withdecoy.fasta	221715	1	56	106	124	0.00602	0.582	LVIHQLR	F	C	0.161						29.1	1.82	0.289	0.571	0	1	0	0	1	878.557	2918.53		312332	692	698	Empty	FALSE	G3P6J7,G3P6L9,G3NEV3,G3NF36,G3NES6,G3PNB9,G3N9J8
MXAKLSBH-Gill	LaBoRo	MS3GM	JL0010-MS3GM_2-A,5_01_4786 (peptides_1_0_0.mzid)	Myosin 13 heavy chain	G3N9L2	gasac27248_07Feb2014klipped_validated_update16May2015_validated.fasta__withdecoy.fasta	221715	1	56	106	124	0.00602	0.582	LYDQHLGK	K	T	0.996	41.8	38.8	16	12.7		35.1	2.2	0.174	0.688	0	1	1	0	2	973.51	2201.3		521107	555	562	Empty	FALSE	G3NEV3,G3NF36,G3NES6,G3PNB9,G3N9J8
MXAKLSBH-Gill	LaBoRo	MS3GM	JL0010-MS3GM_2-A,5_01_4786 (peptides_1_0_0.mzid)	Myosin 13 heavy chain	G3N9L2	gasac27248_07Feb2014klipped_validated_update16May2015_validated.fasta__withdecoy.fasta	221715	1	56	106	124	0.00602	0.582	MEADLVQVQGEVEDSVQEAR	K	N	0.997	59.7	46.4	0	59.7	121	67.8	12.3	0.0619	0.55	0	1	1	0	2	2232.05	6565.11		548208	1734	1753	Empty	TRUE
MXAKLSBH-Gill	LaBoRo	MS3GM	JL0010-MS3GM_2-A,5_01_4786 (peptides_1_0_0.mzid)	Myosin 13 heavy chain	G3N9L2	gasac27248_07Feb2014klipped_validated_update16May2015_validated.fasta__withdecoy.fasta	221715	1	56	106	124	0.00602	0.582	MEGDLNEMEIQLSHANR	K	Q	0.997	62.6	45.7	15.5	61	129	77.3	8.31	0.228	0.647	0	2	4	0	2	1986.9	5581.14		5012880	1622	1638	Empty	FALSE	G3P6J7,G3P6L9,G3NEV3,G3NF36,G3NES6,G3N9J8,G3NF12
MXAKLSBH-Gill	LaBoRo	MS3GM	JL0010-MS3GM_2-A,5_01_4786 (peptides_1_0_0.mzid)	Myosin 13 heavy chain	G3N9L2	gasac27248_07Feb2014klipped_validated_update16May2015_validated.fasta__withdecoy.fasta	221715	1	56	106	124	0.00602	0.582	MEIDDLSSNMESVAK	K	S	0.997	88.1	44	15.3	58.1	119	50.8	11.1	0.148	0.533	0	2	2	0	2	1668.75	5720.67		2211310	1230	1244	Empty	FALSE	G3P6J7,G3P6L9,G3N9J8
MXAKLSBH-Gill	LaBoRo	MS3GM	JL0010-MS3GM_2-A,5_01_4786 (peptides_1_0_0.mzid)	Myosin 13 heavy chain	G3N9L2	gasac27248_07Feb2014klipped_validated_update16May2015_validated.fasta__withdecoy.fasta	221715	1	56	106	124	0.00602	0.582	MSIDDLSSNMESVAK	K	S	0.997					44					0	1	0	0	2	1669.74	5704.65		1222890	0	0	Empty	FALSE	G3P6J7,G3P6L9,G3N9J8
MXAKLSBH-Gill	LaBoRo	MS3GM	JL0010-MS3GM_2-A,5_01_4786 (peptides_1_0_0.mzid)	Myosin 13 heavy chain	G3N9L2	gasac27248_07Feb2014klipped_validated_update16May2015_validated.fasta__withdecoy.fasta	221715	1	56	106	124	0.00602	0.582	MVSLLQEK	K	N	0.997	53.1	38	25	34		37.1	3.4	0.164	0.688	1	2	0	0	2	947.523	4346.8		1795200	881	888	Empty	FALSE	G3PQ45,G3P6J7,G3P6L9,G3NEV3,G3NF36,G3PQ58,G3NES6,G3N9J8,G3NF12
MXAKLSBH-Gill	LaBoRo	MS3GM	JL0010-MS3GM_2-A,5_01_4786 (peptides_1_0_0.mzid)	Myosin 13 heavy chain	G3N9L2	gasac27248_07Feb2014klipped_validated_update16May2015_validated.fasta__withdecoy.fasta	221715	1	56	106	124	0.00602	0.582	NALAHAVQSAR	K	H	0.997	42.8	38.8	22.9	2.07	75.5	26.7	1.42	0	0.364	0	1	1	0	2	1180.62	3318.84		693997	1331	1341	Empty	FALSE	G3P6J7,G3P6L9,G3PKS5,G3N9J8
MXAKLSBH-Gill	LaBoRo	MS3GM	JL0010-MS3GM_2-A,5_01_4786 (peptides_1_0_0.mzid)	Myosin 13 heavy chain	G3N9L2	gasac27248_07Feb2014klipped_validated_update16May2015_validated.fasta__withdecoy.fasta	221715	1	56	106	124	0.00602	0.582	NDLLMQVQSEGENLSDAEER	K	C	0.997	89.1	47	23.7	85.6	130	83.5	15.9	0.29	0.6	0	1	1	0	2	2277.03	6719.52		1661980	889	908	Empty	TRUE
MXAKLSBH-Gill	LaBoRo	MS3GM	JL0010-MS3GM_2-A,5_01_4786 (peptides_1_0_0.mzid)	Myosin 13 heavy chain	G3N9L2	gasac27248_07Feb2014klipped_validated_update16May2015_validated.fasta__withdecoy.fasta	221715	1	56	106	124	0.00602	0.582	NKDPLNDSVVQLYQK	K	S	0.997	58.9	41.5	14.9	51.7	109	49.3	7.14	0.00203	0.567	0	1	3	0	2	1760.92	4903.02		1279170	600	614	Empty	FALSE	G3P6L9,G3N9J8
MXAKLSBH-Gill	LaBoRo	MS3GM	JL0010-MS3GM_2-A,5_01_4786 (peptides_1_0_0.mzid)	Myosin 13 heavy chain	G3N9L2	gasac27248_07Feb2014klipped_validated_update16May2015_validated.fasta__withdecoy.fasta	221715	1	56	106	124	0.00602	0.582	NLEVTVK	K	D	0.968	19.6	36.4	19.9	7.48	46.3					0	1	0	0	2	802.467	2936.14		731758	1789	1795	Empty	FALSE	G3P6J7,G3P6L9,G3N9J8
MXAKLSBH-Gill	LaBoRo	MS3GM	JL0010-MS3GM_2-A,5_01_4786 (peptides_1_0_0.mzid)	Myosin 13 heavy chain	G3N9L2	gasac27248_07Feb2014klipped_validated_update16May2015_validated.fasta__withdecoy.fasta	221715	1	56	106	124	0.00602	0.582	NLQQEISDLSEQLGDTGK	K	T	0.997	70.6	44.9	14.5	64.6	123	66.4	10.1	0.239	0.556	0	1	1	0	2	1974.96	7791.29		785000	1508	1525	Empty	TRUE
MXAKLSBH-Gill	LaBoRo	MS3GM	JL0010-MS3GM_2-A,5_01_4786 (peptides_1_0_0.mzid)	Myosin 13 heavy chain	G3N9L2	gasac27248_07Feb2014klipped_validated_update16May2015_validated.fasta__withdecoy.fasta	221715	1	56	106	124	0.00602	0.582	NLVEEMASQDETIAK	K	L	0.997	69.2	43.9	19.9	64.2	109	49.2	5.96	0.234	0.467	0	3	1	0	2	1677.8	5748.35		1832700	981	995	Empty	FALSE	G3N9J8
MXAKLSBH-Gill	LaBoRo	MS3GM	JL0010-MS3GM_2-A,5_01_4786 (peptides_1_0_0.mzid)	Myosin 13 heavy chain	G3N9L2	gasac27248_07Feb2014klipped_validated_update16May2015_validated.fasta__withdecoy.fasta	221715	1	56	106	124	0.00602	0.582	NNLMLAEIEELR	R	A	0.997	61.5	41.1	25.8	46.2	94.7	53.8	4.77	0.42	0.667	0	2	2	0	2	1444.75	7743.92		2545640	1682	1693	Empty	FALSE	G3N9J8
MXAKLSBH-Gill	LaBoRo	MS3GM	JL0010-MS3GM_2-A,5_01_4786 (peptides_1_0_0.mzid)	Myosin 13 heavy chain	G3N9L2	gasac27248_07Feb2014klipped_validated_update16May2015_validated.fasta__withdecoy.fasta	221715	1	56	106	124	0.00602	0.582	NNLMLAEIEELRR	R	A	0.899					42.4					0	0	1	0	2	1600.85	7044.61		622319	0	0	Empty	FALSE	G3N9J8
MXAKLSBH-Gill	LaBoRo	MS3GM	JL0010-MS3GM_2-A,5_01_4786 (peptides_1_0_0.mzid)	Myosin 13 heavy chain	G3N9L2	gasac27248_07Feb2014klipped_validated_update16May2015_validated.fasta__withdecoy.fasta	221715	1	56	106	124	0.00602	0.582	NSYEESLDHLETLK	K	R	0.997	53.2	43.9	18.7	53.2	107	48.7	10.8	0.419	0.536	0	2	1	0	2	1677.8	5320.89		1880230	1490	1503	Empty	TRUE
MXAKLSBH-Gill	LaBoRo	MS3GM	JL0010-MS3GM_2-A,5_01_4786 (peptides_1_0_0.mzid)	Myosin 13 heavy chain	G3N9L2	gasac27248_07Feb2014klipped_validated_update16May2015_validated.fasta__withdecoy.fasta	221715	1	56	106	124	0.00602	0.582	NSYEESLDHLETLKR	K	E	0.997	63.8	44.2	0	63.8	95.6	47.6	8.22	0.584	0.433	0	0	2	1	2	1833.9	4683.99		1306830	1490	1504	Empty	TRUE
MXAKLSBH-Gill	LaBoRo	MS3GM	JL0010-MS3GM_2-A,5_01_4786 (peptides_1_0_0.mzid)	Myosin 13 heavy chain	G3N9L2	gasac27248_07Feb2014klipped_validated_update16May2015_validated.fasta__withdecoy.fasta	221715	1	56	106	124	0.00602	0.582	NVQGQLK	R	D	0.968	33.3	37.2	25.8	12.4	36					0	2	0	0	2	786.447	2112.07		756502	1649	1655	Empty	FALSE	G3N9J8
MXAKLSBH-Gill	LaBoRo	MS3GM	JL0010-MS3GM_2-A,5_01_4786 (peptides_1_0_0.mzid)	Myosin 13 heavy chain	G3N9L2	gasac27248_07Feb2014klipped_validated_update16May2015_validated.fasta__withdecoy.fasta	221715	1	56	106	124	0.00602	0.582	PLNDSVVQLYQK	D	S	0.997					54.9	58.3	7.47	0.645	0.75	0	1	0	0	1	1403.75	4942.88		343885	603	614	Empty	FALSE	G3P6L9,G3N9J8
MXAKLSBH-Gill	LaBoRo	MS3GM	JL0010-MS3GM_2-A,5_01_4786 (peptides_1_0_0.mzid)	Myosin 13 heavy chain	G3N9L2	gasac27248_07Feb2014klipped_validated_update16May2015_validated.fasta__withdecoy.fasta	221715	1	56	106	124	0.00602	0.582	QADSVAELGEQIDNLQR	K	V	0.997	71.5	44.5	14.1	54.8	130	69.6	8.48	0.122	0.588	0	3	4	0	2	1885.93	6239.64		3242780	1200	1216	Empty	FALSE	G3PQ45,G3P6J7,G3P6L9,G3NEV3,G3NF36,G3PQ58,G3NES6,G3N9J8,G3NF12
MXAKLSBH-Gill	LaBoRo	MS3GM	JL0010-MS3GM_2-A,5_01_4786 (peptides_1_0_0.mzid)	Myosin 13 heavy chain	G3N9L2	gasac27248_07Feb2014klipped_validated_update16May2015_validated.fasta__withdecoy.fasta	221715	1	56	106	124	0.00602	0.582	QAYTQQIEELK	K	R	0.997	53.5	40.9	18.9	13.3	90.3	34.4	3	0.0988	0.5	0	2	0	0	2	1350.69	4656.81		944974	1310	1320	Empty	FALSE	G3P6L9,G3N9J8
MXAKLSBH-Gill	LaBoRo	MS3GM	JL0010-MS3GM_2-A,5_01_4786 (peptides_1_0_0.mzid)	Myosin 13 heavy chain	G3N9L2	gasac27248_07Feb2014klipped_validated_update16May2015_validated.fasta__withdecoy.fasta	221715	1	56	106	124	0.00602	0.582	QAYTQQIEELKR	K	H	0.997	60.4	40.4	16.1	23.2	96.3	52.8	9.7	0.328	0.667	0	4	1	0	2	1506.79	3584.42		2779290	1310	1321	Empty	FALSE	G3P6L9,G3N9J8
MXAKLSBH-Gill	LaBoRo	MS3GM	JL0010-MS3GM_2-A,5_01_4786 (peptides_1_0_0.mzid)	Myosin 13 heavy chain	G3N9L2	gasac27248_07Feb2014klipped_validated_update16May2015_validated.fasta__withdecoy.fasta	221715	1	56	106	124	0.00602	0.582	QKYEESQAELEGAQK	K	E	0.997	25.2	44.3	17.9	14.6	83.2	41.7	3.05	0.237	0.5	0	1	2	0	2	1720.8	2346.78		1025490	1462	1476	Empty	TRUE	G3P6J7,G3P6L9
MXAKLSBH-Gill	LaBoRo	MS3GM	JL0010-MS3GM_2-A,5_01_4786 (peptides_1_0_0.mzid)	Myosin 13 heavy chain	G3N9L2	gasac27248_07Feb2014klipped_validated_update16May2015_validated.fasta__withdecoy.fasta	221715	1	56	106	124	0.00602	0.582	QREEQAEPDGTEVADK	K	I	0.997	28	44.7	17.2	11.2	90	43.7	1.43	0.0755	0.406	0	0	1	0	2	1801.82	1944.21		425681	369	384	Empty	FALSE	G3PNB9,G3N9J8
MXAKLSBH-Gill	LaBoRo	MS3GM	JL0010-MS3GM_2-A,5_01_4786 (peptides_1_0_0.mzid)	Myosin 13 heavy chain	G3N9L2	gasac27248_07Feb2014klipped_validated_update16May2015_validated.fasta__withdecoy.fasta	221715	1	56	106	124	0.00602	0.582	QSEEAEEQANTHLSR	R	Y	0.997	30	44.3	13.1	20.4	67.6	61.6	5.89	0.196	0.6	0	2	1	0	2	1711.75	2856.36		750121	1885	1899	Empty	TRUE
MXAKLSBH-Gill	LaBoRo	MS3GM	JL0010-MS3GM_2-A,5_01_4786 (peptides_1_0_0.mzid)	Myosin 13 heavy chain	G3N9L2	gasac27248_07Feb2014klipped_validated_update16May2015_validated.fasta__withdecoy.fasta	221715	1	56	106	124	0.00602	0.582	RENKNLQQEISDLSEQLGDTGK	K	T	0.25					36.5					0	0	1	0	2	2951.41	7793.84		361611	1504	1525	Empty	TRUE
MXAKLSBH-Gill	LaBoRo	MS3GM	JL0010-MS3GM_2-A,5_01_4786 (peptides_1_0_0.mzid)	Myosin 13 heavy chain	G3N9L2	gasac27248_07Feb2014klipped_validated_update16May2015_validated.fasta__withdecoy.fasta	221715	1	56	106	124	0.00602	0.582	RHIEEEVK	K	A	0.997	27.5	38	21.6	0	70.1	30.4	2.55	0.191	0.625	0	0	1	0	2	1039.55	1741.03		136772	1321	1328	Empty	FALSE	G3P6J7,G3P6L9,G3N9J8
MXAKLSBH-Gill	LaBoRo	MS3GM	JL0010-MS3GM_2-A,5_01_4786 (peptides_1_0_0.mzid)	Myosin 13 heavy chain	G3N9L2	gasac27248_07Feb2014klipped_validated_update16May2015_validated.fasta__withdecoy.fasta	221715	1	56	106	124	0.00602	0.582	RKLEGDLK	K	L	0.62					40.1					0	0	1	0	2	958.568	1797.41		160752	1057	1064	Empty	FALSE	G3PQ45,G3P6J7,G3P6L9,G3NBU5,G3PQ58,G3NES6,G3N9J8,G3NF12
MXAKLSBH-Gill	LaBoRo	MS3GM	JL0010-MS3GM_2-A,5_01_4786 (peptides_1_0_0.mzid)	Myosin 13 heavy chain	G3N9L2	gasac27248_07Feb2014klipped_validated_update16May2015_validated.fasta__withdecoy.fasta	221715	1	56	106	124	0.00602	0.582	RNNLMLAEIEELR	R	A	0.997	60.7	40.5	22.7	49.7	87.4	53.7	4.29	0.367	0.654	0	1	2	0	2	1600.85	6867.55		1313160	1681	1693	Empty	FALSE	G3N9J8
MXAKLSBH-Gill	LaBoRo	MS3GM	JL0010-MS3GM_2-A,5_01_4786 (peptides_1_0_0.mzid)	Myosin 13 heavy chain	G3N9L2	gasac27248_07Feb2014klipped_validated_update16May2015_validated.fasta__withdecoy.fasta	221715	1	56	106	124	0.00602	0.582	SFMNVK	R	T	0.051	15.5	36.3	20.4	8.89						0	1	0	0	2	725.365	3226.26		67433.6	824	829	Empty	FALSE	G3P6J7,G3P6L9,G3NEV3,G3NF36,G3NES6,G3PNB9,G3N9J8,G3NF12
MXAKLSBH-Gill	LaBoRo	MS3GM	JL0010-MS3GM_2-A,5_01_4786 (peptides_1_0_0.mzid)	Myosin 13 heavy chain	G3N9L2	gasac27248_07Feb2014klipped_validated_update16May2015_validated.fasta__withdecoy.fasta	221715	1	56	106	124	0.00602	0.582	SISDNAYQFMLTDR	F	D	0.997					53.7	48.6	10.4	0.531	0.5	0	2	1	0	1	1660.76	6473.3		494655	157	170	Empty	TRUE	G3P6J7,G3P6L9
MXAKLSBH-Gill	LaBoRo	MS3GM	JL0010-MS3GM_2-A,5_01_4786 (peptides_1_0_0.mzid)	Myosin 13 heavy chain	G3N9L2	gasac27248_07Feb2014klipped_validated_update16May2015_validated.fasta__withdecoy.fasta	221715	1	56	106	124	0.00602	0.582	SLSTEMFK	R	L	0.997	40.7	38.7	24.7	30.7	74.6	33	3.72	0.403	0.625	2	2	0	0	2	942.46	5053.83		1624440	1480	1487	Empty	FALSE	G3N9J8
MXAKLSBH-Gill	LaBoRo	MS3GM	JL0010-MS3GM_2-A,5_01_4786 (peptides_1_0_0.mzid)	Myosin 13 heavy chain	G3N9L2	gasac27248_07Feb2014klipped_validated_update16May2015_validated.fasta__withdecoy.fasta	221715	1	56	106	124	0.00602	0.582	STHPHFVR	R	C	0.997	48.2	38.8	17.6	34.4	92.2	26.9	2.82	0.26	0.5	0	3	2	0	2	980.506	2220.65		1199060	668	675	Empty	TRUE	G3PQ45,G3P6J7,G3P6L9,G3NBU5,G3NEV3,G3NF36,G3PQ58,G3NES6,G3PNB9
MXAKLSBH-Gill	LaBoRo	MS3GM	JL0010-MS3GM_2-A,5_01_4786 (peptides_1_0_0.mzid)	Myosin 13 heavy chain	G3N9L2	gasac27248_07Feb2014klipped_validated_update16May2015_validated.fasta__withdecoy.fasta	221715	1	56	106	124	0.00602	0.582	SVAELGEQIDNLQR	D	V	0.997					42.7	48	4.7	0.383	0.5	0	1	0	0	1	1571.8	5326.71		219701	1203	1216	Empty	FALSE	G3PQ45,G3P6J7,G3P6L9,G3PKS5,G3NEV3,G3NF36,G3PQ58,G3NES6,G3N9J8,G3NF12
MXAKLSBH-Gill	LaBoRo	MS3GM	JL0010-MS3GM_2-A,5_01_4786 (peptides_1_0_0.mzid)	Myosin 13 heavy chain	G3N9L2	gasac27248_07Feb2014klipped_validated_update16May2015_validated.fasta__withdecoy.fasta	221715	1	56	106	124	0.00602	0.582	TAYFVTEPAEMYLK	K	G	0.997	72.9	43.5	16.1	65.1	115	59.1	11	0.535	0.607	0	2	1	0	2	1662.81	6850.8		604905	36	49	Empty	TRUE
MXAKLSBH-Gill	LaBoRo	MS3GM	JL0010-MS3GM_2-A,5_01_4786 (peptides_1_0_0.mzid)	Myosin 13 heavy chain	G3N9L2	gasac27248_07Feb2014klipped_validated_update16May2015_validated.fasta__withdecoy.fasta	221715	1	56	106	124	0.00602	0.582	TEELEEAK	R	K	0.997	47.9	38.7	31.4	7.41	67.4					0	1	0	0	2	948.452	2000.45		780529	1387	1394	Empty	FALSE	G3PQ45,G3PKS5,G3NBU5,G3PQ58,G3N9J8
MXAKLSBH-Gill	LaBoRo	MS3GM	JL0010-MS3GM_2-A,5_01_4786 (peptides_1_0_0.mzid)	Myosin 13 heavy chain	G3N9L2	gasac27248_07Feb2014klipped_validated_update16May2015_validated.fasta__withdecoy.fasta	221715	1	56	106	124	0.00602	0.582	TEELEEAKK	R	K	0.995	21.6	39.6	17.4	17.7	42.2					0	0	1	0	2	1076.55	1798.29		133844	1387	1395	Empty	FALSE	G3PQ45,G3PKS5,G3NBU5,G3PQ58,G3N9J8
MXAKLSBH-Gill	LaBoRo	MS3GM	JL0010-MS3GM_2-A,5_01_4786 (peptides_1_0_0.mzid)	Myosin 13 heavy chain	G3N9L2	gasac27248_07Feb2014klipped_validated_update16May2015_validated.fasta__withdecoy.fasta	221715	1	56	106	124	0.00602	0.582	TEIQTALEEAEATLEHEESK	K	I	0.997	143	46.5	26.3	18.6	139	98.7	17.4	0.0507	0.65	0	1	2	0	2	2258.07	7883.59		2205270	1542	1561	Empty	TRUE
MXAKLSBH-Gill	LaBoRo	MS3GM	JL0010-MS3GM_2-A,5_01_4786 (peptides_1_0_0.mzid)	Myosin 13 heavy chain	G3N9L2	gasac27248_07Feb2014klipped_validated_update16May2015_validated.fasta__withdecoy.fasta	221715	1	56	106	124	0.00602	0.582	TIHELEK	K	G	0.988	36	36.4	35.2	6.14	56.1	35.8	2.1	0.134	0.786	1	3	0	0	2	869.473	1953.4		970668	1526	1532	Empty	FALSE	G3N9J8
MXAKLSBH-Gill	LaBoRo	MS3GM	JL0010-MS3GM_2-A,5_01_4786 (peptides_1_0_0.mzid)	Myosin 13 heavy chain	G3N9L2	gasac27248_07Feb2014klipped_validated_update16May2015_validated.fasta__withdecoy.fasta	221715	1	56	106	124	0.00602	0.582	TKLEQQVDDLEGSLEQEK	K	K	0.997	47.5	44.8	19	42	88.5	54.3	5.27	0.0221	0.5	0	1	1	0	2	2089.03	5895.46		328544	1029	1046	Empty	FALSE	G3PQ45,G3P6J7,G3P6L9,G3NBU5,G3NEV3,G3NF36,G3NES6,G3N9J8,G3NF12
MXAKLSBH-Gill	LaBoRo	MS3GM	JL0010-MS3GM_2-A,5_01_4786 (peptides_1_0_0.mzid)	Myosin 13 heavy chain	G3N9L2	gasac27248_07Feb2014klipped_validated_update16May2015_validated.fasta__withdecoy.fasta	221715	1	56	106	124	0.00602	0.582	TPGLMENF	K	L	0.569						27.4	1.82	0.35	0.5	1	0	0	0	1	908.418	6100.96		348162	684	691	Empty	FALSE	G3NEV3,G3NF36,G3NES6,G3N9J8
MXAKLSBH-Gill	LaBoRo	MS3GM	JL0010-MS3GM_2-A,5_01_4786 (peptides_1_0_0.mzid)	Myosin 13 heavy chain	G3N9L2	gasac27248_07Feb2014klipped_validated_update16May2015_validated.fasta__withdecoy.fasta	221715	1	56	106	124	0.00602	0.582	TPGLMENFLVIHQLR	K	C	0.997	54	41.1	0	54		75.7	15.4	0.0594	0.733	0	2	1	0	2	1767.96	7700.83		2694670	684	698	Empty	FALSE	G3NEV3,G3NF36,G3NES6,G3N9J8
MXAKLSBH-Gill	LaBoRo	MS3GM	JL0010-MS3GM_2-A,5_01_4786 (peptides_1_0_0.mzid)	Myosin 13 heavy chain	G3N9L2	gasac27248_07Feb2014klipped_validated_update16May2015_validated.fasta__withdecoy.fasta	221715	1	56	106	124	0.00602	0.582	TQQIEELK	Y	R	0.844					33.2	30.5	1.07	0.311	0.562	0	1	0	0	1	988.531	2682.65		197289	1313	1320	Empty	FALSE	G3P6L9,G3NEV3,G3NF36,G3NES6,G3N9J8,G3NF12
MXAKLSBH-Gill	LaBoRo	MS3GM	JL0010-MS3GM_2-A,5_01_4786 (peptides_1_0_0.mzid)	Myosin 13 heavy chain	G3N9L2	gasac27248_07Feb2014klipped_validated_update16May2015_validated.fasta__withdecoy.fasta	221715	1	56	106	124	0.00602	0.582	TWPWMK	K	L	0.324	15.6	38.4	22	0	37.9					1	1	0	0	2	848.412	6131.56		462569	830	835	Empty	FALSE	G3N9J8
MXAKLSBH-Gill	LaBoRo	MS3GM	JL0010-MS3GM_2-A,5_01_4786 (peptides_1_0_0.mzid)	Myosin 13 heavy chain	G3N9L2	gasac27248_07Feb2014klipped_validated_update16May2015_validated.fasta__withdecoy.fasta	221715	1	56	106	124	0.00602	0.582	VAEQELVDASER	K	V	0.997	75.4	41.4	22.5	57	101	58.4	9.51	0.479	0.708	0	1	0	0	2	1345.66	3284.76		751710	1705	1716	Empty	FALSE	G3P6J7,G3P6L9,G3N9J8
MXAKLSBH-Gill	LaBoRo	MS3GM	JL0010-MS3GM_2-A,5_01_4786 (peptides_1_0_0.mzid)	Myosin 13 heavy chain	G3N9L2	gasac27248_07Feb2014klipped_validated_update16May2015_validated.fasta__withdecoy.fasta	221715	1	56	106	124	0.00602	0.582	VGLLHSQNTSLINTK	R	K	0.997	82.7	37.1	18	73.5	111	75.2	16.2	0.165	0.733	0	2	2	0	2	1624.9	4246.96		1923340	1717	1731	Empty	TRUE
MXAKLSBH-Gill	LaBoRo	MS3GM	JL0010-MS3GM_2-A,5_01_4786 (peptides_1_0_0.mzid)	Myosin 13 heavy chain	G3N9L2	gasac27248_07Feb2014klipped_validated_update16May2015_validated.fasta__withdecoy.fasta	221715	1	56	106	124	0.00602	0.582	VGNEFVTK	K	G	0.997	46.8	37.2	20.7	0	65	35	2.33	0.463	0.688	0	1	0	0	2	893.473	2570.48		430455	407	414	Empty	FALSE	G3N9J8
MXAKLSBH-Gill	LaBoRo	MS3GM	JL0010-MS3GM_2-A,5_01_4786 (peptides_1_0_0.mzid)	Myosin 13 heavy chain	G3N9L2	gasac27248_07Feb2014klipped_validated_update16May2015_validated.fasta__withdecoy.fasta	221715	1	56	106	124	0.00602	0.582	VIESMQSTLDSEVR	R	S	0.997	55	43.1	15.2	53.4	107	67.4	10.2	0.386	0.679	0	2	1	0	2	1593.78	4809.44		1908520	1597	1610	Empty	TRUE
MXAKLSBH-Gill	LaBoRo	MS3GM	JL0010-MS3GM_2-A,5_01_4786 (peptides_1_0_0.mzid)	Myosin 13 heavy chain	G3N9L2	gasac27248_07Feb2014klipped_validated_update16May2015_validated.fasta__withdecoy.fasta	221715	1	56	106	124	0.00602	0.582	VIQYFATIAVAGGK	R	K	0.997	58.3	36	0	43.8	84.2	42.5	8.21	0.332	0.429	0	3	1	0	2	1437.81	6461.43		862252	192	205	Empty	FALSE	G3N9J8
MXAKLSBH-Gill	LaBoRo	MS3GM	JL0010-MS3GM_2-A,5_01_4786 (peptides_1_0_0.mzid)	Myosin 13 heavy chain	G3N9L2	gasac27248_07Feb2014klipped_validated_update16May2015_validated.fasta__withdecoy.fasta	221715	1	56	106	124	0.00602	0.582	VKELTYQTEEDKK	R	N	0.997					86.3	47.2	8.15	0.159	0.577	0	1	1	0	2	1610.83	2139.89		526779	1851	1863	Empty	TRUE	G3P6J7,G3NEV3,G3NES6,G3NF12
MXAKLSBH-Gill	LaBoRo	MS3GM	JL0010-MS3GM_2-A,5_01_4786 (peptides_1_0_0.mzid)	Myosin 13 heavy chain	G3N9L2	gasac27248_07Feb2014klipped_validated_update16May2015_validated.fasta__withdecoy.fasta	221715	1	56	106	124	0.00602	0.582	VKVGNEFVTK	R	G	0.997	18.7	34.3	13.7	0	72.5	34.7	2.55	0.45	0.55	0	1	0	0	2	1120.64	2834.99		477876	405	414	Empty	FALSE	G3N9J8
MXAKLSBH-Gill	LaBoRo	MS3GM	JL0010-MS3GM_2-A,5_01_4786 (peptides_1_0_0.mzid)	Myosin 13 heavy chain	G3N9L2	gasac27248_07Feb2014klipped_validated_update16May2015_validated.fasta__withdecoy.fasta	221715	1	56	106	124	0.00602	0.582	VLNASVIPEGQFIDNK	K	K	0.997	31	41	15.2	0		51.7	6.8	0.288	0.469	0	2	0	0	2	1743.93	6026.96		376514	728	743	Empty	TRUE	G3NEV3,G3NF36,G3NES6
MXAKLSBH-Gill	LaBoRo	MS3GM	JL0010-MS3GM_2-A,5_01_4786 (peptides_1_0_0.mzid)	Myosin 13 heavy chain	G3N9L2	gasac27248_07Feb2014klipped_validated_update16May2015_validated.fasta__withdecoy.fasta	221715	1	56	106	124	0.00602	0.582	VLNASVIPEGQFIDNKK	K	A	0.997	28.3	39.2	14.3	28.3		63.3	8.1	0.532	0.529	0	2	1	0	2	1872.02	5400.7		1629460	728	744	Empty	TRUE	G3NEV3,G3NF36,G3NES6
MXAKLSBH-Gill	LaBoRo	MS3GM	JL0010-MS3GM_2-A,5_01_4786 (peptides_1_0_0.mzid)	Myosin 13 heavy chain	G3N9L2	gasac27248_07Feb2014klipped_validated_update16May2015_validated.fasta__withdecoy.fasta	221715	1	56	106	124	0.00602	0.582	VQHEMEEAQER	K	A	0.997	65.5	42.3	24.9	52	107	53.9	7.38	0.137	0.773	0	2	1	0	2	1385.61	1809.11		1329620	1903	1913	Empty	TRUE
MXAKLSBH-Gill	LaBoRo	MS3GM	JL0010-MS3GM_2-A,5_01_4786 (peptides_1_0_0.mzid)	Myosin 13 heavy chain	G3N9L2	gasac27248_07Feb2014klipped_validated_update16May2015_validated.fasta__withdecoy.fasta	221715	1	56	106	124	0.00602	0.582	VRELESEVEAEQR	R	R	0.997	28	42.7	17.7	0	82.5	39	4.4	0.00513	0.5	0	1	1	0	2	1573.78	2876.27		597848	1823	1835	Empty	TRUE
MXAKLSBH-Gill	LaBoRo	MS3GM	JL0010-MS3GM_2-A,5_01_4786 (peptides_1_0_0.mzid)	Myosin 13 heavy chain	G3N9L2	gasac27248_07Feb2014klipped_validated_update16May2015_validated.fasta__withdecoy.fasta	221715	1	56	106	124	0.00602	0.582	VTEPAEMYLK	F	G	0.989					36.3	36.5	3.8	0.436	0.5	0	1	0	0	1	1180.59	4386.25		325015	40	49	Empty	TRUE
MXAKLSBH-Gill	LaBoRo	MS3GM	JL0010-MS3GM_2-A,5_01_4786 (peptides_1_0_0.mzid)	Myosin 13 heavy chain	G3N9L2	gasac27248_07Feb2014klipped_validated_update16May2015_validated.fasta__withdecoy.fasta	221715	1	56	106	124	0.00602	0.582	YEESQAELEGAQK	K	E	0.997	68.1	42.9	13.6	66.6	113	59.4	7.28	0.502	0.654	0	2	1	0	2	1481.68	2508.17		909456	1464	1476	Empty	TRUE	G3P6J7,G3P6L9
MXAKLSBH-Gill	LaBoRo	MS3GM	JL0010-MS3GM_2-A,5_01_4786 (peptides_1_0_0.mzid)	Myosin 13 heavy chain	G3N9L2	gasac27248_07Feb2014klipped_validated_update16May2015_validated.fasta__withdecoy.fasta	221715	1	56	106	124	0.00602	0.582	YETDAIQR	K	T	0.997	39.2	39.1	28.3	11.2	73.7	33.4	1.7	0.0749	0.625	0	1	0	0	2	995.479	2306.5		1165150	1379	1386	Empty	FALSE	G3PQ45,G3P6J7,G3P6L9,G3NBU5,G3NEV3,G3NF36,G3PQ58,G3NES6,G3N9J8,G3NF12
MXAKLSBH-Gill	LaBoRo	MS3GM	JL0010-MS3GM_2-A,5_01_4786 (peptides_1_0_0.mzid)	Myosin 13 heavy chain	G3N9L2	gasac27248_07Feb2014klipped_validated_update16May2015_validated.fasta__withdecoy.fasta	221715	1	56	106	124	0.00602	0.582	YKVLNASVIPEGQFIDNK	R	K	0.997	25.5	40.9	13.2	0		45.2	6	0.0265	0.417	0	0	1	0	2	2035.09	6006.67		337868	726	743	Empty	TRUE	G3NEV3,G3NES6
MXAKLSBH-Gill	LaBoRo	MS3GM	JL0010-MS3GM_2-A,5_01_4786 (peptides_1_0_0.mzid)	Myosin 13 heavy chain	G3N9L2	gasac27248_07Feb2014klipped_validated_update16May2015_validated.fasta__withdecoy.fasta	221715	1	56	106	124	0.00602	0.582	YKVLNASVIPEGQFIDNKK	R	A	0.959	35.2	38	16.9	31.6		50.6	8.12	0.117	0.421	0	0	0	1	2	2163.18	5414.42		1395860	726	744	Empty	TRUE	G3NEV3,G3NES6
MXAKLSBH-Gill	LaBoRo	MS3GM	JL0010-MS3GM_2-A,5_01_4786 (peptides_1_0_0.mzid)	Sodium/potassium-transporting ATPase subunit beta 233	G3PRG7	gasac27248_07Feb2014klipped_validated_update16May2015_validated.fasta__withdecoy.fasta	34364.9	1	9	9	10	0.000486	0.371	FEDCTDSPADYK	K	N	0.997	41.7	40.2	0	35.1	82.8	41.2	2.89	0.383	0.5	0	1	0	0	2	1390.55	3208.7		200991	123	134	Empty	TRUE
MXAKLSBH-Gill	LaBoRo	MS3GM	JL0010-MS3GM_2-A,5_01_4786 (peptides_1_0_0.mzid)	Sodium/potassium-transporting ATPase subunit beta 233	G3PRG7	gasac27248_07Feb2014klipped_validated_update16May2015_validated.fasta__withdecoy.fasta	34364.9	1	9	9	10	0.000486	0.371	FVWDSDKGELLGR	R	T	0.997	45.2	41.7	14.7	44.3	70.2	35.8	3.38	0.444	0.385	0	0	1	0	2	1521.77	5808.25		232871	15	27	Empty	TRUE
MXAKLSBH-Gill	LaBoRo	MS3GM	JL0010-MS3GM_2-A,5_01_4786 (peptides_1_0_0.mzid)	Sodium/potassium-transporting ATPase subunit beta 233	G3PRG7	gasac27248_07Feb2014klipped_validated_update16May2015_validated.fasta__withdecoy.fasta	34364.9	1	9	9	10	0.000486	0.371	GDLESDQGIR	R	K	0.996	34	39.9	24	20.4	35.6	31.6	2.4	0.206	0.45	0	1	0	0	2	1089.52	2491.46		133484	137	146	Empty	TRUE
MXAKLSBH-Gill	LaBoRo	MS3GM	JL0010-MS3GM_2-A,5_01_4786 (peptides_1_0_0.mzid)	Sodium/potassium-transporting ATPase subunit beta 233	G3PRG7	gasac27248_07Feb2014klipped_validated_update16May2015_validated.fasta__withdecoy.fasta	34364.9	1	9	9	10	0.000486	0.371	NLLGPCSGLDDPDFGFK	R	E	0.997	17.9	44.6	0	5.46		33.1	3.6	0	0.235	0	1	0	0	2	1808.85	7766.29		194669	154	170	Empty	TRUE
MXAKLSBH-Gill	LaBoRo	MS3GM	JL0010-MS3GM_2-A,5_01_4786 (peptides_1_0_0.mzid)	Sodium/potassium-transporting ATPase subunit beta 233	G3PRG7	gasac27248_07Feb2014klipped_validated_update16May2015_validated.fasta__withdecoy.fasta	34364.9	1	9	9	10	0.000486	0.371	VAPPGLSHTPR	R	S	0.997	23.1	37.8	15.9	12.2	61.8					0	1	0	0	2	1131.63	2597.97		286415	72	82	Empty	TRUE	G3PKB5
MXAKLSBH-Gill	LaBoRo	MS3GM	JL0010-MS3GM_2-A,5_01_4786 (peptides_1_0_0.mzid)	Sodium/potassium-transporting ATPase subunit beta 233	G3PRG7	gasac27248_07Feb2014klipped_validated_update16May2015_validated.fasta__withdecoy.fasta	34364.9	1	9	9	10	0.000486	0.371	VFGDNIGYSEK	K	D	0.997	26	41.1	13.4	22.4	73.8	38.6	4.23	0.319	0.5	0	1	0	0	2	1228.58	3893.04		231639	277	287	Empty	TRUE
MXAKLSBH-Gill	LaBoRo	MS3GM	JL0010-MS3GM_2-A,5_01_4786 (peptides_1_0_0.mzid)	Sodium/potassium-transporting ATPase subunit beta 233	G3PRG7	gasac27248_07Feb2014klipped_validated_update16May2015_validated.fasta__withdecoy.fasta	34364.9	1	9	9	10	0.000486	0.371	VQPNVIPIYCTNK	K	R	0.353	6.11	40.5	0	6.11	33.4					0	1	0	0	2	1488.79	5233.28		183040	205	217	Empty	TRUE
MXAKLSBH-Gill	LaBoRo	MS3GM	JL0010-MS3GM_2-A,5_01_4786 (peptides_1_0_0.mzid)	Sodium/potassium-transporting ATPase subunit beta 233	G3PRG7	gasac27248_07Feb2014klipped_validated_update16May2015_validated.fasta__withdecoy.fasta	34364.9	1	9	9	10	0.000486	0.371	YHGIGGGFPLQYYPYYGK	K	L	0.997	30.1	45.6	15	20.7	99.5	34.6	4.8	0.0751	0.333	0	0	2	0	2	2080	6835.51		429055	230	247	Empty	TRUE
MXAKLSBH-Gill	LaBoRo	MS3GM	JL0010-MS3GM_2-A,5_01_4786 (peptides_1_0_0.mzid)	Sodium/potassium-transporting ATPase subunit beta 233	G3PRG7	gasac27248_07Feb2014klipped_validated_update16May2015_validated.fasta__withdecoy.fasta	34364.9	1	9	9	10	0.000486	0.371	YNEDIQK	K	D	0.968	31.9	38.5	18.3	17.1	56.4					0	1	0	0	2	909.431	1938.37		218328	112	118	Empty	TRUE
MXAKLSBH-Gill	LaBoRo	MS3GM	JL0010-MS3GM_2-A,5_01_4786 (peptides_1_0_0.mzid)	C-1-tetrahydrofolate synthase cytoplasmic	G3NTC1	gasac27248_07Feb2014klipped_validated_update16May2015_validated.fasta__withdecoy.fasta	100615	1	2	2	2	9.72e-05	0.0278	GVPTGFVLPIR	K	D	0.997	26.6	34.1	21.6	26.6	40.7	30.2	3.52	0.325	0.273	0	1	0	0	2	1155.69	6960.22		107812	879	889	Empty	TRUE
MXAKLSBH-Gill	LaBoRo	MS3GM	JL0010-MS3GM_2-A,5_01_4786 (peptides_1_0_0.mzid)	C-1-tetrahydrofolate synthase cytoplasmic	G3NTC1	gasac27248_07Feb2014klipped_validated_update16May2015_validated.fasta__withdecoy.fasta	100615	1	2	2	2	9.72e-05	0.0278	LNLQKPVPSDIVISR	K	S	0.997	22.3	29.9	0	22.3	80.5	46.1	7.26	0.306	0.467	0	0	1	0	2	1678.99	5129		250170	310	324	Empty	TRUE
MXAKLSBH-Gill	LaBoRo	MS3GM	JL0010-MS3GM_2-A,5_01_4786 (peptides_1_0_0.mzid)	Short chain dehydrogenase reductase	G3P805	gasac27248_07Feb2014klipped_validated_update16May2015_validated.fasta__withdecoy.fasta	27835.3	1	8	9	10	0.000486	0.315	AALNMLTLCASEELKK	K	D	0.997	56.1	41.3	14	52.7	80	42.1	7.07	0.399	0.375	0	0	1	0	2	1734.91	7179.53		145403	187	202	Empty	TRUE
MXAKLSBH-Gill	LaBoRo	MS3GM	JL0010-MS3GM_2-A,5_01_4786 (peptides_1_0_0.mzid)	Short chain dehydrogenase reductase	G3P805	gasac27248_07Feb2014klipped_validated_update16May2015_validated.fasta__withdecoy.fasta	27835.3	1	8	9	10	0.000486	0.315	AEALQTLAK	R	K	0.997	15.6	36.7	13.5	5.71	45.3					0	1	0	0	2	944.541	3110.14		353490	50	58	Empty	TRUE
MXAKLSBH-Gill	LaBoRo	MS3GM	JL0010-MS3GM_2-A,5_01_4786 (peptides_1_0_0.mzid)	Short chain dehydrogenase reductase	G3P805	gasac27248_07Feb2014klipped_validated_update16May2015_validated.fasta__withdecoy.fasta	27835.3	1	8	9	10	0.000486	0.315	AVSVLITGANR	K	G	0.997	57.4	34.5	27	40.6	61.7	33.6	1.55	0.339	0.455	0	2	0	0	2	1100.64	4014.83		464462	8	18	Empty	TRUE
MXAKLSBH-Gill	LaBoRo	MS3GM	JL0010-MS3GM_2-A,5_01_4786 (peptides_1_0_0.mzid)	Short chain dehydrogenase reductase	G3P805	gasac27248_07Feb2014klipped_validated_update16May2015_validated.fasta__withdecoy.fasta	27835.3	1	8	9	10	0.000486	0.315	EFLPHLR	K	A	0.988	17.4	35.7	17.7	10.1	55.7	25.2	1.72	0.171	0.429	0	1	0	0	2	911.51	4306.03		133802	133	139	Empty	TRUE
MXAKLSBH-Gill	LaBoRo	MS3GM	JL0010-MS3GM_2-A,5_01_4786 (peptides_1_0_0.mzid)	Short chain dehydrogenase reductase	G3P805	gasac27248_07Feb2014klipped_validated_update16May2015_validated.fasta__withdecoy.fasta	27835.3	1	8	9	10	0.000486	0.315	GLGLEMVK	R	Q	0.997	52.2	36	29.9	31	53.7					0	1	0	0	2	846.476	4794.11		492250	19	26	Empty	TRUE
MXAKLSBH-Gill	LaBoRo	MS3GM	JL0010-MS3GM_2-A,5_01_4786 (peptides_1_0_0.mzid)	Short chain dehydrogenase reductase	G3P805	gasac27248_07Feb2014klipped_validated_update16May2015_validated.fasta__withdecoy.fasta	27835.3	1	8	9	10	0.000486	0.315	GLLGVMASLTEK	R	Q	0.997	52.1	36.5	20.5	38	80.5	46.9	5.59	0.505	0.583	0	1	0	0	2	1218.68	7777.71		308749	234	245	Empty	TRUE
MXAKLSBH-Gill	LaBoRo	MS3GM	JL0010-MS3GM_2-A,5_01_4786 (peptides_1_0_0.mzid)	Short chain dehydrogenase reductase	G3P805	gasac27248_07Feb2014klipped_validated_update16May2015_validated.fasta__withdecoy.fasta	27835.3	1	8	9	10	0.000486	0.315	LDATDLCSIK	R	Q	0.997	22.4	39.1	20.4	13.3	49.5	32	2.37	0.228	0.4	0	2	0	0	2	1078.55	4883.98		272129	69	78	Empty	TRUE
MXAKLSBH-Gill	LaBoRo	MS3GM	JL0010-MS3GM_2-A,5_01_4786 (peptides_1_0_0.mzid)	Short chain dehydrogenase reductase	G3P805	gasac27248_07Feb2014klipped_validated_update16May2015_validated.fasta__withdecoy.fasta	27835.3	1	8	9	10	0.000486	0.315	QNGGFLDWK	K	G	0.997	35.8	39.2	15.7	31.9	60.9	30.5	2.08	0.348	0.389	0	1	0	0	2	1064.52	5761.52		181667	246	254	Empty	TRUE
MXAKLSBH-Gill	LaBoRo	MS3GM	JL0010-MS3GM_2-A,5_01_4786 (peptides_1_0_0.mzid)	NADH dehydrogenase [ubiquinone] 1 alpha 9	G3PKP7	gasac27248_07Feb2014klipped_validated_update16May2015_validated.fasta__withdecoy.fasta	42918	0.781	1	1	2	9.72e-05	0.0341	WFGNATPLISMGK	R	K	0.985	20.1	40.6	0	20.1	35.6	28.2	2.66	0.301	0.308	0	2	0	0	2	1421.72	7256.3		259246	225	237	Empty	TRUE
MXAKLSBH-Gill	LaBoRo	MS3GM	JL0010-MS3GM_2-A,5_01_4786 (peptides_1_0_0.mzid)	Catenin delta-1	G3Q3F0	gasac27248_07Feb2014klipped_validated_update16May2015_validated.fasta__withdecoy.fasta	106033	1	5	5	5	0.000243	0.0717	GIPALVSMLDNPNK	K	E	0.997	16.6	40	14	16.6	59.3	32.9	4.41	0.103	0.321	0	1	0	0	2	1468.78	7695.12		187708	427	440	Empty	TRUE
MXAKLSBH-Gill	LaBoRo	MS3GM	JL0010-MS3GM_2-A,5_01_4786 (peptides_1_0_0.mzid)	Catenin delta-1	G3Q3F0	gasac27248_07Feb2014klipped_validated_update16May2015_validated.fasta__withdecoy.fasta	106033	1	5	5	5	0.000243	0.0717	HAVPNLVANLPGGGQSQPVR	K	A	0.997	13.4	40.4	0	11.8	64.4	34.7	3.17	0.0692	0.25	0	0	1	0	2	2011.08	4944.24		245375	776	795	Empty	TRUE
MXAKLSBH-Gill	LaBoRo	MS3GM	JL0010-MS3GM_2-A,5_01_4786 (peptides_1_0_0.mzid)	Catenin delta-1	G3Q3F0	gasac27248_07Feb2014klipped_validated_update16May2015_validated.fasta__withdecoy.fasta	106033	1	5	5	5	0.000243	0.0717	HLEWETALTNTAGCLR	R	N	0.997	22.6	44.2	13.2	21.3	76.5	35.6	3.14	0.154	0.406	0	0	1	0	2	1814.89	6952.32		183314	544	559	Empty	TRUE	G3Q132
MXAKLSBH-Gill	LaBoRo	MS3GM	JL0010-MS3GM_2-A,5_01_4786 (peptides_1_0_0.mzid)	Catenin delta-1	G3Q3F0	gasac27248_07Feb2014klipped_validated_update16May2015_validated.fasta__withdecoy.fasta	106033	1	5	5	5	0.000243	0.0717	IYTSLLK	R	E	0.968	17.2	30	18.5	9.96	37.5					0	1	0	0	2	837.508	4237.95		79849.3	693	699	Empty	TRUE
MXAKLSBH-Gill	LaBoRo	MS3GM	JL0010-MS3GM_2-A,5_01_4786 (peptides_1_0_0.mzid)	Catenin delta-1	G3Q3F0	gasac27248_07Feb2014klipped_validated_update16May2015_validated.fasta__withdecoy.fasta	106033	1	5	5	5	0.000243	0.0717	MGSALELSSMAR	R	F	0.997	33.7	41.3	14.5	33.7	72	37.8	4.82	0.426	0.458	0	1	0	0	2	1252.6	4973.41		213383	270	281	Empty	TRUE
MXAKLSBH-Gill	LaBoRo	MS3GM	JL0010-MS3GM_2-A,5_01_4786 (peptides_1_0_0.mzid)	Cytolysin / Perforin / Complement C9-like protein	G3P0X9	gasac27248_07Feb2014klipped_validated_update16May2015_validated.fasta__withdecoy.fasta	19798.2	1	6	7	9	0.000437	0.305	ATMSSIGK	R	A	0.997	33.1	35.8	17.9	16.6	49.2	32.5	2.82	0.351	0.625	0	1	0	0	2	794.408	2113.76		199673	157	164	Empty	TRUE
MXAKLSBH-Gill	LaBoRo	MS3GM	JL0010-MS3GM_2-A,5_01_4786 (peptides_1_0_0.mzid)	Cytolysin / Perforin / Complement C9-like protein	G3P0X9	gasac27248_07Feb2014klipped_validated_update16May2015_validated.fasta__withdecoy.fasta	19798.2	1	6	7	9	0.000437	0.305	DLTGFTR	K	S	0.968	27.6	36.9	27.2	2.03	49.8					0	1	0	0	2	809.415	3621.76		319156	132	138	Empty	TRUE
MXAKLSBH-Gill	LaBoRo	MS3GM	JL0010-MS3GM_2-A,5_01_4786 (peptides_1_0_0.mzid)	Cytolysin / Perforin / Complement C9-like protein	G3P0X9	gasac27248_07Feb2014klipped_validated_update16May2015_validated.fasta__withdecoy.fasta	19798.2	1	6	7	9	0.000437	0.305	LAVGVVEQTR	R	A	0.997	59.6	35.9	24.9	39.3	63.2	46.4	3.89	0.159	0.7	0	3	0	0	2	1071.62	3353.53		832907	108	117	Empty	TRUE
MXAKLSBH-Gill	LaBoRo	MS3GM	JL0010-MS3GM_2-A,5_01_4786 (peptides_1_0_0.mzid)	Cytolysin / Perforin / Complement C9-like protein	G3P0X9	gasac27248_07Feb2014klipped_validated_update16May2015_validated.fasta__withdecoy.fasta	19798.2	1	6	7	9	0.000437	0.305	PENAEAVSATLTTNR	M	N	0.997	71.6	42.5	13.5	70.5	94.9	61.7	12.7	0.661	0.6	0	1	1	0	1	1573.78	3634.91		776774	2	16	Empty	TRUE
MXAKLSBH-Gill	LaBoRo	MS3GM	JL0010-MS3GM_2-A,5_01_4786 (peptides_1_0_0.mzid)	Cytolysin / Perforin / Complement C9-like protein	G3P0X9	gasac27248_07Feb2014klipped_validated_update16May2015_validated.fasta__withdecoy.fasta	19798.2	1	6	7	9	0.000437	0.305	TEVCSFTK	R	D	0.997	15.7	38.3	16.5	0.11	60.9	24.7	1.77	0.113	0.375	0	1	0	0	2	914.429	2977.94		220884	56	63	Empty	TRUE
MXAKLSBH-Gill	LaBoRo	MS3GM	JL0010-MS3GM_2-A,5_01_4786 (peptides_1_0_0.mzid)	Cytolysin / Perforin / Complement C9-like protein	G3P0X9	gasac27248_07Feb2014klipped_validated_update16May2015_validated.fasta__withdecoy.fasta	19798.2	1	6	7	9	0.000437	0.305	VELYDK	K	M	0.1	29	36.4	29.4	11.1						0	1	0	0	2	766.398	2535.47		163222	169	174	Empty	TRUE
MXAKLSBH-Gill	LaBoRo	MS3GM	JL0010-MS3GM_2-A,5_01_4786 (peptides_1_0_0.mzid)	Actinoporin-like protein	G3P0X6	gasac27248_07Feb2014klipped_validated_update16May2015_validated.fasta__withdecoy.fasta	9291.8	1	3	5	5	0.000243	0.531	ATGSIGVLTYDLFER	K	S	0.997	23.2	41.9	0	23.2	60.5	33.8	3.29	0.402	0.333	0	1	0	0	2	1641.85	7905.96		156432	42	56	Empty	TRUE
MXAKLSBH-Gill	LaBoRo	MS3GM	JL0010-MS3GM_2-A,5_01_4786 (peptides_1_0_0.mzid)	Actinoporin-like protein	G3P0X6	gasac27248_07Feb2014klipped_validated_update16May2015_validated.fasta__withdecoy.fasta	9291.8	1	3	5	5	0.000243	0.531	TEVCTFSK	K	S	0.997	26.9	38.4	19.8	17.9	54.9	29.1	2.06	0.141	0.5	0	3	0	0	2	914.429	2670.78		670755	30	37	Empty	TRUE
MXAKLSBH-Gill	LaBoRo	MS3GM	JL0010-MS3GM_2-A,5_01_4786 (peptides_1_0_0.mzid)	Actinoporin-like protein	G3P0X6	gasac27248_07Feb2014klipped_validated_update16May2015_validated.fasta__withdecoy.fasta	9291.8	1	3	5	5	0.000243	0.531	VYLENGETYNPPQPTVRPLK	K	T	0.997	56.4	43	13.6	55.4	107	61.8	11.5	0.61	0.475	0	0	1	0	2	2315.2	4705.67		549987	10	29	Empty	TRUE
MXAKLSBH-Gill	LaBoRo	MS3GM	JL0010-MS3GM_2-A,5_01_4786 (peptides_1_0_0.mzid)	T-complex protein 1 chaperonin subunit gamma	G3P7I0,G3P7N4	gasac27248_07Feb2014klipped_validated_update16May2015_validated.fasta__withdecoy.fasta	60170.9	0.999	3	3	3	0.000146	0.0565	EILAEVER	K	N	0.332	24.2	38.1	24.3	13.2						0	1	0	0	2	958.52	3707.45		153924	381	388	Empty	TRUE
MXAKLSBH-Gill	LaBoRo	MS3GM	JL0010-MS3GM_2-A,5_01_4786 (peptides_1_0_0.mzid)	T-complex protein 1 chaperonin subunit gamma	G3P7I0,G3P7N4	gasac27248_07Feb2014klipped_validated_update16May2015_validated.fasta__withdecoy.fasta	60170.9	0.999	3	3	3	0.000146	0.0565	VPGGIIEDSYVLR	K	G	0.997					43.2	26.9	3.12	0.316	0.269	0	1	0	0	2	1417.77	5947.8		180953	203	215	Empty	TRUE
MXAKLSBH-Gill	LaBoRo	MS3GM	JL0010-MS3GM_2-A,5_01_4786 (peptides_1_0_0.mzid)	T-complex protein 1 chaperonin subunit gamma	G3P7I0,G3P7N4	gasac27248_07Feb2014klipped_validated_update16May2015_validated.fasta__withdecoy.fasta	60170.9	0.999	3	3	3	0.000146	0.0565	VQTGNINAAK	K	T	0.238					34.4					0	1	0	0	2	1015.55	1918.43		168825	21	30	Empty	TRUE
MXAKLSBH-Gill	LaBoRo	MS3GM	JL0010-MS3GM_2-A,5_01_4786 (peptides_1_0_0.mzid)	Syntaxin-binding protein 3	G3NT82,G3NTA8	gasac27248_07Feb2014klipped_validated_update16May2015_validated.fasta__withdecoy.fasta	65473	0.95	1	1	1	4.86e-05	0.0193	ITISSLAEMMK	K	K	0.997	37.9	40	14.5	35.6		30	1.77	0.337	0.318	0	1	0	0	2	1223.64	7592.84		94888.1	299	309	Empty	TRUE
MXAKLSBH-Gill	LaBoRo	MS3GM	JL0010-MS3GM_2-A,5_01_4786 (peptides_1_0_0.mzid)	Heat shock 27 kDa protein beta-1	G3QA16,G3QA17,G3QA18	gasac27248_07Feb2014klipped_validated_update16May2015_validated.fasta__withdecoy.fasta	24404	1	11	12	14	0.00068	0.547	ASMMYPAPLLGAHQAR	H	A	0.997					62.5	45.4	9.37	0.586	0.438	0	0	2	0	1	1713.86	5283.55		805454	72	87	Empty	TRUE
MXAKLSBH-Gill	LaBoRo	MS3GM	JL0010-MS3GM_2-A,5_01_4786 (peptides_1_0_0.mzid)	Heat shock 27 kDa protein beta-1	G3QA16,G3QA17,G3QA18	gasac27248_07Feb2014klipped_validated_update16May2015_validated.fasta__withdecoy.fasta	24404	1	11	12	14	0.00068	0.547	IFDQTFGMPALHEDFPTFPSTHWPGYLR	R	H	0.997	37.2	49.3	0	37.2		45.7	5.19	0.212	0.268	0	0	0	1	2	3307.57	7958.72		354138	27	54	Empty	TRUE
MXAKLSBH-Gill	LaBoRo	MS3GM	JL0010-MS3GM_2-A,5_01_4786 (peptides_1_0_0.mzid)	Heat shock 27 kDa protein beta-1	G3QA16,G3QA17,G3QA18	gasac27248_07Feb2014klipped_validated_update16May2015_validated.fasta__withdecoy.fasta	24404	1	11	12	14	0.00068	0.547	KDEHGFVSR	R	T	0.997	93.2	39.6	27.8	70.9	77	34.9	3.64	0.444	0.556	0	1	1	0	2	1074.53	1832.67		690314	140	148	Empty	TRUE
MXAKLSBH-Gill	LaBoRo	MS3GM	JL0010-MS3GM_2-A,5_01_4786 (peptides_1_0_0.mzid)	Heat shock 27 kDa protein beta-1	G3QA16,G3QA17,G3QA18	gasac27248_07Feb2014klipped_validated_update16May2015_validated.fasta__withdecoy.fasta	24404	1	11	12	14	0.00068	0.547	KYTLPSSADVEK	R	V	0.997	51.2	40.5	0	51.1	78.5	48.1	9.37	0.603	0.625	0	1	0	0	2	1337.69	3191.75		417597	153	164	Empty	TRUE
MXAKLSBH-Gill	LaBoRo	MS3GM	JL0010-MS3GM_2-A,5_01_4786 (peptides_1_0_0.mzid)	Heat shock 27 kDa protein beta-1	G3QA16,G3QA17,G3QA18	gasac27248_07Feb2014klipped_validated_update16May2015_validated.fasta__withdecoy.fasta	24404	1	11	12	14	0.00068	0.547	NGVVEITGK	K	H	0.997	33.9	37.5	18.6	28	57.2	33	2.03	0.47	0.556	0	1	0	0	2	916.51	2797.71		233750	127	135	Empty	TRUE
MXAKLSBH-Gill	LaBoRo	MS3GM	JL0010-MS3GM_2-A,5_01_4786 (peptides_1_0_0.mzid)	Heat shock 27 kDa protein beta-1	G3QA16,G3QA17,G3QA18	gasac27248_07Feb2014klipped_validated_update16May2015_validated.fasta__withdecoy.fasta	24404	1	11	12	14	0.00068	0.547	QMSTGMSEIK	R	Q	0.997	20	40.3	13.1	19.2	68.2	32.7	2.77	0.00306	0.4	0	1	0	0	2	1111.51	2973.52		359365	92	101	Empty	TRUE
MXAKLSBH-Gill	LaBoRo	MS3GM	JL0010-MS3GM_2-A,5_01_4786 (peptides_1_0_0.mzid)	Heat shock 27 kDa protein beta-1	G3QA16,G3QA17,G3QA18	gasac27248_07Feb2014klipped_validated_update16May2015_validated.fasta__withdecoy.fasta	24404	1	11	12	14	0.00068	0.547	QTQDSWK	K	V	0.968	25.1	38	24.2	12.8	47.9					0	1	0	0	2	892.416	1976.17		256332	102	108	Empty	TRUE
MXAKLSBH-Gill	LaBoRo	MS3GM	JL0010-MS3GM_2-A,5_01_4786 (peptides_1_0_0.mzid)	Heat shock 27 kDa protein beta-1	G3QA16,G3QA17,G3QA18	gasac27248_07Feb2014klipped_validated_update16May2015_validated.fasta__withdecoy.fasta	24404	1	11	12	14	0.00068	0.547	TKNGVVEITGK	K	H	0.997	4.78	36	0	4.78	42.3					0	1	0	0	2	1145.65	2433.49		163135	125	135	Empty	TRUE
MXAKLSBH-Gill	LaBoRo	MS3GM	JL0010-MS3GM_2-A,5_01_4786 (peptides_1_0_0.mzid)	Heat shock 27 kDa protein beta-1	G3QA16,G3QA17,G3QA18	gasac27248_07Feb2014klipped_validated_update16May2015_validated.fasta__withdecoy.fasta	24404	1	11	12	14	0.00068	0.547	TPSWDPFR	R	D	0.997	46.6	39.1	21.3	31.4	74.7	29	2.77	0.331	0.5	0	2	0	0	2	1005.48	6155.04		611765	13	20	Empty	TRUE
MXAKLSBH-Gill	LaBoRo	MS3GM	JL0010-MS3GM_2-A,5_01_4786 (peptides_1_0_0.mzid)	Heat shock 27 kDa protein beta-1	G3QA16,G3QA17,G3QA18	gasac27248_07Feb2014klipped_validated_update16May2015_validated.fasta__withdecoy.fasta	24404	1	11	12	14	0.00068	0.547	VSLDVNHFSPEELVVK	K	T	0.997	53.2	41.5	17	39.6	108	57.7	9.34	0.563	0.562	0	0	1	0	2	1811.95	6759.57		839443	109	124	Empty	TRUE
MXAKLSBH-Gill	LaBoRo	MS3GM	JL0010-MS3GM_2-A,5_01_4786 (peptides_1_0_0.mzid)	Heat shock 27 kDa protein beta-1	G3QA16,G3QA17,G3QA18	gasac27248_07Feb2014klipped_validated_update16May2015_validated.fasta__withdecoy.fasta	24404	1	11	12	14	0.00068	0.547	YTLPSSADVEK	K	V	0.997	24.2	40.9	16.6	16.6	89.9	31.7	2.51	0.445	0.364	0	1	0	0	2	1209.6	3682.52		424870	154	164	Empty	TRUE
MXAKLSBH-Gill	LaBoRo	MS3GM	JL0010-MS3GM_2-A,5_01_4786 (peptides_1_0_0.mzid)	Proteasome subunit alpha type-6	G3NMW7	gasac27248_07Feb2014klipped_validated_update16May2015_validated.fasta__withdecoy.fasta	27552.5	0.95	1	1	1	4.86e-05	0.0484	LLDSATVTHLFR	K	I	0.997	53.7	37.7	18.8	49	54.1	43.1	5.7	0.548	0.458	0	0	1	0	2	1372.76	6323.1		114704	60	71	Empty	TRUE
MXAKLSBH-Gill	LaBoRo	MS3GM	JL0010-MS3GM_2-A,5_01_4786 (peptides_1_0_0.mzid)	Complement component 1 Q subcomponent-binding protein	G3QA13	gasac27248_07Feb2014klipped_validated_update16May2015_validated.fasta__withdecoy.fasta	31900.6	0.95	1	1	1	4.86e-05	0.0379	AFGAFLSDEIK	K	E	0.997	21.1	40.7	0	20.8	62.4					0	1	0	0	2	1197.62	6585.95		134100	90	100	Empty	TRUE
MXAKLSBH-Gill	LaBoRo	MS3GM	JL0010-MS3GM_2-A,5_01_4786 (peptides_1_0_0.mzid)	Small ubiquitin-related modifier 2	G3Q6X1	gasac27248_07Feb2014klipped_validated_update16May2015_validated.fasta__withdecoy.fasta	10944.3	0.121	1	1	1	4.86e-05	0.104	TENNEHINLK	K	V	0.724	21.5	40.7	0	21.5						0	0	1	0	2	1211.6	2212.58		117685	11	20	Empty	TRUE
MXAKLSBH-Gill	LaBoRo	MS3GM	JL0010-MS3GM_2-A,5_01_4786 (peptides_1_0_0.mzid)	60S ribosomal protein L38	G3NG58	gasac27248_07Feb2014klipped_validated_update16May2015_validated.fasta__withdecoy.fasta	9005.4	0.05	1	1	1	4.86e-05	0.0909	DFLLTAR	K	R	0.5					39.7					0	1	0	0	2	835.467	5001.15		129359	10	16	Empty	TRUE
MXAKLSBH-Gill	LaBoRo	MS3GM	JL0010-MS3GM_2-A,5_01_4786 (peptides_1_0_0.mzid)	NADH dehydrogenase [ubiquinone] 1 alpha 10	G3P0W0	gasac27248_07Feb2014klipped_validated_update16May2015_validated.fasta__withdecoy.fasta	39885.4	0.946	1	1	1	4.86e-05	0.0256	VAEDIEYLK	R	F	0.997	15.3	38.8	19.6	9.47	40.1					0	1	0	0	2	1079.56	4070.66		135894	265	273	Empty	TRUE
MXAKLSBH-Gill	LaBoRo	MS3GM	JL0010-MS3GM_2-A,5_01_4786 (peptides_1_0_0.mzid)	Intersectin-1	G3PKN4	gasac27248_07Feb2014klipped_validated_update16May2015_validated.fasta__withdecoy.fasta	47321.3	0.946	1	1	1	4.86e-05	0.019	MSLELLQR	R	Q	0.997	37.8	37.4	21.4	26.2	54.6					0	1	0	0	2	989.545	5628.27		113929	382	389	Empty	TRUE
MXAKLSBH-Gill	LaBoRo	MS3GM	JL0010-MS3GM_2-A,5_01_4786 (peptides_1_0_0.mzid)	ATP synthase subunit g	G3Q9Y9	gasac27248_07Feb2014klipped_validated_update16May2015_validated.fasta__withdecoy.fasta	11058.1	0.95	1	1	1	4.86e-05	0.0971	AIEGASSLIK	K	S	0.997	42.3	35.1	21	29.1	48.5	37.7	2.46	0.355	0.55	0	1	0	0	2	988.567	3854.98		305101	49	58	Empty	TRUE
MXAKLSBH-Gill	LaBoRo	MS3GM	JL0010-MS3GM_2-A,5_01_4786 (peptides_1_0_0.mzid)	Clathrin heavy chain 1	G3Q9Y8	gasac27248_07Feb2014klipped_validated_update16May2015_validated.fasta__withdecoy.fasta	192775	1	7	7	7	0.00034	0.0391	AVNFFNK	R	V	0.812	8.4	37.4	0	8.4	45.2					0	1	0	0	2	839.441	4165.33		122827	1445	1451	Empty	TRUE
MXAKLSBH-Gill	LaBoRo	MS3GM	JL0010-MS3GM_2-A,5_01_4786 (peptides_1_0_0.mzid)	Clathrin heavy chain 1	G3Q9Y8	gasac27248_07Feb2014klipped_validated_update16May2015_validated.fasta__withdecoy.fasta	192775	1	7	7	7	0.00034	0.0391	EAIDSYIK	K	A	0.322	20.1	37.9	33.1	11.3						0	1	0	0	2	938.483	3755.84		106645	1133	1140	Empty	TRUE
MXAKLSBH-Gill	LaBoRo	MS3GM	JL0010-MS3GM_2-A,5_01_4786 (peptides_1_0_0.mzid)	Clathrin heavy chain 1	G3Q9Y8	gasac27248_07Feb2014klipped_validated_update16May2015_validated.fasta__withdecoy.fasta	192775	1	7	7	7	0.00034	0.0391	FLQMAR	K	K	0.1	28.6	34.7	22.1	13.1						0	1	0	0	2	765.408	3327.54		90924.8	1166	1171	Empty	TRUE
MXAKLSBH-Gill	LaBoRo	MS3GM	JL0010-MS3GM_2-A,5_01_4786 (peptides_1_0_0.mzid)	Clathrin heavy chain 1	G3Q9Y8	gasac27248_07Feb2014klipped_validated_update16May2015_validated.fasta__withdecoy.fasta	192775	1	7	7	7	0.00034	0.0391	IYIDSNNNPER	K	F	0.997	53.1	41.7	16.4	38.5	60.4	40.4	4.6	0.156	0.545	0	1	0	0	2	1334.63	2758.52		198356	892	902	Empty	TRUE
MXAKLSBH-Gill	LaBoRo	MS3GM	JL0010-MS3GM_2-A,5_01_4786 (peptides_1_0_0.mzid)	Clathrin heavy chain 1	G3Q9Y8	gasac27248_07Feb2014klipped_validated_update16May2015_validated.fasta__withdecoy.fasta	192775	1	7	7	7	0.00034	0.0391	LASTLVHLGEYQAAVDGAR	R	K	0.997	18.3	41.5	0	18.3	57.2	45	8.08	0.42	0.395	0	0	1	0	2	1971.03	5656.89		253397	1237	1255	Empty	TRUE
MXAKLSBH-Gill	LaBoRo	MS3GM	JL0010-MS3GM_2-A,5_01_4786 (peptides_1_0_0.mzid)	Clathrin heavy chain 1	G3Q9Y8	gasac27248_07Feb2014klipped_validated_update16May2015_validated.fasta__withdecoy.fasta	192775	1	7	7	7	0.00034	0.0391	LLLPWLESR	K	I	0.997	34.6	33.9	26.4	12.3	46.3					0	1	0	0	2	1126.66	7942.15		125533	867	875	Empty	TRUE
MXAKLSBH-Gill	LaBoRo	MS3GM	JL0010-MS3GM_2-A,5_01_4786 (peptides_1_0_0.mzid)	Clathrin heavy chain 1	G3Q9Y8	gasac27248_07Feb2014klipped_validated_update16May2015_validated.fasta__withdecoy.fasta	192775	1	7	7	7	0.00034	0.0391	TPDTIR	R	R	0.1	26.9	38	32.4	0.58						0	1	0	0	2	702.378	1862.84		112295	404	409	Empty	TRUE
MXAKLSBH-Gill	LaBoRo	MS3GM	JL0010-MS3GM_2-A,5_01_4786 (peptides_1_0_0.mzid)	Putative ATP-dependent RNA helicase an3	G3NZU2	gasac27248_07Feb2014klipped_validated_update16May2015_validated.fasta__withdecoy.fasta	75926.5	1	2	2	2	9.72e-05	0.0299	LVDMMER	R	G	0.929					34.7	21.8	1	0.211	0.357	0	1	0	0	2	893.422	3553.08		122051	360	366	Empty	TRUE	G3PN28
MXAKLSBH-Gill	LaBoRo	MS3GM	JL0010-MS3GM_2-A,5_01_4786 (peptides_1_0_0.mzid)	Putative ATP-dependent RNA helicase an3	G3NZU2	gasac27248_07Feb2014klipped_validated_update16May2015_validated.fasta__withdecoy.fasta	75926.5	1	2	2	2	9.72e-05	0.0299	VGNLGLATSFFNDK	R	N	0.997	17	41.7	0	17	45.2	41.3	6.44	0.455	0.429	0	1	0	0	2	1482.76	7232.87		207729	570	583	Empty	TRUE
MXAKLSBH-Gill	LaBoRo	MS3GM	JL0010-MS3GM_2-A,5_01_4786 (peptides_1_0_0.mzid)	Integrin beta	G3NMX5	gasac27248_07Feb2014klipped_validated_update16May2015_validated.fasta__withdecoy.fasta	198500	1	6	6	6	0.000292	0.0405	AFVTNFLDTSGR	K	V	0.997	37.5	41.1	15	34.7	63.2	33.7	4.48	0.199	0.417	0	1	0	0	2	1327.66	6453.63		184941	353	364	Empty	TRUE
MXAKLSBH-Gill	LaBoRo	MS3GM	JL0010-MS3GM_2-A,5_01_4786 (peptides_1_0_0.mzid)	Integrin beta	G3NMX5	gasac27248_07Feb2014klipped_validated_update16May2015_validated.fasta__withdecoy.fasta	198500	1	6	6	6	0.000292	0.0405	EIIPFPISLR	K	L	0.205	16.1	33.7	13.1	16.1						0	1	0	0	2	1184.7	7878.95		141846	794	803	Empty	TRUE
MXAKLSBH-Gill	LaBoRo	MS3GM	JL0010-MS3GM_2-A,5_01_4786 (peptides_1_0_0.mzid)	Integrin beta	G3NMX5	gasac27248_07Feb2014klipped_validated_update16May2015_validated.fasta__withdecoy.fasta	198500	1	6	6	6	0.000292	0.0405	EVADNLNEVYK	K	Q	0.315					35.4					0	1	0	0	2	1293.63	3791.86		131138	826	836	Empty	TRUE
MXAKLSBH-Gill	LaBoRo	MS3GM	JL0010-MS3GM_2-A,5_01_4786 (peptides_1_0_0.mzid)	Integrin beta	G3NMX5	gasac27248_07Feb2014klipped_validated_update16May2015_validated.fasta__withdecoy.fasta	198500	1	6	6	6	0.000292	0.0405	LKEPWPNSDPPFSFQNVIK	K	L	0.635	3.23	44.4	0	3.23		27.9	2.2	0.0538	0.237	0	0	1	0	2	2243.15	7565.27		107761	163	181	Empty	TRUE
MXAKLSBH-Gill	LaBoRo	MS3GM	JL0010-MS3GM_2-A,5_01_4786 (peptides_1_0_0.mzid)	Integrin beta	G3NMX5	gasac27248_07Feb2014klipped_validated_update16May2015_validated.fasta__withdecoy.fasta	198500	1	6	6	6	0.000292	0.0405	LVFSALGPTALK	R	V	0.997	39.1	28.8	18.8	39.1	33.6	29.4	1.17	0.337	0.333	0	1	0	0	2	1216.73	6669.59		122753	1515	1526	Empty	TRUE
MXAKLSBH-Gill	LaBoRo	MS3GM	JL0010-MS3GM_2-A,5_01_4786 (peptides_1_0_0.mzid)	Integrin beta	G3NMX5	gasac27248_07Feb2014klipped_validated_update16May2015_validated.fasta__withdecoy.fasta	198500	1	6	6	6	0.000292	0.0405	MLLIENLQR	R	A	0.997	20.5	37.8	22.8	10.6	53.9					0	1	0	0	2	1129.64	6004.38		254743	1265	1273	Empty	TRUE
MXAKLSBH-Gill	LaBoRo	MS3GM	JL0010-MS3GM_2-A,5_01_4786 (peptides_1_0_0.mzid)	Acyl-CoA-binding protein / Endozepine / Diazepam-binding inhibitor	G3N9H4	gasac27248_07Feb2014klipped_validated_update16May2015_validated.fasta__withdecoy.fasta	10656.2	1	5	6	6	0.000292	0.642	AKPTDEEMLQVY	K	S	0.925						35.5	4.54	0.456	0.458	0	1	0	0	1	1423.68	4994.88		244399	20	31	Empty	TRUE
MXAKLSBH-Gill	LaBoRo	MS3GM	JL0010-MS3GM_2-A,5_01_4786 (peptides_1_0_0.mzid)	Acyl-CoA-binding protein / Endozepine / Diazepam-binding inhibitor	G3N9H4	gasac27248_07Feb2014klipped_validated_update16May2015_validated.fasta__withdecoy.fasta	10656.2	1	5	6	6	0.000292	0.642	FDEAAAEVK	K	Q	0.997	40	38.6	16.9	35.3	76	35.5	2.85	0.369	0.556	0	1	0	0	2	979.473	2604.51		223662	8	16	Empty	TRUE
MXAKLSBH-Gill	LaBoRo	MS3GM	JL0010-MS3GM_2-A,5_01_4786 (peptides_1_0_0.mzid)	Acyl-CoA-binding protein / Endozepine / Diazepam-binding inhibitor	G3N9H4	gasac27248_07Feb2014klipped_validated_update16May2015_validated.fasta__withdecoy.fasta	10656.2	1	5	6	6	0.000292	0.642	QATVGDVNTGRPGMFDFTGK	K	A	0.997	29	45.5	14	26.1	56.8	31.2	3.14	0.41	0.3	0	0	1	0	2	2098	5474.01		435060	36	55	Empty	TRUE
MXAKLSBH-Gill	LaBoRo	MS3GM	JL0010-MS3GM_2-A,5_01_4786 (peptides_1_0_0.mzid)	Acyl-CoA-binding protein / Endozepine / Diazepam-binding inhibitor	G3N9H4	gasac27248_07Feb2014klipped_validated_update16May2015_validated.fasta__withdecoy.fasta	10656.2	1	5	6	6	0.000292	0.642	SKDDAMNDYINLVK	K	Q	0.997	19.9	43.6	16.7	19.9	109	33.5	5.68	0.185	0.393	0	1	1	0	2	1625.78	5488.12		473476	68	81	Empty	TRUE
MXAKLSBH-Gill	LaBoRo	MS3GM	JL0010-MS3GM_2-A,5_01_4786 (peptides_1_0_0.mzid)	Acyl-CoA-binding protein / Endozepine / Diazepam-binding inhibitor	G3N9H4	gasac27248_07Feb2014klipped_validated_update16May2015_validated.fasta__withdecoy.fasta	10656.2	1	5	6	6	0.000292	0.642	WDAWEK	K	Q	0.772	30	36.7	21.3	14.2	37.5					0	1	0	0	2	834.378	3736.37		151895	58	63	Empty	TRUE
MXAKLSBH-Gill	LaBoRo	MS3GM	JL0010-MS3GM_2-A,5_01_4786 (peptides_1_0_0.mzid)	Glyceraldehyde-3-phosphate dehydrogenase 2	G3P7L3	gasac27248_07Feb2014klipped_validated_update16May2015_validated.fasta__withdecoy.fasta	39470.6	1	6	6	6	0.000292	0.369	GASQNIIPASTGAAK	R	A	0.997	49.8	39.5	20.4	37.8	90.4	52	5.34	0.492	0.5	0	2	1	0	2	1385.74	3147.81		1382960	229	243	Empty	FALSE	G3Q4G2
MXAKLSBH-Gill	LaBoRo	MS3GM	JL0010-MS3GM_2-A,5_01_4786 (peptides_1_0_0.mzid)	Glyceraldehyde-3-phosphate dehydrogenase 2	G3P7L3	gasac27248_07Feb2014klipped_validated_update16May2015_validated.fasta__withdecoy.fasta	39470.6	1	6	6	6	0.000292	0.369	ITIFHER	K	D	0.968	24.7	38	14.5	23.3	49.2					0	0	1	0	2	915.505	3288.97		62913.9	102	108	Empty	TRUE
MXAKLSBH-Gill	LaBoRo	MS3GM	JL0010-MS3GM_2-A,5_01_4786 (peptides_1_0_0.mzid)	Glyceraldehyde-3-phosphate dehydrogenase 2	G3P7L3	gasac27248_07Feb2014klipped_validated_update16May2015_validated.fasta__withdecoy.fasta	39470.6	1	6	6	6	0.000292	0.369	LTGMAFR	K	V	0.988	43.1	34.7	27.2	33.6	70.4	38.5	1.66	0.408	0.786	0	1	0	0	2	795.418	3713.26		1024660	256	262	Empty	FALSE	G3NR74,G3Q4G2
MXAKLSBH-Gill	LaBoRo	MS3GM	JL0010-MS3GM_2-A,5_01_4786 (peptides_1_0_0.mzid)	Glyceraldehyde-3-phosphate dehydrogenase 2	G3P7L3	gasac27248_07Feb2014klipped_validated_update16May2015_validated.fasta__withdecoy.fasta	39470.6	1	6	6	6	0.000292	0.369	LVSWYDNEFAYSNR	K	V	0.997	14.7	44.4	0	14.7	59.8	32.6	3.7	0.291	0.321	0	1	0	0	2	1763.8	6351.75		187443	338	351	Empty	TRUE
MXAKLSBH-Gill	LaBoRo	MS3GM	JL0010-MS3GM_2-A,5_01_4786 (peptides_1_0_0.mzid)	Glyceraldehyde-3-phosphate dehydrogenase 2	G3P7L3	gasac27248_07Feb2014klipped_validated_update16May2015_validated.fasta__withdecoy.fasta	39470.6	1	6	6	6	0.000292	0.369	RVPTPNVSVVDLTVR	F	L	0.997					53.6	43	5.92	0.54	0.467	0	0	1	0	1	1651.95	5692.3		375899	262	276	Empty	FALSE	G3Q4G2
MXAKLSBH-Gill	LaBoRo	MS3GM	JL0010-MS3GM_2-A,5_01_4786 (peptides_1_0_0.mzid)	Glyceraldehyde-3-phosphate dehydrogenase 2	G3P7L3	gasac27248_07Feb2014klipped_validated_update16May2015_validated.fasta__withdecoy.fasta	39470.6	1	6	6	6	0.000292	0.369	SSIFDAGAGIALNDHFVK	H	L	0.997	30.8	43.6	0	29.1	60.2	32.8	2.43	0.0579	0.278	0	0	1	0	1	1861.94	7118.05		213391	320	337	Empty	FALSE	G3Q4G2
MXAKLSBH-Gill	LaBoRo	MS3GM	JL0010-MS3GM_2-A,5_01_4786 (peptides_1_0_0.mzid)	Glyceraldehyde-3-phosphate dehydrogenase 2	G3P7L3	gasac27248_07Feb2014klipped_validated_update16May2015_validated.fasta__withdecoy.fasta	39470.6	1	6	6	6	0.000292	0.369	VGINGFGR	K	I	0.997	22.2	36.2	22	12.5	56.7					0	1	0	0	2	819.447	3622.76		69895.1	34	41	Empty	TRUE
MXAKLSBH-Gill	LaBoRo	MS3GM	JL0010-MS3GM_2-A,5_01_4786 (peptides_1_0_0.mzid)	Glyceraldehyde-3-phosphate dehydrogenase 2	G3P7L3	gasac27248_07Feb2014klipped_validated_update16May2015_validated.fasta__withdecoy.fasta	39470.6	1	6	6	6	0.000292	0.369	VIISAPSADAPMFVMGVNHEK	R	Y	0.997	72.7	44.5	13.7	67.2	97.9	56.7	10	0.342	0.381	0	0	1	0	2	2213.11	6793.41		809597	147	167	Empty	TRUE
MXAKLSBH-Gill	LaBoRo	MS3GM	JL0010-MS3GM_2-A,5_01_4786 (peptides_1_0_0.mzid)	Glyceraldehyde-3-phosphate dehydrogenase 2	G3P7L3	gasac27248_07Feb2014klipped_validated_update16May2015_validated.fasta__withdecoy.fasta	39470.6	1	6	6	6	0.000292	0.369	VIPELNGK	K	L	0.997	32.5	35.3	25.4	21.1	59.3					0	1	0	0	2	869.509	3251.03		890717	248	255	Empty	TRUE	G3NR74
MXAKLSBH-Gill	LaBoRo	MS3GM	JL0010-MS3GM_2-A,5_01_4786 (peptides_1_0_0.mzid)	Glyceraldehyde-3-phosphate dehydrogenase 2	G3P7L3	gasac27248_07Feb2014klipped_validated_update16May2015_validated.fasta__withdecoy.fasta	39470.6	1	6	6	6	0.000292	0.369	VPPPNVSVVDLTVR	R	L	0.997					53.7					0	1	0	0	2	1491.85	6203.41		931872	0	0	Empty	FALSE	G3Q4G2
MXAKLSBH-Gill	LaBoRo	MS3GM	JL0010-MS3GM_2-A,5_01_4786 (peptides_1_0_0.mzid)	Glyceraldehyde-3-phosphate dehydrogenase 2	G3P7L3	gasac27248_07Feb2014klipped_validated_update16May2015_validated.fasta__withdecoy.fasta	39470.6	1	6	6	6	0.000292	0.369	VPTPNVSVVDLTVR	R	L	0.997	74	35.6	15.8	73.6	105	49	8.68	0.408	0.536	0	1	2	0	2	1495.85	6192.66		1388160	263	276	Empty	FALSE	G3Q4G2
MXAKLSBH-Gill	LaBoRo	MS3GM	JL0010-MS3GM_2-A,5_01_4786 (peptides_1_0_0.mzid)	Glyceraldehyde-3-phosphate dehydrogenase 2	G3P7L3	gasac27248_07Feb2014klipped_validated_update16May2015_validated.fasta__withdecoy.fasta	39470.6	1	6	6	6	0.000292	0.369	VVSNASCTTNCLAPLAK	K	V	0.997	49.4	43.1	0	49.4	99.7	59.8	7.46	0.0736	0.5	0	1	0	0	2	1691.85	4960.94		198059	174	190	Empty	TRUE
MXAKLSBH-Gill	LaBoRo	MS3GM	JL0010-MS3GM_2-A,5_01_4786 (peptides_1_0_0.mzid)	Glyceraldehyde-3-phosphate dehydrogenase 2	G3P7L3	gasac27248_07Feb2014klipped_validated_update16May2015_validated.fasta__withdecoy.fasta	39470.6	1	6	6	6	0.000292	0.369	YDDIK	K	K	0.1	24.8	32.5	27.5	0	43.2	25	1.68	0.284	0.7	1	1	0	0	2	653.314	1838.68		321409	283	287	Empty	FALSE	G3Q4G2
MXAKLSBH-Gill	LaBoRo	MS3GM	JL0010-MS3GM_2-A,5_01_4786 (peptides_1_0_0.mzid)	Ubiquilin	G3NMI6	gasac27248_07Feb2014klipped_validated_update16May2015_validated.fasta__withdecoy.fasta	62941.6	1	2	2	2	9.72e-05	0.0587	LIFAGK	V	I	0.9	36.3	26	36.5	0	45.7	27.4	4.15	0.179	0.667	1	0	0	0	1	648.408	3425.7		271022	66	71	Empty	FALSE	G3NZ68,G3PIR4
MXAKLSBH-Gill	LaBoRo	MS3GM	JL0010-MS3GM_2-A,5_01_4786 (peptides_1_0_0.mzid)	Ubiquilin	G3NMI6	gasac27248_07Feb2014klipped_validated_update16May2015_validated.fasta__withdecoy.fasta	62941.6	1	2	2	2	9.72e-05	0.0587	MYTDIQEPMFSAAR	R	E	0.997	14.5	44	0	14.5	69.6	31.3	2.82	0.185	0.321	0	1	0	0	2	1659.75	5787.93		141576	276	289	Empty	TRUE
MXAKLSBH-Gill	LaBoRo	MS3GM	JL0010-MS3GM_2-A,5_01_4786 (peptides_1_0_0.mzid)	Ubiquilin	G3NMI6	gasac27248_07Feb2014klipped_validated_update16May2015_validated.fasta__withdecoy.fasta	62941.6	1	2	2	2	9.72e-05	0.0587	NPEISHMLNNPELMR	R	Q	0.997	32	44.1	13.1	32	88.3	41.6	6.22	0.25	0.433	0	0	1	0	2	1794.86	5464.21		189216	223	237	Empty	TRUE
MXAKLSBH-Gill	LaBoRo	MS3GM	JL0010-MS3GM_2-A,5_01_4786 (peptides_1_0_0.mzid)	40S ribosomal protein S7	G3PDW0	gasac27248_07Feb2014klipped_validated_update16May2015_validated.fasta__withdecoy.fasta	22261.7	1	4	4	4	0.000194	0.242	ELNITAAK	R	E	0.25	17.4	37.1	17.5	10.8						0	1	0	0	2	859.488	2895.62		251915	42	49	Empty	TRUE
MXAKLSBH-Gill	LaBoRo	MS3GM	JL0010-MS3GM_2-A,5_01_4786 (peptides_1_0_0.mzid)	40S ribosomal protein S7	G3PDW0	gasac27248_07Feb2014klipped_validated_update16May2015_validated.fasta__withdecoy.fasta	22261.7	1	4	4	4	0.000194	0.242	HVVFIAQR	K	R	0.997	4.2	35	0	4.2	61.2	24.8	1.59	0.302	0.438	0	1	0	0	2	969.563	2942.93		445511	91	98	Empty	TRUE
MXAKLSBH-Gill	LaBoRo	MS3GM	JL0010-MS3GM_2-A,5_01_4786 (peptides_1_0_0.mzid)	40S ribosomal protein S7	G3PDW0	gasac27248_07Feb2014klipped_validated_update16May2015_validated.fasta__withdecoy.fasta	22261.7	1	4	4	4	0.000194	0.242	TLTSVHNAILEDLVFPSEIVGK	R	R	0.997	19.4	39.3	0	19.4	56.9	41	6.68	0.237	0.318	0	0	1	0	2	2382.29	8008.58		234626	121	142	Empty	TRUE
MXAKLSBH-Gill	LaBoRo	MS3GM	JL0010-MS3GM_2-A,5_01_4786 (peptides_1_0_0.mzid)	40S ribosomal protein S7	G3PDW0	gasac27248_07Feb2014klipped_validated_update16May2015_validated.fasta__withdecoy.fasta	22261.7	1	4	4	4	0.000194	0.242	VETFTGVYK	K	K	0.997	71.7	39.2	42	41.9	41					0	1	0	0	2	1043.54	3768.07		250322	170	178	Empty	TRUE
MXAKLSBH-Gill	LaBoRo	MS3GM	JL0010-MS3GM_2-A,5_01_4786 (peptides_1_0_0.mzid)	ADP/ATP translocase 3	G3PY86,G3PY99	gasac27248_07Feb2014klipped_validated_update16May2015_validated.fasta__withdecoy.fasta	32693.4	1	4	4	4	0.000194	0.302	DFLAGGISAAISK	K	T	0.997	30	38.1	16.4	27.2	93.2	42.1	3.85	0.527	0.5	0	5	0	0	2	1249.68	6601.23		917213	11	23	Empty	FALSE	G3QBU5
MXAKLSBH-Gill	LaBoRo	MS3GM	JL0010-MS3GM_2-A,5_01_4786 (peptides_1_0_0.mzid)	ADP/ATP translocase 3	G3PY86,G3PY99	gasac27248_07Feb2014klipped_validated_update16May2015_validated.fasta__withdecoy.fasta	32693.4	1	4	4	4	0.000194	0.302	EQGFLSYWR	K	G	0.997	40.3	40.7	23	32.3	65	30.9	1.68	0.317	0.444	0	1	0	0	2	1185.57	6795.37		235729	64	72	Empty	TRUE
MXAKLSBH-Gill	LaBoRo	MS3GM	JL0010-MS3GM_2-A,5_01_4786 (peptides_1_0_0.mzid)	ADP/ATP translocase 3	G3PY86,G3PY99	gasac27248_07Feb2014klipped_validated_update16May2015_validated.fasta__withdecoy.fasta	32693.4	1	4	4	4	0.000194	0.302	GLADCLVK	K	I	0.979	6.68	37.6	15.2	4.78	38.5					0	1	0	0	2	818.444	4702.18		70446.3	156	163	Empty	TRUE
MXAKLSBH-Gill	LaBoRo	MS3GM	JL0010-MS3GM_2-A,5_01_4786 (peptides_1_0_0.mzid)	ADP/ATP translocase 3	G3PY86,G3PY99	gasac27248_07Feb2014klipped_validated_update16May2015_validated.fasta__withdecoy.fasta	32693.4	1	4	4	4	0.000194	0.302	GNLANVIR	R	Y	0.994	34.4	35.4	31.2	11.2	36.3	28.4	1.38	0.299	0.5	0	1	0	0	2	856.5	3458.06		308741	73	80	Empty	FALSE	G3QBU5
MXAKLSBH-Gill	LaBoRo	MS3GM	JL0010-MS3GM_2-A,5_01_4786 (peptides_1_0_0.mzid)	ADP/ATP translocase 3	G3PY86,G3PY99	gasac27248_07Feb2014klipped_validated_update16May2015_validated.fasta__withdecoy.fasta	32693.4	1	4	4	4	0.000194	0.302	LLLQVQHASK	K	Q	0.997	55.6	30.2	13.8	44	74.9	35.2	3.27	0.29	0.5	0	0	1	0	2	1136.68	3271.53		194730	34	43	Empty	FALSE	G3QBU5
MXAKLSBH-Gill	LaBoRo	MS3GM	JL0010-MS3GM_2-A,5_01_4786 (peptides_1_0_0.mzid)	ADP/ATP translocase 3	G3PY86,G3PY99	gasac27248_07Feb2014klipped_validated_update16May2015_validated.fasta__withdecoy.fasta	32693.4	1	4	4	4	0.000194	0.302	MMMQSGR	R	K	0.968	28.1	37.2	13.9	19.4	65.5					0	1	0	0	2	840.352	2085.5		356186	238	244	Empty	FALSE	G3QBU5
MXAKLSBH-Gill	LaBoRo	MS3GM	JL0010-MS3GM_2-A,5_01_4786 (peptides_1_0_0.mzid)	ADP/ATP translocase 3	G3PY86,G3PY99	gasac27248_07Feb2014klipped_validated_update16May2015_validated.fasta__withdecoy.fasta	32693.4	1	4	4	4	0.000194	0.302	SETAISFAK	M	D	0.997	27.6	38.7	16.1	27.6	48.1	32.3	1.77	0.384	0.5	0	1	0	0	1	995.504	4620.23		154224	2	10	Empty	TRUE
MXAKLSBH-Gill	LaBoRo	MS3GM	JL0010-MS3GM_2-A,5_01_4786 (peptides_1_0_0.mzid)	ADP/ATP translocase 3	G3PY86,G3PY99	gasac27248_07Feb2014klipped_validated_update16May2015_validated.fasta__withdecoy.fasta	32693.4	1	4	4	4	0.000194	0.302	SVFLDGVDR	K	H	0.997	23.5	38.2	21.5	15.5	45.8					0	1	0	0	2	1007.52	4485.86		201795	97	105	Empty	TRUE
MXAKLSBH-Gill	LaBoRo	MS3GM	JL0010-MS3GM_2-A,5_01_4786 (peptides_1_0_0.mzid)	ADP/ATP translocase 3	G3PY86,G3PY99	gasac27248_07Feb2014klipped_validated_update16May2015_validated.fasta__withdecoy.fasta	32693.4	1	4	4	4	0.000194	0.302	TAVAPIER	K	V	0.979	20	36.3	24.5	0	51.1					0	1	0	0	2	856.489	2428		237500	24	31	Empty	FALSE	G3QBU5
MXAKLSBH-Gill	LaBoRo	MS3GM	JL0010-MS3GM_2-A,5_01_4786 (peptides_1_0_0.mzid)	ADP/ATP translocase 3	G3PY86,G3PY99	gasac27248_07Feb2014klipped_validated_update16May2015_validated.fasta__withdecoy.fasta	32693.4	1	4	4	4	0.000194	0.302	YFPTQALNFAFK	R	D	0.997	24.6	41.4	0	24.6	59.2	39.1	2.74	0.192	0.417	0	1	0	0	2	1446.74	7781.17		261070	81	92	Empty	FALSE	G3QBU5
MXAKLSBH-Gill	LaBoRo	MS3GM	JL0010-MS3GM_2-A,5_01_4786 (peptides_1_0_0.mzid)	Eukaryotic translation initiation factor 3G	G3PKM0	gasac27248_07Feb2014klipped_validated_update16May2015_validated.fasta__withdecoy.fasta	35873.7	0.95	1	1	1	4.86e-05	0.0498	ETDLQELFRPFGSISR	R	I	0.997	39.8	43.5	0	27	48					0	0	1	0	2	1894.97	7874.9		169016	253	268	Empty	TRUE
MXAKLSBH-Gill	LaBoRo	MS3GM	JL0010-MS3GM_2-A,5_01_4786 (peptides_1_0_0.mzid)	Annexin A5	G3PY88,G3PY92,G3PY93	gasac27248_07Feb2014klipped_validated_update16May2015_validated.fasta__withdecoy.fasta	34782.8	1	4	6	6	0.000292	0.183	DLVDTLK	K	G	0.384	27.3	36.6	16.3	12.7						0	1	0	0	2	803.451	4187.2		70221.3	62	68	Empty	TRUE
MXAKLSBH-Gill	LaBoRo	MS3GM	JL0010-MS3GM_2-A,5_01_4786 (peptides_1_0_0.mzid)	Annexin A5	G3PY88,G3PY92,G3PY93	gasac27248_07Feb2014klipped_validated_update16May2015_validated.fasta__withdecoy.fasta	34782.8	1	4	6	6	0.000292	0.183	FGTDEQTFVTILGNR	K	S	0.997	43.3	42.8	0	43.3	66.7	32.7	5.28	0.404	0.3	0	1	1	0	2	1697.85	7219.85		231085	183	197	Empty	TRUE
MXAKLSBH-Gill	LaBoRo	MS3GM	JL0010-MS3GM_2-A,5_01_4786 (peptides_1_0_0.mzid)	Annexin A5	G3PY88,G3PY92,G3PY93	gasac27248_07Feb2014klipped_validated_update16May2015_validated.fasta__withdecoy.fasta	34782.8	1	4	6	6	0.000292	0.183	GIGTDEDAILQLLVAR	K	S	0.997	24.5	37.3	13.7	24.2	74.6	38.3	7.24	0.198	0.312	0	1	1	0	2	1683.93	8091.08		210662	28	43	Empty	TRUE
MXAKLSBH-Gill	LaBoRo	MS3GM	JL0010-MS3GM_2-A,5_01_4786 (peptides_1_0_0.mzid)	Annexin A5	G3PY88,G3PY92,G3PY93	gasac27248_07Feb2014klipped_validated_update16May2015_validated.fasta__withdecoy.fasta	34782.8	1	4	6	6	0.000292	0.183	GTVKPSQNFNATQDAEVLYK	R	A	0.997	70.5	44.1	14.3	65.9	95.4	54.6	9.52	0.225	0.45	0	0	1	0	2	2210.11	4555.52		217331	5	24	Empty	TRUE
MXAKLSBH-Gill	LaBoRo	MS3GM	JL0010-MS3GM_2-A,5_01_4786 (peptides_1_0_0.mzid)	Heterogeneous nuclear ribonucleoprotein M	G3P7K9	gasac27248_07Feb2014klipped_validated_update16May2015_validated.fasta__withdecoy.fasta	70106.8	1	6	6	6	0.000292	0.0974	FDTPETAER	R	V	0.997	24.4	39.3	20.8	22.7	65.2	25.5	1.05	0.149	0.389	0	1	0	0	2	1065.48	2543.09		166940	616	624	Empty	TRUE	G3P7K2
MXAKLSBH-Gill	LaBoRo	MS3GM	JL0010-MS3GM_2-A,5_01_4786 (peptides_1_0_0.mzid)	Heterogeneous nuclear ribonucleoprotein M	G3P7K9	gasac27248_07Feb2014klipped_validated_update16May2015_validated.fasta__withdecoy.fasta	70106.8	1	6	6	6	0.000292	0.0974	MAGMDR	R	M	0.1	30.7	30.3	29.3	15.3						0	1	0	0	2	680.285	1913.07		80270	402	407	Empty	TRUE	G3P7K2
MXAKLSBH-Gill	LaBoRo	MS3GM	JL0010-MS3GM_2-A,5_01_4786 (peptides_1_0_0.mzid)	Heterogeneous nuclear ribonucleoprotein M	G3P7K9	gasac27248_07Feb2014klipped_validated_update16May2015_validated.fasta__withdecoy.fasta	70106.8	1	6	6	6	0.000292	0.0974	NLPFDFNWK	R	M	0.997	28.2	40.8	14.6	26.8	51.9					0	1	0	0	2	1180.58	7752.29		141506	574	582	Empty	TRUE	G3P7K2
MXAKLSBH-Gill	LaBoRo	MS3GM	JL0010-MS3GM_2-A,5_01_4786 (peptides_1_0_0.mzid)	Heterogeneous nuclear ribonucleoprotein M	G3P7K9	gasac27248_07Feb2014klipped_validated_update16May2015_validated.fasta__withdecoy.fasta	70106.8	1	6	6	6	0.000292	0.0974	VFVSNIPYDVK	R	W	0.997	22.6	39.1	18.8	16.9	68.7	33.4	4.46	0.374	0.409	0	1	0	0	2	1280.69	5212.8		246139	30	40	Empty	TRUE	G3P7K2
MXAKLSBH-Gill	LaBoRo	MS3GM	JL0010-MS3GM_2-A,5_01_4786 (peptides_1_0_0.mzid)	Heterogeneous nuclear ribonucleoprotein M	G3P7K9	gasac27248_07Feb2014klipped_validated_update16May2015_validated.fasta__withdecoy.fasta	70106.8	1	6	6	6	0.000292	0.0974	VGEVTYVEHLMDAEGK	K	S	0.997	40.8	44.5	16.6	30.8	69.1	47.5	7.57	0.516	0.406	0	0	1	0	2	1776.85	6381.66		345067	52	67	Empty	TRUE	G3P7K2
MXAKLSBH-Gill	LaBoRo	MS3GM	JL0010-MS3GM_2-A,5_01_4786 (peptides_1_0_0.mzid)	Heterogeneous nuclear ribonucleoprotein M	G3P7K9	gasac27248_07Feb2014klipped_validated_update16May2015_validated.fasta__withdecoy.fasta	70106.8	1	6	6	6	0.000292	0.0974	VKEDPDGVIAQR	K	E	0.997	16.8	40	15.8	16.4	60.6	35.3	3.96	0.292	0.458	0	1	0	0	2	1326.7	2592.01		205878	101	112	Empty	TRUE	G3P7K2
MXAKLSBH-Gill	LaBoRo	MS3GM	JL0010-MS3GM_2-A,5_01_4786 (peptides_1_0_0.mzid)	Small nuclear ribonucleoprotein Sm B	G3NG36	gasac27248_07Feb2014klipped_validated_update16May2015_validated.fasta__withdecoy.fasta	24455.3	1	3	3	4	0.000194	0.0966	IFIGTFK	R	A	0.968	48.3	31.9	24.9	15.9	33.1					0	2	0	0	2	825.487	5198.29		211075	26	32	Empty	TRUE
MXAKLSBH-Gill	LaBoRo	MS3GM	JL0010-MS3GM_2-A,5_01_4786 (peptides_1_0_0.mzid)	Small nuclear ribonucleoprotein Sm B	G3NG36	gasac27248_07Feb2014klipped_validated_update16May2015_validated.fasta__withdecoy.fasta	24455.3	1	3	3	4	0.000194	0.0966	MLQHIDFR	K	M	0.997	35.1	39.4	0	25.2	43.7	27.1	1.74	0.325	0.438	0	0	1	0	2	1059.54	3933.15		91052.2	9	16	Empty	TRUE
MXAKLSBH-Gill	LaBoRo	MS3GM	JL0010-MS3GM_2-A,5_01_4786 (peptides_1_0_0.mzid)	Small nuclear ribonucleoprotein Sm B	G3NG36	gasac27248_07Feb2014klipped_validated_update16May2015_validated.fasta__withdecoy.fasta	24455.3	1	3	3	4	0.000194	0.0966	VLGLVLLR	R	G	0.997	50.5	25	33.2	15.6		36.5	3.85	0.496	0.688	0	1	0	0	2	882.614	7295.39		193122	66	73	Empty	TRUE
MXAKLSBH-Gill	LaBoRo	MS3GM	JL0010-MS3GM_2-A,5_01_4786 (peptides_1_0_0.mzid)	40S ribosomal protein S2	G3PDV0	gasac27248_07Feb2014klipped_validated_update16May2015_validated.fasta__withdecoy.fasta	30254.2	1	12	14	17	0.000826	0.401	ATFDAICK	K	T	0.997	25.9	38.3	20.5	25.2	61.2	26	1.6	0.312	0.375	0	2	0	0	2	868.423	3789.99		309993	225	232	Empty	TRUE
MXAKLSBH-Gill	LaBoRo	MS3GM	JL0010-MS3GM_2-A,5_01_4786 (peptides_1_0_0.mzid)	40S ribosomal protein S2	G3PDV0	gasac27248_07Feb2014klipped_validated_update16May2015_validated.fasta__withdecoy.fasta	30254.2	1	12	14	17	0.000826	0.401	ETIFTK	K	S	0.9	45.7	34.1	32.2	28.4	44.4	26.5	1.64	0.14	0.5	0	1	0	0	2	738.403	2905.54		127312	244	249	Empty	TRUE
MXAKLSBH-Gill	LaBoRo	MS3GM	JL0010-MS3GM_2-A,5_01_4786 (peptides_1_0_0.mzid)	40S ribosomal protein S2	G3PDV0	gasac27248_07Feb2014klipped_validated_update16May2015_validated.fasta__withdecoy.fasta	30254.2	1	12	14	17	0.000826	0.401	EVATAIR	K	G	0.812	14.1	37.1	17.7	0	37.2					0	1	0	0	2	759.436	2188.87		278964	132	138	Empty	TRUE
MXAKLSBH-Gill	LaBoRo	MS3GM	JL0010-MS3GM_2-A,5_01_4786 (peptides_1_0_0.mzid)	40S ribosomal protein S2	G3PDV0	gasac27248_07Feb2014klipped_validated_update16May2015_validated.fasta__withdecoy.fasta	30254.2	1	12	14	17	0.000826	0.401	GAIILAK	R	L	0.968	48.7	29.6	46.9	0	31.1					0	1	0	0	2	685.461	3121.81		49173.1	139	145	Empty	TRUE
MXAKLSBH-Gill	LaBoRo	MS3GM	JL0010-MS3GM_2-A,5_01_4786 (peptides_1_0_0.mzid)	40S ribosomal protein S2	G3PDV0	gasac27248_07Feb2014klipped_validated_update16May2015_validated.fasta__withdecoy.fasta	30254.2	1	12	14	17	0.000826	0.401	GCTATLGNFAK	R	A	0.997	30.4	40.5	0	15.8	81.6					0	2	0	0	2	1139.55	3743.87		407474	214	224	Empty	TRUE
MXAKLSBH-Gill	LaBoRo	MS3GM	JL0010-MS3GM_2-A,5_01_4786 (peptides_1_0_0.mzid)	40S ribosomal protein S2	G3PDV0	gasac27248_07Feb2014klipped_validated_update16May2015_validated.fasta__withdecoy.fasta	30254.2	1	12	14	17	0.000826	0.401	GTGIVSAPVPK	R	K	0.997	48	33.7	14.2	28.5	65.2	33.8	3.48	0.358	0.455	0	1	0	0	2	1025.6	3318.36		146075	187	197	Empty	TRUE
MXAKLSBH-Gill	LaBoRo	MS3GM	JL0010-MS3GM_2-A,5_01_4786 (peptides_1_0_0.mzid)	40S ribosomal protein S2	G3PDV0	gasac27248_07Feb2014klipped_validated_update16May2015_validated.fasta__withdecoy.fasta	30254.2	1	12	14	17	0.000826	0.401	LIPAPR	R	G	0.9	30.8	26	31.2	14.4	33.9	27	1.21	0	0.5	0	1	0	0	2	666.43	2577.06		273912	181	186	Empty	TRUE
MXAKLSBH-Gill	LaBoRo	MS3GM	JL0010-MS3GM_2-A,5_01_4786 (peptides_1_0_0.mzid)	40S ribosomal protein S2	G3PDV0	gasac27248_07Feb2014klipped_validated_update16May2015_validated.fasta__withdecoy.fasta	30254.2	1	12	14	17	0.000826	0.401	LLTMAGIDDCYTSAR	K	G	0.997	39.2	43.8	0	39.2	77	31.8	4.68	0.123	0.3	0	2	0	0	2	1629.76	6271.76		290041	199	213	Empty	TRUE
MXAKLSBH-Gill	LaBoRo	MS3GM	JL0010-MS3GM_2-A,5_01_4786 (peptides_1_0_0.mzid)	40S ribosomal protein S2	G3PDV0	gasac27248_07Feb2014klipped_validated_update16May2015_validated.fasta__withdecoy.fasta	30254.2	1	12	14	17	0.000826	0.401	LSIVPVR	K	R	0.968	33.7	26.4	24.3	0	37.3					0	1	0	0	2	783.509	4272.23		85943	146	152	Empty	TRUE
MXAKLSBH-Gill	LaBoRo	MS3GM	JL0010-MS3GM_2-A,5_01_4786 (peptides_1_0_0.mzid)	40S ribosomal protein S2	G3PDV0	gasac27248_07Feb2014klipped_validated_update16May2015_validated.fasta__withdecoy.fasta	30254.2	1	12	14	17	0.000826	0.401	SEDKEWVPVTK	K	L	0.997	28.2	41	0	25.5	80.5	33.4	4.17	0.521	0.5	0	1	0	0	2	1317.67	3238.97		208168	41	51	Empty	TRUE
MXAKLSBH-Gill	LaBoRo	MS3GM	JL0010-MS3GM_2-A,5_01_4786 (peptides_1_0_0.mzid)	40S ribosomal protein S2	G3PDV0	gasac27248_07Feb2014klipped_validated_update16May2015_validated.fasta__withdecoy.fasta	30254.2	1	12	14	17	0.000826	0.401	SPYQEFTDHLAK	K	T	0.997	55.6	42.3	18.7	47.6	98.4	39.8	6.49	0.44	0.5	0	1	1	0	2	1435.69	4727.13		517228	250	261	Empty	TRUE
MXAKLSBH-Gill	LaBoRo	MS3GM	JL0010-MS3GM_2-A,5_01_4786 (peptides_1_0_0.mzid)	40S ribosomal protein S2	G3PDV0	gasac27248_07Feb2014klipped_validated_update16May2015_validated.fasta__withdecoy.fasta	30254.2	1	12	14	17	0.000826	0.401	TYSYLTPDLWK	K	E	0.997	31	41.2	13.6	30	89.8	33.5	3.26	0.403	0.455	0	2	0	0	2	1386.69	6957.97		667523	233	243	Empty	TRUE
MXAKLSBH-Gill	LaBoRo	MS3GM	JL0010-MS3GM_2-A,5_01_4786 (peptides_1_0_0.mzid)	KH domain-containing RNA-binding signal transduction-associated protein 1	G3NTN4,G3NTP0	gasac27248_07Feb2014klipped_validated_update16May2015_validated.fasta__withdecoy.fasta	40674.4	1	5	5	5	0.000243	0.127	DSLDSSFTHATK	K	L	0.997	30.9	41.7	16.9	25.2	67.7	41.4	6.08	0.565	0.542	0	1	0	0	2	1308.61	3182.34		174947	15	26	Empty	TRUE
MXAKLSBH-Gill	LaBoRo	MS3GM	JL0010-MS3GM_2-A,5_01_4786 (peptides_1_0_0.mzid)	KH domain-containing RNA-binding signal transduction-associated protein 1	G3NTN4,G3NTP0	gasac27248_07Feb2014klipped_validated_update16May2015_validated.fasta__withdecoy.fasta	40674.4	1	5	5	5	0.000243	0.127	ETYLDLFTTK	K	N	0.997					50.3	26.6	1.42	0.35	0.35	0	1	0	0	2	1230.63	7207.17		135050	47	56	Empty	TRUE
MXAKLSBH-Gill	LaBoRo	MS3GM	JL0010-MS3GM_2-A,5_01_4786 (peptides_1_0_0.mzid)	KH domain-containing RNA-binding signal transduction-associated protein 1	G3NTN4,G3NTP0	gasac27248_07Feb2014klipped_validated_update16May2015_validated.fasta__withdecoy.fasta	40674.4	1	5	5	5	0.000243	0.127	LLGPQGSTIK	K	R	0.986					40.6					0	1	0	0	2	1013.6	3168.53		289444	80	89	Empty	TRUE
MXAKLSBH-Gill	LaBoRo	MS3GM	JL0010-MS3GM_2-A,5_01_4786 (peptides_1_0_0.mzid)	KH domain-containing RNA-binding signal transduction-associated protein 1	G3NTN4,G3NTP0	gasac27248_07Feb2014klipped_validated_update16May2015_validated.fasta__withdecoy.fasta	40674.4	1	5	5	5	0.000243	0.127	LQEETGAK	R	I	0.401					35.8					0	1	0	0	2	875.447	1680.92		246410	91	98	Empty	TRUE
MXAKLSBH-Gill	LaBoRo	MS3GM	JL0010-MS3GM_2-A,5_01_4786 (peptides_1_0_0.mzid)	KH domain-containing RNA-binding signal transduction-associated protein 1	G3NTN4,G3NTP0	gasac27248_07Feb2014klipped_validated_update16May2015_validated.fasta__withdecoy.fasta	40674.4	1	5	5	5	0.000243	0.127	YLPELLAEK	K	D	0.997	32.9	35.7	23.9	22.4	51.2					0	1	0	0	2	1075.6	5669.52		363947	6	14	Empty	TRUE
MXAKLSBH-Gill	LaBoRo	MS3GM	JL0010-MS3GM_2-A,5_01_4786 (peptides_1_0_0.mzid)	SH3 domain-binding glutamic acid-rich-like protein	G3Q3S1	gasac27248_07Feb2014klipped_validated_update16May2015_validated.fasta__withdecoy.fasta	12679.4	0.999	2	2	2	9.72e-05	0.174	EAEALAK	K	K	0.736	14	37.7	16.7	7.43	35.5					0	1	0	0	2	731.393	1795.63		171096	105	111	Empty	TRUE
MXAKLSBH-Gill	LaBoRo	MS3GM	JL0010-MS3GM_2-A,5_01_4786 (peptides_1_0_0.mzid)	SH3 domain-binding glutamic acid-rich-like protein	G3Q3S1	gasac27248_07Feb2014klipped_validated_update16May2015_validated.fasta__withdecoy.fasta	12679.4	0.999	2	2	2	9.72e-05	0.174	VYIATSSGSTSIK	K	K	0.997	37.4	39.8	17.2	28.7	82.5	39.6	4.62	0.457	0.462	0	1	0	0	2	1313.69	3132.28		239280	5	17	Empty	TRUE
MXAKLSBH-Gill	LaBoRo	MS3GM	JL0010-MS3GM_2-A,5_01_4786 (peptides_1_0_0.mzid)	Coagulation factor X	G3PS38,G3PS47	gasac27248_07Feb2014klipped_validated_update16May2015_validated.fasta__withdecoy.fasta	55574.9	0.993	2	2	2	9.72e-05	0.0359	LTMPYVDR	R	N	0.917					40.8					0	1	0	0	2	994.503	4535.46		140893	387	394	Empty	TRUE
MXAKLSBH-Gill	LaBoRo	MS3GM	JL0010-MS3GM_2-A,5_01_4786 (peptides_1_0_0.mzid)	Coagulation factor X	G3PS38,G3PS47	gasac27248_07Feb2014klipped_validated_update16May2015_validated.fasta__withdecoy.fasta	55574.9	0.993	2	2	2	9.72e-05	0.0359	QETSTILQR	R	L	0.915	20.3	38.7	14.2	15.1		25.6	1.62	0.234	0.333	0	1	0	0	2	1075.57	2778.27		170770	378	386	Empty	TRUE
MXAKLSBH-Gill	LaBoRo	MS3GM	JL0010-MS3GM_2-A,5_01_4786 (peptides_1_0_0.mzid)	Brain protein 44	G3NG28	gasac27248_07Feb2014klipped_validated_update16May2015_validated.fasta__withdecoy.fasta	14486.3	0.367	1	1	1	4.86e-05	0.062	IELMLPAK	K	L	0.917	40.5	35.1	25.2	26.2						0	1	0	0	2	914.538	5268.18		204231	18	25	Empty	TRUE
MXAKLSBH-Gill	LaBoRo	MS3GM	JL0010-MS3GM_2-A,5_01_4786 (peptides_1_0_0.mzid)	Cystatin B	G3NG23	gasac27248_07Feb2014klipped_validated_update16May2015_validated.fasta__withdecoy.fasta	11379.9	1	8	14	15	0.000729	0.842	ICESVKPHAEK	K	E	0.997	54.9	40.5	14.7	44.1	74.5	45.7	6.77	0.591	0.682	0	1	1	0	2	1240.64	1816.05		455661	21	31	Empty	TRUE
MXAKLSBH-Gill	LaBoRo	MS3GM	JL0010-MS3GM_2-A,5_01_4786 (peptides_1_0_0.mzid)	Cystatin B	G3NG23	gasac27248_07Feb2014klipped_validated_update16May2015_validated.fasta__withdecoy.fasta	11379.9	1	8	14	15	0.000729	0.842	KLPCYGGELELTK	K	M	0.997	38.9	40.7	24.1	18.8	93.5	40.8	6.49	0.252	0.5	0	1	2	0	2	1450.76	4963.05		599213	74	86	Empty	TRUE
MXAKLSBH-Gill	LaBoRo	MS3GM	JL0010-MS3GM_2-A,5_01_4786 (peptides_1_0_0.mzid)	Cystatin B	G3NG23	gasac27248_07Feb2014klipped_validated_update16May2015_validated.fasta__withdecoy.fasta	11379.9	1	8	14	15	0.000729	0.842	LPCYGGELELTK	K	M	0.997	24	41	14.5	14.9	86.3	36.7	4.02	0.447	0.458	0	2	0	0	2	1322.67	5302.21		658159	75	86	Empty	TRUE
MXAKLSBH-Gill	LaBoRo	MS3GM	JL0010-MS3GM_2-A,5_01_4786 (peptides_1_0_0.mzid)	Cystatin B	G3NG23	gasac27248_07Feb2014klipped_validated_update16May2015_validated.fasta__withdecoy.fasta	11379.9	1	8	14	15	0.000729	0.842	RHEDPIEYFQ	K	-	0.997	29.5	41.8	15.7	27.2	82.4	33.5	2.68	0.188	0.5	0	1	0	0	2	1333.62	4756.7		386928	92	101	Empty	TRUE
MXAKLSBH-Gill	LaBoRo	MS3GM	JL0010-MS3GM_2-A,5_01_4786 (peptides_1_0_0.mzid)	Cystatin B	G3NG23	gasac27248_07Feb2014klipped_validated_update16May2015_validated.fasta__withdecoy.fasta	11379.9	1	8	14	15	0.000729	0.842	SAMCGGLGAISEANEEIQK	M	I	0.997	58.2	45.5	15.3	57.5	83.5	57.1	11.2	0.604	0.447	0	1	1	0	1	1949.89	6979.22		359335	2	20	Empty	TRUE
MXAKLSBH-Gill	LaBoRo	MS3GM	JL0010-MS3GM_2-A,5_01_4786 (peptides_1_0_0.mzid)	Cystatin B	G3NG23	gasac27248_07Feb2014klipped_validated_update16May2015_validated.fasta__withdecoy.fasta	11379.9	1	8	14	15	0.000729	0.842	SQMVAGTNYFIK	K	V	0.997	42.7	41.4	16.5	31.5	94.3	43	5.57	0.23	0.542	0	1	0	0	2	1358.68	5116.42		372147	47	58	Empty	TRUE
MXAKLSBH-Gill	LaBoRo	MS3GM	JL0010-MS3GM_2-A,5_01_4786 (peptides_1_0_0.mzid)	Cystatin B	G3NG23	gasac27248_07Feb2014klipped_validated_update16May2015_validated.fasta__withdecoy.fasta	11379.9	1	8	14	15	0.000729	0.842	TYDVFTAK	K	S	0.997	35.2	39	14.1	34	106	26.3	1.52	0.369	0.5	0	1	0	0	2	944.472	3956.28		107491	36	43	Empty	TRUE
MXAKLSBH-Gill	LaBoRo	MS3GM	JL0010-MS3GM_2-A,5_01_4786 (peptides_1_0_0.mzid)	Cystatin B	G3NG23	gasac27248_07Feb2014klipped_validated_update16May2015_validated.fasta__withdecoy.fasta	11379.9	1	8	14	15	0.000729	0.842	VHVGGDDHVHLR	K	V	0.997	40.1	41.1	0	30.8	53.4	35.1	4.96	0.45	0.458	0	1	0	2	2	1340.68	2270.91		436083	59	70	Empty	TRUE
MXAKLSBH-Gill	LaBoRo	MS3GM	JL0010-MS3GM_2-A,5_01_4786 (peptides_1_0_0.mzid)	Tubulointerstitial nephritis antigen-like	G3NMG2	gasac27248_07Feb2014klipped_validated_update16May2015_validated.fasta__withdecoy.fasta	52696.5	0.95	1	2	2	9.72e-05	0.0194	DLANPLHVR	R	G	0.997					56.7	32	2.36	0.275	0.5	0	1	1	0	2	1034.57	4026.1		294193	29	37	Empty	TRUE
MXAKLSBH-Gill	LaBoRo	MS3GM	JL0010-MS3GM_2-A,5_01_4786 (peptides_1_0_0.mzid)	Annexin A4	G3PY72	gasac27248_07Feb2014klipped_validated_update16May2015_validated.fasta__withdecoy.fasta	33063.6	1	2	3	3	0.000146	0.0836	GAGTNEEAITEVLAR	K	R	0.997	56.3	42.1	22	46	82	41.7	6.35	0.504	0.4	0	1	1	0	2	1530.78	5485.82		342589	31	45	Empty	TRUE
MXAKLSBH-Gill	LaBoRo	MS3GM	JL0010-MS3GM_2-A,5_01_4786 (peptides_1_0_0.mzid)	Annexin A4	G3PY72	gasac27248_07Feb2014klipped_validated_update16May2015_validated.fasta__withdecoy.fasta	33063.6	1	2	3	3	0.000146	0.0836	VLVSLLTAGR	R	D	0.997	38.2	29.4	18.8	25.2	62.8	34.7	2.39	0.375	0.5	0	1	0	0	2	1028.65	5985.38		123295	131	140	Empty	TRUE
MXAKLSBH-Gill	LaBoRo	MS3GM	JL0010-MS3GM_2-A,5_01_4786 (peptides_1_0_0.mzid)	Leukocyte cell-derived chemotaxin 2	G3P7H4,G3P7I2	gasac27248_07Feb2014klipped_validated_update16May2015_validated.fasta__withdecoy.fasta	17306.4	0.999	2	2	2	9.72e-05	0.146	AAINSGINLR	K	G	0.997	58.8	36.8	26.7	35.4	43.5	35.3	2.48	0.0963	0.55	0	1	0	0	2	1028.58	3727.48		449770	90	99	Empty	TRUE
MXAKLSBH-Gill	LaBoRo	MS3GM	JL0010-MS3GM_2-A,5_01_4786 (peptides_1_0_0.mzid)	Leukocyte cell-derived chemotaxin 2	G3P7H4,G3P7I2	gasac27248_07Feb2014klipped_validated_update16May2015_validated.fasta__withdecoy.fasta	17306.4	0.999	2	2	2	9.72e-05	0.146	IGVMMPMQSVYR	R	G	0.799	7.39	42.2	13.7	6.7	36.1					0	1	0	0	2	1411.69	6225.06		141679	125	136	Empty	TRUE
MXAKLSBH-Gill	LaBoRo	MS3GM	JL0010-MS3GM_2-A,5_01_4786 (peptides_1_0_0.mzid)	40S ribosomal protein S10	G3NMF5	gasac27248_07Feb2014klipped_validated_update16May2015_validated.fasta__withdecoy.fasta	20615.2	1	3	4	4	0.000194	0.14	GMEGERPAR	K	L	0.991	26.1	39.2	20.1	17.8	31.8	19.2	1.7	0.313	0.389	0	1	1	0	2	1002.48	1731.8		464516	109	117	Empty	TRUE
MXAKLSBH-Gill	LaBoRo	MS3GM	JL0010-MS3GM_2-A,5_01_4786 (peptides_1_0_0.mzid)	40S ribosomal protein S10	G3NMF5	gasac27248_07Feb2014klipped_validated_update16May2015_validated.fasta__withdecoy.fasta	20615.2	1	3	4	4	0.000194	0.14	HPELADK	K	N	0.957	32	36.6	24.3	1.78	35.7					0	1	0	0	2	809.415	1775.41		342164	32	38	Empty	TRUE
MXAKLSBH-Gill	LaBoRo	MS3GM	JL0010-MS3GM_2-A,5_01_4786 (peptides_1_0_0.mzid)	40S ribosomal protein S10	G3NMF5	gasac27248_07Feb2014klipped_validated_update16May2015_validated.fasta__withdecoy.fasta	20615.2	1	3	4	4	0.000194	0.14	IAIYELLFK	R	E	0.997	41	33.4	19.1	33	67.3	33.6	1.7	0.256	0.556	0	1	0	0	2	1109.66	8045.04		112028	9	17	Empty	TRUE
MXAKLSBH-Gill	LaBoRo	MS3GM	JL0010-MS3GM_2-A,5_01_4786 (peptides_1_0_0.mzid)	Acetyl-CoA acetyltransferase	G3Q9U8	gasac27248_07Feb2014klipped_validated_update16May2015_validated.fasta__withdecoy.fasta	44046	1	7	7	7	0.00034	0.252	AAYESGVLAR	K	E	0.997					42.9					0	1	0	0	2	1036.54	3051.77		474130	217	226	Empty	TRUE
MXAKLSBH-Gill	LaBoRo	MS3GM	JL0010-MS3GM_2-A,5_01_4786 (peptides_1_0_0.mzid)	Acetyl-CoA acetyltransferase	G3Q9U8	gasac27248_07Feb2014klipped_validated_update16May2015_validated.fasta__withdecoy.fasta	44046	1	7	7	7	0.00034	0.252	EIVPVSIPQR	R	G	0.275					33.3					0	1	0	0	2	1137.66	4763.9		282466	227	236	Empty	TRUE
MXAKLSBH-Gill	LaBoRo	MS3GM	JL0010-MS3GM_2-A,5_01_4786 (peptides_1_0_0.mzid)	Acetyl-CoA acetyltransferase	G3Q9U8	gasac27248_07Feb2014klipped_validated_update16May2015_validated.fasta__withdecoy.fasta	44046	1	7	7	7	0.00034	0.252	ENGTVTAANASTLNDGAAALVLMTADAAK	K	R	0.993					32	37.8	5.82	0.0185	0.207	0	0	1	0	2	2761.37	7904.3		210847	267	295	Empty	TRUE
MXAKLSBH-Gill	LaBoRo	MS3GM	JL0010-MS3GM_2-A,5_01_4786 (peptides_1_0_0.mzid)	Acetyl-CoA acetyltransferase	G3Q9U8	gasac27248_07Feb2014klipped_validated_update16May2015_validated.fasta__withdecoy.fasta	44046	1	7	7	7	0.00034	0.252	EVYMGNVLQAGEGQAPTR	K	Q	0.997	25.1	44.8	0	25.1	52.9	41.9	7.49	0.0883	0.333	0	1	0	0	2	1919.93	5111		127593	81	98	Empty	TRUE
MXAKLSBH-Gill	LaBoRo	MS3GM	JL0010-MS3GM_2-A,5_01_4786 (peptides_1_0_0.mzid)	Acetyl-CoA acetyltransferase	G3Q9U8	gasac27248_07Feb2014klipped_validated_update16May2015_validated.fasta__withdecoy.fasta	44046	1	7	7	7	0.00034	0.252	IVSFADAAVAPIDFPIAPAFAVPK	R	V	0.997	14.7	37.5	13.4	14.7	61.2	35.9	4.34	0.253	0.25	0	0	1	0	2	2427.33	8157.89		150993	305	328	Empty	TRUE
MXAKLSBH-Gill	LaBoRo	MS3GM	JL0010-MS3GM_2-A,5_01_4786 (peptides_1_0_0.mzid)	Acetyl-CoA acetyltransferase	G3Q9U8	gasac27248_07Feb2014klipped_validated_update16May2015_validated.fasta__withdecoy.fasta	44046	1	7	7	7	0.00034	0.252	LNVTPLAR	R	I	0.827	27.3	32.5	18	23						0	1	0	0	2	883.536	3710.81		209427	297	304	Empty	TRUE
MXAKLSBH-Gill	LaBoRo	MS3GM	JL0010-MS3GM_2-A,5_01_4786 (peptides_1_0_0.mzid)	Acetyl-CoA acetyltransferase	G3Q9U8	gasac27248_07Feb2014klipped_validated_update16May2015_validated.fasta__withdecoy.fasta	44046	1	7	7	7	0.00034	0.252	MLDIDPK	K	K	0.947	20.9	39.1	17.3	11	33.5					0	1	0	0	2	831.428	3754.61		184460	359	365	Empty	TRUE
MXAKLSBH-Gill	LaBoRo	MS3GM	JL0010-MS3GM_2-A,5_01_4786 (peptides_1_0_0.mzid)	Microtubule-associated protein RP/EB family member 1	G3P7H9	gasac27248_07Feb2014klipped_validated_update16May2015_validated.fasta__withdecoy.fasta	31728.5	1	2	2	2	9.72e-05	0.0679	AELMNEVEILK	R	S	0.997	25.2	39.9	16.2	21.5	49.2	29	1.7	0.293	0.364	0	1	0	0	2	1288.68	6300.25		181746	210	220	Empty	TRUE
MXAKLSBH-Gill	LaBoRo	MS3GM	JL0010-MS3GM_2-A,5_01_4786 (peptides_1_0_0.mzid)	Microtubule-associated protein RP/EB family member 1	G3P7H9	gasac27248_07Feb2014klipped_validated_update16May2015_validated.fasta__withdecoy.fasta	31728.5	1	2	2	2	9.72e-05	0.0679	STIQDMEK	K	E	0.982	1.11	38.5	0	1.11	34.9	23.4	1	0.209	0.312	0	1	0	0	2	951.445	2467.77		220206	221	228	Empty	TRUE
MXAKLSBH-Gill	LaBoRo	MS3GM	JL0010-MS3GM_2-A,5_01_4786 (peptides_1_0_0.mzid)	60S acidic ribosomal protein P0	G3P132	gasac27248_07Feb2014klipped_validated_update16May2015_validated.fasta__withdecoy.fasta	33818.7	1	11	13	15	0.000729	0.386	AFLADPSAFAAVAAPVAAAAAVTSAAPAAK	K	E	0.997	58.1	41.8	0	58.1	98.9	70.7	18.6	0.297	0.333	0	0	1	0	2	2669.43	8068.97		248021	267	296	Empty	TRUE
MXAKLSBH-Gill	LaBoRo	MS3GM	JL0010-MS3GM_2-A,5_01_4786 (peptides_1_0_0.mzid)	60S acidic ribosomal protein P0	G3P132	gasac27248_07Feb2014klipped_validated_update16May2015_validated.fasta__withdecoy.fasta	33818.7	1	11	13	15	0.000729	0.386	AGAIAPCHVTVPAQNTGLGPEK	R	T	0.997	45.4	43.3	13.2	38.2	121	66.5	14.4	0.177	0.455	0	0	2	0	2	2131.1	4443.56		939585	113	134	Empty	TRUE
MXAKLSBH-Gill	LaBoRo	MS3GM	JL0010-MS3GM_2-A,5_01_4786 (peptides_1_0_0.mzid)	60S acidic ribosomal protein P0	G3P132	gasac27248_07Feb2014klipped_validated_update16May2015_validated.fasta__withdecoy.fasta	33818.7	1	11	13	15	0.000729	0.386	AVVLMGK	K	N	0.968	30.6	32.2	27.8	16.8	51.4					0	1	0	0	2	717.433	3135.76		95161.8	51	57	Empty	TRUE
MXAKLSBH-Gill	LaBoRo	MS3GM	JL0010-MS3GM_2-A,5_01_4786 (peptides_1_0_0.mzid)	60S acidic ribosomal protein P0	G3P132	gasac27248_07Feb2014klipped_validated_update16May2015_validated.fasta__withdecoy.fasta	33818.7	1	11	13	15	0.000729	0.386	DMLLNNK	R	V	0.968	11.2	38.7	21.6	11.2	48.4					0	1	0	0	2	847.434	3126.4		209810	100	106	Empty	TRUE
MXAKLSBH-Gill	LaBoRo	MS3GM	JL0010-MS3GM_2-A,5_01_4786 (peptides_1_0_0.mzid)	60S acidic ribosomal protein P0	G3P132	gasac27248_07Feb2014klipped_validated_update16May2015_validated.fasta__withdecoy.fasta	33818.7	1	11	13	15	0.000729	0.386	DMLLNNKVPAAAR	R	A	0.997	27.3	38.4	17.2	16.6	96.6	43.3	6.59	0.42	0.538	0	1	1	0	2	1412.77	3917.59		609737	100	112	Empty	TRUE
MXAKLSBH-Gill	LaBoRo	MS3GM	JL0010-MS3GM_2-A,5_01_4786 (peptides_1_0_0.mzid)	60S acidic ribosomal protein P0	G3P132	gasac27248_07Feb2014klipped_validated_update16May2015_validated.fasta__withdecoy.fasta	33818.7	1	11	13	15	0.000729	0.386	EDLAEVR	K	D	0.968	60.8	39	41.5	33.5	48.4					0	2	0	0	2	831.421	2577.7		321887	93	99	Empty	TRUE
MXAKLSBH-Gill	LaBoRo	MS3GM	JL0010-MS3GM_2-A,5_01_4786 (peptides_1_0_0.mzid)	60S acidic ribosomal protein P0	G3P132	gasac27248_07Feb2014klipped_validated_update16May2015_validated.fasta__withdecoy.fasta	33818.7	1	11	13	15	0.000729	0.386	FLEGVR	K	N	0.772	33.1	33.6	31.7	0	42.2					0	1	0	0	2	720.404	3221.73		133224	215	220	Empty	TRUE
MXAKLSBH-Gill	LaBoRo	MS3GM	JL0010-MS3GM_2-A,5_01_4786 (peptides_1_0_0.mzid)	60S acidic ribosomal protein P0	G3P132	gasac27248_07Feb2014klipped_validated_update16May2015_validated.fasta__withdecoy.fasta	33818.7	1	11	13	15	0.000729	0.386	GNVGFVFTK	K	E	0.997	29.5	37.3	0	29.5	59.7	35	3.15	0.46	0.556	0	1	0	0	2	968.52	4911.45		485961	84	92	Empty	TRUE
MXAKLSBH-Gill	LaBoRo	MS3GM	JL0010-MS3GM_2-A,5_01_4786 (peptides_1_0_0.mzid)	60S acidic ribosomal protein P0	G3P132	gasac27248_07Feb2014klipped_validated_update16May2015_validated.fasta__withdecoy.fasta	33818.7	1	11	13	15	0.000729	0.386	IIQLLDDYPK	K	C	0.997	65.6	37	33.5	56.8	71.6	38.4	2.33	0.427	0.55	0	1	0	0	2	1217.68	6109.17		505561	17	26	Empty	TRUE
MXAKLSBH-Gill	LaBoRo	MS3GM	JL0010-MS3GM_2-A,5_01_4786 (peptides_1_0_0.mzid)	60S acidic ribosomal protein P0	G3P132	gasac27248_07Feb2014klipped_validated_update16May2015_validated.fasta__withdecoy.fasta	33818.7	1	11	13	15	0.000729	0.386	SNYFIK	K	I	0.324	11.7	37.4	15.8	1.25	40.9					0	1	0	0	2	771.404	3359.39		73772.6	11	16	Empty	TRUE
MXAKLSBH-Gill	LaBoRo	MS3GM	JL0010-MS3GM_2-A,5_01_4786 (peptides_1_0_0.mzid)	60S acidic ribosomal protein P0	G3P132	gasac27248_07Feb2014klipped_validated_update16May2015_validated.fasta__withdecoy.fasta	33818.7	1	11	13	15	0.000729	0.386	TSFFQALGITTK	K	I	0.997	43.6	39.3	0	36.7	103	54.4	9.16	0.561	0.667	0	2	0	0	2	1313.71	7761.05		301144	135	146	Empty	TRUE
MXAKLSBH-Gill	LaBoRo	MS3GM	JL0010-MS3GM_2-A,5_01_4786 (peptides_1_0_0.mzid)	Glutaredoxin-related protein 5	G3NMD3,G3NME9	gasac27248_07Feb2014klipped_validated_update16May2015_validated.fasta__withdecoy.fasta	16293	0.747	2	2	2	9.72e-05	0.0955	LGISSALLK	K	A	0.968	28.8	27.1	27.4	12.4		26.8	1.03	0.243	0.444	0	1	0	0	2	901.572	5283.88		117226	136	144	Empty	TRUE
MXAKLSBH-Gill	LaBoRo	MS3GM	JL0010-MS3GM_2-A,5_01_4786 (peptides_1_0_0.mzid)	Glutaredoxin-related protein 5	G3NMD3,G3NME9	gasac27248_07Feb2014klipped_validated_update16May2015_validated.fasta__withdecoy.fasta	16293	0.747	2	2	2	9.72e-05	0.0955	VVVFMK	K	G	0.1	30.5	32	0	25						0	1	0	0	2	722.427	3994.49		54848	49	54	Empty	TRUE
MXAKLSBH-Gill	LaBoRo	MS3GM	JL0010-MS3GM_2-A,5_01_4786 (peptides_1_0_0.mzid)	Splicing factor 3A subunit 1	G3PDS4	gasac27248_07Feb2014klipped_validated_update16May2015_validated.fasta__withdecoy.fasta	88720.9	0.999	2	2	2	9.72e-05	0.0255	LQFEGIFIK	K	D	0.539	10.8	35.4	16.6	6.38	34.6					0	1	0	0	2	1094.62	7318.36		232757	749	757	Empty	TRUE
MXAKLSBH-Gill	LaBoRo	MS3GM	JL0010-MS3GM_2-A,5_01_4786 (peptides_1_0_0.mzid)	Splicing factor 3A subunit 1	G3PDS4	gasac27248_07Feb2014klipped_validated_update16May2015_validated.fasta__withdecoy.fasta	88720.9	0.999	2	2	2	9.72e-05	0.0255	VQVIQEAVVPK	K	E	0.997	29.5	33.4	14.8	29.5	76.3	42.6	5.54	0.453	0.545	0	1	0	0	2	1209.72	4175.56		316126	127	137	Empty	TRUE
MXAKLSBH-Gill	LaBoRo	MS3GM	JL0010-MS3GM_2-A,5_01_4786 (peptides_1_0_0.mzid)	Ras-related protein Rap-1b	G3NS36,G3PDS2	gasac27248_07Feb2014klipped_validated_update16May2015_validated.fasta__withdecoy.fasta	20935.1	1	4	5	5	0.000243	0.265	EQGQNLAR	K	Q	0.997	33.7	38.5	23.7	22.6	46.8	30.5	1.13	0.311	0.5	0	1	0	0	2	915.464	1762.8		595425	129	136	Empty	TRUE
MXAKLSBH-Gill	LaBoRo	MS3GM	JL0010-MS3GM_2-A,5_01_4786 (peptides_1_0_0.mzid)	Ras-related protein Rap-1b	G3NS36,G3PDS2	gasac27248_07Feb2014klipped_validated_update16May2015_validated.fasta__withdecoy.fasta	20935.1	1	4	5	5	0.000243	0.265	LVVLGSGGVGK	K	S	0.997	22.1	34.5	17	16.3	39.4					0	1	0	0	2	985.604	3947.53		201949	6	16	Empty	TRUE
MXAKLSBH-Gill	LaBoRo	MS3GM	JL0010-MS3GM_2-A,5_01_4786 (peptides_1_0_0.mzid)	Ras-related protein Rap-1b	G3NS36,G3PDS2	gasac27248_07Feb2014klipped_validated_update16May2015_validated.fasta__withdecoy.fasta	20935.1	1	4	5	5	0.000243	0.265	SITAQSTFNDLQDLR	Y	E	0.997					36.1	39.7	7.11	0.416	0.367	0	1	0	0	1	1708.85	6297.38		128689	83	97	Empty	TRUE
MXAKLSBH-Gill	LaBoRo	MS3GM	JL0010-MS3GM_2-A,5_01_4786 (peptides_1_0_0.mzid)	Ras-related protein Rap-1b	G3NS36,G3PDS2	gasac27248_07Feb2014klipped_validated_update16May2015_validated.fasta__withdecoy.fasta	20935.1	1	4	5	5	0.000243	0.265	VKDTEDVPMILVGNK	R	C	0.997	25	40.1	16.5	25	73.3	44	4.54	0.3	0.433	0	1	1	0	2	1657.88	5244.42		587127	103	117	Empty	TRUE
MXAKLSBH-Gill	LaBoRo	MS3GM	JL0010-MS3GM_2-A,5_01_4786 (peptides_1_0_0.mzid)	Myosin-binding protein C fast-type	G3NZN4,G3NZP2	gasac27248_07Feb2014klipped_validated_update16May2015_validated.fasta__withdecoy.fasta	124402	1	16	17	19	0.000923	0.144	AMLFVK	K	I	0.772	18.9	33	22.3	11.5	35.6					0	1	0	0	2	708.411	4490.08		80307.3	591	596	Empty	TRUE	G3NZP9
MXAKLSBH-Gill	LaBoRo	MS3GM	JL0010-MS3GM_2-A,5_01_4786 (peptides_1_0_0.mzid)	Myosin-binding protein C fast-type	G3NZN4,G3NZP2	gasac27248_07Feb2014klipped_validated_update16May2015_validated.fasta__withdecoy.fasta	124402	1	16	17	19	0.000923	0.144	ASIVLR	R	I	0.772	52.6	34.1	49.5	0	33.7					0	1	0	0	2	658.425	2898.21		39043.8	885	890	Empty	TRUE	G3NZP9
MXAKLSBH-Gill	LaBoRo	MS3GM	JL0010-MS3GM_2-A,5_01_4786 (peptides_1_0_0.mzid)	Myosin-binding protein C fast-type	G3NZN4,G3NZP2	gasac27248_07Feb2014klipped_validated_update16May2015_validated.fasta__withdecoy.fasta	124402	1	16	17	19	0.000923	0.144	AVNIAGQSPPAVLSQPVTIR	K	E	0.997	56	37.6	16.9	56	117	65.7	7.34	0.131	0.5	0	1	2	0	2	2018.14	6137.74		840667	775	794	Empty	TRUE	G3NZP9
MXAKLSBH-Gill	LaBoRo	MS3GM	JL0010-MS3GM_2-A,5_01_4786 (peptides_1_0_0.mzid)	Myosin-binding protein C fast-type	G3NZN4,G3NZP2	gasac27248_07Feb2014klipped_validated_update16May2015_validated.fasta__withdecoy.fasta	124402	1	16	17	19	0.000923	0.144	EIMEYPK	R	I	0.968	35.8	38.5	18.4	24.8	50					0	1	0	0	2	909.439	3181.87		145765	795	801	Empty	TRUE	G3NZP9
MXAKLSBH-Gill	LaBoRo	MS3GM	JL0010-MS3GM_2-A,5_01_4786 (peptides_1_0_0.mzid)	Myosin-binding protein C fast-type	G3NZN4,G3NZP2	gasac27248_07Feb2014klipped_validated_update16May2015_validated.fasta__withdecoy.fasta	124402	1	16	17	19	0.000923	0.144	FTQPLVDR	K	S	0.997	59.3	38.2	24.4	54.3	65.9	34.7	2.85	0.452	0.562	0	2	0	0	2	975.526	3290.29		417141	1012	1019	Empty	TRUE	G3NZP9
MXAKLSBH-Gill	LaBoRo	MS3GM	JL0010-MS3GM_2-A,5_01_4786 (peptides_1_0_0.mzid)	Myosin-binding protein C fast-type	G3NZN4,G3NZP2	gasac27248_07Feb2014klipped_validated_update16May2015_validated.fasta__withdecoy.fasta	124402	1	16	17	19	0.000923	0.144	GLPVGEK	R	I	0.072	15.2	35.4	22.2	10.8						0	1	0	0	2	699.404	2321.19		193469	762	768	Empty	TRUE	G3NZP9
MXAKLSBH-Gill	LaBoRo	MS3GM	JL0010-MS3GM_2-A,5_01_4786 (peptides_1_0_0.mzid)	Myosin-binding protein C fast-type	G3NZN4,G3NZP2	gasac27248_07Feb2014klipped_validated_update16May2015_validated.fasta__withdecoy.fasta	124402	1	16	17	19	0.000923	0.144	IAFDHGITDLR	K	G	0.997	62.2	39.9	22.1	53.1	83.1	43.4	3.43	0.47	0.545	0	0	1	0	2	1257.66	4943.12		522846	203	213	Empty	TRUE	G3NZP9
MXAKLSBH-Gill	LaBoRo	MS3GM	JL0010-MS3GM_2-A,5_01_4786 (peptides_1_0_0.mzid)	Myosin-binding protein C fast-type	G3NZN4,G3NZP2	gasac27248_07Feb2014klipped_validated_update16May2015_validated.fasta__withdecoy.fasta	124402	1	16	17	19	0.000923	0.144	INLTIPFQGKPR	K	P	0.984					31.8	31.8	2.8	0.377	0.375	0	0	1	0	2	1383.81	5573.57		135905	820	831	Empty	TRUE	G3NZP9
MXAKLSBH-Gill	LaBoRo	MS3GM	JL0010-MS3GM_2-A,5_01_4786 (peptides_1_0_0.mzid)	Myosin-binding protein C fast-type	G3NZN4,G3NZP2	gasac27248_07Feb2014klipped_validated_update16May2015_validated.fasta__withdecoy.fasta	124402	1	16	17	19	0.000923	0.144	IVDVPDPPENVR	K	C	0.997	2.56	40.7	0	2.56	40.6					0	1	0	0	2	1349.71	4060.25		140263	597	608	Empty	TRUE	G3NZP9
MXAKLSBH-Gill	LaBoRo	MS3GM	JL0010-MS3GM_2-A,5_01_4786 (peptides_1_0_0.mzid)	Myosin-binding protein C fast-type	G3NZN4,G3NZP2	gasac27248_07Feb2014klipped_validated_update16May2015_validated.fasta__withdecoy.fasta	124402	1	16	17	19	0.000923	0.144	MIIGEDPK	K	Y	0.997	27.9	38.9	26.1	19.1	66.1	28.7	1.19	0.328	0.375	0	1	0	0	2	902.465	3094.69		356517	1048	1055	Empty	TRUE	G3PJP5,G3NZP9
MXAKLSBH-Gill	LaBoRo	MS3GM	JL0010-MS3GM_2-A,5_01_4786 (peptides_1_0_0.mzid)	Myosin-binding protein C fast-type	G3NZN4,G3NZP2	gasac27248_07Feb2014klipped_validated_update16May2015_validated.fasta__withdecoy.fasta	124402	1	16	17	19	0.000923	0.144	NGQEIKPSAK	K	Y	0.997	39.2	38.2	19.1	32.5	69.5	31.9	3.26	0.408	0.5	0	1	0	0	2	1071.58	1709.92		134514	267	276	Empty	TRUE	G3PJP5,G3NZP9
MXAKLSBH-Gill	LaBoRo	MS3GM	JL0010-MS3GM_2-A,5_01_4786 (peptides_1_0_0.mzid)	Myosin-binding protein C fast-type	G3NZN4,G3NZP2	gasac27248_07Feb2014klipped_validated_update16May2015_validated.fasta__withdecoy.fasta	124402	1	16	17	19	0.000923	0.144	SAHPSEYEK	K	I	0.997	6.81	39.7	13.1	5.68	60.6	23.4	1.3	0.333	0.389	0	1	0	0	2	1047.47	1683.37		148640	194	202	Empty	TRUE	G3NZP9
MXAKLSBH-Gill	LaBoRo	MS3GM	JL0010-MS3GM_2-A,5_01_4786 (peptides_1_0_0.mzid)	Myosin-binding protein C fast-type	G3NZN4,G3NZP2	gasac27248_07Feb2014klipped_validated_update16May2015_validated.fasta__withdecoy.fasta	124402	1	16	17	19	0.000923	0.144	VKEEPPIDVWELLK	K	S	0.997	19.9	39	0	19.9	95.9	39.7	7	0.403	0.5	0	0	1	0	2	1694.94	7887.41		126541	180	193	Empty	TRUE	G3NZP9
MXAKLSBH-Gill	LaBoRo	MS3GM	JL0010-MS3GM_2-A,5_01_4786 (peptides_1_0_0.mzid)	Myosin-binding protein C fast-type	G3NZN4,G3NZP2	gasac27248_07Feb2014klipped_validated_update16May2015_validated.fasta__withdecoy.fasta	124402	1	16	17	19	0.000923	0.144	WLDLGSK	K	A	0.968	31.5	38.1	27.6	13.6	38.5					0	1	0	0	2	818.441	4777.68		112331	79	85	Empty	TRUE	G3PJP5,G3NZP9
MXAKLSBH-Gill	LaBoRo	MS3GM	JL0010-MS3GM_2-A,5_01_4786 (peptides_1_0_0.mzid)	Myosin-binding protein C fast-type	G3NZN4,G3NZP2	gasac27248_07Feb2014klipped_validated_update16May2015_validated.fasta__withdecoy.fasta	124402	1	16	17	19	0.000923	0.144	YSCMAVNELGK	K	D	0.997	19.7	41	0	19.7	62.6					0	1	0	0	2	1214.55	4442.77		202897	1080	1090	Empty	TRUE	G3NZP9
MXAKLSBH-Gill	LaBoRo	MS3GM	JL0010-MS3GM_2-A,5_01_4786 (peptides_1_0_0.mzid)	Myosin-binding protein C fast-type	G3NZN4,G3NZP2	gasac27248_07Feb2014klipped_validated_update16May2015_validated.fasta__withdecoy.fasta	124402	1	16	17	19	0.000923	0.144	YVMEAVGNVR	K	T	0.997	31	40	14.3	30.6	96.3	33.5	1.57	0.364	0.5	0	1	0	0	2	1137.57	3816.72		307289	277	286	Empty	TRUE	G3NZP9
MXAKLSBH-Gill	LaBoRo	MS3GM	JL0010-MS3GM_2-A,5_01_4786 (peptides_1_0_0.mzid)	Calpain small subunit 1	G3Q9T3	gasac27248_07Feb2014klipped_validated_update16May2015_validated.fasta__withdecoy.fasta	24983.7	1	4	4	4	0.000194	0.167	ELMDILNR	K	I	0.997	42.1	39.2	25.4	32.9	51.1	32.8	1.55	0.104	0.562	0	1	0	0	2	1003.52	5889.88		153460	66	73	Empty	TRUE
MXAKLSBH-Gill	LaBoRo	MS3GM	JL0010-MS3GM_2-A,5_01_4786 (peptides_1_0_0.mzid)	Calpain small subunit 1	G3Q9T3	gasac27248_07Feb2014klipped_validated_update16May2015_validated.fasta__withdecoy.fasta	24983.7	1	4	4	4	0.000194	0.167	LGFHEFK	K	Q	0.812	9.64	37.6	15.9	6.14	64.1					0	1	0	0	2	877.457	3525.79		141183	107	113	Empty	TRUE	G3PJI4
MXAKLSBH-Gill	LaBoRo	MS3GM	JL0010-MS3GM_2-A,5_01_4786 (peptides_1_0_0.mzid)	Calpain small subunit 1	G3Q9T3	gasac27248_07Feb2014klipped_validated_update16May2015_validated.fasta__withdecoy.fasta	24983.7	1	4	4	4	0.000194	0.167	MFLAQK	-	F	0.772	16.7	36.5	0	11.4	53.2					0	1	0	0	2	779.412	6085.85		34579.9	1	6	Empty	TRUE
MXAKLSBH-Gill	LaBoRo	MS3GM	JL0010-MS3GM_2-A,5_01_4786 (peptides_1_0_0.mzid)	Calpain small subunit 1	G3Q9T3	gasac27248_07Feb2014klipped_validated_update16May2015_validated.fasta__withdecoy.fasta	24983.7	1	4	4	4	0.000194	0.167	VFQQLAGDDMEVSPK	R	E	0.997	29.7	43.7	0	29.7	76.8	45.6	5.96	0.408	0.433	0	1	0	0	2	1663.8	4835.98		135885	51	65	Empty	TRUE
MXAKLSBH-Gill	LaBoRo	MS3GM	JL0010-MS3GM_2-A,5_01_4786 (peptides_1_0_0.mzid)	Septin-7	G3PHN3,G3PHN8,G3PHP2	gasac27248_07Feb2014klipped_validated_update16May2015_validated.fasta__withdecoy.fasta	49129.5	0.95	1	1	1	4.86e-05	0.0879	DVTNNVHYENYR	K	S	0.997	15.7	42.9	0	15.7	67.1					0	0	1	0	2	1523.69	2865.8		466004	281	292	Empty	FALSE	G3NZC9
MXAKLSBH-Gill	LaBoRo	MS3GM	JL0010-MS3GM_2-A,5_01_4786 (peptides_1_0_0.mzid)	Septin-7	G3PHN3,G3PHN8,G3PHP2	gasac27248_07Feb2014klipped_validated_update16May2015_validated.fasta__withdecoy.fasta	49129.5	0.95	1	1	1	4.86e-05	0.0879	FEDYLNSESR	K	V	0.997	29	40.8	13.9	28.2	60.5	28.1	1.92	0.285	0.4	0	1	0	0	2	1259.55	3884.24		159075	120	129	Empty	TRUE
MXAKLSBH-Gill	LaBoRo	MS3GM	JL0010-MS3GM_2-A,5_01_4786 (peptides_1_0_0.mzid)	Septin-7	G3PHN3,G3PHN8,G3PHP2	gasac27248_07Feb2014klipped_validated_update16May2015_validated.fasta__withdecoy.fasta	49129.5	0.95	1	1	1	4.86e-05	0.0879	THMQDLK	R	D	0.812	19.7	38.1	16.6	2.84	55					0	1	0	0	2	872.43	1854.4		262590	274	280	Empty	FALSE	G3NZC9,G3P1Y0
MXAKLSBH-Gill	LaBoRo	MS3GM	JL0010-MS3GM_2-A,5_01_4786 (peptides_1_0_0.mzid)	Septin-7	G3PHN3,G3PHN8,G3PHP2	gasac27248_07Feb2014klipped_validated_update16May2015_validated.fasta__withdecoy.fasta	49129.5	0.95	1	1	1	4.86e-05	0.0879	TVQVEQSK	K	V	0.997	22	37.8	22.7	10.1	38					0	1	0	0	2	918.489	1760.66		204149	72	79	Empty	FALSE	G3NZC9
MXAKLSBH-Gill	LaBoRo	MS3GM	JL0010-MS3GM_2-A,5_01_4786 (peptides_1_0_0.mzid)	NADH dehydrogenase [ubiquinone] 1 beta subcomplex subunit 10	G3PDR7	gasac27248_07Feb2014klipped_validated_update16May2015_validated.fasta__withdecoy.fasta	20009.3	0.567	1	1	1	4.86e-05	0.076	QTALPNPALILSK	K	L	0.961	20.7	33.5	18.8	20.7		28	1.96	0.175	0.308	0	1	0	0	2	1365.81	6876.99		160721	23	35	Empty	TRUE
MXAKLSBH-Gill	LaBoRo	MS3GM	JL0010-MS3GM_2-A,5_01_4786 (peptides_1_0_0.mzid)	Creatine kinase M-type	G3Q9S7	gasac27248_07Feb2014klipped_validated_update16May2015_validated.fasta__withdecoy.fasta	43009.6	1	13	23	26	0.00126	0.531	DHFLFDKPVSPLLTCAGMAR	N	D	0.997	69.3	44.5	15.3	60.6	123	87.5	24.3	0.466	0.65	0	0	1	1	1	2218.11	7710.08		1874280	190	209	Empty	FALSE	G3PFW1,G3NVC1,G3NVD0,G3NVD6
MXAKLSBH-Gill	LaBoRo	MS3GM	JL0010-MS3GM_2-A,5_01_4786 (peptides_1_0_0.mzid)	Creatine kinase M-type	G3Q9S7	gasac27248_07Feb2014klipped_validated_update16May2015_validated.fasta__withdecoy.fasta	43009.6	1	13	23	26	0.00126	0.531	DWPDGR	R	G	0.324	19.3	36.5	23.4	8.1	38.8					0	1	0	0	2	745.327	2699.03		124108	210	215	Empty	FALSE	G3PFW1,G3PKM5
MXAKLSBH-Gill	LaBoRo	MS3GM	JL0010-MS3GM_2-A,5_01_4786 (peptides_1_0_0.mzid)	Creatine kinase M-type	G3Q9S7	gasac27248_07Feb2014klipped_validated_update16May2015_validated.fasta__withdecoy.fasta	43009.6	1	13	23	26	0.00126	0.531	ELLDPVISDR	K	H	0.997	64.6	38.4	28.1	34.8	84.2	39.6	1.82	0.402	0.55	0	1	0	0	2	1156.62	5164.8		1842140	87	96	Empty	TRUE
MXAKLSBH-Gill	LaBoRo	MS3GM	JL0010-MS3GM_2-A,5_01_4786 (peptides_1_0_0.mzid)	Creatine kinase M-type	G3Q9S7	gasac27248_07Feb2014klipped_validated_update16May2015_validated.fasta__withdecoy.fasta	43009.6	1	13	23	26	0.00126	0.531	ELYGK	K	I	0.051	16.8	34.5	25.1	0	32.7					1	0	0	0	2	609.324	1879.75		126487	37	41	Empty	FALSE	G3PFW1
MXAKLSBH-Gill	LaBoRo	MS3GM	JL0010-MS3GM_2-A,5_01_4786 (peptides_1_0_0.mzid)	Creatine kinase M-type	G3Q9S7	gasac27248_07Feb2014klipped_validated_update16May2015_validated.fasta__withdecoy.fasta	43009.6	1	13	23	26	0.00126	0.531	FCVGLQK	R	I	0.98	15.7	34.8	19.2	7.31	66.8	29.5	2.28	0.403	0.643	0	3	0	0	2	794.423	3730.76		711364	253	259	Empty	TRUE
MXAKLSBH-Gill	LaBoRo	MS3GM	JL0010-MS3GM_2-A,5_01_4786 (peptides_1_0_0.mzid)	Creatine kinase M-type	G3Q9S7	gasac27248_07Feb2014klipped_validated_update16May2015_validated.fasta__withdecoy.fasta	43009.6	1	13	23	26	0.00126	0.531	FDEILTR	K	L	0.968	38	37	39.2	6.67	65.6					0	2	0	0	2	893.473	5585.48		539230	308	314	Empty	TRUE
MXAKLSBH-Gill	LaBoRo	MS3GM	JL0010-MS3GM_2-A,5_01_4786 (peptides_1_0_0.mzid)	Creatine kinase M-type	G3Q9S7	gasac27248_07Feb2014klipped_validated_update16May2015_validated.fasta__withdecoy.fasta	43009.6	1	13	23	26	0.00126	0.531	GEAIDSLIPAQK	K	-	0.997	14.2	39.6	21.9	14.2	58.5					0	1	1	0	2	1284.68	5645.61		190769	371	382	Empty	TRUE
MXAKLSBH-Gill	LaBoRo	MS3GM	JL0010-MS3GM_2-A,5_01_4786 (peptides_1_0_0.mzid)	Creatine kinase M-type	G3Q9S7	gasac27248_07Feb2014klipped_validated_update16May2015_validated.fasta__withdecoy.fasta	43009.6	1	13	23	26	0.00126	0.531	GFTLPPHNSR	K	G	0.997	35.5	39.2	17.5	30.9	70.8	28.3	1.85	0.318	0.4	0	1	2	0	2	1125.58	3142.32		1028280	139	148	Empty	FALSE	G3PFW1
MXAKLSBH-Gill	LaBoRo	MS3GM	JL0010-MS3GM_2-A,5_01_4786 (peptides_1_0_0.mzid)	Creatine kinase M-type	G3Q9S7	gasac27248_07Feb2014klipped_validated_update16May2015_validated.fasta__withdecoy.fasta	43009.6	1	13	23	26	0.00126	0.531	GFVLPPHNSR	K	G	0.979					49.6					0	0	1	0	2	1123.6	3218.51		116265	0	0	Empty	FALSE	G3PFW1
MXAKLSBH-Gill	LaBoRo	MS3GM	JL0010-MS3GM_2-A,5_01_4786 (peptides_1_0_0.mzid)	Creatine kinase M-type	G3Q9S7	gasac27248_07Feb2014klipped_validated_update16May2015_validated.fasta__withdecoy.fasta	43009.6	1	13	23	26	0.00126	0.531	GGDDLDPNYVLSSR	K	V	0.997	68.9	43.1	23.3	47	112	51.8	8.15	0.431	0.536	0	2	0	0	2	1507.7	5349.88		713069	117	130	Empty	FALSE	G3PFW1
MXAKLSBH-Gill	LaBoRo	MS3GM	JL0010-MS3GM_2-A,5_01_4786 (peptides_1_0_0.mzid)	Creatine kinase M-type	G3Q9S7	gasac27248_07Feb2014klipped_validated_update16May2015_validated.fasta__withdecoy.fasta	43009.6	1	13	23	26	0.00126	0.531	HKTDMNFENLK	K	G	0.997	33.6	41.9	17	16.7	85.7	36.6	6.16	0.175	0.636	0	1	1	0	2	1376.66	3137.91		1117040	106	116	Empty	TRUE
MXAKLSBH-Gill	LaBoRo	MS3GM	JL0010-MS3GM_2-A,5_01_4786 (peptides_1_0_0.mzid)	Creatine kinase M-type	G3Q9S7	gasac27248_07Feb2014klipped_validated_update16May2015_validated.fasta__withdecoy.fasta	43009.6	1	13	23	26	0.00126	0.531	IEEIFK	K	K	0.772	32.4	34	35.3	0	39.6					0	1	0	0	2	778.435	3944.05		113645	260	265	Empty	FALSE	G3PFW1
MXAKLSBH-Gill	LaBoRo	MS3GM	JL0010-MS3GM_2-A,5_01_4786 (peptides_1_0_0.mzid)	Creatine kinase M-type	G3Q9S7	gasac27248_07Feb2014klipped_validated_update16May2015_validated.fasta__withdecoy.fasta	43009.6	1	13	23	26	0.00126	0.531	ILTCPSNLGTGLR	Y	G	0.997					57.6	38.3	2.72	0.407	0.423	0	2	0	0	1	1401.75	5002.83		1351220	280	292	Empty	FALSE	G3PFW1,G3N5C8,G3NVC1,G3NVD0,G3NVD6
MXAKLSBH-Gill	LaBoRo	MS3GM	JL0010-MS3GM_2-A,5_01_4786 (peptides_1_0_0.mzid)	Creatine kinase M-type	G3Q9S7	gasac27248_07Feb2014klipped_validated_update16May2015_validated.fasta__withdecoy.fasta	43009.6	1	13	23	26	0.00126	0.531	LGSSEVEQVQLVVDGVK	R	L	0.997	57.6	39.3	0	57.6	114	61.4	9.85	0.453	0.529	0	2	1	0	2	1785.96	6534.77		1119750	343	359	Empty	TRUE
MXAKLSBH-Gill	LaBoRo	MS3GM	JL0010-MS3GM_2-A,5_01_4786 (peptides_1_0_0.mzid)	Creatine kinase M-type	G3Q9S7	gasac27248_07Feb2014klipped_validated_update16May2015_validated.fasta__withdecoy.fasta	43009.6	1	13	23	26	0.00126	0.531	LMVELEK	K	K	0.968	44.4	37	31.1	15.5	44.6					0	3	0	0	2	861.475	4081.41		797197	360	366	Empty	TRUE
MXAKLSBH-Gill	LaBoRo	MS3GM	JL0010-MS3GM_2-A,5_01_4786 (peptides_1_0_0.mzid)	Creatine kinase M-type	G3Q9S7	gasac27248_07Feb2014klipped_validated_update16May2015_validated.fasta__withdecoy.fasta	43009.6	1	13	23	26	0.00126	0.531	LSVEALTSLDGEFK	K	G	0.997	71.9	40.6	16.4	69	87.1	35.3	3.55	0.368	0.357	0	2	0	0	2	1508.78	7478.32		523986	157	170	Empty	TRUE
MXAKLSBH-Gill	LaBoRo	MS3GM	JL0010-MS3GM_2-A,5_01_4786 (peptides_1_0_0.mzid)	Creatine kinase M-type	G3Q9S7	gasac27248_07Feb2014klipped_validated_update16May2015_validated.fasta__withdecoy.fasta	43009.6	1	13	23	26	0.00126	0.531	LVWVNEEDHLR	F	V	0.777						32.7	2.96	0.303	0.5	0	0	1	0	1	1409.72	4703.38		214498	226	236	Empty	FALSE	G3NLT5,G3PFW1,G3PKM5
MXAKLSBH-Gill	LaBoRo	MS3GM	JL0010-MS3GM_2-A,5_01_4786 (peptides_1_0_0.mzid)	Creatine kinase M-type	G3Q9S7	gasac27248_07Feb2014klipped_validated_update16May2015_validated.fasta__withdecoy.fasta	43009.6	1	13	23	26	0.00126	0.531	PFGNTHNNFK	M	L	0.997	49.7	40.6	18.6	41.8	79.8	47.1	6.42	0.565	0.75	0	2	1	0	1	1175.56	2328.09		1274990	2	11	Empty	TRUE
MXAKLSBH-Gill	LaBoRo	MS3GM	JL0010-MS3GM_2-A,5_01_4786 (peptides_1_0_0.mzid)	Creatine kinase M-type	G3Q9S7	gasac27248_07Feb2014klipped_validated_update16May2015_validated.fasta__withdecoy.fasta	43009.6	1	13	23	26	0.00126	0.531	TDMNFENLK	K	G	0.997	53.3	40.4	13.2	30.7	98.9	37.8	2.7	0.0899	0.611	0	1	0	0	2	1111.51	4356.09		935466	108	116	Empty	TRUE
MXAKLSBH-Gill	LaBoRo	MS3GM	JL0010-MS3GM_2-A,5_01_4786 (peptides_1_0_0.mzid)	Creatine kinase M-type	G3Q9S7	gasac27248_07Feb2014klipped_validated_update16May2015_validated.fasta__withdecoy.fasta	43009.6	1	13	23	26	0.00126	0.531	TFLVWVNEEDHLR	K	V	0.997	66.1	42.8	30	60.2	106	52.3	8.14	0.308	0.577	0	4	1	0	2	1657.83	7006.7		1375950	224	236	Empty	FALSE	G3NLT5,G3PFW1,G3PKM5
MXAKLSBH-Gill	LaBoRo	MS3GM	JL0010-MS3GM_2-A,5_01_4786 (peptides_1_0_0.mzid)	Creatine kinase M-type	G3Q9S7	gasac27248_07Feb2014klipped_validated_update16May2015_validated.fasta__withdecoy.fasta	43009.6	1	13	23	26	0.00126	0.531	VEDEFPDLSK	K	H	0.997	52.8	40.6	23.9	39.8	86.5	41.1	3.01	0.433	0.6	0	1	0	0	2	1178.56	4514.82		647746	16	25	Empty	TRUE
MXAKLSBH-Gill	LaBoRo	MS3GM	JL0010-MS3GM_2-A,5_01_4786 (peptides_1_0_0.mzid)	Creatine kinase M-type	G3Q9S7	gasac27248_07Feb2014klipped_validated_update16May2015_validated.fasta__withdecoy.fasta	43009.6	1	13	23	26	0.00126	0.531	VISMQK	R	G	0.772	23.7	33.7	26.5	16.9	49.7					1	1	0	0	2	705.396	2109.83		388303	237	242	Empty	TRUE	G3NLT5,G3PKM5
MXAKLSBH-Gill	LaBoRo	MS3GM	JL0010-MS3GM_2-A,5_01_4786 (peptides_1_0_0.mzid)	Creatine kinase M-type	G3Q9S7	gasac27248_07Feb2014klipped_validated_update16May2015_validated.fasta__withdecoy.fasta	43009.6	1	13	23	26	0.00126	0.531	YVLSSR	N	V	0.772	28.8	32.9	20.4	24		24.3	1.47	0.354	0.417	0	1	0	0	1	724.399	2358.16		105303	125	130	Empty	FALSE	G3NLT5,G3PFW1,G3N5C8,G3PKM5,G3NVC1,G3NRE5,G3NVD0,G3NVD6
MXAKLSBH-Gill	LaBoRo	MS3GM	JL0010-MS3GM_2-A,5_01_4786 (peptides_1_0_0.mzid)	Creatine kinase M-type	G3Q9S7	gasac27248_07Feb2014klipped_validated_update16May2015_validated.fasta__withdecoy.fasta	43009.6	1	13	23	26	0.00126	0.531	YYPLK	K	S	0.051	12.4	34.4	18.4	7.71	34.3					0	1	0	0	2	683.376	2804.68		155061	173	177	Empty	TRUE
MXAKLSBH-Gill	LaBoRo	MS3GM	JL0010-MS3GM_2-A,5_01_4786 (peptides_1_0_0.mzid)	Transcription factor A	G3PRW2	gasac27248_07Feb2014klipped_validated_update16May2015_validated.fasta__withdecoy.fasta	29441.1	0.95	1	1	1	4.86e-05	0.0435	FIMQQKPVLTR	R	H	0.997	35.8	35.3	20.1	29.1	54.9					0	0	1	0	2	1360.78	3945.24		195750	30	40	Empty	TRUE
MXAKLSBH-Gill	LaBoRo	MS3GM	JL0010-MS3GM_2-A,5_01_4786 (peptides_1_0_0.mzid)	Serine/arginine-rich splicing factor 3	G3N9B7,G3N9B8,G3N9B9	gasac27248_07Feb2014klipped_validated_update16May2015_validated.fasta__withdecoy.fasta	18203.4	1	3	4	5	0.000243	0.26	NPPGFAFVEFEDPR	R	D	0.997	36.5	43.6	13.5	35.9	85	52	6.37	0.0712	0.5	0	2	1	0	2	1621.76	7414.1		465702	45	58	Empty	TRUE	G3PFA2
MXAKLSBH-Gill	LaBoRo	MS3GM	JL0010-MS3GM_2-A,5_01_4786 (peptides_1_0_0.mzid)	Serine/arginine-rich splicing factor 3	G3N9B7,G3N9B8,G3N9B9	gasac27248_07Feb2014klipped_validated_update16May2015_validated.fasta__withdecoy.fasta	18203.4	1	3	4	5	0.000243	0.26	SVWVAR	R	N	0.077	19.8	39.1	26.7	1.99						0	1	0	0	2	717.404	2918.03		207121	39	44	Empty	TRUE
MXAKLSBH-Gill	LaBoRo	MS3GM	JL0010-MS3GM_2-A,5_01_4786 (peptides_1_0_0.mzid)	Serine/arginine-rich splicing factor 3	G3N9B7,G3N9B8,G3N9B9	gasac27248_07Feb2014klipped_validated_update16May2015_validated.fasta__withdecoy.fasta	18203.4	1	3	4	5	0.000243	0.26	VYVGNLGNNGNK	K	T	0.997	44.8	40.3	13.3	33.2	101	40.1	3.51	0.0923	0.5	0	1	0	0	2	1248.63	2803.86		532157	13	24	Empty	TRUE
MXAKLSBH-Gill	LaBoRo	MS3GM	JL0010-MS3GM_2-A,5_01_4786 (peptides_1_0_0.mzid)	Protein S 100-A4 / Ictacalcin	G3NGI8	gasac27248_07Feb2014klipped_validated_update16May2015_validated.fasta__withdecoy.fasta	10299	1	4	4	5	0.000243	0.467	AMALLIGVFDK	K	Y	0.997	66.3	35.5	20.2	56.9	87.1	40.6	4.77	0.463	0.545	0	2	0	0	2	1177.67	7925.8		527330	7	17	Empty	TRUE
MXAKLSBH-Gill	LaBoRo	MS3GM	JL0010-MS3GM_2-A,5_01_4786 (peptides_1_0_0.mzid)	Protein S 100-A4 / Ictacalcin	G3NGI8	gasac27248_07Feb2014klipped_validated_update16May2015_validated.fasta__withdecoy.fasta	10299	1	4	4	5	0.000243	0.467	ELLQNEFGDLLGK	K	T	0.997	66.8	40.6	22.3	47	93.4	54.9	8.08	0.525	0.615	0	1	0	0	2	1475.77	7682.75		449473	35	47	Empty	TRUE
MXAKLSBH-Gill	LaBoRo	MS3GM	JL0010-MS3GM_2-A,5_01_4786 (peptides_1_0_0.mzid)	Protein S 100-A4 / Ictacalcin	G3NGI8	gasac27248_07Feb2014klipped_validated_update16May2015_validated.fasta__withdecoy.fasta	10299	1	4	4	5	0.000243	0.467	TNDQAAVDR	K	I	0.997	67.7	39	26.9	53.3	73.2	36	2.8	0.436	0.556	0	1	0	0	2	989.465	1719.77		407834	48	56	Empty	TRUE
MXAKLSBH-Gill	LaBoRo	MS3GM	JL0010-MS3GM_2-A,5_01_4786 (peptides_1_0_0.mzid)	Protein S 100-A4 / Ictacalcin	G3NGI8	gasac27248_07Feb2014klipped_validated_update16May2015_validated.fasta__withdecoy.fasta	10299	1	4	4	5	0.000243	0.467	TVLCHEHFCK	L	-	0.997					45.4	34.8	3.68	0.42	0.4	0	0	1	0	1	1216.56	2698.39		77134.4	82	91	Empty	TRUE
MXAKLSBH-Gill	LaBoRo	MS3GM	JL0010-MS3GM_2-A,5_01_4786 (peptides_1_0_0.mzid)	Eosinophil peroxidase	G3P0M6,G3P0P0	gasac27248_07Feb2014klipped_validated_update16May2015_validated.fasta__withdecoy.fasta	98715	1	5	5	5	0.000243	0.0736	FCGLSQPK	K	N	0.997	24.2	37.5	13.2	21.3	58.5					0	1	0	0	2	879.439	3307.49		279126	586	593	Empty	FALSE	G3PYJ1,G3PYJ5,G3PYJ8
MXAKLSBH-Gill	LaBoRo	MS3GM	JL0010-MS3GM_2-A,5_01_4786 (peptides_1_0_0.mzid)	Eosinophil peroxidase	G3P0M6,G3P0P0	gasac27248_07Feb2014klipped_validated_update16May2015_validated.fasta__withdecoy.fasta	98715	1	5	5	5	0.000243	0.0736	LALDLASLNMQR	K	A	0.997	55.2	39	15.7	48.9	72.3	35.9	5.59	0.1	0.417	0	1	0	0	2	1344.73	6908.27		120751	560	571	Empty	TRUE
MXAKLSBH-Gill	LaBoRo	MS3GM	JL0010-MS3GM_2-A,5_01_4786 (peptides_1_0_0.mzid)	Eosinophil peroxidase	G3P0M6,G3P0P0	gasac27248_07Feb2014klipped_validated_update16May2015_validated.fasta__withdecoy.fasta	98715	1	5	5	5	0.000243	0.0736	LFQFTQK	R	L	0.968	36.6	36.1	26	15.8	37.6					0	1	0	0	2	911.499	4425.11		127526	553	559	Empty	TRUE
MXAKLSBH-Gill	LaBoRo	MS3GM	JL0010-MS3GM_2-A,5_01_4786 (peptides_1_0_0.mzid)	Eosinophil peroxidase	G3P0M6,G3P0P0	gasac27248_07Feb2014klipped_validated_update16May2015_validated.fasta__withdecoy.fasta	98715	1	5	5	5	0.000243	0.0736	LNTQDNMMTDELR	K	D	0.997	5.84	43.6	0	5.84	40.7	33.6	3.42	0.125	0.308	0	1	0	0	2	1580.7	4583.07		117622	538	550	Empty	TRUE
MXAKLSBH-Gill	LaBoRo	MS3GM	JL0010-MS3GM_2-A,5_01_4786 (peptides_1_0_0.mzid)	Eosinophil peroxidase	G3P0M6,G3P0P0	gasac27248_07Feb2014klipped_validated_update16May2015_validated.fasta__withdecoy.fasta	98715	1	5	5	5	0.000243	0.0736	SFFAPWR	K	V	0.812	17	38.4	17.7	8.94	51.6					0	1	0	0	2	910.457	6550.07		84398.8	511	517	Empty	TRUE
MXAKLSBH-Gill	LaBoRo	MS3GM	JL0010-MS3GM_2-A,5_01_4786 (peptides_1_0_0.mzid)	Eosinophil peroxidase	G3P0M6,G3P0P0	gasac27248_07Feb2014klipped_validated_update16May2015_validated.fasta__withdecoy.fasta	98715	1	5	5	5	0.000243	0.0736	VLPLVR	F	A	0.324	16.7	25	16	0		24.2	1.66	0.103	0.333	0	1	0	0	1	696.477	3889.55		104322	191	196	Empty	FALSE	G3PYJ1,G3PYJ5,G3PYJ8
MXAKLSBH-Gill	LaBoRo	MS3GM	JL0010-MS3GM_2-A,5_01_4786 (peptides_1_0_0.mzid)	Eosinophil peroxidase	G3P0M6,G3P0P0	gasac27248_07Feb2014klipped_validated_update16May2015_validated.fasta__withdecoy.fasta	98715	1	5	5	5	0.000243	0.0736	VVFEGGVDPLIR	R	G	0.997	58.6	37.3	20.1	52.2	70.8	41.2	5.06	0.507	0.5	0	1	0	0	2	1300.73	6243.45		162238	518	529	Empty	TRUE
MXAKLSBH-Gill	LaBoRo	MS3GM	JL0010-MS3GM_2-A,5_01_4786 (peptides_1_0_0.mzid)	Protein S100-A11 / Calgizzarin	G3PE15,G3PE20	gasac27248_07Feb2014klipped_validated_update16May2015_validated.fasta__withdecoy.fasta	11693.1	1	3	5	5	0.000243	0.253	CFMLHEQK	K	K	0.917					40.5					0	2	0	0	2	1092.5	3508.51		312024	89	96	Empty	TRUE
MXAKLSBH-Gill	LaBoRo	MS3GM	JL0010-MS3GM_2-A,5_01_4786 (peptides_1_0_0.mzid)	Protein S100-A11 / Calgizzarin	G3PE15,G3PE20	gasac27248_07Feb2014klipped_validated_update16May2015_validated.fasta__withdecoy.fasta	11693.1	1	3	5	5	0.000243	0.253	LVETELPTFLK	K	S	0.997	55.5	34.8	26.3	44.8	87.6	44.1	4.28	0.46	0.591	1	1	0	0	2	1289.74	6951.27		1094810	37	47	Empty	TRUE
MXAKLSBH-Gill	LaBoRo	MS3GM	JL0010-MS3GM_2-A,5_01_4786 (peptides_1_0_0.mzid)	Protein S100-A11 / Calgizzarin	G3PE15,G3PE20	gasac27248_07Feb2014klipped_validated_update16May2015_validated.fasta__withdecoy.fasta	11693.1	1	3	5	5	0.000243	0.253	VVEQIR	K	K	0.772	38.6	35.9	39.1	0	34.9					0	1	0	0	2	743.441	2067.74		646888	54	59	Empty	TRUE
MXAKLSBH-Gill	LaBoRo	MS3GM	JL0010-MS3GM_2-A,5_01_4786 (peptides_1_0_0.mzid)	Myosin light chain 9	G3NZN3	gasac27248_07Feb2014klipped_validated_update16May2015_validated.fasta__withdecoy.fasta	19895.1	1	3	3	3	0.000146	0.672	AMFDQSQIQEFK	F	E	0.997					51.8	45.6	7.15	0.572	0.542	0	1	0	0	1	1471.69	5435.83		283144	25	36	Empty	FALSE	G3NJU3
MXAKLSBH-Gill	LaBoRo	MS3GM	JL0010-MS3GM_2-A,5_01_4786 (peptides_1_0_0.mzid)	Myosin light chain 9	G3NZN3	gasac27248_07Feb2014klipped_validated_update16May2015_validated.fasta__withdecoy.fasta	19895.1	1	3	3	3	0.000146	0.672	ATSNVFAMFDQSQIQEFK	R	E	0.903					38.4					0	1	0	0	2	2090.99	7866.51		215922	19	36	Empty	FALSE	G3NJU3
MXAKLSBH-Gill	LaBoRo	MS3GM	JL0010-MS3GM_2-A,5_01_4786 (peptides_1_0_0.mzid)	Myosin light chain 9	G3NZN3	gasac27248_07Feb2014klipped_validated_update16May2015_validated.fasta__withdecoy.fasta	19895.1	1	3	3	3	0.000146	0.672	DGFIDK	R	E	0.772	21	36.4	24.1	5.04	32.6					0	1	0	0	2	694.341	2658.53		67270.9	47	52	Empty	FALSE	G3PJU0
MXAKLSBH-Gill	LaBoRo	MS3GM	JL0010-MS3GM_2-A,5_01_4786 (peptides_1_0_0.mzid)	Myosin light chain 9	G3NZN3	gasac27248_07Feb2014klipped_validated_update16May2015_validated.fasta__withdecoy.fasta	19895.1	1	3	3	3	0.000146	0.672	EAFNMIDQNR	K	D	0.997	41	41	13.9	40.2	103	36.2	3.64	0.472	0.55	0	2	0	0	2	1237.56	4066.22		439772	37	46	Empty	FALSE	G3NJU3
MXAKLSBH-Gill	LaBoRo	MS3GM	JL0010-MS3GM_2-A,5_01_4786 (peptides_1_0_0.mzid)	Myosin light chain 9	G3NZN3	gasac27248_07Feb2014klipped_validated_update16May2015_validated.fasta__withdecoy.fasta	19895.1	1	3	3	3	0.000146	0.672	EDLHDMLASLGK	K	N	0.997	8.03	41.5	0	8.03	53.8	22.7	1.96	0.225	0.333	0	1	0	0	2	1328.65	7007.22		195355	53	64	Empty	FALSE	G3NJU3
MXAKLSBH-Gill	LaBoRo	MS3GM	JL0010-MS3GM_2-A,5_01_4786 (peptides_1_0_0.mzid)	Myosin light chain 9	G3NZN3	gasac27248_07Feb2014klipped_validated_update16May2015_validated.fasta__withdecoy.fasta	19895.1	1	3	3	3	0.000146	0.672	ELLTTMGDR	R	F	0.997	40.3	39	21	20.6	60.3					0	2	0	0	2	1035.51	3805.75		498027	126	134	Empty	FALSE	G3NJU3
MXAKLSBH-Gill	LaBoRo	MS3GM	JL0010-MS3GM_2-A,5_01_4786 (peptides_1_0_0.mzid)	Myosin light chain 9	G3NZN3	gasac27248_07Feb2014klipped_validated_update16May2015_validated.fasta__withdecoy.fasta	19895.1	1	3	3	3	0.000146	0.672	FTDEEVDELFR	R	E	0.997	74.8	42.5	20.7	17.7	123	49.6	8.08	0.155	0.682	0	1	1	0	2	1399.64	6784.11		539126	135	145	Empty	FALSE	G3NJU3
MXAKLSBH-Gill	LaBoRo	MS3GM	JL0010-MS3GM_2-A,5_01_4786 (peptides_1_0_0.mzid)	Myosin light chain 9	G3NZN3	gasac27248_07Feb2014klipped_validated_update16May2015_validated.fasta__withdecoy.fasta	19895.1	1	3	3	3	0.000146	0.672	GNFNYAEFTR	K	I	0.997	32.4	40.8	0	32.4	87.6	40.8	4.62	0.483	0.6	0	1	0	0	2	1218.55	4809.15		390919	153	162	Empty	TRUE
MXAKLSBH-Gill	LaBoRo	MS3GM	JL0010-MS3GM_2-A,5_01_4786 (peptides_1_0_0.mzid)	Myosin light chain 9	G3NZN3	gasac27248_07Feb2014klipped_validated_update16May2015_validated.fasta__withdecoy.fasta	19895.1	1	3	3	3	0.000146	0.672	LNGTDPEDVIR	R	N	0.997	34.8	40.3	22.9	24.4	77.1	41.4	4.51	0.5	0.5	0	1	0	0	2	1228.62	3854.74		302780	95	105	Empty	FALSE	G3NJU3
MXAKLSBH-Gill	LaBoRo	MS3GM	JL0010-MS3GM_2-A,5_01_4786 (peptides_1_0_0.mzid)	Myosin light chain 9	G3NZN3	gasac27248_07Feb2014klipped_validated_update16May2015_validated.fasta__withdecoy.fasta	19895.1	1	3	3	3	0.000146	0.672	NAFACFDEEGSGVIHEDQLR	R	E	0.997	3.59	46.8	13.1	3.59	66.1	31.9	3.55	0.373	0.275	0	0	1	0	2	2236.99	6311.08		182361	106	125	Empty	TRUE
MXAKLSBH-Gill	LaBoRo	MS3GM	JL0010-MS3GM_2-A,5_01_4786 (peptides_1_0_0.mzid)	Myosin light chain 9	G3NZN3	gasac27248_07Feb2014klipped_validated_update16May2015_validated.fasta__withdecoy.fasta	19895.1	1	3	3	3	0.000146	0.672	TMFLTMFGER	F	L	0.682					36	27.2	2.29	0.331	0.4	0	1	0	0	1	1232.58	7736.42		151879	85	94	Empty	TRUE
MXAKLSBH-Gill	LaBoRo	MS3GM	JL0010-MS3GM_2-A,5_01_4786 (peptides_1_0_0.mzid)	#DECOY#0G3PWH2-DECOY	#DECOY#0G3PWH2-DECOY		0	0.13	1	1	2	9.72e-05	0	DAFLEAVR	?	?	0.74	25.6	36.1	18.1	22						0	2	0	0	2	948.515	6683.98		206559	0	0	Empty	TRUE
MXAKLSBH-Gill	LaBoRo	MS3GM	JL0010-MS3GM_2-A,5_01_4786 (peptides_1_0_0.mzid)	Four and a half LIM domains protein 3	G3PKF3,G3PKF7	gasac27248_07Feb2014klipped_validated_update16May2015_validated.fasta__withdecoy.fasta	32604.6	0.616	1	1	1	4.86e-05	0.0243	YVSFEER	K	Q	0.968	24.3	38.7	0	15	38.5					0	1	0	0	2	929.436	3099.11		167646	245	251	Empty	TRUE
MXAKLSBH-Gill	LaBoRo	MS3GM	JL0010-MS3GM_2-A,5_01_4786 (peptides_1_0_0.mzid)	U6 snRNA-associated Sm-like protein LSm4	G3NZM5	gasac27248_07Feb2014klipped_validated_update16May2015_validated.fasta__withdecoy.fasta	16746.4	1	3	3	3	0.000146	0.2	IPDEIIDMVK	R	E	0.997	37.2	39.5	20.7	26.3	81.5	36.7	2.57	0.373	0.5	0	1	0	0	2	1172.62	6464.43		368567	71	80	Empty	TRUE
MXAKLSBH-Gill	LaBoRo	MS3GM	JL0010-MS3GM_2-A,5_01_4786 (peptides_1_0_0.mzid)	U6 snRNA-associated Sm-like protein LSm4	G3NZM5	gasac27248_07Feb2014klipped_validated_update16May2015_validated.fasta__withdecoy.fasta	16746.4	1	3	3	3	0.000146	0.2	MLPLSLLK	-	T	0.997	1.04	29.2	0	1.04	56.4	24.3	2.32	0.317	0.312	0	1	0	0	2	914.574	7280.31		67000.3	1	8	Empty	TRUE
MXAKLSBH-Gill	LaBoRo	MS3GM	JL0010-MS3GM_2-A,5_01_4786 (peptides_1_0_0.mzid)	U6 snRNA-associated Sm-like protein LSm4	G3NZM5	gasac27248_07Feb2014klipped_validated_update16May2015_validated.fasta__withdecoy.fasta	16746.4	1	3	3	3	0.000146	0.2	TAQNHPMLVELK	K	N	0.997	66.9	39.3	19.9	62.6	76.6	43.2	7.66	0.519	0.542	0	0	1	0	2	1380.73	4010.97		286081	9	20	Empty	TRUE
MXAKLSBH-Gill	LaBoRo	MS3GM	JL0010-MS3GM_2-A,5_01_4786 (peptides_1_0_0.mzid)	Heat shock 47 kDa protein / Serpin H1 / Collagen binding protein 1	G3Q9Q7	gasac27248_07Feb2014klipped_validated_update16May2015_validated.fasta__withdecoy.fasta	45635.7	1	8	8	8	0.000389	0.22	ATSASPDQVLSK	A	H	0.997					40	39.1	4.41	0.425	0.458	0	1	0	0	1	1203.62	2797.03		175274	19	30	Empty	TRUE
MXAKLSBH-Gill	LaBoRo	MS3GM	JL0010-MS3GM_2-A,5_01_4786 (peptides_1_0_0.mzid)	Heat shock 47 kDa protein / Serpin H1 / Collagen binding protein 1	G3Q9Q7	gasac27248_07Feb2014klipped_validated_update16May2015_validated.fasta__withdecoy.fasta	45635.7	1	8	8	8	0.000389	0.22	HATTLADTSAK	K	L	0.997	55.2	40.1	14.4	53.8	102	57.6	9.64	0.622	0.818	0	1	0	0	2	1115.57	1830.3		633266	31	41	Empty	TRUE
MXAKLSBH-Gill	LaBoRo	MS3GM	JL0010-MS3GM_2-A,5_01_4786 (peptides_1_0_0.mzid)	Heat shock 47 kDa protein / Serpin H1 / Collagen binding protein 1	G3Q9Q7	gasac27248_07Feb2014klipped_validated_update16May2015_validated.fasta__withdecoy.fasta	45635.7	1	8	8	8	0.000389	0.22	LGLTEAVDK	K	S	0.997	54.6	37.2	29.7	38.1	51.2	35.2	1.64	0.344	0.556	0	1	0	0	2	945.525	3550.02		190977	316	324	Empty	FALSE	G3NT01
MXAKLSBH-Gill	LaBoRo	MS3GM	JL0010-MS3GM_2-A,5_01_4786 (peptides_1_0_0.mzid)	Heat shock 47 kDa protein / Serpin H1 / Collagen binding protein 1	G3Q9Q7	gasac27248_07Feb2014klipped_validated_update16May2015_validated.fasta__withdecoy.fasta	45635.7	1	8	8	8	0.000389	0.22	LQQTAVAVSLPK	K	V	0.997	64.5	33.1	0	56.6	83.2	43.7	4.89	0.517	0.542	0	1	0	0	2	1254.74	4453.53		232544	289	300	Empty	TRUE
MXAKLSBH-Gill	LaBoRo	MS3GM	JL0010-MS3GM_2-A,5_01_4786 (peptides_1_0_0.mzid)	Heat shock 47 kDa protein / Serpin H1 / Collagen binding protein 1	G3Q9Q7	gasac27248_07Feb2014klipped_validated_update16May2015_validated.fasta__withdecoy.fasta	45635.7	1	8	8	8	0.000389	0.22	QLDTWMGK	K	L	0.997	23.2	38.2	14.2	23.2	43.3	25.6	2	0.34	0.375	0	1	0	0	2	978.471	4112.48		206540	281	288	Empty	TRUE
MXAKLSBH-Gill	LaBoRo	MS3GM	JL0010-MS3GM_2-A,5_01_4786 (peptides_1_0_0.mzid)	Heat shock 47 kDa protein / Serpin H1 / Collagen binding protein 1	G3Q9Q7	gasac27248_07Feb2014klipped_validated_update16May2015_validated.fasta__withdecoy.fasta	45635.7	1	8	8	8	0.000389	0.22	SAASSINEWAAK	K	S	0.997	47	40.9	18.9	32.4	89.1	39.2	4.1	0.327	0.5	0	1	0	0	2	1234.61	3817.29		237454	160	171	Empty	TRUE
MXAKLSBH-Gill	LaBoRo	MS3GM	JL0010-MS3GM_2-A,5_01_4786 (peptides_1_0_0.mzid)	Heat shock 47 kDa protein / Serpin H1 / Collagen binding protein 1	G3Q9Q7	gasac27248_07Feb2014klipped_validated_update16May2015_validated.fasta__withdecoy.fasta	45635.7	1	8	8	8	0.000389	0.22	STVVVIMPHQVEPLQR	K	L	0.997	44.1	38.7	15.5	44.1	82.4	44.5	7.28	0.171	0.406	0	0	1	0	2	1833.01	5378.36		283693	257	272	Empty	TRUE
MXAKLSBH-Gill	LaBoRo	MS3GM	JL0010-MS3GM_2-A,5_01_4786 (peptides_1_0_0.mzid)	Heat shock 47 kDa protein / Serpin H1 / Collagen binding protein 1	G3Q9Q7	gasac27248_07Feb2014klipped_validated_update16May2015_validated.fasta__withdecoy.fasta	45635.7	1	8	8	8	0.000389	0.22	TGLYGFYDDK	R	T	0.997	56.7	40.5	18.5	43.4	73.4	34.8	1.72	0.385	0.5	0	1	0	0	2	1178.54	5034.3		199590	232	241	Empty	TRUE
MXAKLSBH-Gill	LaBoRo	MS3GM	JL0010-MS3GM_2-A,5_01_4786 (peptides_1_0_0.mzid)	Heat shock 47 kDa protein / Serpin H1 / Collagen binding protein 1	G3Q9Q7	gasac27248_07Feb2014klipped_validated_update16May2015_validated.fasta__withdecoy.fasta	45635.7	1	8	8	8	0.000389	0.22	VSMEVSHNLQK	K	H	0.997					46.8					0	1	0	0	2	1271.64	2699.92		193451	0	0	Empty	TRUE
MXAKLSBH-Gill	LaBoRo	MS3GM	JL0010-MS3GM_2-A,5_01_4786 (peptides_1_0_0.mzid)	Troponin T	G3P0I4,G3P0K6,G3P0L2,G3P0N4	gasac27248_07Feb2014klipped_validated_update16May2015_validated.fasta__withdecoy.fasta	27264.5	1	2	2	2	9.72e-05	0.0829	QLNIDHLNEDK	K	L	0.997	46.3	41.6	20.5	38.5	63.9	37.1	5.96	0.199	0.455	0	0	1	0	2	1338.66	3287.73		194711	162	172	Empty	TRUE
MXAKLSBH-Gill	LaBoRo	MS3GM	JL0010-MS3GM_2-A,5_01_4786 (peptides_1_0_0.mzid)	Troponin T	G3P0I4,G3P0K6,G3P0L2,G3P0N4	gasac27248_07Feb2014klipped_validated_update16May2015_validated.fasta__withdecoy.fasta	27264.5	1	2	2	2	9.72e-05	0.0829	YEVTTLR	K	K	0.968	29.1	36.6	21.9	13.3	36.5					0	1	0	0	2	881.473	3109.44		167166	203	209	Empty	TRUE
MXAKLSBH-Gill	LaBoRo	MS3GM	JL0010-MS3GM_2-A,5_01_4786 (peptides_1_0_0.mzid)	Digestive cysteine proteinase 1	G3P0M8,G3P0N3	gasac27248_07Feb2014klipped_validated_update16May2015_validated.fasta__withdecoy.fasta	60792.3	0.95	1	1	1	4.86e-05	0.0218	EPFEAWLDLAAK	K	S	0.997	20.8	41.4	17.6	20.8	41.5	30.9	2.72	0.262	0.333	0	1	0	0	2	1389.7	7932.42		97212.2	46	57	Empty	TRUE
MXAKLSBH-Gill	LaBoRo	MS3GM	JL0010-MS3GM_2-A,5_01_4786 (peptides_1_0_0.mzid)	Actin cross-linking protein alpha-actinin 2	G3P7D6	gasac27248_07Feb2014klipped_validated_update16May2015_validated.fasta__withdecoy.fasta	103325	1	2	2	2	9.72e-05	0.0694	HEAFESDLAAHQDR	K	V	0.997	47.5	44	0	47.5	103	51.3	11	0.534	0.571	0	0	1	0	2	1625.73	2747.29		273277	444	457	Empty	FALSE	G3Q5J2,G3PEH1,G3PIF1
MXAKLSBH-Gill	LaBoRo	MS3GM	JL0010-MS3GM_2-A,5_01_4786 (peptides_1_0_0.mzid)	Actin cross-linking protein alpha-actinin 2	G3P7D6	gasac27248_07Feb2014klipped_validated_update16May2015_validated.fasta__withdecoy.fasta	103325	1	2	2	2	9.72e-05	0.0694	HLDIPK	K	M	0.9	28.8	32.6	31.5	14.7	42.3	29.5	1.15	0.139	0.667	0	2	0	0	2	722.42	2607.29		237810	222	227	Empty	FALSE	G3PIF1
MXAKLSBH-Gill	LaBoRo	MS3GM	JL0010-MS3GM_2-A,5_01_4786 (peptides_1_0_0.mzid)	Actin cross-linking protein alpha-actinin 2	G3P7D6	gasac27248_07Feb2014klipped_validated_update16May2015_validated.fasta__withdecoy.fasta	103325	1	2	2	2	9.72e-05	0.0694	ISNRPAFMPSEGK	R	M	0.997	5.45	41.7	17.1	0	51.7	24.4	2.82	0.27	0.346	0	1	0	0	2	1433.72	3317.85		272107	354	366	Empty	TRUE
MXAKLSBH-Gill	LaBoRo	MS3GM	JL0010-MS3GM_2-A,5_01_4786 (peptides_1_0_0.mzid)	Actin cross-linking protein alpha-actinin 2	G3P7D6	gasac27248_07Feb2014klipped_validated_update16May2015_validated.fasta__withdecoy.fasta	103325	1	2	2	2	9.72e-05	0.0694	KHEAFESDLAAHQDR	R	V	0.997	50.1	44.4	19.6	47.7	86.4	47.4	9.37	0.0274	0.6	0	0	1	1	2	1753.83	2423.17		784183	443	457	Empty	FALSE	G3Q5J2,G3PEH1,G3PIF1
MXAKLSBH-Gill	LaBoRo	MS3GM	JL0010-MS3GM_2-A,5_01_4786 (peptides_1_0_0.mzid)	Actin cross-linking protein alpha-actinin 2	G3P7D6	gasac27248_07Feb2014klipped_validated_update16May2015_validated.fasta__withdecoy.fasta	103325	1	2	2	2	9.72e-05	0.0694	LASELLEWIR	R	R	0.997	51.7	37.2	22.9	15.1	65	45.9	4.55	0.142	0.7	0	2	0	0	2	1229.69	7892.93		585230	289	298	Empty	FALSE	G3Q5J2,G3PIF1
MXAKLSBH-Gill	LaBoRo	MS3GM	JL0010-MS3GM_2-A,5_01_4786 (peptides_1_0_0.mzid)	Actin cross-linking protein alpha-actinin 2	G3P7D6	gasac27248_07Feb2014klipped_validated_update16May2015_validated.fasta__withdecoy.fasta	103325	1	2	2	2	9.72e-05	0.0694	TTPWLENR	R	T	0.997	22.2	39.1	17.7	17.8	61.4	32.8	2.27	0.104	0.562	0	1	0	0	2	1016.52	3852.14		426229	300	307	Empty	FALSE	G3Q5J2
MXAKLSBH-Gill	LaBoRo	MS3GM	JL0010-MS3GM_2-A,5_01_4786 (peptides_1_0_0.mzid)	Actin cross-linking protein alpha-actinin 2	G3P7D6	gasac27248_07Feb2014klipped_validated_update16May2015_validated.fasta__withdecoy.fasta	103325	1	2	2	2	9.72e-05	0.0694	VLGVNQENEK	K	M	0.997	36.4	40.1	14.2	25.9	62.5	28.9	1.37	0.107	0.4	0	1	0	0	2	1129.58	2394.08		143538	272	281	Empty	TRUE
MXAKLSBH-Gill	LaBoRo	MS3GM	JL0010-MS3GM_2-A,5_01_4786 (peptides_1_0_0.mzid)	U1 small nuclear ribonucleoprotein C (U1 snRNP C) (U1-C) (U1C)	G3NMA5	gasac27248_07Feb2014klipped_validated_update16May2015_validated.fasta__withdecoy.fasta	16528.8	0.95	1	1	1	4.86e-05	0.0805	WMEEQAQSLIDK	K	T	0.997	48.4	42.8	0	37.3	84.5	35.3	4.57	0.204	0.417	0	1	0	0	2	1477.7	5263.39		112580	42	53	Empty	TRUE
MXAKLSBH-Gill	LaBoRo	MS3GM	JL0010-MS3GM_2-A,5_01_4786 (peptides_1_0_0.mzid)	Galectin-8	G3PKE0,G3PKE4	gasac27248_07Feb2014klipped_validated_update16May2015_validated.fasta__withdecoy.fasta	36839.4	1	5	5	5	0.000243	0.192	ADIALHLNPR	K	Y	0.997	66.2	35.8	22.9	48.9	74.4	39.5	6.16	0.192	0.55	0	0	1	0	2	1119.63	3928.24		89730.2	55	64	Empty	TRUE
MXAKLSBH-Gill	LaBoRo	MS3GM	JL0010-MS3GM_2-A,5_01_4786 (peptides_1_0_0.mzid)	Galectin-8	G3PKE0,G3PKE4	gasac27248_07Feb2014klipped_validated_update16May2015_validated.fasta__withdecoy.fasta	36839.4	1	5	5	5	0.000243	0.192	FHVNLQCGSGPK	R	A	0.997	14.3	41.2	0	14.3	41.9	26.6	2.52	0.195	0.333	0	1	0	0	2	1286.63	3795.37		153683	43	54	Empty	TRUE
MXAKLSBH-Gill	LaBoRo	MS3GM	JL0010-MS3GM_2-A,5_01_4786 (peptides_1_0_0.mzid)	Galectin-8	G3PKE0,G3PKE4	gasac27248_07Feb2014klipped_validated_update16May2015_validated.fasta__withdecoy.fasta	36839.4	1	5	5	5	0.000243	0.192	GKPFLLTIGCEK	R	Q	0.997	16.1	37.7	17.8	10.6	68					0	0	1	0	2	1305.72	5922.57		101976	285	296	Empty	TRUE
MXAKLSBH-Gill	LaBoRo	MS3GM	JL0010-MS3GM_2-A,5_01_4786 (peptides_1_0_0.mzid)	Galectin-8	G3PKE0,G3PKE4	gasac27248_07Feb2014klipped_validated_update16May2015_validated.fasta__withdecoy.fasta	36839.4	1	5	5	5	0.000243	0.192	ILNNGMLAHDFK	R	H	0.997	61.4	41.2	15.9	60.1	83.2	36.5	4.07	0.395	0.417	0	0	1	0	2	1372.7	4621.04		287546	301	312	Empty	TRUE
MXAKLSBH-Gill	LaBoRo	MS3GM	JL0010-MS3GM_2-A,5_01_4786 (peptides_1_0_0.mzid)	Galectin-8	G3PKE0,G3PKE4	gasac27248_07Feb2014klipped_validated_update16May2015_validated.fasta__withdecoy.fasta	36839.4	1	5	5	5	0.000243	0.192	LDENVVVR	R	N	0.997	26.4	37.7	26.3	17	67.2					0	1	0	0	2	943.521	3015.82		364372	256	263	Empty	TRUE
MXAKLSBH-Gill	LaBoRo	MS3GM	JL0010-MS3GM_2-A,5_01_4786 (peptides_1_0_0.mzid)	Cofilin 2	G3PY12	gasac27248_07Feb2014klipped_validated_update16May2015_validated.fasta__withdecoy.fasta	18953.6	1	8	11	15	0.000729	0.557	EILLGDLGTTVQDPYQHFVK	K	M	0.997	69	42.9	16.2	65.9	102	58.4	10.1	0.0942	0.45	0	0	2	0	2	2273.18	7500.42		1131340	55	74	Empty	TRUE
MXAKLSBH-Gill	LaBoRo	MS3GM	JL0010-MS3GM_2-A,5_01_4786 (peptides_1_0_0.mzid)	Cofilin 2	G3PY12	gasac27248_07Feb2014klipped_validated_update16May2015_validated.fasta__withdecoy.fasta	18953.6	1	8	11	15	0.000729	0.557	HEWQVNGLEDLK	K	D	0.997	66.5	42.3	22.7	53.4	101	62.3	8.6	0.377	0.792	0	3	1	0	2	1467.72	5076.63		1437950	134	145	Empty	TRUE
MXAKLSBH-Gill	LaBoRo	MS3GM	JL0010-MS3GM_2-A,5_01_4786 (peptides_1_0_0.mzid)	Cofilin 2	G3PY12	gasac27248_07Feb2014klipped_validated_update16May2015_validated.fasta__withdecoy.fasta	18953.6	1	8	11	15	0.000729	0.557	LGGSSVVSLEGSPI	K	-	0.997	4.52	39.3	0	4.52	60.4	26.9	1.31	0.193	0.286	0	2	0	0	2	1301.69	6386.32		376379	154	167	Empty	TRUE
MXAKLSBH-Gill	LaBoRo	MS3GM	JL0010-MS3GM_2-A,5_01_4786 (peptides_1_0_0.mzid)	Cofilin 2	G3PY12	gasac27248_07Feb2014klipped_validated_update16May2015_validated.fasta__withdecoy.fasta	18953.6	1	8	11	15	0.000729	0.557	MIYASSK	K	D	0.968	32	37.1	20.5	23	70.8					0	1	0	0	2	799.402	2144.71		162690	116	122	Empty	TRUE	G3NLQ5,G3NJF0,G3NLR9
MXAKLSBH-Gill	LaBoRo	MS3GM	JL0010-MS3GM_2-A,5_01_4786 (peptides_1_0_0.mzid)	Cofilin 2	G3PY12	gasac27248_07Feb2014klipped_validated_update16May2015_validated.fasta__withdecoy.fasta	18953.6	1	8	11	15	0.000729	0.557	MLPPNDCR	K	Y	0.979	11.9	38.1	15.3	11.9	50.7					0	2	0	0	2	945.428	2507.8		508688	75	82	Empty	TRUE
MXAKLSBH-Gill	LaBoRo	MS3GM	JL0010-MS3GM_2-A,5_01_4786 (peptides_1_0_0.mzid)	Cofilin 2	G3PY12	gasac27248_07Feb2014klipped_validated_update16May2015_validated.fasta__withdecoy.fasta	18953.6	1	8	11	15	0.000729	0.557	NIVLDEGK	K	E	0.997	35.2	38.6	34.2	15.9	45.5					0	1	0	0	2	887.483	2969.98		252395	47	54	Empty	TRUE
MXAKLSBH-Gill	LaBoRo	MS3GM	JL0010-MS3GM_2-A,5_01_4786 (peptides_1_0_0.mzid)	Cofilin 2	G3PY12	gasac27248_07Feb2014klipped_validated_update16May2015_validated.fasta__withdecoy.fasta	18953.6	1	8	11	15	0.000729	0.557	VTDEVIAVFNDMK	K	V	0.997	44.6	42.4	19.5	43.9	108	39.7	6.7	0.166	0.462	0	1	1	0	2	1480.74	7451.84		729975	7	19	Empty	TRUE
MXAKLSBH-Gill	LaBoRo	MS3GM	JL0010-MS3GM_2-A,5_01_4786 (peptides_1_0_0.mzid)	Cofilin 2	G3PY12	gasac27248_07Feb2014klipped_validated_update16May2015_validated.fasta__withdecoy.fasta	18953.6	1	8	11	15	0.000729	0.557	YALYDATYETK	R	E	0.997	33.3	41.9	18.9	24.1	84.9	43.7	5.2	0.467	0.545	0	1	0	0	2	1337.63	4229.49		245723	83	93	Empty	TRUE
MXAKLSBH-Gill	LaBoRo	MS3GM	JL0010-MS3GM_2-A,5_01_4786 (peptides_1_0_0.mzid)	Host cell factor 1	G3P7C9	gasac27248_07Feb2014klipped_validated_update16May2015_validated.fasta__withdecoy.fasta	180865	1	8	8	9	0.000437	0.0594	GAFSEISAFK	R	T	0.997	39.4	39.4	24.9	33.5	55.2	32	2.13	0.272	0.5	0	1	0	0	2	1056.54	5521.61		214796	1591	1600	Empty	TRUE
[truncated: 173,371 more rows]

## Sheet: Protein IDs and spectral counts
MXAKLSBH-Gill, Protein report created on 07/05/2018
Experiment: MXAKLSBH-Gill
	Peak List Generator: DataAnalysis (Bruker Daltonics)
		Version: 4.4
		Charge States Calculated: True
[truncated: 24,795 more rows]
