# Supplementary material for: Development of a Gill Assay Library for Ecological Proteomics of Threespine Sticklebacks (Gasterosteus aculeatus)
Source: Mol Cell Proteomics. 2018 Aug 9;17(11):2146–63. doi: 10.1074/mcp.RA118.000973 (PMC6210217; doi:10.1074/mcp.RA118.000973)
Supplement: supplemental Fig. S1 [file 139476_1_supp_181272_pd41z8.xlsx]

## Sheet: LaBoRo 2.0
LaBoRo enriched	PS1 FC	adj p -log10	sort	PS2 FC	adj p -log10	sort	PS3 FC	adj p -log10	sort	PS4 FC	adj p -log10	sort
G3Q8G8	2.0528	2.86395	1	2.7708	3.92133	1	2.9526	3.58421	1	3.442	5.027	1
G3N5X9	2.1883	1.83911	1	2.7412	3.09794	1	2.4069	2.77454	1	3.3656	3.8197	1
G3NR25	2.4355	2.30268	1	2.0704	2.31262	1	2.1545	1.68687	1	3.3196	2.682	1
G3PSB6	2.64	2.06447	1	4.0707	3.0394	1	3.7457	4.16025	1	3.5237	3.46679	1
G3Q1B8	2.6739	1.35431	1	2.3793	1.52507	1	2.2911	2.00576	1	3.0839	2.27322	1
G3PQV3	2.6921	2.22181	1	3.335	2.05957	1	3.8873	3.23422	1	7.0831	3.51707	1
G3NGD3	2.7011	2.11072	1	3.6396	2.11103	1	3.3492	3.17062	1	4.3203	4.12628	1
G3NHR1	2.7297	2.36579	1	2.6041	1.50865	1	3.5871	2.6577	1	7.7836	1.39372	1
G3NV10	2.9455	1.87299	1	2.1003	2.18267	1	2.0946	1.33587	1	3.2266	3.36732	1
G3ND27	2.9756	2.63222	1	2.2528	2.01843	1	2.6575	3.28162	1	4.1405	5.27558	1
G3NJ38	3.0126	3.50418	1	2.3662	3.08698	1	3.256	4.00185	1	4.8976	3.58404	1
G3PQ10	3.0862	3.27861	1	2.6225	2.18959	1	3.6501	2.48875	1	5.0599	2.27409	1
G3NUZ2	3.2066	2.1651	1	2.9172	2.0529	1	2.1635	1.59832	1	3.5635	2.80405	1
G3NRG5	3.2477	2.11999	1	4.8844	3.486	1	4.1984	3.6956	1	2.9014	1.75908	1
G3P6B4	3.276	2.85927	1	2.4539	1.70679	1	3.0498	1.87906	1	2.5758	3.16048	1
G3N8I6	3.3427	2.73905	1	2.1526	1.64764	1	2.0938	1.5343	1	2.87	1.71292	1
G3QBM9	3.9655	2.81999	1	3.7715	2.05957	1	3.8279	3.44425	1	7.1854	1.32617	1
G3NLU0	3.9693	3.24854	1	2.4054	3.1304	1	3.4485	3.60242	1	4.131	2.72811	1
G3NMT1	4.0138	2.72427	1	2.848	2.90921	1	4.3867	3.7822	1	3.414	3.11397	1
G3Q9Q7	4.0199	2.81335	1	3.8774	4.60345	1	4.0122	3.03175	1	5.8898	4.34786	1
G3PSB5	4.1066	2.67391	1	3.5449	5.19969	1	4.4525	5.60942	1	5.4308	5.12278	1
G3PE20	4.2061	2.65783	1	2.5575	2.07755	1	2.4118	3.18644	1	5.1595	3.45975	1
G3NQA7	4.5868	2.14676	1	5.9484	2.7669	1	5.6991	2.77454	1	10.6077	3.62779	1
G3PL98	4.6164	3.66236	1	4.7292	2.99328	1	2.8936	2.1786	1	4.9202	3.21819	1
G3NVV4	4.8347	3.48768	1	3.9131	3.02717	1	3.4188	2.72962	1	4.5724	2.91052	1
G3Q402	5.7389	2.01158	1	2.2284	1.45119	1	5.2436	2.81367	1	9.3984	2.7598	1
G3NWG9	5.7917	2.6296	1	3.3938	1.75783	1	6.5442	3.69771	1	8.6878	4.38969	1
G3NGJ3	5.885	2.12378	1	7.5142	2.99051	1	10.3273	3.66003	1	3.9489	1.69821	1
G3PKA1	5.9456	5.20397	1	2.9189	3.178	1	3.9185	2.32049	1	5.2641	2.43071	1
G3P2U9	5.9715	3.13994	1	2.9058	1.65872	1	4.1192	2.22279	1	5.4326	1.83541	1
G3N8Q3	6.3031	2.65559	1	2.5366	1.5208	1	5.0935	3.56026	1	10.0604	4.64077	1
G3NI60	6.6031	2.46722	1	3.0606	1.31016	1	4.4685	2.70692	1	8.3262	2.94796	1
G3NT01	171.811	4.10591	1	27.5628	8.98742	1	42.8054	9.12249	1	69.8604	10.5675	1
G3N9L2	3.8045	1.31461	1	7.0809	2.66282	1	5.78	2.0753	1	2.3131	1.0896	3
G3Q548	2.3308	1.53321	1	2.1063	1.6494	1	1.684	1.76505	2	2.6009	3.36732	1
G3ND28	2.5175	1.39939	1	3.8883	3.77586	1	3.8732	1.27298	3	5.1322	3.79545	1
G3P186	2.9145	2.63222	1	2.3479	1.99272	1	2.1337	0.892281	3	2.7395	1.31439	1
G3Q4K5	3.2428	1.46373	1	7.381	3.02636	1	3.3109	0.819874	3	6.1287	2.19463	1
G3PL33	3.7375	1.85134	1	4.5006	1.85026	1	2.1114	0.773039	3	5.8071	1.78936	1
G3NBJ8	2.453	2.03523	1	2.2134	1.50865	1	1.6767	1.23458	4	3.0657	1.81719	1
G3NTE5	2.2769	2.50311	1	2.4864	3.16337	1	1.6973	1.11859	4	1.9967	1.71292	2
G3NR43	2.5697	2.73848	1	2.0095	2.34901	1	1.108	0.103523	4	1.3327	0.345631	4
G3QA91	2.3887	3.66005	1	1.7258	2.09662	2	2.0185	2.24088	1	3.0037	2.42948	1
G3P1B0	3.4984	2.41324	1	1.882	1.54002	2	2.0786	1.84236	1	4.0306	3.42015	1
G3PBF5	3.5768	2.20919	1	1.8478	1.65872	2	4.1088	5.08055	1	5.6685	3.78465	1
G3PVK9	4.5898	2.13086	1	1.9877	1.61782	2	3.8487	2.9396	1	8.2186	3.71465	1
G3NJ27	2.0056	2.31515	1	1.8772	2.00537	2	1.6221	1.46526	2	2.7247	3.03678	1
G3NXW0	2.0287	3.66063	1	1.2803	1.30521	2	1.8912	3.55816	2	3.0148	5.27558	1
G3NNI3	2.1339	2.74741	1	1.5173	1.46758	2	1.9392	2.48772	2	2.6868	2.44037	1
G3PRV2	2.144	3.28726	1	1.8024	3.02636	2	1.5841	2.25623	2	2.0124	2.12916	1
G3NDG2	2.4111	2.93513	1	1.8377	1.51456	2	1.6497	1.76258	2	2.8545	2.06499	1
G3P7F1	2.4892	2.14676	1	1.9579	2.80239	2	1.9352	2.6577	2	2.0816	2.63305	1
G3NGI8	2.2385	2.6296	1	1.9647	1.36913	2	1.6452	0.665848	4	3.1226	2.22456	1
G3Q989	2.628	2.86395	1	1.9076	2.75612	2	1.9475	1.11605	4	2.2936	2.22456	1
G3PZF2	2.6756	2.22309	1	1.6897	1.71258	2	1.7485	0.92245	4	3.2712	2.75078	1
G3NNC7	2.0237	1.5565	1	1.6026	1.4452	2	1.2948	0.313373	4	1.1507	0.180371	4
G3NX30	4.6061	3.48768	1	2.9303	0.876475	3	3.2488	2.77454	1	5.5761	2.74856	1
G3PHW9	196.116	2.42546	1	6.1951	0.975063	3	32.6801	1.83177	1	14.7484	0.833807	3
G3NNS2	3.0632	3.59344	1	2.2102	0.964851	3	3.3193	0.733557	3	5.2839	2.89873	1
G3P073	6.7207	1.99913	1	2.2244	0.746977	3	2.7618	0.801755	3	7.3209	1.91275	1
G3N4A6	2.5992	1.61626	1	2.2535	1.19544	3	1.9804	1.24751	4	2.4438	1.35336	1
G3N754	3.5713	2.23185	1	2.2135	1.18799	3	1.8425	1.19923	4	3.0569	1.81514	1
G3P4E3	2.6428	1.41498	1	3.3831	0.779866	3	1.3072	0.10338	4	3.8657	1.01887	3
G3NSQ5	2.8773	3.59344	1	2.0556	0.243113	3	1.6637	0.518514	4	3.4563	1.13978	3
G3NZN3	2.0928	2.09116	1	1.268	0.243463	4	2.254	2.79339	1	4.2685	3.85824	1
G3NFD3	2.1311	1.57206	1	1.3743	0.597274	4	2.5127	2.38076	1	2.7195	1.60178	1
G3PUF6	2.2654	2.0602	1	1.5256	0.624099	4	2.2607	1.59215	1	4.1518	2.76165	1
G3NK83	2.2711	3.37508	1	1.4711	1.29242	4	2.1046	2.09765	1	3.6581	3.79545	1
G3NTI7	2.303	1.87299	1	1.9685	1.24154	4	2.2255	1.83606	1	3.0564	2.28596	1
G3N5E0	2.341	2.11999	1	1.6532	1.07831	4	2.1167	2.65795	1	2.9209	2.72811	1
G3PJU0	3.8462	3.3977	1	1.991	1.1859	4	2.3304	1.94359	1	4.7459	2.63123	1
G3NZQ3	3.9659	2.49935	1	1.2353	0.2498	4	2.6235	2.83192	1	3.4029	2.38219	1
G3PGH4	4.1492	3.59375	1	1.4925	0.388797	4	2.3334	1.50319	1	4.4072	2.13426	1
G3NPC5	5.6052	2.41324	1	1.7135	0.754611	4	3.513	2.56714	1	6.5764	2.82391	1
G3Q407	7.2667	2.81335	1	1.5895	0.818785	4	4.7372	2.69605	1	9.768	3.17938	1
G3P8Z5	7.3221	2.83541	1	1.8701	0.975063	4	4.6472	2.56714	1	12.4231	3.79545	1
G3PDN7	2.4271	2.63222	1	1.38	0.440177	4	1.4877	1.65689	2	2.2984	1.63416	1
G3NWF1	2.43	3.59375	1	1.2174	0.326666	4	1.8204	1.50289	2	1.8017	1.47567	2
G3P082	7.0838	2.72042	1	1.6074	0.500946	4	2.6853	1.04875	3	9.5147	2.12924	1
G3PRR5	3.1357	2.10356	1	1.7576	0.808046	4	2.383	1.11614	3	2.4493	0.824604	3
G3PFX6	2.1281	2.12833	1	1.2186	0.161214	4	1.213	0.117202	4	2.8303	1.39032	1
G3NUM3	2.1371	2.13086	1	1.0757	0.143839	4	1.2032	0.3622	4	2.0389	1.96461	1
G3NTN9	2.2285	1.70355	1	1.0872	0.0867691	4	1.3644	0.293701	4	3.0166	1.98514	1
G3P3U6	2.2358	1.85134	1	1.416	0.418619	4	1.4525	0.806124	4	2.4739	1.78936	1
G3Q8E8	2.3143	2.22517	1	1.3447	0.806013	4	1.4274	0.578561	4	2.2255	1.79937	1
G3NJB7	2.3685	3.13994	1	1.5018	0.675224	4	1.1623	0.180377	4	2.5755	1.85276	1
G3NW33	2.5101	1.76498	1	1.0847	0.0704023	4	1.5025	0.320781	4	2.4888	1.84354	1
G3PS27	2.5929	2.22181	1	1.5094	0.710478	4	1.7404	1.22567	4	3.9235	2.65378	1
G3Q0I0	2.6425	2.37816	1	1.2114	0.135121	4	1.5624	0.458034	4	3.0228	1.77137	1
G3NPG0	3.1766	2.19106	1	1.3177	0.325047	4	1.7571	0.595132	4	4.6054	2.10161	1
G3Q1S1	3.9003	2.58895	1	1.1946	0.154071	4	1.6229	0.569796	4	3.8004	1.73658	1
G3N8J1	4.3949	1.60792	1	1.476	0.555846	4	1.7525	0.783544	4	3.9459	1.74688	1
G3P450	2.2861	3.17136	1	1.2072	0.42465	4	1.2235	0.491672	4	1.8284	1.42904	2
G3PYY3	2.3891	1.6269	1	1.8467	1.29164	4	1.4296	1.15056	4	1.9384	1.46321	2
G3PET2	2.1796	1.49811	1	1.9672	0.493982	4	1.1667	0.07245	4	3.2831	1.25197	3
G3N4S6	2.2716	1.6269	1	1.1288	0.150206	4	1.2925	0.518486	4	2.2104	0.616669	3
G3NY82	2.339	2.33601	1	1.1577	0.114758	4	1.2389	0.176128	4	2.2979	1.20676	3
G3NKU7	2.4662	2.02251	1	1.8892	0.822579	4	1.964	0.758927	4	2.4025	1.23101	3
G3PSE6	2.5859	2.00961	1	1.2088	0.143338	4	1.5774	0.414788	4	2.5931	1.25197	3
G3NE33	4.9191	2.22517	1	1.6015	0.38098	4	1.4225	0.25106	4	3.1407	1.06745	3
G3PMG7	2.0042	2.81881	1	1.3471	0.431599	4	1.4322	0.706262	4	1.9129	1.22525	4
G3PKT8	2.1103	3.83541	1	1.1825	0.780546	4	1.4342	0.865919	4	1.5854	0.861666	4
G3NE74	2.4318	1.97392	1	1.0549	0.0357545	4	1.1235	0.106299	4	1.1644	0.141908	4
G3NE77	2.5258	1.98974	1	1.2755	0.333866	4	1.11	0.0814559	4	1.7756	0.619427	4
G3PCG6	2.0441	4.19717	1	1.3622	0.682083	4	0.8988	0.0855405	5	1.3432	0.337167	4
G3NW84	2.0753	2.16634	1	1.0885	0.109741	4	0.9275	0.105773	5	1.2498	0.264984	4
G3PP08	2.3534	1.47468	1	0.7627	0.451647	5	0.987	0.00949243	5	2.3107	1.06081	3
G3N6N0	2.0987	1.39857	1	0.8652	0.12495	5	0.6823	0.680686	5	1.5276	0.391249	4
G3QA18	2.356	2.60152	1	0.6615	0.514548	5	0.9545	0.0296857	5	1.9735	0.647354	4
G3NI23	1.3316	1.44037	2	2.6803	4.92956	1	2.4274	5.39486	1	2.0631	3.36732	1
G3NIH3	1.547	2.19825	2	2.2101	5.06587	1	2.2554	5.60942	1	2.4684	5.12278	1
G3NIT4	1.5679	1.61959	2	2.4387	4.19619	1	2.1326	4.04203	1	2.2745	2.97865	1
G3NZH1	1.8449	1.73257	2	3.4016	3.06235	1	2.7863	2.01426	1	2.5184	2.3649	1
G3NSK6	1.8564	1.32029	2	2.5366	3.86353	1	2.6234	3.15545	1	2.4496	2.89218	1
G3NI19	1.5468	1.68405	2	2.0586	3.05839	1	2.1414	3.03175	1	1.9895	2.94796	2
G3PIZ5	1.4745	2.21956	2	2.6973	3.37807	1	2.3525	3.6834	1	1.7338	1.10016	4
G3NJ23	1.8791	2.40413	2	2.0851	2.64505	1	3.1072	2.20658	1	1.8078	0.675471	4
G3Q2T8	1.2934	1.68405	2	2.13	3.7011	1	1.5644	1.84236	2	1.9536	3.18928	2
G3PD63	1.7421	1.61532	2	2.8461	1.33604	1	2.3832	1.15327	3	3.6266	1.98418	1
G3Q1B9	1.8766	1.50432	2	2.3525	1.50952	1	1.9279	1.20548	4	2.6456	1.85717	1
G3PG75	1.8865	1.58346	2	2.2635	2.20495	1	1.541	1.03043	4	1.8318	2.16206	2
G3NJM9	1.7116	1.38199	2	2.0206	1.97865	1	1.1642	0.101626	4	1.0593	0.0435338	4
G3PLY0	1.7325	2.74741	2	2.3158	2.40448	1	1.4029	0.658605	4	1.4927	1.1888	4
G3P6V9	1.8073	1.74875	2	2.0003	2.28201	1	1.2934	0.277087	4	1.4749	0.397604	4
G3NJJ9	1.5208	1.49723	2	1.9414	2.5642	2	2.1018	2.12759	1	2.0507	2.1615	1
G3PH67	1.8572	1.49723	2	1.4485	2.7669	2	2.0302	2.57958	1	2.4711	2.20726	1
G3NZG1	1.6704	2.95833	2	1.3698	1.4218	2	1.4276	2.02459	2	2.2826	2.56652	1
G3NII0	1.7951	2.39515	2	1.7678	1.56756	2	1.936	1.68873	2	2.8221	2.55311	1
G3Q162	1.8619	2.62286	2	1.7119	1.37428	2	1.3257	1.20941	4	2.1925	2.42066	1
G3NJN6	1.9062	2.30766	2	1.8886	3.20058	2	1.4511	0.919807	4	2.0926	2.63305	1
G3PW79	1.8938	2.19106	2	1.7728	0.847559	4	2.2974	1.81372	1	2.4052	1.81719	1
G3P857	1.9522	3.59375	2	1.2672	0.463656	4	1.6686	1.47664	2	2.1225	2.56652	1
G3N816	1.6707	1.70355	2	1.19	0.190791	4	1.0372	0.0267798	4	2.3033	1.47899	1
G3Q2D6	1.7556	1.40618	2	1.4478	0.626555	4	1.1938	0.505164	4	2.1697	1.79618	1
G3QA89	1.9968	2.19319	2	1.3377	0.446372	4	1.4868	0.585177	4	3.0332	2.07762	1
G3PH27	1.6416	2.60513	2	0.9456	0.117134	5	1.2962	1.13908	4	1.9944	2.45417	2
G3Q7S0	1.8211	1.59074	2	0.7608	0.391688	5	0.851	0.176109	5	2.1804	1.33069	1
G3P546	2.0682	0.839141	3	4.8241	2.86088	1	3.3144	1.86182	1	2.8337	2.82391	1
G3NNM8	2.1127	0.707058	3	5.4532	3.84707	1	7.6811	2.76266	1	3.7245	1.3937	1
G3PUE5	2.2112	1.1011	3	3.011	2.16337	1	2.7584	2.13746	1	6.6893	4.94211	1
G3NP29	3.9624	1.2579	3	3.209	4.02348	1	3.9503	2.15885	1	4.9336	3.33585	1
G3QC88	6.7298	1.18767	3	3.4117	2.98569	1	2.1287	1.79099	1	2.5382	3.24403	1
G3NVS1	2.0849	0.502131	3	4.3385	2.49606	1	4.2773	2.57401	1	1.8908	0.975022	4
G3N9L6	3.5207	1.03634	3	7.1116	2.41017	1	5.7422	2.48354	1	1.3944	0.291979	4
G3PGL7	2.7745	0.802582	3	3.4247	1.36178	1	1.8233	0.470608	4	2.1789	0.756268	3
G3PRW2	2.0432	1.2579	3	2.0559	1.15457	3	1.9403	1.55852	2	2.8781	2.38219	1
G3Q4H0	2.4223	0.840673	3	2.2957	0.853841	3	2.8581	0.96421	3	4.0894	1.98418	1
G3PZ83	2.4516	1.11683	3	1.4843	0.501993	4	2.3046	1.65197	1	4.5962	2.25856	1
G3PYA1	2.495	1.18392	3	1.3218	0.252604	4	2.0865	1.38654	1	2.6437	1.31064	1
G3P0J7	3.7392	1.16873	3	1.0724	0.0505661	4	2.5509	1.77648	1	7.9989	2.22243	1
G3PXF9	4.1494	1.21831	3	1.4359	0.340093	4	4.7296	3.67578	1	5.1187	1.68535	1
G3Q724	2.0004	0.709587	3	1.6019	0.477087	4	1.3548	0.266682	4	3.232	1.6237	1
G3Q330	2.1915	0.709587	3	1.121	0.169745	4	1.0199	0.0107638	4	2.2766	1.40105	1
G3PSC8	2.0766	0.617461	3	0.7718	0.446372	5	1.1967	0.411919	4	2.1891	2.04514	1
G3PYX7	3.3043	1.199	3	0.5187	0.775001	5	0.8124	0.0819749	5	5.6267	1.49654	1
G3NIN3	1.1458	0.219179	4	2.7511	2.83174	1	2.1454	3.94581	1	2.0038	3.8197	1
G3NQ97	1.3863	0.456553	4	2.9021	1.76475	1	2.7472	3.56026	1	2.8065	2.13426	1
G3Q4X7	1.3924	0.392416	4	2.5832	2.14231	1	2.8962	2.25691	1	2.7362	1.98514	1
G3NSL4	1.7481	1.0903	4	2.1376	2.81203	1	2.4958	2.97576	1	2.4412	3.07288	1
G3Q329	1.2263	0.398875	4	2.6055	3.90084	1	2.3313	1.9971	1	1.9195	1.4658	2
G3NVD0	1.5875	0.551077	4	2.6594	3.04137	1	2.0434	1.79838	1	1.9512	2.05675	2
G3NA85	1.6799	1.14901	4	2.8183	3.1673	1	2.3888	2.69009	1	1.8226	1.30695	2
G3NDG3	1.2529	0.447356	4	2.4884	2.36977	1	2.7484	3.55027	1	1.4323	1.00551	4
G3Q2X7	1.4431	0.174425	4	3.8014	2.57157	1	3.6231	1.32076	1	1.7154	0.269452	4
G3PYB9	1.4125	0.595868	4	2.0722	2.98569	1	1.8658	1.40486	2	2.3457	2.28842	1
G3P856	1.2093	0.45096	4	2.3992	2.44758	1	1.8221	1.65197	2	1.6594	1.38898	2
G3P0X9	1.2356	0.576787	4	2.0681	2.97375	1	1.6224	1.87785	2	1.49	0.861255	4
G3NRR7	1.2937	0.477204	4	2.6954	3.07135	1	1.8053	1.53605	2	1.3245	0.337828	4
G3Q2B0	1.3543	1.09021	4	2.534	3.87923	1	1.8189	1.88713	2	1.3395	0.707257	4
G3NZD4	1.709	0.956598	4	2.6962	5.34665	1	1.7573	1.46204	2	1.451	0.749507	4
G3Q286	1.0439	0.0587769	4	2.0141	2.01486	1	1.5294	1.52539	2	0.8908	0.15736	5
G3PVD4	1.3013	0.105839	4	2.2316	1.89265	1	2.0359	0.812959	3	1.2423	0.0885121	4
G3NQG1	1.6278	0.376585	4	5.1646	2.59709	1	3.3217	1.24801	3	1.6502	0.406692	4
G3PIZ2	1.5502	0.767741	4	2.6558	4.65127	1	1.9789	0.353341	4	2.292	1.06081	3
G3Q4L7	1.591	0.810313	4	2.445	2.4497	1	1.7991	0.805264	4	2.1353	1.20109	3
G3PQ54	1.0316	0.0226606	4	2.0691	1.66904	1	1.8287	1.10665	4	1.2413	0.290044	4
G3NBF5	1.2133	0.345121	4	2.0471	1.38792	1	1.4366	0.534885	4	1.3029	0.286165	4
G3PL66	1.4743	0.380834	4	2.7834	1.53396	1	1.6601	0.7955	4	1.8139	1.17134	4
G3NH53	1.7125	1.14923	4	2.1328	2.20495	1	1.3144	0.266682	4	1.8861	0.923651	4
G3PZK8	1.104	0.15953	4	2.0983	1.76619	1	1.8358	1.12213	4	0.9269	0.0723423	5
G3N9L9	1.2228	0.12841	4	3.0697	2.08728	1	1.9679	0.518514	4	0.7577	0.283187	5
G3Q8L2	1.4222	0.341292	4	2.7248	2.32072	1	1.8482	1.18238	4	0.3932	0.483399	5
G3Q8T6	1.7344	1.16837	4	2.042	1.92871	1	1.4178	0.458695	4	0.6501	0.55669	5
G3PNT4	1.7164	1.09411	4	1.976	1.47175	2	2.3059	2.34522	1	1.5955	1.0735	4
G3Q0S3	1.2807	0.926685	4	1.3077	2.52866	2	1.4224	1.86182	2	2.154	4.51751	1
G3PUY1	1.2784	0.693232	4	1.6373	1.71749	2	1.9929	1.86182	2	1.6304	0.789815	4
G3P8Z9	1.2907	0.28526	4	2.5119	1.0826	3	3.0869	1.93315	1	3.384	2.22456	1
G3P970	1.4341	0.641418	4	2.1473	0.746178	3	2.1548	1.31574	1	1.0395	0.0304816	4
G3N8M1	1.1438	0.124609	4	2.0882	1.24057	3	1.7415	0.787466	4	2.5298	1.52523	1
G3PPK5	1.6951	1.06082	4	2.5503	1.29242	3	1.3637	0.560068	4	2.2229	1.93074	1
G3Q613	1.4914	1.13033	4	1.1693	0.190501	4	2.1091	1.87008	1	2.1444	2.82002	1
G3NFX6	1.7844	1.11041	4	1.5789	1.04142	4	2.0855	2.00215	1	3.3505	2.35177	1
G3N599	1.8681	0.986152	4	1.9869	1.0483	4	2.5133	1.55824	1	3.6855	3.36625	1
G3NSA9	1.6451	0.906018	4	1.5741	0.453717	4	2.0956	1.9971	1	6.7211	0.800327	3
G3NKK3	1.3018	0.163252	4	1.9489	0.596091	4	2.3533	1.31583	1	1.6409	0.238463	4
G3NJU3	1.2744	0.376585	4	1.0996	0.0919388	4	1.6403	1.30509	2	2.3676	1.67414	1
G3NKU2	1.369	0.785421	4	1.2206	0.405221	4	1.9117	1.76662	2	2.0571	2.51499	1
G3NZ50	1.4994	1.16873	4	1.1327	0.231436	4	1.7528	1.31187	2	2.4618	2.22456	1
G3NR28	1.0594	0.076326	4	1.0476	0.102389	4	1.1929	0.292438	4	2.1361	1.86675	1
G3NPA8	1.2091	0.546682	4	1.1718	0.592626	4	1.1814	0.4123	4	2.2711	3.6644	1
G3NGJ4	1.3167	0.40248	4	1.0857	0.117134	4	1.3225	0.39476	4	2.2331	1.32106	1
G3PRZ3	1.3612	0.629062	4	1.2688	0.463656	4	1.5721	0.818014	4	2.2254	1.81719	1
G3PLU2	1.4004	0.614698	4	1.2721	0.680561	4	1.1836	0.180377	4	2.2836	2.20587	1
G3P893	1.4104	0.385335	4	1.5117	0.586281	4	1.0722	0.0676886	4	2.4686	1.87989	1
G3Q2M4	1.5561	0.443227	4	1.9823	0.543194	4	1.1318	0.105075	4	2.3638	1.74213	1
G3P4W2	1.6233	0.810313	4	1.185	0.212844	4	1.5404	0.351943	4	2.742	1.71458	1
G3N9I0	1.6671	0.708076	4	1.6599	1.289	4	1.5616	0.539809	4	2.7686	1.81514	1
G3NDE4	1.6918	0.826668	4	1.3073	0.361191	4	1.1727	0.252052	4	2.0161	1.36544	1
G3PCD1	1.7325	1.04181	4	1.2857	0.287064	4	1.3759	0.209659	4	3.7349	1.70783	1
G3NBA2	1.7886	1.05745	4	1.5407	0.357407	4	1.3875	0.655254	4	2.029	1.4658	1
G3NLI0	1.4063	0.949504	4	1.4836	1.11883	4	1.3532	0.474307	4	1.9966	1.50471	2
G3Q303	1.2778	0.596931	4	0.8653	0.19953	5	1.1436	0.10338	4	2.4862	1.50885	1
G3PKD0	1.7551	0.867484	4	0.6863	0.519821	5	1.2064	0.0842784	4	3.2329	1.61572	1
G3Q2S7	1.0359	0.0175162	4	0.5204	0.957424	5	0.9336	0.0350525	5	2.4928	1.518	1
G3PBT3	1.2473	0.183162	4	0.8695	0.129988	5	0.9466	0.038522	5	2.331	1.63543	1
G3N8K7	0.8872	0.0921696	5	3.1093	1.89154	1	3.0208	2.58258	1	2.5118	1.47937	1
G3NN19	0.754	0.24756	5	2.6659	2.00271	1	2.0687	2.57958	1	1.7048	0.804876	4
G3Q289	0.927	0.0921696	5	2.3005	2.21228	1	2.0877	2.49301	1	1.5618	1.19258	4
G3Q1C4	0.99	0.00736696	5	2.0558	2.33135	1	2.0537	1.94359	1	1.5414	0.591065	4
G3NN36	0.6467	0.466698	5	3.2154	3.05114	1	1.9465	1.71835	2	1.2308	0.270268	4
G3NBQ0	0.8336	0.427547	5	2.0253	2.81203	1	1.8076	2.01124	2	0.8957	0.180371	5
G3PUX7	0.9931	0.00518592	5	2.3712	1.65154	1	2.3235	1.11605	3	1.3039	0.196229	4
G3PEH1	0.9105	0.105595	5	2.7006	2.57942	1	2.0343	1.23091	3	0.8899	0.0935949	5
G3PK38	0.9879	0.0128658	5	2.2086	1.5208	1	1.0796	0.0296857	4	2.1701	0.30593	3
G3PI13	0.4604	0.403601	5	2.7724	1.37599	1	1.2469	0.117202	4	1.1392	0.0879002	4
G3NIL3	0.6169	0.546682	5	2.5525	1.51456	1	1.4361	0.658605	4	1.0534	0.0469559	4
G3Q639	0.8187	0.155405	5	2.5943	1.65785	1	1.6661	0.682459	4	1.0983	0.060336	4
G3PCM9	0.9143	0.128807	5	2.2942	3.47677	1	1.2786	0.423474	4	1.0056	0.00621559	4
G3PIF4	0.9297	0.0796523	5	3.2402	2.21228	1	1.833	1.09773	4	1.6121	0.499434	4
G3PY88	0.8162	0.223655	5	2.1141	1.43436	1	1.9745	1.21279	4	0.7491	0.282962	5
G3NUF7	0.8635	0.126668	5	3.2409	2.05957	1	1.4581	0.320781	4	0.4272	0.356844	5
G3Q439	0.9029	0.049382	5	2.3251	0.500946	3	3.1127	1.03301	3	7.5584	1.68179	1
G3N792	0.8641	0.0482692	5	1.8734	0.34943	4	1.2542	0.0878098	4	7.3033	1.63922	1

## Sheet: LaBoRo 0.5
LaBoRo reduced	PS1 FC	adj p -log10	sort	PS2 FC	adj p -log10	sort	PS3 FC	adj p -log10	sort	PS4 FC	adj p -log10	sort
G3NZU2	0.294	7.07269	1	0.287	9.42218	1	0.3857	6.97224	1	0.4033	6.95948	1
G3PH93	0.2745	4.56103	1	0.1742	8.02164	1	0.2099	3.96766	1	0.3307	2.89218	1
G3PPP7	0.2205	3.23403	1	0.2279	7.63175	1	0.2388	4.77669	1	0.2391	5.95813	1
G3ND57	0.1864	2.88763	1	0.1377	6.54743	1	0.2646	2.45726	1	0.2179	2.20726	1
G3NYZ2	0.2984	4.37617	1	0.1662	4.05456	1	0.2281	3.94581	1	0.2047	4.06915	1
G3PTW8	0.4048	2.22291	1	0.3381	4.05141	1	0.326	3.75019	1	0.2949	3.48356	1
G3Q226	0.3724	2.73632	1	0.2706	4.02348	1	0.3269	3.93341	1	0.3289	2.6936	1
G3PGZ8	0.1499	3.46286	1	0.2781	3.9619	1	0.1853	3.67578	1	0.21	3.29012	1
G3P3G2	0.0039	6.73264	1	0.0107	3.85918	1	0.0088	4.42255	1	0.0016	6.28968	1
G3PN25	0.3216	5.53183	1	0.3453	3.71059	1	0.4886	3.15769	1	0.4665	3.28543	1
G3NUV8	0.3517	2.22517	1	0.4608	2.95845	1	0.4119	2.59752	1	0.362	2.25617	1
G3NAV6	0.3468	4.69048	1	0.4627	2.32072	1	0.4648	3.53991	1	0.4307	3.48435	1
G3NZU2	0.294	7.07269	1	0.287	9.42218	1	0.3857	6.97224	1	0.4033	6.95948	1
G3NHQ7	0.4364	1.61532	1	0.2651	3.90084	1	0.3487	2.9396	1	0.2048	2.42275	1
G3P2M0	0.2606	1.76369	1	0.0926	1.8911	1	0.0235	3.05027	1	0.0523	3.04335	1
G3N896	0.1154	1.93806	1	0.339	1.82658	1	0.0643	1.30729	1	0.0263	2.42948	1
G3PQ21	0.25	1.61568	1	0.1542	1.62816	1	0.1911	1.66754	1	0.0925	2.36964	1
G3NSE0	0.3134	1.3739	1	0.4618	1.46543	1	0.4766	1.67992	1	0.2052	5.27558	1
G3N5Z9	0.2175	2.81881	1	0.1191	5.35968	1	0.2929	2.48354	1	0.3097	1.61635	1
G3PH88	0.2907	5.41791	1	0.2216	5.19969	1	0.2274	4.61306	1	0.3817	1.96629	1
G3NUQ7	0.2544	3.48768	1	0.4123	3.19459	1	0.4512	2.48875	1	0.4369	1.92871	1
G3NVM6	0.1271	1.68225	1	0.2649	3.36409	1	0.3911	2.08863	1	0.1587	1.50432	1
Q804E4	0.4567	1.85583	1	0.3341	1.45394	1	0.4823	1.50289	1	0.0909	1.83541	1
G3PIR4	0.34	3.33355	1	0.2468	3.18893	1	0.3845	4.00185	1	0.5095	1.60176	2
G3PH38	0.1516	1.38199	1	0.0503	3.02636	1	0.0586	3.46439	1	0.3181	1.14066	3
G3NEW0	0.1494	2.04374	1	0.1968	1.92402	1	0.2065	1.8514	1	0.4805	0.448318	3
G3PNR6	0.3488	2.74741	1	0.2535	5.19969	1	0.3698	2.65152	1	0.5993	0.711728	4
G3P625	0.2014	2.19319	1	0.2999	1.5571	1	0.2281	2.98159	1	0.5781	0.542754	4
G3Q4P9	0.4703	2.48496	1	0.4168	2.20703	1	0.6362	1.35219	2	0.4504	1.96859	1
G3NHY1	0.4116	2.63222	1	0.4564	1.65872	1	0.4869	1.2801	3	0.3668	3.36732	1
G3PGN7	0.0555	1.33119	1	0.0793	1.31772	1	0.1716	0.683296	3	0.0262	2.72811	1
G3P6H8	0.2781	1.63992	1	0.2705	2.05957	1	0.3414	1.20762	3	0.3896	1.23782	3
G3PNM8	0.1694	1.38977	1	0.4309	3.5928	1	0.6277	0.654391	4	0.3707	2.37517	1
G3QAT3	0.4314	2.21956	1	0.3805	3.04336	1	0.6192	1.08089	4	0.7366	0.378585	4
G3PXZ2	0.4931	2.4812	1	0.4597	2.32072	1	0.8015	0.368353	4	0.7224	0.473932	4
G3Q6S8	0.3966	3.13994	1	0.4698	1.44198	1	0.5954	1.14805	4	0.5759	0.694219	4
G3NGS3	0.4048	1.4239	1	0.4825	1.47175	1	0.6981	0.285075	4	0.801	0.218496	4
G3PPA4	0.357	2.62286	1	0.4781	1.90153	1	1.1834	0.210405	5	0.4399	1.86309	1
G3NNK6	0.4547	1.92035	1	0.5084	1.85474	2	0.4081	2.96289	1	0.407	2.08122	1
G3PW05	0.4865	5.9878	1	0.6578	3.41879	2	0.7378	1.51536	2	0.7811	0.811747	4
G3NZH7	0.4371	1.91829	1	0.5713	1.8728	2	0.6521	0.722185	4	0.7812	0.330144	4
G3NYL1	0.2351	1.94573	1	0.4784	1.05453	3	0.2979	1.47848	1	0.3396	1.41452	1
G3Q9J4	0.2527	1.40229	1	0.3989	0.848569	3	0.4656	0.719444	3	0.2028	2.43071	1
G3N8R2	0.3805	3.02216	1	0.5012	0.847192	4	0.411	1.84236	1	0.3099	2.42275	1
G3P457	0.4758	2.19689	1	0.8418	0.405221	4	0.4686	2.77454	1	0.1483	1.84076	1
G3N8C5	0.4184	3.64271	1	0.5585	0.822579	4	0.4752	1.83995	1	0.3509	1.52399	1
G3PNZ9	0.4662	3.57558	1	0.7585	0.862013	4	0.5884	2.84257	2	0.3272	2.49538	1
G3NDV9	0.4427	2.96686	1	0.7344	0.973222	4	0.5241	2.96289	2	0.4459	3.16048	1
G3Q0N5	0.463	2.16365	1	0.6708	1.06682	4	0.6542	1.64222	2	0.523	1.77137	2
G3P3D2	0.4195	2.63222	1	0.7319	0.51066	4	0.551	1.50319	2	0.4699	1.2162	3
G3NC33	0.3815	1.32776	1	0.5287	0.88048	4	0.4654	1.03043	3	0.0338	2.40347	1
G3NQD7	0.1237	2.00445	1	0.7268	0.185573	4	0.3139	0.806124	3	0.1837	0.893877	3
G3PNY0	0.2214	3.07055	1	0.661	0.463656	4	0.4103	1.1117	3	0.9449	0.0579125	4
G3Q8M5	0.3561	3.12701	1	0.9904	0.0108217	4	0.7377	0.473118	4	0.1804	2.3649	1
G3P7N4	0.4246	2.62286	1	0.8193	0.369206	4	0.6548	1.178	4	0.4501	2.10161	1
G3N556	0.2804	3.02952	1	0.731	0.477113	4	0.6204	0.860751	4	0.3819	1.68179	1
G3QBK3	0.3838	2.55513	1	0.8697	0.121616	4	0.7253	0.426015	4	0.3501	1.83541	1
G3QB34	0.4142	2.37816	1	0.742	0.477817	4	0.6709	0.665848	4	0.3588	1.62322	1
G3NSD2	0.4498	1.64208	1	0.667	0.69259	4	0.6998	0.722505	4	0.4312	1.87733	1
G3P982	0.1345	1.62799	1	0.7595	0.245048	4	0.6627	0.481842	4	0.4039	1.63416	1
G3NMA2	0.4385	1.39474	1	0.9819	0.0137614	4	0.796	0.414788	4	0.3436	1.60956	1
G3PQ66	0.4793	2.12378	1	0.9492	0.0704023	4	0.6122	1.07374	4	0.5122	1.35588	2
G3Q4Q0	0.3309	1.97033	1	0.9585	0.0364058	4	0.8584	0.154375	4	0.2958	1.22525	3
G3Q8E3	0.3164	1.83723	1	0.87	0.0867691	4	0.885	0.0915203	4	0.3844	0.884456	3
G3NUU3	0.356	1.74565	1	0.651	0.369206	4	0.6477	0.470608	4	0.3533	1.22513	3
G3P3A6	0.4816	2.00961	1	0.9055	0.13051	4	0.8762	0.159317	4	0.5787	0.943629	4
G3N8V1	0.4721	1.93806	1	0.5723	1.12663	4	0.6712	0.810538	4	0.6065	1.04608	4
G3PBW2	0.4791	1.43366	1	0.6162	0.455895	4	0.8219	0.0915203	4	0.6878	0.337035	4
G3Q8F4	0.4233	2.22517	1	0.6204	0.88081	4	1.0389	0.0157923	5	0.0972	3.79545	1
G3Q874	0.3248	1.94661	1	0.9529	0.0323491	4	1.1555	0.109182	5	0.4497	1.63605	1
G3NY86	0.4323	2.77348	1	1.0097	0.0102477	5	0.5789	1.6425	2	0.4251	2.49768	1
G3NSK3	0.4469	2.63222	1	1.2762	0.64176	5	0.8392	0.403656	4	0.4582	3.55177	1
G3P654	0.4132	2.62286	1	1.0562	0.0607554	5	0.8475	0.278899	4	0.4621	1.6237	1
G3P3G8	0.4291	2.08551	1	1.0924	0.082836	5	0.8482	0.211825	4	0.4566	1.40653	1
G3NGX4	0.4898	3.06858	1	1.2462	0.259922	5	0.8723	0.241186	4	0.6364	1.32617	2
G3PHA5	0.4594	2.63222	1	1.0455	0.0415651	5	0.7523	0.442577	4	0.5922	0.998093	4
G3PEH9	0.4119	2.37227	1	1.1365	0.13051	5	0.9754	0.0179595	4	0.6617	0.508162	4
G3NS66	0.1902	1.54604	1	1.0951	0.0648859	5	0.983	0.00934597	4	0.8025	0.185759	4
G3QBP3	0.427	2.07649	1	1.1822	0.273477	5	1.0731	0.0477114	5	0.4997	1.18267	3
G3QBT3	0.4767	1.53961	1	1.1126	0.0975348	5	1.013	0.0107638	5	0.1492	1.24593	3
G3PZR9	0.4541	2.2571	1	1.6675	1.27939	5	1.0609	0.0777366	5	0.6076	1.10555	4
G3Q6Q8	0.4864	2.0247	1	1.1778	0.189606	5	1.2373	0.419931	5	0.6585	0.749507	4
G3Q7P7	0.4868	2.01395	1	1.01	0.0102477	5	1.3434	0.67348	5	0.7399	0.621021	4
G3P5F9	0.4954	1.34066	1	1.3824	0.451647	5	1.0249	0.0222307	5	0.7211	0.621021	4
G3NQQ4	0.5648	1.98974	2	0.2784	6.33272	1	0.4189	2.65795	1	0.4426	3.51707	1
G3NN91	0.5346	2.47573	2	0.313	5.07211	1	0.2521	4.86925	1	0.4569	3.62792	1
G3PRF6	0.5548	1.59924	2	0.3739	2.97131	1	0.4283	2.728	1	0.3215	2.37225	1
G3NHX9	0.6749	1.59201	2	0.4297	2.78534	1	0.4301	2.69506	1	0.4623	2.24276	1
G3NZ72	0.5078	2.1658	2	0.3844	2.50738	1	0.2774	5.13271	1	0.4433	1.86614	1
G3PJR4	0.5057	1.94424	2	0.3434	2.14359	1	0.2835	2.30549	1	0.4204	1.75858	1
G3NU90	0.5606	3.23403	2	0.3808	4.43576	1	0.4975	5.23703	1	0.625	2.17505	2
G3N5R7	0.593	2.22783	2	0.2897	3.20755	1	0.4128	2.50972	1	0.5229	2.15111	2
G3P819	0.7263	1.95782	2	0.4982	4.92956	1	0.4872	2.49898	1	0.8471	0.358248	4
G3P3F3	0.5739	2.22517	2	0.3478	4.1916	1	0.3457	2.98159	1	0.9082	0.219121	4
G3PRY3	0.6476	1.44486	2	0.4652	2.97375	1	0.4866	2.31877	1	0.7281	0.858331	4
G3PXB8	0.6093	1.40041	2	0.315	2.84676	1	0.4072	2.10803	1	0.605	1.18959	4
G3Q4L2	0.5445	1.9364	2	0.4293	2.5931	1	0.3187	2.36431	1	0.7493	0.520626	4
G3PS60	0.5424	2.90022	2	0.3409	2.70956	1	0.5358	1.6707	2	0.4875	2.24571	1
G3NT37	0.5621	3.48768	2	0.4371	3.21071	1	0.6745	1.88499	2	0.631	2.45417	2
G3Q297	0.5346	3.02952	2	0.4349	3.0056	1	0.6517	2.00576	2	0.9036	0.129035	4
G3PBH3	0.591	3.01615	2	0.3062	2.98569	1	0.5701	1.93111	2	0.7523	0.389265	4
G3Q616	0.5361	2.97956	2	0.4747	2.65162	1	0.6333	2.34315	2	0.7966	0.533666	4
G3PZQ2	0.543	1.80785	2	0.3557	2.50738	1	0.5153	2.48772	2	0.6069	0.983677	4
G3PFG5	0.5393	1.90285	2	0.43	1.54247	1	0.5047	1.68873	2	0.6514	1.17752	4
G3Q870	0.5123	1.52608	2	0.4551	2.20495	1	0.7312	0.711617	4	0.5394	1.69063	2
G3NXB0	0.675	2.04471	2	0.3047	1.92963	1	0.5691	1.11354	4	0.5183	1.22525	4
G3NL85	0.5485	1.45214	2	0.4025	1.71609	1	0.5777	1.02678	4	0.7434	0.259953	4
G3P8H5	0.5089	1.61532	2	0.6042	1.486	2	0.3959	2.56714	1	0.4969	2.07142	1
G3PTM9	0.5732	3.07055	2	0.5122	3.07374	2	0.4031	3.20516	1	0.5946	1.46497	2
G3PKN4	0.664	1.39179	2	0.5655	1.92296	2	0.4885	2.77454	1	0.534	2.16206	2
G3NR69	0.7933	1.56288	2	0.5099	2.99051	2	0.6017	1.8514	2	0.4569	3.4747	1
G3N7J5	0.5983	2.74741	2	0.5006	2.70956	2	0.5545	1.84236	2	0.345	3.46074	1
G3PZ73	0.5047	2.36565	2	0.5274	1.96839	2	0.5868	1.61515	2	0.5402	1.87634	2
G3PL97	0.5953	1.73257	2	0.5479	1.8498	2	0.7493	0.806124	4	0.3461	2.01662	1
G3NEN5	0.5047	2.14676	2	0.607	2.09693	2	0.6448	1.29056	4	0.1634	1.73509	1
G3PYL5	0.7019	1.75065	2	0.5067	3.90084	2	0.6707	1.14614	4	0.826	0.392406	4
G3PW55	0.632	2.14676	2	0.7581	0.88081	4	0.4837	2.69073	1	0.6772	1.33583	2
G3PM26	0.5367	1.35841	2	0.6145	0.557019	4	0.4691	1.5343	1	0.881	0.137046	4
G3NXE2	0.5516	1.44465	2	0.7829	0.66037	4	0.5969	1.59263	2	0.4174	3.28543	1
G3PYR8	0.508	2.36843	2	0.8157	0.855301	4	0.6528	1.63878	2	0.1753	1.18267	3
G3NW52	0.6235	1.65343	2	0.7738	0.490542	4	0.6439	0.925805	4	0.4879	1.55852	1
G3NQ00	0.503	2.96214	2	0.7226	0.852973	4	0.7669	0.856735	4	0.7593	1.08136	4
G3N7Z3	0.5074	2.1889	2	0.9011	0.209588	4	0.8916	0.230527	4	0.8087	0.560131	4
G3NDR8	0.5012	1.8604	2	0.8088	0.608077	4	0.7269	0.618398	4	0.8967	0.180371	4
G3PP78	0.5238	1.91829	2	1.2147	0.434967	5	0.7284	0.765635	4	0.438	1.84191	1
G3PFH7	0.1087	0.821627	3	0.0077	3.48162	1	0.0158	2.40904	1	0.0079	3.79672	1
G3PYU7	0.2806	0.830678	3	0.0876	2.40838	1	0.1685	2.9364	1	0.0199	5.27558	1
G3NAK4	0.2885	0.523835	3	0.1302	3.57522	1	0.2328	2.18373	1	0.1561	1.95912	1
G3N4P6	0.0337	1.18767	3	0.0085	2.40671	1	0.0153	2.11293	1	0.0191	1.50471	1
G3P5E5	0.1374	0.671702	3	0.0109	2.30751	1	0.0371	1.16844	3	0.0066	2.71046	1
B0ZSJ9	0.1108	0.619554	3	0.0407	1.64764	1	0.0681	1.14188	3	0.0016	3.62792	1
G3P5G9	0.0466	1.18392	3	0.0577	1.47673	1	0.0805	1.12213	3	0.0212	2.49768	1
G3PGN5	0.1956	0.868413	3	0.1605	1.38504	1	0.1547	1.19923	3	0.0864	2.24276	1
G3P5K0	0.1151	0.880183	3	0.1082	1.36913	1	0.1574	0.997057	3	0.0378	2.45417	1
G3PGN9	0.3232	0.698666	3	0.1676	1.62712	1	0.2356	1.11125	3	0.2289	1.34283	1
G3P5L4	0.0886	0.904343	3	0.2168	0.494986	3	0.0227	1.91172	1	0.0034	3.42134	1
G3P5K7	0.106	0.830678	3	0.0825	1.28004	3	0.0288	1.79838	1	0.0096	4.02736	1
G3PNB9	0.4514	0.541166	3	0.2595	1.29905	3	0.1577	2.09765	1	0.2379	0.666916	3
G3P621	0.2353	0.878145	3	0.2633	0.85527	3	0.2815	1.33977	1	0.4624	1.06669	3
G3PDM0	0.3441	0.412412	3	0.3887	0.316674	3	0.3421	0.773039	3	0.1246	3.11222	1
G3PDM8	0.3616	0.389798	3	0.2218	0.908192	3	0.3647	0.434365	3	0.101	2.75029	1
G3P4L3	0.3298	0.513782	3	0.3486	0.661364	3	0.8824	0.0510738	4	0.0313	2.40535	1
G3N9J8	0.3654	1.03634	3	0.6332	0.511816	4	0.3529	1.03043	3	0.1444	3.8197	1
G3N8T1	0.5842	0.619554	4	0.2335	3.67213	1	0.233	3.18644	1	0.3465	2.37434	1
G3PYV4	0.6015	0.585461	4	0.2198	2.83174	1	0.3615	2.00576	1	0.2183	2.682	1
G3NX53	0.8517	0.157516	4	0.4864	1.73599	1	0.4416	1.83651	1	0.4758	1.50134	1
G3PET7	0.8249	0.450163	4	0.2174	3.26124	1	0.2981	2.3206	1	0.4678	0.775027	3
G3NCW8	0.5722	0.587741	4	0.4546	2.18605	1	0.2884	2.00576	1	0.4106	1.05392	3
G3NGT4	0.7599	0.219179	4	0.3785	2.36907	1	0.4074	1.48988	1	0.4761	0.572141	3
G3NNI9	0.8351	0.201881	4	0.3366	1.93196	1	0.3518	1.9272	1	0.4282	1.05398	3
G3PFE4	0.6487	0.144457	4	0.1273	1.89059	1	0.0762	1.69717	1	0.4202	0.664221	3
G3PYU1	0.7141	1.17117	4	0.3659	8.85817	1	0.4883	3.04661	1	0.9997	0.000543208	4
G3N5C8	0.7316	0.810313	4	0.3916	2.53569	1	0.3374	2.41292	1	0.8219	0.21109	4
G3P594	0.6742	1.24688	4	0.408	2.18605	1	0.4222	2.21857	1	0.6397	0.542754	4
G3P8V7	0.8883	0.223655	4	0.3664	2.66478	1	0.2633	1.67321	1	0.9255	0.072835	4
G3QA13	0.8277	0.143187	4	0.4458	2.50738	1	0.4558	1.65689	1	0.554	1.22462	4
G3PN26	0.7849	0.250898	4	0.4697	1.88246	1	0.4785	1.65689	1	0.7523	0.257456	4
G3P1A8	0.5976	1.03272	4	0.3917	4.43576	1	0.6209	2.01124	2	0.7687	0.399397	4
G3N5F0	0.8405	0.493671	4	0.4892	2.59633	1	0.5109	1.44361	2	0.5597	0.928523	4
G3N9Z4	0.5793	0.817928	4	0.4177	1.55914	1	0.5306	1.41811	2	0.5432	1.25253	4
G3NI35	0.5088	0.590202	4	0.3496	1.30463	1	0.2535	1.27405	3	0.2833	1.11702	3
G3PSL9	0.6547	1.00719	4	0.2854	2.2661	1	0.6376	0.867612	4	0.3599	3.26942	1
G3P492	0.6126	1.03634	4	0.3829	2.15162	1	0.7429	0.318289	4	0.4069	1.36544	1
G3PHK6	0.6304	0.577656	4	0.4032	1.54247	1	0.5707	0.765331	4	0.2294	1.80195	1
G3NYX4	0.5678	1.01432	4	0.0456	2.61943	1	0.5479	0.73002	4	0.5064	1.84875	2
G3PAD9	0.7661	0.561679	4	0.3395	2.36977	1	0.6712	0.654783	4	0.553	1.38898	2
G3Q2T5	0.7069	0.61409	4	0.2901	5.19242	1	0.6322	0.969643	4	0.6446	0.832151	4
G3PNP7	0.9105	0.143187	4	0.4359	3.24667	1	0.7151	0.641475	4	0.8467	0.216711	4
G3PH23	0.7588	0.0971381	4	0.2394	2.0529	1	0.5714	0.278602	4	0.6085	0.700079	4
G3P0M8	0.9249	0.173252	4	0.484	2.57157	1	0.7951	0.312712	4	1.0026	0.00153141	5
G3PFQ2	0.7245	0.937757	4	0.479	2.50738	1	0.8986	0.121685	4	1.2267	0.304457	5
G3Q990	0.6541	1.13033	4	0.3163	1.76619	1	0.8231	0.211273	4	1.143	0.15273	5
G3Q010	0.6634	1.05849	4	0.5768	1.39405	2	0.4803	2.89364	1	0.5021	1.93074	2
G3PX82	0.7495	0.597704	4	0.5071	2.55287	2	0.5555	1.9696	2	0.6481	1.18267	4
G3Q3C6	0.7745	0.279237	4	0.5078	1.65439	2	0.5232	1.71894	2	0.6691	0.650878	4
G3Q4A5	0.6131	1.08152	4	0.5282	1.65679	2	0.9959	0.00260051	4	0.4728	1.75778	1
G3N9Y5	0.5325	0.595868	4	0.4113	1.12229	3	0.3454	1.32076	1	0.3479	1.22525	3
G3NCX3	0.5715	0.565623	4	0.4994	1.29562	3	0.3855	1.30527	1	0.4207	0.986278	3
G3PFJ5	0.5898	0.110066	4	0.1289	0.866238	3	0.2847	0.470095	3	0.1574	1.55871	1
G3P2Y2	0.6669	0.691286	4	0.6164	1.2432	4	0.3429	2.34522	1	0.3461	2.1615	1
G3Q0L3	0.925	0.0866896	4	0.8126	0.354097	4	0.4303	2.0753	1	0.4667	1.70666	1
G3PC06	0.7577	0.415397	4	0.7017	1.0483	4	0.4374	2.04908	1	0.6089	1.51442	2
G3NPP1	0.5119	0.878145	4	0.5751	0.851768	4	0.4712	1.53605	1	0.9598	0.0393437	4
G3Q1L3	0.7333	0.82965	4	0.5421	1.28001	4	0.4828	1.42195	1	0.6004	1.14066	4
G3PWA9	0.7994	0.279155	4	0.6409	0.626555	4	0.4922	1.5339	1	1.1969	0.18929	5
G3QAJ2	0.6333	1.19211	4	0.7718	1.02376	4	0.6499	1.55852	2	0.484	1.74043	1
G3Q8G0	0.8409	0.124337	4	0.6854	0.481183	4	0.5057	1.39881	2	0.6688	0.572871	4
G3NI22	0.6303	0.95546	4	0.9831	0.0113965	4	0.4925	0.442661	3	0.1145	1.89282	1
G3PNL2	0.6853	0.694219	4	0.9626	0.030016	4	0.9014	0.0916812	4	0.2249	2.28818	1
G3Q0K0	0.8017	0.343921	4	0.7583	0.260562	4	0.589	1.19923	4	0.4855	1.97404	1
G3NJ18	0.6095	0.94222	4	0.7988	0.463656	4	0.7262	0.39435	4	0.3576	1.81719	1
G3Q1V3	0.5191	0.890523	4	0.809	0.314948	4	0.7666	0.330265	4	0.4967	1.74357	1
G3Q0F7	0.71	0.443227	4	0.8217	0.185573	4	0.7441	0.336148	4	0.3676	1.52647	1
G3PY99	0.5632	1.03297	4	0.7328	0.724873	4	0.6421	0.856735	4	0.3369	1.50432	1
G3N7U2	0.5954	0.708076	4	0.9535	0.0357545	4	1.051	0.0340931	5	0.3921	2.03743	1
G3PXC5	0.7582	0.425055	4	0.6824	0.97453	4	1.2811	0.565383	5	0.4595	1.74907	1
G3QBK5	0.6102	0.899457	4	1.5146	0.792339	5	0.749	0.37158	4	0.337	1.83541	1
G3PIX9	0.6095	0.853593	4	1.1298	0.267735	5	0.9982	0.00170578	4	0.1185	1.51182	1
G3PQ58	0.6067	0.392416	4	1.2533	0.168329	5	0.7879	0.109182	4	0.4442	1.35854	1
G3N4Z0	0.5936	1.07489	4	1.0476	0.0615603	5	0.6718	1.25894	4	0.509	2.43071	2
G3P6J7	0.6128	0.424708	4	1.4605	0.403469	5	1.0842	0.0365569	5	0.4234	1.7595	1
G3N9J9	0.5656	0.17663	4	1.7179	0.463656	5	1.7373	0.38099	5	0.3249	1.57359	1
G3PI88	1.385	0.304186	5	0.2912	3.8392	1	0.5009	1.40991	2	0.9284	0.0492555	4
G3PDW0	1.2627	0.52298	5	0.4965	3.21695	1	0.598	1.50604	2	0.8906	0.23448	4
G3PU02	1.5793	0.786775	5	0.3982	2.20495	1	0.5609	1.30061	2	1.0766	0.0497569	5
G3Q9H4	2.8286	0.443227	5	0.3959	1.53356	1	0.6624	0.434365	4	0.4347	0.980634	3
G3NIG2	1.8091	0.80294	5	0.1958	4.79585	1	0.5802	1.24801	4	0.902	0.0642812	4
G3NDY7	1.087	0.0556062	5	0.1995	3.90084	1	0.5491	1.04708	4	0.6424	0.526542	4
G3PIB7	1.0064	0.0072168	5	0.4591	3.0056	1	0.6871	0.724873	4	0.6566	0.50941	4
G3Q4A9	1.0958	0.0843417	5	0.2494	2.33746	1	0.8243	0.213604	4	0.6576	0.408012	4
G3NE83	1.3834	0.223735	5	0.2885	2.18959	1	0.5943	0.536003	4	0.633	0.294701	4
G3PUE2	1.2045	0.283671	5	0.4613	1.74072	1	0.6203	0.919807	4	0.7671	0.290044	4
G3Q3C4	2.3194	0.868413	5	0.3811	1.58626	1	0.663	0.390171	4	0.9929	0.00424199	4
G3PDW9	1.1831	0.186052	5	0.4341	1.37599	1	0.886	0.0776639	4	0.7967	0.175581	4
G3Q4G3	1.6348	0.956598	5	0.4624	2.79754	1	0.6209	0.919807	4	1.1275	0.101094	5
G3P1R3	1.1432	0.0957011	5	0.3149	2.70956	1	0.8772	0.109702	4	1.2716	0.185759	5
G3NJ11	1.6522	0.48361	5	0.3759	2.52937	1	0.8772	0.0915203	4	1.1901	0.166521	5
G3NMQ4	1.8044	0.57344	5	0.4033	2.25843	1	0.5889	0.633857	4	1.7838	0.749507	5
G3NRY2	1.1483	0.198301	5	0.4623	2.14231	1	0.7329	0.560068	4	1.0474	0.0400385	5
G3Q163	1.0443	0.0283902	5	0.4182	2.05957	1	0.6918	0.447101	4	1.2577	0.180371	5
G3PT54	1.3601	0.20695	5	0.4286	1.81804	1	0.6922	0.330135	4	1.5878	0.473932	5
G3PJH2	1.3268	0.348083	5	0.4785	1.6575	1	0.8191	0.194975	4	1.5794	0.421934	5
G3NF46	1.8163	0.807042	5	0.371	1.38145	1	0.5029	0.560068	4	1.3627	0.188633	5
G3Q040	1.1996	0.313542	5	0.5074	2.93987	2	0.8606	0.131779	4	1.448	0.334832	5
G3NFG6	1.2323	0.204948	5	0.5085	1.91144	2	0.7697	0.226762	4	1.6277	0.423762	5
G3Q409	1.911	0.694219	5	0.5036	1.36547	2	0.9385	0.0667912	4	2.1444	0.505762	5
G3Q5E8	1.4159	0.591438	5	0.6704	0.815933	4	0.28	1.83651	1	0.8599	0.11177	4
G3PMF2	1.0134	0.0153917	5	0.896	0.0975348	4	0.3551	1.32076	1	1.0842	0.0783083	5
G3NYZ5	1.263	0.341903	5	0.9088	0.105407	4	0.7904	0.307312	4	0.3455	2.31164	1
G3Q4E3	1.2502	0.289612	5	0.8237	0.271638	4	1.1847	0.212547	5	0.4041	1.33002	1
G3PT75	1.5766	0.846307	5	1.283	0.278593	5	1.0404	0.031419	5	0.1103	1.42324	1

## Sheet: LakSol 2.0
LakSol enriched	PS1 FC	adj p -log10	sort	PS2 FC	adj p -log10	sort	PS3 FC	adj p -log10	sort	PS4 FC	adj p -log10	sort
G3P6H8	5.2471	3.19791	1	6.8926	3.79686	1	6.0396	3.42481	1	4.0082	2.23508	1
G3PN26	2.5988	2.82102	1	3.1321	3.6652	1	2.4283	2.01863	1	3.0337	2.14086	1
G3Q6I1	3.8387	2.23284	1	4.9744	1.67213	1	4.4629	2.04191	1	4.4677	2.0942	1
G3PEH9	2.1699	2.08145	1	2.3511	1.73805	1	2.5021	2.47237	1	2.96	2.56703	1
G3NZ72	3.4213	4.79317	1	2.0121	1.81124	1	2.4622	1.54061	1	2.7731	2.50724	1
G3PJR4	3.6443	2.95078	1	2.0492	1.70881	1	3.4004	1.73755	1	2.826	2.15739	1
G3PHK6	2.6697	1.47237	1	3.0627	2.67848	1	2.281	1.28735	3	4.2897	1.39469	1
G3N8R2	3.1128	1.90309	1	2.142	1.36065	1	2.243	1.19586	3	2.7539	1.40561	1
G3PHB3	4.517	1.74958	1	2.7593	1.93078	1	2.5438	1.19586	3	3.2717	1.91009	1
G3NB36	2.2838	1.77211	1	2.5134	1.41101	1	2.9892	0.928118	3	1.9039	1.13136	4
G3PA75	2.078	2.22185	1	1.7423	1.75136	2	2.0141	2.82391	1	2.1994	1.44612	1
G3P942	2.0603	3.73993	1	1.5147	1.33079	2	1.4172	0.590067	4	1.6037	1.33819	2
G3Q452	5.5997	4.8041	1	3.5733	0.576721	3	5.309	6.32514	1	3.3704	2.18776	1
G3PFE4	17.8711	4.10679	1	6.6069	0.949775	3	26.7884	2.46725	1	10.2768	6.23882	1
G3Q452	5.5997	4.8041	1	3.5733	0.576721	3	5.309	6.32514	1	3.3704	2.18776	1
G3NSE0	2.82	2.39577	1	2.3306	0.553867	3	2.0527	1.2668	3	2.3441	0.924453	3
G3NK74	2.6451	1.55752	1	2.3022	0.425726	3	1.3901	0.386158	4	1.2644	0.242604	4
G3NF46	3.0025	1.36653	1	1.8899	0.650703	4	4.7805	2.39794	1	4.6385	2.15739	1
G3NLT5	2.8581	2.35556	1	1.2625	0.720881	4	2.0009	1.79048	1	2.2405	1.42136	1
G3PVT3	2.9313	2.1986	1	1.1641	0.176963	4	2.8084	1.49757	1	2.4214	1.61261	1
G3NHX9	2.1674	1.89279	1	1.406	0.888637	4	2.1547	1.73755	1	1.9697	1.35655	2
I7LRE8	3.0219	1.76447	1	1.748	0.968592	4	2.2346	1.40561	1	2.3007	1.01909	3
G3NYH5	2.1162	3.13608	1	1.2836	0.639729	4	1.8023	3.17263	2	1.5745	1.35262	2
G3NFV5	2.0071	2.10018	1	1.381	1.03282	4	1.447	1.37059	2	1.6845	1.68825	2
G3PF41	2.0374	2.70774	1	1.2639	0.527873	4	1.6844	1.87615	2	1.4625	0.876148	4
G3PA34	2.1604	2.52143	1	1.4107	0.888637	4	1.6736	1.97062	2	1.6406	1.17005	4
G3PET7	4.0031	2.22185	1	1.1155	0.13268	4	2.4686	0.995679	3	4.5788	2.46852	1
G3Q9D9	2.8948	1.34486	1	1.864	0.301586	4	2.2366	1.08831	3	3.5848	2.18776	1
G3PMF2	2.1559	1.52578	1	1.3487	0.455585	4	2.1867	0.627088	3	2.1557	1.66555	1
G3N5R7	2.8265	1.76447	1	1.4147	0.737359	4	2.02	1.19586	3	1.8627	1.56067	2
G3P8W9	90.0095	2.82391	1	1.0424	0.00857012	4	6.3451	0.970616	3	31.9566	1.07988	3
G3NEY3	4.3123	1.34969	1	1.3348	0.105806	4	3.3136	0.931814	3	4.0267	0.528708	3
G3NB21	2.7012	1.57675	1	1.4393	0.330683	4	1.9416	1.08831	4	2.397	1.34969	1
G3NSP8	2.6103	2.63639	1	1.5682	0.473531	4	1.912	0.9914	4	2.6794	1.15428	3
G3NY15	2.499	2.06702	1	1.1003	0.083204	4	1.749	1	4	2.0205	0.856985	3
G3PK24	2.7484	1.30892	1	1.2438	0.239932	4	1.8779	1.00043	4	2.238	0.943095	3
G3P266	3.8709	2.41117	1	1.515	0.422198	4	1.6695	0.455932	4	1.7853	0.767004	4
G3PUT5	2.4326	2.18642	1	1.1227	0.144966	4	1.3513	0.266803	4	1.5998	0.928118	4
G3PS60	2.6787	1.83565	1	1.3313	0.490663	4	1.6079	0.774691	4	1.7338	1.06098	4
G3NLY4	2.6505	1.45593	1	1.6528	0.424477	4	1.1941	0.154282	4	1.599	0.712198	4
G3PHN3	2.0339	2.58336	1	0.9667	0.0406247	5	1.1883	0.195179	4	1.209	0.279841	4
G3N710	2.1349	2.10018	1	0.8962	0.0869548	5	1.9146	1.16813	4	1.9637	0.850781	4
G3PC06	1.6157	1.57187	2	2.0229	1.66914	1	1.7849	0.793174	4	1.745	1.51713	2
G3NLP1	1.8916	2.6216	2	2.3995	1.78859	1	1.3272	0.616185	4	1.6548	1.04287	4
G3N4E2	2.0925	1.02965	3	4.3832	2.30602	1	2.1823	1.2668	3	2.5663	1.49349	1
G3PQ21	5.2144	1.0278	3	4.1888	1.33096	1	3.0804	0.628932	3	4.6057	0.779892	3
G3PK97	2.7696	0.640165	3	3.8421	1.36875	1	0.6382	0.213249	5	1.4817	0.132533	4
G3PTJ2	2.8335	0.8041	3	2.0063	0.527873	3	3.5668	1.69037	1	3.211	1.07314	3
G3P0D8	4.6743	0.812479	3	2.0137	0.277037	3	12.2281	1.41567	1	5.8792	0.89279	3
G3PTW8	2.0716	1.26841	3	1.9281	0.84909	4	2.6566	2.09583	1	2.5306	1.43063	1
G3PTA7	2.1075	0.647817	3	1.824	0.448953	4	3.8361	1.87615	1	5.5003	1.9431	1
G3NMS3	2.4007	0.777284	3	1.3267	0.155057	4	3.4257	1.83863	1	5.5028	1.61261	1
G3PET2	2.8678	0.856985	3	1.5516	0.404702	4	4.1893	1.87615	1	3.6201	1.15428	3
G3P4E3	3.8412	0.767004	3	1.7666	0.407823	4	5.0305	1.54061	1	4.805	1.07988	3
G3P997	2.1916	0.896196	3	1.7667	0.764143	4	1.3292	0.35164	4	2.4157	1.64782	1
G3PR19	2.415	1.00789	3	1.5595	0.520727	4	1.9244	1.098	4	2.2748	1.50446	1
G3Q875	2.4733	1.26841	3	0.8495	0.0692496	5	2.8394	2.17522	1	2.237	0.609065	3
G3NYX9	1.1833	0.317855	4	2.0203	2.20225	1	1.156	0.217527	4	1.0672	0.0555173	4
G3PWA9	1.475	0.428291	4	2.1305	1.73805	1	1.7508	0.769551	4	1.7158	0.767004	4
G3N6F2	1.1396	0.0893756	4	2.5463	1.33096	1	1.7714	0.600326	4	1.1341	0.0952845	4
G3NCX3	1.3153	0.226214	4	2.8843	1.33096	1	0.8911	0.047692	5	1.2484	0.10513	4
G3PWD7	1.5075	0.172631	4	1.6747	0.295686	4	4.2049	2.0048	1	7.8392	2.69465	1
G3PJP0	1.8506	0.638272	4	1.7555	0.647027	4	3.2624	1.87615	1	3.7584	1.66555	1
G3NE77	1.4878	0.61261	4	1.2748	0.146679	4	2.3192	1.767	1	2.963	1.57187	1
G3NSJ9	1.6398	0.607303	4	1.1326	0.112568	4	2.5241	1.3439	1	3.6994	1.85078	1
G3PI88	1.8315	0.681937	4	1.4525	0.254223	4	2.2244	1.5391	1	2.3531	1.04528	3
G3Q9S7	1.73	0.531653	4	1.055	0.0362735	4	2.6511	1.49757	1	2.3936	0.815309	3
G3PZU4	1.1473	0.0990869	4	1.4819	0.330683	4	2.4479	1.47366	1	2.6277	0.815309	3
G3NDA3	1.1442	0.0599818	4	1.0467	0.0124052	4	2.3617	1.50169	1	1.5611	0.308035	4
G3Q2S7	1.6285	0.489455	4	1.3704	0.12907	4	2.7883	1.49757	1	1.7114	0.486782	4
G3NQQ4	1.8527	0.838632	4	1.5576	0.871795	4	2.0978	1.48678	1	1.6963	1.07417	4
G3N551	2	1.04144	4	1.8131	0.563885	4	2.7419	0.486782	3	2.2777	1.31966	1
G3Q1J0	1.9983	0.747147	4	1.1473	0.168437	4	1.553	1	4	2.7148	2.30277	1
G3Q281	1.5709	0.806875	4	1.1209	0.0986834	4	1.7352	1.25414	4	2.1626	2.23508	1
G3Q3C6	1.7576	0.924453	4	1.8582	0.809752	4	1.717	0.958607	4	2.0488	1.49349	1
G3P7H3	1.2074	0.200659	4	1.5787	1.08211	4	1.7049	0.667562	4	2.0506	1.46092	1
G3N5C8	1.8797	0.899629	4	0.8945	0.118621	5	2.689	1.54061	1	2.4229	2.09528	1
G3NY35	1.5393	0.536107	4	0.9968	0.001575	5	2.9004	1.9914	1	2.8577	1.56384	1
G3QA18	1.9336	0.935542	4	0.9595	0.0228803	5	2.4191	1.68194	1	2.7694	1.07058	3
G3Q4G2	1.3254	0.301899	4	0.8987	0.0869548	5	2.1214	1.31605	1	2.1453	0.982967	3
G3QBP8	1.5509	0.61261	4	0.8471	0.0862232	5	2.6807	1.87615	1	1.8807	0.9914	4
G3PQ59	1.8249	0.835647	4	0.936	0.0396529	5	2.5018	1.58336	1	1.9114	1.07058	4
G3P7L3	1.1718	0.109579	4	0.7121	0.413987	5	2.6791	1.49757	1	1.9002	0.517126	4
G3N6G8	1.5139	0.355561	4	0.9529	0.0230405	5	2.2105	1.06956	3	2.2808	1.46218	1
G3P722	1.1178	0.0899095	4	0.9745	0.010061	5	1.6693	0.61261	4	2.6202	1.61261	1
G3PCV6	0.4595	0.723538	5	0.7316	0.133996	5	2.6729	1.31876	1	0.3972	1.5867	5
G3P738	0.8905	0.109579	5	0.9446	0.0307519	5	1.3839	0.341989	4	2.2408	1.3439	1

## Sheet: LakSol 0.5
LaBoRo reduced	PS1 FC	adj p -log10	sort	PS2 FC	adj p -log10	sort	PS3 FC	adj p -log10	sort	PS4 FC	adj p -log10	sort
G3PLA9	0.2776	1.9851	1	0.1119	4.4023	1	0.2156	2.39794	1	0.1324	2.18776	1
G3PNE8	0.2697	3.48382	1	0.1544	6.85078	1	0.4405	1.3439	1	0.2913	3.23582	1
G3NJU3	0.4838	2.04233	1	0.4054	2.95078	1	0.5171	1.97062	2	0.2867	3.46725	1
G3NA51	0.4629	2.67848	1	0.3866	2.58838	1	0.5142	1.87615	2	0.5231	1.40894	2
G3NJ27	0.4951	1.86138	1	0.4946	2.1986	1	0.594	1.37366	2	0.4735	1.24489	3
G3PL48	0.1969	3.48382	1	0.2	4.56543	1	0.4702	0.844664	3	0.2072	2.18776	1
G3PL98	0.3153	1.51135	1	0.2034	2.76447	1	0.4919	0.761954	3	0.2812	1.48678	1
G3N5E0	0.4597	1.33096	1	0.3911	4.2652	1	0.7573	0.316953	4	0.6047	0.522879	4
G3PG75	0.4709	1.78955	1	0.3948	2.58838	1	0.9677	0.025028	4	0.6491	0.876148	4
G3NTI7	0.4079	1.72612	1	0.4168	1.73755	1	0.8001	0.162412	4	0.6577	0.308035	4
G3NTK4	0.4986	1.60033	1	0.5049	2.01728	2	0.7041	0.434152	4	0.6356	0.552842	4
G3PLU2	0.4914	1.98995	1	0.6365	1.9393	2	1.1579	0.122629	5	0.6265	0.595166	4
G3P111	0.3483	1.73805	1	0.4677	1.098	3	0.4299	1.99568	1	0.391	1.51713	1
G3NQA7	0.245	1.36637	1	0.3046	0.935542	3	0.6793	0.156145	4	0.2776	0.777284	3
G3PCM1	0.4793	1.69637	1	0.4759	1.25181	3	0.528	1.18376	4	0.5957	1.07831	4
G3PYA1	0.2849	1.7983	1	0.5163	0.815309	4	0.4526	1.30892	1	0.2048	3.46725	1
G3NG28	0.4344	1.7983	1	0.6595	0.5867	4	0.4942	1.16813	3	0.8253	0.164944	4
G3Q639	0.3901	1.31426	1	0.5107	0.694649	4	0.57	0.638272	4	0.3018	1.91009	1
G3NMV1	0.4863	1.47585	1	0.7998	0.19382	4	0.8494	0.140862	4	0.4775	1.2668	3
G3NA85	0.4352	2.67848	1	0.546	0.838632	4	0.6161	0.634512	4	0.6224	0.679854	4
G3PI16	0.4463	2.03645	1	0.7513	0.906578	4	0.81	0.224026	4	0.6401	0.863279	4
G3NMG2	0.3998	1.99302	1	0.6092	1.12784	4	0.659	0.638272	4	0.6092	0.730487	4
G3NT46	0.4709	1.916	1	0.5958	1.11919	4	0.7691	0.634512	4	0.5515	1.1261	4
G3NH53	0.4682	1.83221	1	0.8274	0.169411	4	0.6024	0.595166	4	0.582	0.571865	4
G3PUI2	0.474	1.75671	1	0.527	1.29757	4	0.7809	0.519993	4	0.8678	0.139662	4
G3Q4A3	0.4362	1.39235	1	0.8107	0.204815	4	0.6953	0.387216	4	0.6175	0.575118	4
G3Q989	0.4663	1.33096	1	0.7527	0.478862	4	0.802	0.151811	4	0.6362	0.571865	4
G3NNX0	0.2368	1.39235	1	0.8361	0.0555173	4	1.4882	0.145694	5	1.4948	0.09691	5
G3NJS1	0.4425	1.72612	1	1.4643	0.486782	5	0.7713	0.254145	4	0.5469	1.07058	4
G3PP35	0.5729	2.43728	2	0.486	3.15243	1	0.4658	2.04191	1	0.4461	2.81531	1
G3PJ14	0.5166	1.99302	2	0.3567	2.50724	1	0.3902	2.82391	1	0.4821	3.59176	1
G3NGX5	0.5055	1.33096	2	0.3897	2.25414	1	0.4043	2.35655	1	0.6613	0.793174	4
G3PBP9	0.587	3.14838	2	0.4815	3.10458	1	0.6894	1.10624	4	0.7509	0.521434	4
G3NJN6	0.507	2.0649	2	0.61	1.46852	2	0.594	1.45346	2	0.5032	1.74473	2
G3N798	0.6734	1.33074	2	0.5477	2.08145	2	0.7241	0.879426	4	0.3335	1.9431	1
G3NIT4	0.5597	2.30602	2	0.6564	0.675718	4	0.7772	0.347754	4	0.5024	1.56067	2
G3NZ50	0.5002	3.48382	2	0.6653	1.29757	4	0.7498	0.319664	4	0.6139	0.568636	4
G3PBH1	0.5055	1.39644	2	0.9261	0.0584886	4	1.0363	0.0291884	5	1.1308	0.116907	5
G3NSQ4	0.4396	1.21954	3	0.2011	6.85078	1	0.4788	2.20412	1	0.4227	1.10403	3
G3NSQ4	0.4396	1.21954	3	0.2011	6.85078	1	0.4788	2.20412	1	0.4227	1.10403	3
G3NWG9	0.424	0.484961	3	0.1916	3.14327	1	0.2812	1.17263	3	0.2236	1.37675	1
G3P544	0.467	0.782569	3	0.2035	1.87943	1	0.4617	1.21042	3	0.4636	0.744727	3
G3PL74	0.3698	1.29296	3	0.2346	4.33536	1	0.7084	0.386158	4	0.3907	1.51713	1
G3P893	0.4438	1.22035	3	0.4715	1.45593	1	0.7748	0.294992	4	0.4682	1.07831	3
G3Q2U5	0.4981	0.630005	3	0.3942	1.15927	3	0.3652	1.50864	1	0.207	2.44009	1
G3Q307	0.3245	1.29296	3	0.3025	1.12784	3	0.3231	3.28819	1	0.4569	0.744727	3
G3NVV4	0.3618	0.993919	3	0.5463	0.5157	4	0.3521	1.50169	1	0.3631	0.9914	3
G3NMT1	0.4521	0.647027	3	0.5079	0.920819	4	0.3395	1.41567	1	0.5029	0.747147	4
G3NE52	0.41	1.21089	3	0.5993	0.61261	4	0.5802	0.552842	4	0.2935	2.30277	1
G3NKM8	0.438	0.584026	3	0.571	0.406714	4	0.5605	0.434152	4	0.1784	1.68825	1
G3NZ99	0.6023	0.741746	4	0.2695	5.19654	1	0.4005	3.75203	1	0.3536	2.18776	1
G3NZN3	0.5682	0.89449	4	0.3819	2.48945	1	0.4509	2.19111	1	0.284	2.18776	1
G3Q4L7	0.5351	1.03792	4	0.4695	1.36351	1	0.3119	2.91009	1	0.3222	2.23508	1
G3Q6T4	0.6808	0.316215	4	0.3406	1.33536	1	0.2986	2.32331	1	0.1978	1.91009	1
G3PS46	0.5625	0.750655	4	0.203	6.64016	1	0.3794	1.88606	1	0.4514	1.40894	1
G3PNY1	0.7701	0.318234	4	0.4742	1.74232	1	0.4882	1.48678	1	0.7849	0.336299	4
G3PPK5	0.5231	1.21292	4	0.1963	4.56543	1	0.5434	1.64397	2	0.4349	1.66555	1
G3Q8G6	0.5258	0.573847	4	0.3633	1.50031	1	0.4244	0.790485	3	0.23	2.30277	1
G3PD63	0.7699	0.316215	4	0.2378	2.23284	1	0.4697	0.703335	3	0.4756	0.575118	3
G3PQV3	0.5104	0.751561	4	0.2644	2.1986	1	0.4042	1.04721	3	0.2759	1.09637	3
G3PJU0	0.5997	0.384145	4	0.3034	3.8041	1	0.6207	0.525784	4	0.4584	0.563837	3
G3PVG3	0.8651	0.251758	4	0.4369	1.81816	1	0.5869	0.872895	4	0.4761	0.730487	3
G3NSA9	0.8554	0.112568	4	0.3741	1.46852	1	0.5989	0.759451	4	0.4006	0.206908	3
G3N8Q3	0.8799	0.0352738	4	0.2608	3.12552	1	0.635	0.238072	4	0.5567	0.261219	4
G3PL66	0.8373	0.086451	4	0.2433	2.76447	1	0.8578	0.106238	4	0.6845	0.432974	4
G3QA89	0.8927	0.086451	4	0.4449	2.67366	1	0.7341	0.31158	4	0.7223	0.206908	4
G3NRQ2	0.889	0.0510689	4	0.3863	2.6216	1	0.5144	0.619789	4	0.6078	0.341035	4
G3PM26	0.6706	0.450653	4	0.316	2.61798	1	0.6743	0.372634	4	0.5955	0.826814	4
G3P1B0	0.8161	0.0888584	4	0.4402	2.35556	1	0.8253	0.154282	4	0.5831	0.428291	4
G3NBX6	0.8265	0.627033	4	0.4648	2.04528	1	0.6251	1.17263	4	0.5456	1.17328	4
G3N5X9	0.7052	0.316215	4	0.4122	1.93554	1	0.8311	0.14691	4	0.5821	0.575118	4
G3Q8G8	0.6489	0.7479	4	0.4506	1.76447	1	0.5064	0.995679	4	0.5409	0.779892	4
G3P0G5	0.9539	0.0392772	4	0.4735	1.73049	1	0.674	0.627088	4	0.5601	1.08407	4
G3P2U9	0.6799	0.148687	4	0.3362	1.41005	1	0.5501	0.35164	4	0.9023	0.0268721	4
G3P2J3	0.8322	0.527873	4	0.572	1.41005	2	0.5897	1.41567	2	0.4771	2.44009	1
G3QC81	0.7322	0.545003	4	0.5001	1.73049	2	0.7765	0.218963	4	0.6396	0.396856	4
G3NJ38	0.6118	0.504872	4	0.5062	1.47108	2	0.702	0.294992	4	0.6333	0.275724	4
G3NQ86	0.6366	0.235323	4	0.4278	1.0846	3	0.2546	2.82391	1	0.3469	1.40894	1
G3NRG4	0.6051	0.766648	4	0.4191	1.09745	3	0.8956	0.0777937	4	0.3901	1.33724	1
G3PCV6	0.7316	0.133996	4	0.4595	0.723538	3	2.6729	1.31876	5	0.3972	1.5867	1
G3P625	0.6558	0.159167	4	0.4776	0.542118	3	1.1265	0.0462403	5	0.3556	1.3439	1
G3Q3R9	0.7593	0.491618	4	0.6769	0.735182	4	0.4707	1.52288	1	0.3459	3.01011	1
G3PFJ5	0.5486	0.083204	4	0.8936	0.0163737	4	0.0359	2.75203	1	0.401	0.359519	3
G3Q4K5	0.7244	0.128894	4	0.6936	0.132533	4	0.164	1.49757	1	0.353	0.603801	3
G3NIZ7	0.8489	0.235219	4	0.7596	0.67162	4	0.3819	6.32514	1	0.7822	0.473661	4
G3P4L3	0.938	0.00925723	4	0.5076	0.271646	4	0.1829	2.39794	1	0.9939	0.000869459	4
G3NSG7	0.667	0.528562	4	0.9338	0.0584886	4	0.4613	2.35655	1	0.7746	0.308035	4
G3PGN7	0.6832	0.0509175	4	0.6279	0.08302	4	0.0338	2.04191	1	0.6628	0.0731433	4
G3NVD0	0.509	0.749971	4	0.7309	0.301899	4	0.4449	1.89963	1	0.8534	0.160522	4
G3P970	0.9266	0.0541278	4	0.6143	0.301899	4	0.3784	1.767	1	0.529	0.823909	4
G3Q9J4	0.8009	0.0675973	4	0.5132	0.420216	4	0.2668	1.6968	1	0.7155	0.149967	4
G3PWJ1	0.7587	0.450653	4	0.7104	0.5867	4	0.4721	1.68194	1	0.5855	0.756962	4
G3P5K0	0.9434	0.00665637	4	0.5933	0.113509	4	0.0791	1.50864	1	0.5604	0.118045	4
G3NGD3	0.8178	0.112298	4	0.7002	0.187087	4	0.3963	1.37059	1	0.8268	0.102923	4
G3Q3A5	0.6117	0.968592	4	0.8011	0.374688	4	0.6578	0.928118	4	0.4693	2.64589	1
G3NH29	0.9579	0.0441055	4	0.8106	0.196543	4	0.6685	0.90309	4	0.4819	2.23508	1
G3NL96	0.7548	0.515985	4	0.7883	0.304518	4	0.8277	0.423659	4	0.4986	2.23508	1
G3NJM9	0.7763	0.277234	4	0.7922	0.238072	4	0.7595	0.180456	4	0.3872	1.66555	1
G3Q223	0.66	0.691329	4	0.7769	0.415669	4	0.693	0.489455	4	0.3626	1.65561	1
G3PUX7	0.5301	0.926025	4	0.5589	0.645892	4	0.5039	0.609065	4	0.3198	1.61261	1
G3NT34	0.8914	0.0832882	4	0.7102	0.432974	4	0.695	0.47237	4	0.4793	1.51713	1
G3QAG9	0.9537	0.030957	4	0.8701	0.143271	4	0.9385	0.080399	4	0.4936	1.50446	1
G3PEH1	0.7168	0.407823	4	0.5144	0.899629	4	0.5712	0.628932	4	0.4298	1.33724	1
G3P8D8	0.7182	0.357031	4	0.6565	0.767004	4	0.7272	0.61261	4	0.5004	1.75449	2
G3Q2W9	0.8811	0.19399	4	0.7414	0.5867	4	0.7908	0.30103	4	0.5004	1.64782	2
G3PDM8	0.5178	0.138669	4	1.0816	0.015923	5	0.0648	2.47237	1	0.9114	0.0218195	4
G3NIW2	0.8723	0.118341	4	1.145	0.222573	5	0.9517	0.0670192	4	0.4415	1.64397	1
G3QC88	1.5797	0.0944362	5	0.2576	3.51004	1	0.7197	0.312471	4	0.6501	0.562249	4
G3NGR6	1.1086	0.0401242	5	0.4509	1.67572	1	0.8355	0.154902	4	0.6596	0.486782	4
G3PZ83	1.7111	0.343796	5	0.4598	1.36856	1	0.8468	0.102373	4	0.9442	0.0209071	4
G3PXF9	2.2082	0.330683	5	0.3119	2.52143	1	0.8688	0.0599818	4	1.2814	0.0809219	5
G3Q407	1.1737	0.043337	5	0.4779	1.69465	1	0.8848	0.0433514	4	1.2375	0.0619809	5
G3Q402	1.4769	0.120337	5	0.4169	1.40012	1	1.238	0.0798767	5	1.6513	0.171985	5
G3PZJ8	1.1069	0.0327657	5	0.8133	0.0925886	4	0.2293	1.80688	1	1.0153	0.00568285	5
G3PUK5	1.027	0.0232558	5	0.718	0.614394	4	0.5453	1.54061	2	0.4998	1.3439	1
G3NS66	1.0216	0.00410606	5	0.544	0.721246	4	0.4855	1.10624	3	0.401	1.36552	1
G3NLL1	1.1376	0.167108	5	0.8553	0.154282	4	0.8046	0.298432	4	0.4792	1.3439	1
G3PL83	1.0444	0.0307519	5	1.0406	0.0190881	5	0.7765	0.177832	4	0.3819	2.23508	1

## Sheet: WesLag 2.0
WesLag enriched	PS1 FC	adj p -log10	sort	PS2 FC	adj p -log10	sort	PS3 FC	adj p -log10	sort	PS4 FC	adj p -log10	sort
G3P621	21.3249	4.54484	1	23.9737	8.0076	1	6.9257	3.74232	1	4.2846	4.79048	1
G3NUU3	3.8895	3.3139	1	4.8262	5.31417	1	3.5397	4.38616	1	5.9946	4.68613	1
G3PMS8	3.9865	2.86274	1	7.1638	4.85893	1	4.5656	4.41567	1	4.473	3.37572	1
G3PNT5	6.0889	4.28484	1	6.2632	4.59166	1	4.8916	4.37469	1	11.3306	2.27572	1
G3NDY5	2.1869	2.12937	1	2.3912	4.46836	1	2.275	3.27901	1	2.1177	2.27003	1
G3NTJ1	3.833	2.94264	1	6.5509	3.80035	1	5.4426	4.37469	1	6.1711	5.34104	1
G3PIW9	2.2399	2.15912	1	3.9466	3.56204	1	2.9752	3.25337	1	5.691	5.63639	1
G3PTD8	36.9258	4.28484	1	8.8255	3.39176	1	21.0169	3.1349	1	9.3479	2.82974	1
G3PVY9	3.9569	3.63472	1	6.2101	3.21924	1	7.6523	4.63639	1	5.5471	4.32239	1
G3Q232	2.0686	3.53834	1	2.1835	3.17321	1	2.1306	3.63639	1	2.0222	3.73755	1
G3PH38	26.0959	5.42434	1	17.6768	2.84306	1	11.1369	2.46344	1	7.7227	4.60206	1
G3N982	3.6304	2.94412	1	3.6279	2.4863	1	5.3956	4.29073	1	5.9582	5.63639	1
G3NQD7	13.0026	3.27689	1	4.0115	2.24863	1	11.4741	4.37469	1	19.1398	3.06601	1
G3P4R4	2.5574	2.2659	1	2.9266	2.10074	1	2.871	3.05404	1	3.3702	4.37059	1
G3P621	21.3249	4.54484	1	23.9737	8.0076	1	6.9257	3.74232	1	4.2846	4.79048	1
G3N7U2	2.6341	2.3802	1	2.1312	1.7649	1	2.5062	3.11805	1	2.7122	2.66154	1
G3NHQ7	2.6232	2.25463	1	2.3608	1.5043	1	2.3933	2.05306	1	4.5966	2.51713	1
G3NLZ3	2.0886	1.76038	1	2.5353	3.21676	1	2.656	3.85699	1	2.0888	3.30892	1
G3PHH2	2.0627	1.86902	1	2.7382	2.69598	1	2.0796	2.14146	1	3.1533	4.06753	1
G3PJV6	2.2714	1.73986	1	2.5152	2.3161	1	2.2013	2.52578	1	3.5166	4.47625	1
G3N4P6	59.8683	1.76038	1	85.4221	2.15607	1	70.7393	2.4023	1	167.444	2.98716	1
G3N9W9	4.3777	1.75409	1	4.4913	1.98355	1	5.7429	2.63078	1	12.6661	4.44855	1
G3PIJ6	4.1193	1.56355	1	3.54	1.8548	1	5.8316	2.75696	1	4.9425	2.24795	1
G3Q0F7	2.0856	1.64338	1	2.1612	1.81443	1	2.318	2.52578	1	4.0705	3.63078	1
G3Q9Y8	2.5342	1.5674	1	3.1156	1.73353	1	2.8497	2.065	1	3.4797	2.77469	1
G3Q8G6	3.0618	2.38041	1	2.6884	1.85521	1	2.6354	1.38405	1	3.2438	2.0278	1
G3NBU5	2.926	1.43078	1	2.892	1.48059	1	2.9155	1.72584	1	5.3404	2.84466	1
G3N5Z9	3.4201	1.77887	1	3.4221	1.45882	1	2.8706	1.90309	1	4.2778	2.91009	1
Q804E4	2.689	3.21019	1	3.991	2.47723	1	3.2156	5.05257	1	7.5729	1.51286	1
G3Q5J4	2.9179	1.33626	1	2.5837	1.69773	1	3.3283	2.23732	1	3.0147	1.92812	1
G3QA13	4.0459	4.28484	1	2.1771	2.36609	1	2.3948	2.26201	1	1.7887	1.36653	2
G3Q6T4	2.4058	1.91811	1	3.4667	2.3437	1	2.3784	1.47496	1	2.816	1.1209	3
G3PPY2	2.8973	2.86252	1	3.7874	2.86407	1	1.6325	1.42597	2	2.7792	3.32975	1
G3Q9K3	2.5556	3.06358	1	2.1644	4.40626	1	1.6292	3.18575	2	1.6834	3.01189	2
G3P8D8	2.2387	2.62899	1	2.2358	3.86353	1	1.7759	2.70997	2	1.8568	2.01011	2
G3Q6S8	2.4952	3.20625	1	3.1489	3.83866	1	1.7224	1.39041	2	1.7537	0.823909	4
G3NW99	2.5916	1.79043	1	2.1408	2.73149	1	1.6973	2.52578	2	1.1311	0.269218	4
G3PBW2	2.6783	2.7771	1	3.878	3.39773	1	2.6465	1.21467	3	2.739	2.03339	1
G3PLA9	3.1139	1.92709	1	4.5325	1.91618	1	2.449	1.04915	3	4.3126	1.56864	1
G3PGZ8	3.7988	1.59145	1	2.3785	1.67642	1	2.3614	0.946922	3	2.3465	1.06148	3
G3NS36	3.5268	3.64593	1	3.0651	3.02056	1	1.9529	1.17328	4	3.5191	3.0048	1
G3PJI4	2.1156	3.20625	1	2.519	2.83591	1	1.7148	1.18575	4	2.901	2.80134	1
G3P544	2.788	1.9859	1	3.8683	1.67799	1	1.7101	0.856985	4	2.2859	1.21396	3
G3PZQ2	2.2056	3.3139	1	2.8885	2.75092	1	1.3726	0.667562	4	1.0561	0.0624821	4
G3PYA1	3.0026	1.74319	1	3.1274	3.23782	1	1.7893	1	4	1.6843	0.540608	4
G3PQ66	2.0586	2.04972	1	1.5974	1.83339	2	2.5356	5.05257	1	2.9757	4.69465	1
G3Q4A3	2.84	3.20625	1	1.8473	1.62812	2	2.3543	2.75203	1	2.3837	2.46092	1
G3NSD7	2.0093	2.43922	1	1.865	2.05892	2	1.6661	2.73283	2	2.2716	2.48678	1
G3N8X9	2.058	2.30271	1	1.707	1.80626	2	1.5094	1.48017	2	1.5907	1.27165	4
G3Q5K7	2.4579	2.71555	1	1.8706	1.80214	2	1.6717	1.29757	4	2.6714	2.44612	1
G3NMS6	2.103	2.63628	1	1.6702	1.83177	2	1.2208	0.364516	4	2.3105	0.844664	3
G3P652	2.3566	3.02954	1	1.493	1.55224	2	1.1547	0.345823	4	1.0522	0.0835461	4
Q94SH8	2.3781	2.48208	1	1.7394	2.3515	2	1.3167	1.266	4	1.1805	0.50307	4
G3NXX5	2.0129	1.59746	1	1.8288	1.53669	2	1.6999	1.27737	4	1.093	0.114639	4
G3PDM0	10.076	1.51041	1	5.3787	0.867196	3	7.8688	3.20971	1	7.2239	3.04383	1
G3Q639	2.6242	1.80242	1	2.0774	1.07921	3	2.3723	2.04624	1	3.7597	3.37366	1
G3PUX7	2.2877	2.1862	1	2.0047	1.16733	3	2.9286	1.97062	1	3.2963	2.54975	1
G3PPP7	2.9092	1.53624	1	2.0594	1.19695	3	2.1866	1.23359	3	2.3939	1.79317	1
G3N896	6.265	1.38436	1	2.1549	1.01956	3	3.422	0.385103	3	10.3773	1.15677	3
G3PER0	2.03	3.31774	1	1.6954	1.20436	4	2.2115	3.53313	1	2.1885	3.01233	1
G3N577	2.4508	2.3783	1	1.6053	1.20534	4	2.531	3.27165	1	1.9051	1.98297	2
G3NMG2	2.0141	1.43036	1	1.5688	1.24911	4	2.0407	2.60033	1	1.1516	0.176526	4
G3Q4A5	2.0413	2.38041	1	1.6982	1.2372	4	1.9667	2.5157	2	2.1877	2.19179	1
G3QBT3	2.4344	2.29824	1	1.6523	0.955029	4	1.7815	2.15802	2	5.1885	1.10846	3
G3PXC5	2.2081	2.95664	1	1.2043	0.333585	4	1.1417	0.258848	4	2.01	1.62525	1
G3NDY7	2.6736	1.64342	1	1.79	0.557473	4	1.3561	0.38934	4	1.0153	0.0123337	4
G3NUQ7	2.6355	1.62331	1	1.5938	0.931926	4	1.2243	0.259637	4	1.6056	0.79588	4
G3Q1V3	2.4264	1.59145	1	1.4706	0.892688	4	0.7015	0.617983	5	1.0531	0.0570004	4
G3N6T9	1.928	3.56287	2	3.2205	5.69082	1	2.1574	3.70774	1	2.4644	4.2993	1
G3PHA5	1.9414	1.88566	2	2.3034	3.57838	1	2.4592	5.05257	1	2.8635	5.00393	1
G3PL83	1.7664	1.57561	2	3.017	3.1769	1	2.6778	2.72125	1	2.2499	2.15058	1
G3NLQ5	1.9998	1.93037	2	2.3913	2.4354	1	3.2578	4.61979	1	3.4634	4.70553	1
G3N4J5	1.8919	1.70936	2	2.1134	2.12612	1	2.0213	2.5986	1	2.2723	4.11862	1
G3NDS8	1.6417	1.59229	2	2.2278	2.83648	1	1.6193	1.33913	2	2.4203	2.46092	1
G3PIA0	1.8704	1.90609	2	2.3589	2.11643	1	1.9226	1.60206	2	2.7818	3.07988	1
G3NUY7	1.9457	1.35351	2	2.0832	1.67611	1	1.607	1.40012	2	2.7362	3.09909	1
G3P8Z0	1.735	3.24771	2	2.3248	6.41241	1	1.8242	3.59176	2	1.7319	2.38722	2
G3Q4U8	1.7368	4.28484	2	2.069	4.03073	1	1.793	3.46725	2	1.6315	3.32975	2
G3P3L5	1.8736	1.56341	2	2.0241	1.48952	1	1.6277	1.07624	4	2.5531	2.6073	1
G3NNH5	1.9916	1.40988	2	3.0121	3.97392	1	1.45	0.759451	4	3.6535	1.4828	1
G3PN25	1.997	1.55468	2	2.236	1.98628	1	1.2025	0.302771	4	1.6122	1.34969	2
G3N6W9	1.6051	2.13132	2	2.3429	4.7598	1	1.2517	0.512862	4	2.2763	0.910095	3
G3NFY2	1.9492	2.84884	2	2.1618	3.17321	1	1.7123	0.906578	4	1.7215	0.609065	4
G3NBX6	1.2787	1.38139	2	2.3255	3.15267	1	1.3256	0.659556	4	1.3165	0.462181	4
G3PNN6	1.3578	1.39045	2	2.3054	3.02056	1	1.3589	1.0655	4	1.3403	1.18776	4
G3P172	1.7795	1.30833	2	2.4521	2.12729	1	1.1134	0.134896	4	1.2316	0.395774	4
G3NSP1	1.7047	2.25245	2	2.1256	2.47723	1	1.0336	0.0579919	4	0.8949	0.191789	5
G3PIG1	1.8804	2.0991	2	1.7806	1.6846	2	2.1172	3.73518	1	2.5055	4.69897	1
G3Q3R9	1.7959	3.03408	2	1.9379	2.71813	2	2.4984	3.20971	1	2.4768	2.77728	1
G3Q932	1.8538	1.57571	2	1.944	1.74203	2	2.4428	3.12494	1	3.1421	3.35458	1
G3NT23	1.5997	1.55468	2	1.4717	1.6846	2	2.1158	4.38616	1	1.908	2.89963	2
G3NRK0	1.7382	2.54654	2	1.627	2.4354	2	2.0033	3.66756	1	1.6148	1.70774	2
G3PHE5	1.8406	1.98401	2	1.7978	2.7727	2	1.6261	2.16685	2	2.4922	4.03152	1
G3P550	1.949	2.29608	2	1.6463	1.93491	2	1.9095	2.16368	2	2.5459	3.30892	1
G3P6S6	1.6013	1.64338	2	1.7644	1.48386	2	1.7249	2	2	2.427	3.07988	1
G3PWX3	1.988	3.53834	2	1.8242	1.99281	2	1.7734	1.97062	2	2.2534	2.51999	1
G3Q0K3	1.5527	2.83935	2	1.9964	2.9272	2	1.525	1.77989	2	1.286	0.777284	4
G3PIF4	1.894	1.79137	2	2.0685	0.942334	3	2.126	1.85387	1	3.4964	3.43771	1
G3NS60	1.754	1.98826	2	1.7194	1.15802	4	2.3606	3.2426	1	3.3102	4.69897	1
G3NAV6	1.9934	1.64342	2	1.7258	1.2272	4	1.7999	1.98716	2	2.0615	2.66756	1
G3PG43	1.6265	1.70644	2	1.1022	0.152829	4	1.7991	2.33442	2	2.2961	3.39686	1
G3P5Y4	1.8135	3.87452	2	1.1682	0.29591	4	1.2708	0.303644	4	2.3312	3.51145	1
G3NGH7	1.9909	1.66659	2	1.5752	0.873934	4	0.9804	0.0222764	5	0.7524	0.434152	5
G3NS66	3.3651	0.877653	3	3.1627	3.44806	1	3.0423	3.91721	1	3.4954	3.95861	1
G3P625	3.0929	1.09815	3	4.6932	2.79569	1	3.9044	2.64397	1	3.3205	2.59688	1
G3NRT7	3.5059	0.740191	3	5.4887	2.65185	1	4.4311	2.65956	1	5.9002	2.54061	1
G3NRZ0	3.4381	1.09815	3	5.443	1.83496	1	8.2402	2.50724	1	23.5856	4.48945	1
G3P3K4	2.1031	0.855426	3	3.0731	1.67642	1	2.7985	2.01728	1	7.8517	3.9393	1
G3NMA6	2.4383	0.6635	3	2.5504	2.16417	1	2.4012	1.43063	1	3.3798	2.5867	1
G3P982	2.263	0.36172	3	2.5894	2.12612	1	2.0847	1.51428	1	3.1506	3.07988	1
G3PP62	2.1565	1.04714	3	2.294	1.79564	1	2.6597	1.88273	1	4.8565	2.65365	1
G3PG93	3.8105	1.00578	3	6.1729	1.47927	1	7.4085	1.67162	1	15.8724	4.11862	1
G3PGE1	2.4725	0.910413	3	3.5325	1.45882	1	4.44	1.75945	1	9.6569	4.32606	1
G3PCK3	2.8332	0.969117	3	2.8115	2.71813	1	3.3343	2.65956	1	2.5063	1.73755	1
G3P5K0	5.63	0.614215	3	15.4507	2.19758	1	13.9528	2.23136	1	15.4462	1.92445	1
G3Q9F3	2.2332	1.26328	3	2.7461	2.19337	1	3.4185	2.39041	1	8.2663	1.70333	1
G3NC33	2.2044	0.932892	3	2.5475	1.95924	1	2.8117	2.05306	1	11.0436	1.36351	1
G3P5G9	8.6853	0.656887	3	19.6509	1.7069	1	25.8006	2.04624	1	22.6273	1.83565	1
G3P5K7	16.2866	1.23901	3	32.872	2.6973	1	21.9478	1.47366	1	18.3243	1.56864	1
B0ZSJ9	8.1714	0.582429	3	36.8213	2.22679	1	28.5188	1.9431	1	64.2056	1.55284	1
G3P5E5	8.0437	0.73762	3	52.4503	1.82754	1	51.5897	1.83863	1	34.2489	1.48017	1
G3P4L3	2.9815	0.49953	3	8.2344	2.68273	1	3.911	1.91009	1	10.25	1.24185	3
G3Q163	2.0327	0.941195	3	2.2092	1.77984	1	2.6204	3.06956	1	1.6198	0.58838	4
G3Q874	2.4715	1.24781	3	3.2352	3.80819	1	1.9678	1.39362	2	2.6114	2.74958	1
G3Q4Q0	2.3742	1.20127	3	2.5051	3.74814	1	1.9779	2.05306	2	3.5242	1.51713	1
G3Q2U5	2.2636	1.16256	3	3.2752	2.51348	1	2.2007	1.27003	3	3.5268	2.09854	1
G3PL48	2.5765	1.17024	3	2.5925	1.45195	1	2.0613	1.09151	3	4.4948	2.73518	1
G3N4Y0	20.1028	1.19675	3	2.8535	1.42843	1	5.5385	1.18575	3	8.275	1.40121	1
G3Q9J4	3.3606	1.11751	3	3.9223	1.92713	1	2.2124	0.866461	3	2.9087	1.24718	3
G3P920	2.0247	0.877325	3	2.3479	1.88121	1	1.4204	0.460924	4	2.226	1.34775	1
G3P111	2.1564	1.16699	3	2.5578	2.19761	1	1.3738	0.458421	4	2.0222	1.25026	3
G3NPP1	2.2315	1.22913	3	2.154	1.6846	1	1.3274	0.335358	4	1.139	0.16877	4
G3NUQ2	2.7821	1.07723	3	2.5717	0.770549	3	3.9503	1.66756	1	9.253	3.46597	1
G3NF26	2.257	0.74705	3	3.4506	0.955029	3	5.4745	1.41794	1	10.4467	3.68613	1
G3NWV4	3.0513	0.887864	3	2.5715	1.07171	3	6.5239	2.6968	1	5.8114	1.66959	1
G3P5L4	6.6321	0.608236	3	7.3373	0.844482	3	35.6776	1.85078	1	42.4045	1.5376	1
G3Q588	3.2982	0.624135	3	1.5973	0.583909	4	3.1951	2.51999	1	7.6595	1.89279	1
G3NJK8	2.355	0.887864	3	1.4957	0.419908	4	3.8556	1.56384	1	2.9831	1.86646	1
G3Q5J2	2.1387	0.892892	3	1.9464	0.939189	4	3.3811	1.32514	1	2.4252	1.32239	1
G3NVY1	2.0928	0.853376	3	1.7511	0.942334	4	2.8148	1.35952	1	2.6446	0.756962	3
G3N9J8	2.0594	0.603365	3	1.9049	1.00903	4	2.6586	1.0278	3	3.0773	1.31515	1
G3NSD2	1.6602	0.727346	4	2.8199	5.99615	1	2.0365	3.20204	1	2.8056	3.3536	1
G3N8C5	1.3416	0.472783	4	3.0812	3.34507	1	2.2239	2.32698	1	3.4439	2.46218	1
G3QB34	1.7009	0.891739	4	2.0955	2.75092	1	2.1584	2.64397	1	3.1865	2.39041	1
G3N8H8	1.2975	0.375048	4	2.1174	2.70084	1	2.1112	3.03386	1	2.3883	3.55284	1
G3QBK3	1.9007	1.13706	4	2.5066	2.61313	1	2.4851	3.46725	1	3.8867	3.6925	1
G3NX53	1.8712	1.2111	4	2.1705	2.13794	1	2.6835	3.04528	1	2.6069	2.94692	1
G3NXT2	1.247	0.431306	4	2.2058	1.48386	1	2.7092	2.99568	1	3.7719	2.75449	1
G3NKM8	1.622	0.358843	4	4.0033	2.77567	1	2.8087	1.73993	1	7.9902	3.73755	1
G3N6X3	1.3072	0.419885	4	3.2171	2.76779	1	2.0267	1.34199	1	3.2558	1.43063	1
G3P3A6	1.5913	0.855021	4	2.0211	3.76774	1	1.7475	1.9431	2	2.541	3.11976	1
G3NFS9	1.4058	0.693232	4	3.2634	3.43059	1	1.8897	1.90309	2	3.0046	3.12321	1
G3P1A2	1.2406	0.350286	4	2.2448	2.95358	1	1.7872	2.13668	2	2.8613	2.87615	1
G3P3G8	1.871	1.14858	4	2.2299	2.45708	1	1.8605	2.39041	2	2.6763	2.5784	1
G3PJ62	1.4575	0.563059	4	2.0105	2.39137	1	1.603	1.48149	2	2.085	2.35164	1
G3Q8E3	1.1215	0.0698306	4	3.1289	2.17341	1	1.9907	1.5157	2	5.4358	3.12205	1
G3N6Q1	1.952	0.688225	4	5.3497	5.73424	1	2.157	0.714443	3	2.7388	0.401209	3
G3NYZ2	1.8344	0.969117	4	3.3396	1.67799	1	2.0126	0.872895	3	2.0212	0.850781	3
G3NJ73	1.0541	0.0671763	4	2.3292	1.68519	1	2.5411	0.616185	3	1.7289	1.24185	4
G3NMA2	1.3348	0.261822	4	2.115	2.00768	1	1.4832	1.18977	4	3.9052	3.07935	1
G3NPD3	1.7	0.974571	4	2.653	1.88121	1	1.9411	1.13136	4	2.5501	2.4437	1
G3NTD1	1.5021	0.654999	4	2.0169	1.73163	1	1.7512	1.27409	4	2.0471	2.42481	1
G3NHI0	1.247	0.498667	4	2.1132	1.60384	1	1.2603	0.309804	4	2.7716	3.3536	1
G3NKK3	1.2156	0.114741	4	2.9108	1.48979	1	1.5619	0.486782	4	8.9013	3.39254	1
G3PJ63	1.3634	0.615933	4	2.4603	2.16153	1	1.6304	0.616185	4	2.1256	1.70997	1
G3NIT1	1.43	0.853872	4	3.0916	2.5288	1	1.5611	0.752027	4	2.7636	0.879426	3
G3NV62	1.1858	0.416597	4	2.2288	4.25186	1	1.0703	0.130182	4	1.2167	0.481486	4
G3PBT3	1.3908	0.312008	4	2.5838	3.30057	1	1.8191	1.2668	4	1.0908	0.0772745	4
G3P8J2	1.54	1.06838	4	2.0659	3.23688	1	1.2054	0.258848	4	1.2499	0.300162	4
G3NT37	1.2406	0.530237	4	2.2371	3.15422	1	1.2684	0.801343	4	1.0988	0.219683	4
G3P5F9	1.8733	1.10064	4	2.1762	2.32722	1	1.3083	0.585027	4	1.3393	0.609065	4
G3P0G5	1.2187	0.354548	4	2.1485	2.28422	1	1.1065	0.127261	4	1.2638	0.369572	4
G3N8V1	1.2486	0.257024	4	2.148	2.24861	1	1.1162	0.140862	4	1.4978	0.832683	4
G3Q870	1.6224	0.855426	4	2.0665	1.93734	1	1.4445	1.0655	4	1.4019	0.669586	4
G3P970	1.0055	0.00584568	4	3.0232	1.58695	1	1.4261	0.403403	4	1.7239	0.910095	4
G3Q307	1.5085	0.314939	4	4.2541	2.18879	1	1.3626	0.366532	4	0.9259	0.0540393	5
G3Q297	1.5125	1.27092	4	2.0255	2.15176	1	1.105	0.20621	4	0.9943	0.00788851	5
G3P3F3	1.4068	0.882165	4	2.1676	2.02323	1	1.22	0.192465	4	0.8242	0.69037	5
G3PL74	1.1789	0.114741	4	2.5228	1.63345	1	0.6645	0.744727	5	1.2875	0.272459	4
G3NJU3	1.5765	1.01654	4	2.3369	2.97947	1	0.8201	0.326979	5	0.9006	0.093665	5
G3NZN3	1.2385	0.263022	4	2.496	2.62821	1	0.8907	0.131356	5	0.7564	0.254145	5
G3NW14	1.4153	0.641114	4	1.5656	1.44146	2	2.0514	3.20066	1	2.4567	3.33255	1
G3NW52	1.4557	1.07558	4	1.5927	1.48854	2	2.025	2.66354	1	2.5621	3.16558	1
G3P654	1.6285	0.826289	4	1.6653	1.59222	2	1.614	2.00922	2	2.7448	3.28735	1
G3Q6Q8	1.4437	0.595491	4	1.7594	1.45882	2	1.5101	1.47756	2	2.1304	2.63451	1
G3N556	1.9398	0.844118	4	1.9148	1.86318	2	1.8625	1.56067	2	2.5239	1.78252	1
G3Q4P9	1.1404	0.152218	4	1.9923	1.43965	2	1.2567	0.473661	4	2.2357	2.28988	1
G3P7R2	1.5453	1.05724	4	1.4778	1.48854	2	1.4981	0.946922	4	2.1667	2.79048	1
G3PL97	1.2528	0.418471	4	1.7268	1.60695	2	1.174	0.36251	4	2.6104	1.88941	1
G3PDH7	1.9763	0.850842	4	2.0295	0.715637	3	1.4409	0.356547	4	2.3284	1.33913	1
G3N517	1.5743	0.726235	4	1.116	0.119575	4	3.5988	3.57512	1	2.8044	2.77211	1
G3NJ18	1.5227	0.727346	4	1.1384	0.227693	4	2.5162	3.23582	1	3.8901	3.85387	1
G3Q5E8	1.7102	1.24618	4	1.0525	0.0555519	4	4.7765	3.16368	1	4.1455	4.91721	1
G3NY86	1.2191	0.242058	4	1.1102	0.130364	4	2.0175	3.12321	1	2.3513	2.84771	1
G3PMU0	1.6098	0.503485	4	1.7698	0.744004	4	3.371	3.11805	1	3.4871	3.12205	1
G3NHU9	1.0594	0.0954684	4	1.8334	1.25571	4	2.3264	3.06956	1	2.9716	3.24872	1
G3Q223	1.3664	0.595423	4	1.5283	1.29517	4	2.0331	2.35458	1	3.292	3.39254	1
G3NT34	1.67	1.10002	4	1.4633	0.671111	4	2.0302	2.29671	1	2.4315	3.27327	1
G3N4Q5	1.8682	0.888973	4	1.4207	0.520007	4	2.6405	2.18509	1	3.7489	3.64589	1
G3QBP3	1.4992	0.544166	4	1.0241	0.0318347	4	2.1304	1.6073	1	2.6947	2.78781	1
G3PIF1	1.5108	0.796043	4	1.8099	1.09807	4	2.1146	1.54363	1	3.5944	4.18111	1
G3NK79	1.6701	1.27565	4	1.1068	0.114068	4	2.1285	1.34969	1	2.913	3.17393	1
G3N4Z2	1.4318	0.431306	4	1.4801	0.374585	4	4.6664	1.88606	1	2.575	1.42022	1
G3NUF7	1.6314	0.655922	4	1.079	0.0441199	4	2.6253	1.88273	1	5.9717	1.35952	1
G3PRN9	1.7097	1.18155	4	1.4425	1.24883	4	2.1005	2.83863	1	1.9247	3.06601	2
G3NAP5	1.3846	0.977489	4	1.7586	1.16092	4	2.1988	2	1	1.8038	1.57512	2
G3PZJ8	1.114	0.0599769	4	1.5001	0.313105	4	3.2035	1.47625	1	2.2608	0.928118	3
G3NZC6	1.3549	0.504428	4	1.1047	0.0847849	4	2.1467	1.4168	1	4.33	0.954677	3
G3Q4L7	1.2036	0.208667	4	1.0497	0.0390918	4	2.3077	1.73755	1	1.918	1.05453	4
G3Q0R8	1.2545	0.378273	4	1.7103	1.20184	4	1.6992	1.39362	2	2.8774	3.89279	1
G3N6B7	1.55	0.866749	4	1.5797	1.16068	4	1.9416	1.73993	2	2.9874	3.70774	1
G3PCM9	1.484	1.09815	4	1.1942	0.241186	4	1.6715	1.73993	2	2.1537	3.49757	1
G3P3D2	1.4396	0.529545	4	1.6087	1.14301	4	1.8277	1.67778	2	3.2156	3.43771	1
G3PP78	1.2854	0.375728	4	1.3771	1.07606	4	1.9305	3.81816	2	2.6746	3.07988	1
G3P7N4	1.27	0.285059	4	1.4875	1.27219	4	1.7291	2.17587	2	2.2369	2.43415	1
G3NZL2	1.5662	0.623843	4	1.6933	0.655293	4	1.9248	1.35655	2	2.3624	2.26761	1
G3PRF6	1.536	0.892892	4	1.5038	0.591319	4	1.961	1.75945	2	2.7196	2.05404	1
G3P3M1	1.2174	0.297156	4	1.5655	0.848508	4	1.9401	1.44612	2	2.9999	1.58004	1
G3PZV8	1.1048	0.127407	4	1.1197	0.19569	4	1.3413	2.23732	2	1.9901	2.35164	2
G3P7D6	1.8196	0.821743	4	1.1664	0.13428	4	2.0932	1.21467	3	2.4726	2.33068	1
G3N508	1.9683	0.876279	4	1.2954	0.320245	4	2.3469	1.21467	3	2.1014	1.82391	1
G3Q6K2	1.4361	0.694563	4	1.5334	0.858268	4	1.6477	1.13668	4	3.0532	4.11862	1
G3PZK8	1.1408	0.232725	4	1.0793	0.0681863	4	1.2538	0.261219	4	2.4288	3.27327	1
G3Q2X7	1.8557	0.350286	4	1.2034	0.119329	4	1.8649	0.436519	4	8.0309	3.12321	1
G3PEH1	1.4502	0.66358	4	1.6139	0.685417	4	1.6868	0.790485	4	2.7058	2.66555	1
G3NRR7	1.0459	0.0584041	4	1.2128	0.200522	4	1.4923	0.826814	4	2.3235	2.57025	1
G3PVG3	1.1493	0.342208	4	1.0409	0.0340179	4	1.6992	1.20412	4	3.1517	2.41794	1
G3NL45	1.7858	0.972284	4	1.4302	0.28164	4	1.9523	0.772113	4	3.396	2.27737	1
G3QCD6	1.2775	0.544166	4	1.1614	0.346681	4	1.3028	0.712198	4	2.0961	2.27246	1
G3N6U1	1.4153	0.756962	4	1.2518	0.463063	4	1.5688	1.06753	4	2.4551	2.03339	1
G3NYZ5	1.3509	0.497082	4	1.308	0.452779	4	1.1905	0.242604	4	2.5238	1.96658	1
G3PY88	1.2232	0.225804	4	1.8129	1.01151	4	1.476	0.525784	4	2.3779	1.96257	1
G3P4Q2	1.2499	0.275929	4	1.6657	1.1928	4	1.514	0.928118	4	2.0079	1.9431	1
G3N6F2	1.1033	0.0716605	4	1.5289	0.643611	4	1.7545	0.815309	4	2.0745	1.89279	1
G3QAT3	1.7592	1.02098	4	1.5707	0.734663	4	1.3587	0.571865	4	2.0046	1.74232	1
G3QC32	1.4732	0.791397	4	1.9097	1.15244	4	1.2253	0.274905	4	2.0144	1.451	1
G3P6V9	1.0574	0.0664874	4	0.6766	0.821282	5	2.2548	2.4023	1	2.3033	1.68825	1
G3NH53	1.3489	0.448148	4	0.8812	0.137881	5	2.4415	2.46597	1	2.0222	1.27654	3
G3NNI9	1.1367	0.133193	4	0.8305	0.133022	5	2.7471	1.94692	1	1.6612	0.528708	4
G3PUI2	1.4254	0.575739	4	0.9339	0.0681863	5	1.5492	2.07263	2	2.327	4.0716	1
G3NYH7	1.0326	0.0310596	4	0.7942	0.451709	5	1.332	0.935542	4	2.2193	2.51004	1
G3NI35	0.5071	0.597979	5	3.7081	2.15176	1	2.2796	0.59346	3	0.776	0.132533	5
G3NRG4	0.9373	0.0692343	5	3.307	2.75661	1	1.2467	0.270835	4	2.0178	1.0942	3
G3PS46	0.9085	0.0887412	5	2.3751	1.40997	1	1.0893	0.0680339	4	0.7182	0.462181	5
G3PIF2	0.9377	0.152588	5	1.5567	1.34886	2	1.3025	0.692504	4	2.0098	2.5867	1
G3NVR3	0.9972	0.00328699	5	1.6778	1.50092	2	1.3162	0.473661	4	2.5233	1.88941	1
G3NPB4	0.5663	1.41779	5	1.0795	0.0826153	4	2.525	1.48945	1	4.0535	1.03012	3
G3PJV2	0.8649	0.155796	5	1.4555	0.763967	4	2.4429	3.70774	1	1.431	0.623423	4
G3N4W6	0.7657	0.571331	5	1.015	0.0219245	4	1.4811	1.89963	2	2.0111	1.91721	1
G3PY72	0.728	0.467016	5	1.9974	1.01917	4	1.778	0.950782	4	2.4221	2.19586	1
G3NTC1	0.773	0.484259	5	0.6566	1.30238	5	2.0687	2.35655	1	2.0229	2.11919	1
G3QBK5	0.8257	0.220288	5	0.6606	0.874324	5	2.2938	2.98297	1	4.0132	3.57349	1
G3NJM9	0.7675	0.425702	5	0.981	0.0193877	5	2.7331	2.50307	1	3.1276	3.61618	1
G3PCG6	0.7265	0.789147	5	0.7186	0.844482	5	2.5549	3.25181	1	1.938	1.43533	2
G3PIB8	0.7437	1.0635	5	0.5736	1.47104	5	1.6677	1.38195	2	2.0059	2.5157	1
G3Q8T6	0.9397	0.065017	5	0.8752	0.146229	5	1.0686	0.0604807	4	2.4947	2.5157	1

## Sheet: WesLag 0.5
WesLag reduced	PS1 FC	adj p -log10	sort	PS2 FC	adj p -log10	sort	PS3 FC	adj p -log10	sort	PS4 FC	adj p -log10	sort
G3P3U6	0.369	3.06358	1	0.2941	5.99615	1	0.4825	3.52871	1	0.3175	3.38405	1
G3PCP4	0.421	4.54484	1	0.4092	5.99615	1	0.4931	4.63639	1	0.4596	2.68194	1
G3NBG1	0.4375	2.54523	1	0.2859	5.7237	1	0.4846	2.6038	1	0.4312	2.9393	1
G3NXC1	0.2395	6.22529	1	0.128	5.62832	1	0.3052	5.05257	1	0.2264	4.38722	1
G3PTJ2	0.2523	2.90174	1	0.1177	5.36509	1	0.2016	3.90309	1	0.1814	3.3536	1
G3NPG0	0.2978	2.48208	1	0.3809	3.43059	1	0.2888	3.14813	1	0.1393	4.37059	1
G3PB57	0.4732	3.28108	1	0.4424	3.43059	1	0.4016	3.02503	1	0.3453	4.71444	1
G3N560	0.2589	3.3139	1	0.2522	3.24009	1	0.1783	5.78516	1	0.2459	4.29414	1
G3NX96	0.4186	2.22202	1	0.2787	3.15267	1	0.186	3.92812	1	0.337	3.39254	1
G3NUM7	0.3502	3.10791	1	0.405	2.88914	1	0.361	3.20066	1	0.2213	4.03152	1
G3PDR7	0.4018	2.71555	1	0.4005	2.7727	1	0.4671	3.25964	1	0.2542	3.82974	1
G3N551	0.2936	3.51646	1	0.399	2.40506	1	0.1267	2.65758	1	0.3445	3.25026	1
G3NLU0	0.2909	2.59695	1	0.4683	2.32722	1	0.2953	3.59176	1	0.2062	3.96257	1
G3PC16	0.2673	2.66063	1	0.3091	2.24861	1	0.3508	2.0348	1	0.215	3.25026	1
I7LRE8	0.4652	2.57672	1	0.3359	2.16557	1	0.3857	2.74473	1	0.2303	4.92445	1
G3N4A6	0.3573	1.90609	1	0.2372	4.64279	1	0.3983	2.54668	1	0.3187	2.5784	1
G3NX30	0.3258	1.75024	1	0.1242	3.72349	1	0.3353	2.51286	1	0.242	2.04048	1
G3Q0I0	0.44	1.68409	1	0.2753	3.49275	1	0.3747	2.14752	1	0.2434	3.4023	1
G3PRW2	0.4251	1.84555	1	0.3078	3.45675	1	0.4815	2.0804	1	0.385	2.17718	1
G3NGT0	0.4069	1.54564	1	0.4811	1.88786	1	0.3228	3.03105	1	0.333	2.52433	1
G3NSP8	0.4437	1.95833	1	0.4873	1.68519	1	0.3602	3.59176	1	0.2411	3.6925	1
G3P073	0.1068	2.94264	1	0.1911	3.43059	1	0.275	1.38828	1	0.0948	3.14935	1
G3Q875	0.2688	2.70721	1	0.3038	2.99594	1	0.4702	1.44249	1	0.2501	2.46218	1
G3P8F3	0.4009	2.45946	1	0.2726	2.88582	1	0.4627	1.5376	1	0.336	3.451	1
G3Q724	0.2415	3.00406	1	0.3929	1.7069	1	0.4184	1.86646	1	0.2582	2.48678	1
G3NNS2	0.4485	1.70723	1	0.2479	3.27906	1	0.151	1.92445	1	0.1924	3.14997	1
G3P0M6	0.4956	1.9859	1	0.4455	2.85276	1	0.3067	3.05355	1	0.4272	1.54975	1
G3NC09	0.1999	2.18453	1	0.1966	4.47813	1	0.1587	1.73283	1	0.4034	1.80688	1
G3P4E3	0.3069	2.14967	1	0.161	1.78603	1	0.2747	1.35952	1	0.1877	1.74958	1
G3NWR9	0.4278	2.28314	1	0.4865	2.29147	1	0.4788	1.92082	1	0.5317	2.05404	2
G3NLI3	0.4421	2.84884	1	0.4046	1.44121	1	0.3174	3.20971	1	0.4804	0.785156	3
G3NLQ0	0.2834	4.19174	1	0.2659	3.86585	1	0.3717	3.17005	1	0.5528	0.958607	4
G3Q2M4	0.3553	1.95323	1	0.2579	2.02588	1	0.4095	3.29757	1	0.5084	1.25181	4
G3NBA2	0.3387	4.33703	1	0.1641	10.0495	1	0.6243	1.41005	2	0.3794	3.27327	1
G3Q3Z6	0.4552	3.3139	1	0.4756	4.72559	1	0.5446	2.19997	2	0.3794	3.83268	1
G3Q578	0.4179	4.28484	1	0.4969	4.45319	1	0.6186	2.31785	2	0.4891	3.04528	1
G3NDE4	0.3204	4.33703	1	0.3958	4.07841	1	0.5149	4.14691	2	0.3848	3.01189	1
G3N886	0.3114	3.20362	1	0.3186	3.86585	1	0.5216	3.06956	2	0.3603	3.0048	1
G3PS42	0.2604	3.31774	1	0.4035	3.43059	1	0.6621	1.45842	2	0.4417	3.20273	1
G3P846	0.2075	4.33703	1	0.4114	3.37362	1	0.6501	1.51145	2	0.3433	3.16558	1
G3NBA2	0.3387	4.33703	1	0.1641	10.0495	1	0.6243	1.41005	2	0.3794	3.27327	1
G3N9S3	0.3122	3.3518	1	0.2923	5.31787	1	0.6118	2.24565	2	0.4481	1.87943	1
G3NBD5	0.375	5.42434	1	0.3809	4.31539	1	0.6148	1.37572	2	0.5753	2.19044	2
G3NLY4	0.3739	2.00974	1	0.2523	4.26116	1	0.5588	1.48017	2	0.5272	1.83565	2
G3NQ31	0.2817	2.0991	1	0.3915	3.15422	1	0.6378	1.96658	2	0.5692	1.50169	2
G3Q2D6	0.4352	3.40821	1	0.4011	4.26116	1	0.7228	1.70553	2	0.6719	0.634512	4
G3Q4X5	0.1501	3.07816	1	0.1396	2.72981	1	0.22	0.79588	3	0.0819	3.60033	1
G3PET2	0.432	1.75808	1	0.1963	2.69598	1	0.3576	1.2668	3	0.2364	2.11295	1
G3PSE6	0.4544	1.37191	1	0.3509	2.42748	1	0.4803	1.04287	3	0.1954	4.74958	1
G3PK97	0.2347	2.14762	1	0.1843	2.16004	1	0.4868	0.657577	3	0.4173	0.595166	3
G3PHW9	0.0108	1.76038	1	0.1072	1.52664	1	0.2729	0.369572	3	0.1384	0.59176	3
G3N7F9	0.4111	3.58463	1	0.4749	2.32722	1	0.8938	0.254145	4	0.4218	2.36051	1
G3P186	0.4382	1.52609	1	0.3225	4.07841	1	0.5087	0.821023	4	0.2149	3.70997	1
G3NDA3	0.2918	1.55468	1	0.2432	3.43059	1	0.5323	1.1209	4	0.3161	2.40782	1
G3NW63	0.3725	2.56546	1	0.4349	2.59443	1	0.6688	1.16685	4	0.428	1.76447	1
G3NJX4	0.4462	3.58463	1	0.4624	2.22679	1	0.8848	0.16813	4	0.4582	1.47108	1
G3NE77	0.405	1.88756	1	0.4596	2.86688	1	0.6613	0.642065	4	0.4132	1.51428	1
G3NE74	0.3655	2.6451	1	0.3555	2.69598	1	0.8966	0.124939	4	0.5289	1.31158	2
G3NBY3	0.4431	4.28484	1	0.4754	2.36126	1	0.7451	0.460924	4	0.5566	1.62893	2
G3Q8G0	0.2773	3.08742	1	0.427	2.24863	1	0.5488	1.21896	4	0.5216	1.51713	2
G3NR75	0.437	2.97294	1	0.3937	4.69914	1	0.7689	0.621602	4	0.9664	0.0423927	4
G3PR19	0.3973	3.15782	1	0.2224	4.40837	1	0.7298	0.441291	4	0.5692	1.05453	4
G3P7V9	0.4804	4.28484	1	0.4211	3.56204	1	0.7129	1.07624	4	0.7607	0.645892	4
G3Q281	0.4816	3.27689	1	0.4565	3.2344	1	0.7327	0.628932	4	0.6338	1.09691	4
G3NB21	0.3305	4.21661	1	0.3126	2.84915	1	0.8579	0.158015	4	0.6314	0.630784	4
G3PHB3	0.3386	2.94264	1	0.1565	3.56204	1	0.9716	0.0177288	4	1.1012	0.0726296	5
G3PBV0	0.4353	1.99732	1	0.4493	2.70084	1	0.8496	0.198596	4	1.3888	0.388277	5
G3P0E3	0.0318	3.40822	1	0.3985	1.47104	1	1.2268	0.0609802	5	0.6424	0.289883	4
G3NZM5	0.4767	1.74538	1	0.2629	5.11546	1	1.0817	0.123782	5	0.9941	0.00788851	4
G3NB07	0.3668	1.36381	1	0.3629	2.58902	1	1.0037	0.00480371	5	1.1608	0.19382	5
G3PS82	0.352	3.28108	1	0.5272	1.68519	2	0.2327	3.90309	1	0.1967	4.91721	1
G3PSM5	0.2393	3.64464	1	0.6437	1.60384	2	0.2948	5.05257	1	0.2447	4.37675	1
G3Q330	0.1793	3.51646	1	0.6161	1.85496	2	0.3831	2.61261	1	0.28	4.2161	1
G3PQX4	0.4847	2.11333	1	0.5289	1.32319	2	0.4892	2.08884	1	0.3185	3.39686	1
G3Q486	0.3848	3.31774	1	0.6453	1.82062	2	0.4597	3.90309	1	0.3708	3.24872	1
G3NFD3	0.3948	2.48742	1	0.6183	1.34317	2	0.4132	2.33442	1	0.2711	3.21753	1
G3NNI3	0.461	3.01818	1	0.6151	2.12729	2	0.4827	3.30452	1	0.3571	3.06601	1
G3PTU9	0.1517	1.59812	1	0.5245	1.68519	2	0.397	2.5784	1	0.3451	2.4908	1
G3N9I0	0.2791	5.42434	1	0.5639	1.73163	2	0.4372	1.8962	1	0.3643	2.02872	1
G3Q8Z7	0.4719	4.99857	1	0.6262	3.17321	2	0.4879	3.63639	1	0.532	3.32975	2
G3Q780	0.4492	3.03413	1	0.6146	1.32483	2	0.5483	1.64589	2	0.4815	2.11464	1
G3P5V0	0.4795	1.4572	1	0.5527	1.48782	2	0.5414	1.50169	2	0.3074	3.01189	1
G3QAV5	0.4415	4.33703	1	0.5802	2.89395	2	0.5952	3.20971	2	0.6332	1.35067	2
G3N4S6	0.3923	2.17018	1	0.6239	1.32319	2	0.6472	1.50169	2	0.3629	1.06753	3
G3P5Y3	0.4293	2.43591	1	0.6811	1.38383	2	0.5648	1.60033	2	0.8471	0.28735	4
G3PZU4	0.3965	2.17868	1	0.5188	1.48011	2	0.4981	1.21896	3	0.1785	3.91721	1
G3PP79	0.4781	2.86528	1	0.521	2.50802	2	0.7032	0.66354	4	0.4498	2.46218	1
G3QCP0	0.0679	2.85893	1	0.6168	1.82568	2	0.6866	0.978811	4	0.5643	1.82974	2
G3Q6D2	0.4863	2.28314	1	0.6699	2.06741	2	0.7523	0.694649	4	0.537	1.80688	2
G3NNC7	0.4635	1.88566	1	0.6044	1.74247	2	0.5738	1.29757	4	0.5298	2.24642	2
G3PT20	0.4668	2.84884	1	0.512	2.75533	2	1.3226	0.79588	5	0.9188	0.16813	4
G3NI60	0.1808	2.00655	1	0.3574	1.20184	3	0.2007	3.42481	1	0.1994	1.83863	1
G3Q6I1	0.2694	1.40169	1	0.4103	1.20177	3	0.2724	2	1	0.2885	1.93554	1
G3P0D8	0.1768	1.88891	1	0.1822	1.27105	3	0.4162	0.330683	3	0.1505	1.46218	1
G3Q9D9	0.2317	1.90609	1	0.4641	0.9791	3	1.1997	0.155523	5	0.5051	0.90309	4
G3PVY2	0.3189	3.3139	1	0.6013	1.25193	4	0.2841	3.57512	1	0.1342	4.91721	1
G3QB97	0.2923	3.27689	1	0.6692	0.956834	4	0.3516	4.37469	1	0.1281	4.91721	1
G3P8K9	0.303	3.86028	1	0.9763	0.0223724	4	0.3504	3.46725	1	0.1569	4.44855	1
G3PS29	0.3153	3.43115	1	0.7794	0.465048	4	0.4884	3.36754	1	0.1976	4.36552	1
G3PH67	0.4244	3.15782	1	0.9186	0.23542	4	0.4676	3.25181	1	0.3464	3.55909	1
G3PQA0	0.4656	4.33703	1	0.8414	0.496822	4	0.4631	4.57187	1	0.4163	3.3536	1
G3P2G3	0.4653	2.09347	1	0.7368	1.00903	4	0.4791	2.6517	1	0.466	3.12205	1
G3Q409	0.2368	3.51646	1	0.9827	0.0149689	4	0.4852	3.38722	1	0.1533	3.06601	1
G3Q8E8	0.4798	1.70723	1	0.757	0.804183	4	0.4955	2.34679	1	0.4408	2.15058	1
G3NB36	0.2983	3.56724	1	0.6864	0.551448	4	0.3086	1.44612	1	0.4317	2.8041	1
G3NCY2	0.2033	2.02883	1	0.8156	0.422888	4	0.3728	2.27491	1	0.3939	1.96658	1
G3PE20	0.2209	3.11518	1	0.8413	0.148234	4	0.4667	2.42366	1	0.31	1.81531	1
G3NGR6	0.3751	1.46815	1	0.6882	0.552005	4	0.4769	2.4023	1	0.4735	1.95078	1
G3PZF2	0.3917	2.03109	1	0.6563	1.20116	4	0.47	1.83565	1	0.3914	1.88941	1
G3NRQ2	0.337	2.05353	1	0.8614	0.148246	4	0.4012	1.54363	1	0.3633	1.7122	1
G3PHQ3	0.4125	3.68006	1	0.7535	0.766623	4	0.5566	2.42597	2	0.3888	3.46218	1
G3N405	0.4497	2.90174	1	0.8041	0.479674	4	0.5039	1.37882	2	0.2665	3.30892	1
G3P018	0.484	1.35827	1	0.5744	1.1111	4	0.5722	1.43533	2	0.3441	3.01189	1
G3PU11	0.3485	2.92205	1	0.9559	0.0692954	4	0.5607	2.31966	2	0.8375	0.247184	4
G3NJR4	0.1252	2.12495	1	0.6864	0.374245	4	0.4542	0.69037	3	0.1513	0.838632	3
G3PH23	0.1381	1.69065	1	0.7309	0.185966	4	0.3839	0.761954	3	0.5305	1.2233	4
G3NYB9	0.3211	2.92849	1	0.8376	0.56336	4	0.6473	1	4	0.2982	3.01189	1
G3NZ10	0.4272	3.53834	1	0.7394	0.678112	4	0.6543	0.935542	4	0.4691	2.39362	1
G3PTY7	0.4179	1.7087	1	0.6279	0.913249	4	0.9783	0.0195421	4	0.2827	2.88941	1
G3P0J1	0.1143	3.61588	1	0.6623	1.09836	4	0.6672	1.03905	4	0.4643	1.70774	1
G3Q1B8	0.3399	1.65123	1	0.5791	0.721269	4	0.5399	1.21896	4	0.3772	1.91721	1
G3ND27	0.4159	1.66292	1	0.5804	1.00232	4	0.6939	0.542118	4	0.4294	1.62709	1
G3P7F1	0.3764	2.56546	1	0.6485	1.19719	4	0.6677	1.05799	4	0.5167	2.36552	2
G3PI45	0.413	2.42444	1	0.9313	0.0883684	4	0.7923	1.2668	4	0.5972	2.36754	2
G3PB78	0.2131	5.42434	1	0.7015	0.435796	4	0.6005	1.01368	4	0.8104	0.126098	4
G3P4L7	0.3671	4.28484	1	0.8406	0.144644	4	0.8687	0.242604	4	0.7122	0.943095	4
G3NGM5	0.2913	3.06358	1	0.9665	0.037896	4	0.8416	0.218245	4	0.6153	0.705534	4
G3NU46	0.4778	2.42984	1	0.7013	1.24692	4	0.9496	0.0721166	4	0.7744	0.649752	4
G3Q6G6	0.4871	2.27513	1	0.8618	0.218295	4	0.5994	1.21896	4	0.7941	0.551294	4
G3PY18	0.4799	2.22264	1	0.6051	0.892688	4	0.6827	1.0013	4	0.6621	1.1707	4
G3PHA9	0.3926	2.15792	1	0.5926	1.11994	4	0.7243	0.661544	4	0.6626	0.910095	4
G3NLP1	0.3811	2.94157	1	0.7458	0.709409	4	0.8269	0.460924	4	1.0961	0.129011	5
G3P140	0.2913	1.93719	1	0.8374	0.525784	4	0.9892	0.015923	4	1.1572	0.357535	5
G3Q8L2	0.4116	1.57561	1	0.8678	0.116787	4	0.8412	0.189096	4	1.4936	0.181774	5
G3NBM8	0.2381	2.0638	1	0.7472	0.532111	4	1.1771	0.155523	5	0.4554	0.987163	3
G3PF28	0.462	2.39115	1	0.5552	1.19233	4	1.2019	0.228413	5	1.5171	0.679854	5
G3PT75	0.4846	2.09559	1	0.5681	1.13861	4	1.116	0.12436	5	1.961	0.266803	5
G3PLQ9	0.3976	1.37455	1	0.7662	0.130897	4	1.1867	0.187755	5	1.2565	0.377786	5
G3P4Q3	0.1935	2.14967	1	1.185	0.380875	5	0.462	2.27491	1	0.2337	3.51145	1
G3NUX2	0.3694	3.07943	1	1.1782	0.175458	5	0.2819	3.4389	1	0.2584	3.16178	1
G3QA89	0.4891	2.40424	1	1.2922	0.402919	5	0.4688	2.21824	1	0.3197	2.50031	1
G3N6F8	0.2523	3.56287	1	1.1198	0.116759	5	0.4306	2.23062	1	0.499	1.77989	1
G3NGJ4	0.417	3.43192	1	1.6221	1.89469	5	0.5415	1.77469	2	0.3031	3.48678	1
G3NPA2	0.337	3.38779	1	1.0718	0.143042	5	0.5709	1.68194	2	0.3243	3.25026	1
G3NGN5	0.2663	2.38041	1	1.1337	0.184595	5	0.5288	1.8041	2	0.3985	1.32239	1
G3P1B0	0.3434	1.74191	1	1.0872	0.0829253	5	0.6344	0.823909	4	0.387	1.64397	1
G3PSC8	0.1838	3.26574	1	1.5292	1.09971	5	0.9272	0.143876	4	0.5461	1.40121	2
G3PZH4	0.3477	3.63438	1	1.2519	0.685227	5	0.9903	0.00966115	4	0.9418	0.111821	4
G3NXQ8	0.4502	2.5794	1	1.2065	1.04528	5	0.7718	0.747147	4	0.7823	0.467246	4
G3PXA9	0.4684	2.00655	1	1.0278	0.027575	5	0.6494	0.623423	4	0.6538	0.707744	4
G3NCX3	0.3982	1.32507	1	1.3965	0.414788	5	0.8007	0.156767	4	0.5925	0.50724	4
G3N8T1	0.4139	1.50082	1	1.0208	0.0127987	5	1.0417	0.0222764	5	0.8584	0.139662	4
G3NC03	0.4668	2.86331	1	1.5417	1.14205	5	1.0838	0.155523	5	1.067	0.100727	5
G3PYU0	0.6234	1.64338	2	0.4021	5.7237	1	0.3427	5.05257	1	0.4404	2.90309	1
G3PWC5	0.6113	1.6184	2	0.49	2.4769	1	0.4	2.8962	1	0.2339	4.74958	1
G3PQL2	0.5086	2.21693	2	0.4598	1.98368	1	0.3718	3.59176	1	0.2288	4.61798	1
G3P467	0.5331	2.9619	2	0.4135	3.80035	1	0.4772	3.57512	1	0.6615	1.30892	2
G3PGH8	0.5416	1.39045	2	0.4528	1.52733	1	0.4047	2.06399	1	0.6074	0.970616	4
G3NJB7	0.5023	1.92709	2	0.3924	3.86585	1	0.5623	1.88273	2	0.3025	3.53462	1
G3NKU0	0.6274	1.4605	2	0.4068	3.43359	1	0.6005	1.69465	2	0.4884	2.64397	1
G3PNE1	0.6745	1.45497	2	0.4259	2.31911	1	0.5852	1.41454	2	0.4846	2.00656	1
G3Q0J5	0.5426	2.45946	2	0.4956	3.81522	1	0.5652	2.53313	2	0.5343	2.44612	2
G3N8Q7	0.5303	1.66292	2	0.4197	2.47322	1	0.5277	2.53462	2	0.5288	1.77469	2
G3Q162	0.5771	2.00624	2	0.3832	6.1614	1	0.7102	1.95078	2	0.6483	0.88941	4
G3PZH5	0.6124	1.45258	2	0.4797	2.59334	1	0.8552	0.407823	4	0.4704	2.40894	1
G3PWA9	0.5061	1.76038	2	0.4611	1.86116	1	0.5797	1.03339	4	0.447	2.39041	1
G3N836	0.5622	2.26775	2	0.4192	4.69441	1	0.6746	1.27984	4	0.4793	1.77728	1
G3P8Y4	0.6268	2.05878	2	0.3794	5.36027	1	0.8476	0.334419	4	0.5596	1.9393	2
G3PDC6	0.5845	1.49832	2	0.4242	3.29456	1	0.8646	0.299296	4	0.5258	1.88941	2
G3PGC4	0.6726	1.90326	2	0.4497	2.51348	1	0.8298	0.721246	4	0.5031	3.06601	2
G3NB34	0.6214	1.96437	2	0.4753	4.25282	1	0.7731	0.772113	4	0.9239	0.154282	4
G3PJ42	0.636	1.4605	2	0.4374	3.30057	1	0.7497	1.16304	4	0.5547	1.21681	4
G3PP25	0.5678	2.13531	2	0.4844	2.65803	1	0.8817	0.247184	4	0.7233	0.66354	4
G3Q1J0	0.6346	1.81381	2	0.3225	2.5431	1	0.9367	0.0883098	4	0.6138	0.821023	4
G3P2H2	0.5458	1.70936	2	0.458	1.82553	1	0.9747	0.0315171	4	0.9261	0.093665	4
G3Q2W6	0.5838	2.22785	2	0.4112	3.80819	1	0.681	1.07779	4	1.0076	0.00877392	5
G3N6H3	0.5975	1.67588	2	0.4264	3.40423	1	1.2148	0.353596	5	1.3254	0.61261	5
G3PY06	0.8123	1.40682	2	0.4666	2.96118	1	1.2822	0.517126	5	1.0148	0.0181814	5
G3QA91	0.54	1.70781	2	0.5002	3.83866	2	0.402	4.61979	1	0.2722	4.11862	1
G3NAK7	0.5469	2.48208	2	0.5771	1.30853	2	0.4263	2.383	1	0.2939	3.86646	1
G3N946	0.6562	1.75024	2	0.5368	1.67642	2	0.3037	3.05061	1	0.3629	3.37572	1
G3NKG7	0.615	1.80242	2	0.5222	2.55387	2	0.3971	3.81816	1	0.459	2.84466	1
G3P857	0.6065	1.88379	2	0.5212	3.37273	2	0.4989	3.16749	1	0.4976	2.46092	1
G3Q0J6	0.7622	1.4572	2	0.5245	4.59166	2	0.596	3.29757	2	0.4672	4.08407	1
G3P2T0	0.6398	1.35351	2	0.5771	2.32722	2	0.5129	3.70774	2	0.2977	3.83268	1
G3QBK7	0.7176	2.38041	2	0.5446	3.43059	2	0.5183	3.91721	2	0.4566	3.61618	1
G3Q5L3	0.6262	2.71555	2	0.6245	1.63727	2	0.5228	2.33442	2	0.5049	3.03433	2
G3NGP6	0.6062	2.37606	2	0.6495	1.16733	4	0.4815	2.70333	1	0.4062	3.94692	1
G3NGI8	0.5109	1.76978	2	0.5495	1.16727	4	0.4227	2.07109	1	0.2814	3.20971	1
G3NLI0	0.6629	1.36381	2	0.7897	0.512664	4	0.4471	3.57512	1	0.4247	2.69037	1
G3NKS5	0.6171	2.54	2	0.7694	0.927089	4	0.4892	4.37469	1	0.5198	2.68194	2
G3PBQ0	0.5888	1.53624	2	0.7601	0.446153	4	0.417	2.0752	1	0.6356	1.1512	4
G3NA75	0.6575	1.37258	2	0.7601	0.716721	4	0.587	2.35556	2	0.2465	5.22548	1
G3NTN4	0.6771	1.30833	2	0.7094	0.849735	4	0.5761	2.61261	2	0.4182	3.46218	1
G3PVS4	0.5519	2.88183	2	0.822	0.463063	4	0.6153	2.39041	2	0.4804	3.06601	1
G3Q568	0.6024	1.41565	2	0.7413	0.896436	4	0.6237	1.66756	2	0.4456	2.24795	1
G3NA57	0.5016	3.28181	2	0.8583	0.277243	4	0.513	1.85078	2	0.6903	0.68403	4
G3NTE5	0.5152	1.59746	2	0.9317	0.0677698	4	0.8628	0.180456	4	0.4697	2.35164	1
G3NW84	0.5065	1.88379	2	0.6703	1.11616	4	0.7815	0.721246	4	0.4727	2.24642	1
G3PC06	0.5056	1.98401	2	0.6969	1.17314	4	1.0835	0.0695604	5	0.7381	0.737549	4
G3Q134	0.505	2.92871	2	0.6798	0.906999	4	1.013	0.0177288	5	1.3304	0.533132	5
G3PR69	0.5	1.66117	2	0.7856	0.90518	4	1.1894	0.524329	5	1.2736	0.528708	5
G3Q040	0.6047	1.70509	2	1.1922	0.287864	5	0.4216	2.82974	1	0.2345	4.87943	1
G3PGH4	0.4509	1.06513	3	0.2435	5.11546	1	0.3878	2.06399	1	0.2093	2.7167	1
G3P082	0.3989	0.646796	3	0.4396	1.40605	1	0.2357	2.50864	1	0.0762	3.24872	1
G3N754	0.4063	1.13706	3	0.2846	3.32023	1	0.4488	2.28988	1	0.3414	1.91364	1
G3PRR5	0.4145	1.23951	3	0.3603	2.77775	1	0.2458	3.3851	1	0.2852	1.76447	1
G3Q9Q7	0.4283	1.03784	3	0.3607	2.25191	1	0.2519	3.20066	1	0.3753	1.27901	3
G3Q4K5	0.4463	0.756962	3	0.2279	1.64208	1	0.4994	0.390406	3	0.3456	0.910095	3
G3Q4H0	0.4151	0.85254	3	0.3256	1.60695	1	0.3402	1.13727	3	0.4218	0.910095	3
G3PTA7	0.407	1.25718	3	0.2982	2.12612	1	0.5133	0.677781	4	0.1336	4.0716	1
G3NZQ3	0.4609	0.827923	3	0.3917	3.87475	1	0.6128	0.806875	4	0.3585	1.87943	1
G3NE33	0.4268	0.693168	3	0.2853	2.32722	1	0.953	0.0282604	4	0.4817	0.590067	3
G3Q3S9	0.3622	0.869088	3	0.484	1.93293	1	0.9328	0.0974532	4	0.9197	0.122053	4
G3NBG2	0.4628	0.887864	3	0.3561	1.86318	1	0.8187	0.148742	4	0.6085	0.562249	4
G3P8W9	0.2838	1.1372	3	0.0507	1.40787	1	1.1816	0.0486625	5	0.398	0.210419	3
G3P0J7	0.2929	1.04968	3	0.9452	0.0441199	4	0.433	1.52724	1	0.1053	3.01547	1
G3PSB5	0.3979	1.12899	3	0.6364	0.625178	4	0.4148	1.51999	1	0.3293	1.92082	1
G3NP29	0.3784	0.695876	3	0.5092	1.25317	4	0.3136	1.64016	1	0.3067	1.88941	1
G3Q402	0.417	0.577804	3	0.6345	0.58296	4	0.4209	0.841638	3	0.1147	2.88941	1
G3Q407	0.4228	0.587271	3	0.8146	0.25473	4	0.5506	0.501689	4	0.1236	2.86646	1
G3N640	0.4857	1.03511	3	0.5855	0.761001	4	0.5836	1.03339	4	0.36	1.85078	1
G3N8J1	0.4787	0.485412	3	0.7228	0.465327	4	0.6202	0.681937	4	0.3226	1.36452	1
G3PYX7	0.3822	0.844118	3	1.0316	0.0211624	5	0.3903	0.8041	3	0.1	3.14448	1
G3PJU0	0.4341	1.22543	3	1.2015	0.168732	5	0.8081	0.224754	4	0.2728	2.00833	1
G3PP08	0.4625	1.2173	3	1.0609	0.0681863	5	0.6428	1.06298	4	0.3512	1.85699	1
G3NBJ8	0.5481	0.937155	4	0.3306	3.27574	1	0.4879	2.69465	1	0.278	2.75945	1
G3NKU7	0.518	1.08938	4	0.2994	3.19201	1	0.2705	3.20204	1	0.2383	4.08407	1
G3PCU3	0.6919	0.512324	4	0.2642	2.91865	1	0.2116	2.95861	1	0.0455	3.06148	1
G3P4W2	0.8696	0.137213	4	0.4817	2.67642	1	0.2309	4.10403	1	0.2607	3.64589	1
G3N599	0.8	0.211415	4	0.3522	2.57986	1	0.2664	3.83268	1	0.3695	2.01011	1
G3PAV0	0.6573	0.478378	4	0.2983	2.52694	1	0.0948	3.37263	1	0.0504	5.00393	1
G3P1C3	0.6516	1.29844	4	0.4188	2.39133	1	0.4767	3.20971	1	0.3014	3.23433	1
G3NSQ5	0.5766	0.931332	4	0.0733	2.29265	1	0.2714	3.73518	1	0.1034	4.88273	1
G3PFX6	0.6764	0.630654	4	0.4401	1.66168	1	0.3411	2.19723	1	0.1799	4.91721	1
G3PW79	0.6419	1.0674	4	0.462	1.59222	1	0.3473	3.36754	1	0.3906	2.39903	1
G3Q1B9	0.5594	1.29527	4	0.4333	1.53179	1	0.4429	2.03527	1	0.3325	2.77728	1
G3NY35	0.6951	0.819272	4	0.368	3.54737	1	0.4175	1.72584	1	0.2756	3.52578	1
G3Q1S1	0.5441	0.579714	4	0.3682	2.93761	1	0.41	1.97469	1	0.2235	2.50585	1
G3PQ10	0.524	1.04419	4	0.371	2.41157	1	0.3709	1.51145	1	0.1909	2.70774	1
G3Q9S7	0.6283	1.00902	4	0.3401	2.36624	1	0.42	1.56864	1	0.1954	4.48945	1
G3NMS3	0.5112	0.874519	4	0.3066	1.79237	1	0.3804	1.47237	1	0.1757	2.42136	1
G3NY67	0.5606	1.05924	4	0.3639	1.33464	1	0.2004	1.54975	1	0.2747	2.8962	1
G3NR25	0.7776	0.271614	4	0.4885	2.32722	1	0.4964	1.52288	1	0.3894	1.82681	1
G3PUE5	0.8541	0.113351	4	0.3574	1.9495	1	0.4064	1.8041	1	0.3146	1.63264	1
G3NBF5	0.734	0.705071	4	0.3392	3.57838	1	0.4482	2.73755	1	0.5028	1.52288	2
G3N8M1	0.8672	0.132804	4	0.4425	1.60623	1	0.492	1.38091	1	0.4714	1.18776	3
G3NGS6	0.9444	0.0724295	4	0.4354	3.83431	1	0.3487	3.25181	1	0.5941	0.806875	4
G3PEH9	0.8156	0.209912	4	0.4384	2.93115	1	0.4836	1.91364	1	0.774	0.308035	4
G3NQY4	0.7541	0.472783	4	0.4445	2.91865	1	0.4986	1.71897	1	0.6064	1.21325	4
G3NSC0	0.7651	0.842211	4	0.4741	3.21289	1	0.5129	2.86012	2	0.4604	3.09909	1
G3N816	0.6464	1.24092	4	0.4461	2.71813	1	0.5694	1.31069	2	0.2891	4.0716	1
G3PMG7	0.703	0.764194	4	0.4565	2.66466	1	0.5216	2.4908	2	0.3986	2.8962	1
G3N5V8	0.6406	0.706372	4	0.4924	1.83496	1	0.5706	1.88273	2	0.317	2.5867	1
G3P6I9	0.7554	0.798794	4	0.4605	3.51687	1	0.5628	1.40782	2	0.4697	1.91721	1
G3NMA5	0.6802	0.928413	4	0.4151	1.78034	1	0.5897	1.92445	2	0.4841	1.74958	1
G3NIN3	0.8429	0.301438	4	0.3263	3.79959	1	0.524	2.70997	2	0.6111	1.92812	2
G3NL81	0.8262	0.471881	4	0.4748	3.5497	1	0.583	1.74715	2	0.5104	1.85078	2
G3NM83	0.7662	0.609383	4	0.4775	3.05297	1	0.6944	1.31785	2	0.7611	0.718967	4
G3PWU7	0.8354	0.418471	4	0.4949	2.86309	1	0.7124	2.065	2	0.8223	0.338187	4
G3NQU6	0.5191	0.520151	4	0.404	1.7069	1	0.246	1.09151	3	0.4165	0.853872	3
G3Q4G2	0.8495	0.229988	4	0.3988	3.51687	1	0.5701	1.0381	4	0.2618	4.79048	1
G3PS27	0.808	0.193623	4	0.4771	2.3161	1	0.6536	0.841638	4	0.2759	2.60555	1
G3PCD1	0.6202	0.840643	4	0.4458	2.30807	1	0.7076	0.283997	4	0.2598	2.03012	1
G3PMG0	0.6104	1.02546	4	0.4564	2.24861	1	0.7227	0.609065	4	0.435	2.32514	1
G3NTC2	0.8498	0.163562	4	0.3711	1.89664	1	0.5677	0.966576	4	0.3114	2.58336	1
G3QA18	0.6361	0.762381	4	0.4419	1.87834	1	0.5402	1.11634	4	0.1962	4.15739	1
G3NSJ9	0.6798	0.882696	4	0.4557	1.80693	1	0.6445	0.504456	4	0.243	3.12321	1
G3PA22	0.8139	0.178355	4	0.3378	1.76912	1	0.6014	0.677781	4	0.1636	4.03152	1
G3NY82	0.5996	0.880579	4	0.4378	1.67671	1	0.5787	0.863279	4	0.2933	3.07988	1
G3NGD3	0.6842	0.395072	4	0.2561	2.46241	1	0.555	0.806875	4	0.4311	1.34582	1
G3PZX4	0.6349	1.16094	4	0.4626	3.92893	1	0.7696	0.978811	4	0.6617	1.70333	2
G3NVH9	0.8457	0.334053	4	0.4231	3.22566	1	0.7694	0.395774	4	0.61	1.64975	2
G3NG23	0.8156	0.531475	4	0.4592	2.32722	1	0.7976	0.600326	4	0.5986	1.52143	2
G3N8I6	0.5848	0.597979	4	0.3669	3.13938	1	0.8954	0.102923	4	0.4733	1.03012	3
G3N6N0	0.5151	1.14582	4	0.4539	1.89306	1	0.7885	0.369572	4	0.4596	1.22185	3
G3P7K9	0.6908	1.0925	4	0.3596	5.99615	1	0.8561	0.353596	4	0.8494	0.417937	4
G3NY15	0.7283	0.654626	4	0.3611	3.2344	1	0.7407	0.486782	4	0.8819	0.111821	4
G3PKE0	0.9151	0.132715	4	0.3702	3.17321	1	0.9988	0.00130484	4	0.806	0.361511	4
G3PA34	0.7513	0.876377	4	0.4595	3.08079	1	0.9184	0.146302	4	0.9061	0.159267	4
G3P804	0.6234	0.914781	4	0.4079	2.35873	1	0.829	0.247184	4	0.8469	0.408935	4
G3NUZ2	0.7651	0.196857	4	0.3284	2.32722	1	0.5233	1.24489	4	0.6771	0.400117	4
G3PM59	0.7208	0.581997	4	0.4553	2.1932	1	0.9079	0.127261	4	0.6594	0.709965	4
G3QBL6	0.7448	0.338528	4	0.4709	1.80693	1	0.7236	0.555955	4	0.5359	1.17718	4
G3N8R2	0.7564	0.33209	4	0.3867	1.65101	1	0.6522	0.549751	4	0.8277	0.163043	4
G3NIL3	0.9822	0.0118961	4	0.4077	1.48386	1	0.9038	0.124939	4	0.8532	0.19044	4
G3NAN9	0.8332	0.341454	4	0.4075	2.56438	1	0.638	1.12148	4	1.1432	0.0644927	5
G3NQ43	0.8159	0.358843	4	0.3872	4.13773	1	1.0895	0.160522	5	0.9845	0.0241089	4
G3NKB4	0.7001	0.89925	4	0.433	3.24698	1	1.0722	0.121478	5	0.8018	0.55752	4
G3PNJ9	0.5427	0.41628	4	0.3181	1.64182	1	1.7159	0.467246	5	0.5414	0.546682	4
G3NZI2	0.778	0.666432	4	0.3973	2.42178	1	1.0047	0.00612309	5	1.7263	2.24795	5
G3N9B9	0.5464	0.7795	4	0.4894	1.83339	1	1.1698	0.218245	5	1.4898	0.403403	5
G3N515	0.8437	0.152588	4	0.4735	1.51306	1	1.7393	0.69897	5	2.0944	0.69037	5
G3PI13	0.967	0.0118961	4	0.3582	1.48228	1	1.1972	0.118045	5	1.869	0.815309	5
G3PSU2	0.9682	0.0595333	4	0.573	2.77389	2	0.4276	3.51145	1	0.3215	3.77469	1
G3PW56	0.5629	1.17024	4	0.5579	1.30853	2	0.4514	2.56384	1	0.2293	3.61261	1
G3NII0	0.8034	0.419702	4	0.5597	1.73353	2	0.4278	3.21042	1	0.3301	3.35262	1
G3P2I2	0.7776	0.811015	4	0.5746	1.3098	2	0.4609	2.39254	1	0.3718	2.8962	1
G3NK83	0.6337	1.00578	4	0.6181	2.12729	2	0.413	3.38722	1	0.3777	2.14267	1
G3Q946	0.7326	0.594125	4	0.5206	2.75533	2	0.4582	2.23732	1	0.4772	2.1107	1
G3NLJ0	0.9227	0.118359	4	0.5226	2.04982	2	0.4946	1.74715	1	0.4677	2.05404	1
G3P331	0.9422	0.115454	4	0.5622	2.57986	2	0.577	1.92812	2	0.3313	4.30892	1
G3Q069	0.7877	0.472783	4	0.6402	1.45452	2	0.6249	1.88273	2	0.4944	4.22768	1
G3NW60	0.7679	0.482026	4	0.6469	1.62812	2	0.6101	1.45842	2	0.4381	3.36754	1
G3PWB1	0.7201	0.694606	4	0.5998	1.62071	2	0.6757	1.54821	2	0.4305	3.30892	1
G3Q0J8	0.9445	0.133193	4	0.5746	2.01261	2	0.6765	1.6517	2	0.4561	3.02045	1
G3NZG1	0.9657	0.0610802	4	0.6996	1.93734	2	0.6976	2.27165	2	0.488	2.14997	1
G3QC79	0.9975	0.00787082	4	0.6916	2.86309	2	0.5789	4.38616	2	0.5093	5.22548	2
G3P5P8	0.9299	0.106266	4	0.5041	2.29566	2	0.6525	1.42829	2	0.6576	0.88941	4
G3NFX6	0.8955	0.107683	4	0.5034	2.4863	2	0.6423	0.835647	4	0.2861	2.87943	1
G3NEJ2	0.5311	1.23951	4	0.5009	1.62984	2	0.5485	0.946922	4	0.2433	2.39041	1
G3Q7S0	0.8384	0.227407	4	0.5333	1.78534	2	0.9561	0.0457575	4	0.3444	2.94692	1
G3QBP8	0.8052	0.179129	4	0.5207	1.60565	2	0.6822	0.460924	4	0.422	2.60555	1
G3PXD6	0.7507	0.840433	4	0.5305	2.16004	2	0.6832	1.05799	4	0.4841	2.51999	1
G3PBB1	0.8277	0.379	4	0.504	3.17321	2	0.7766	0.806875	4	0.7211	0.939302	4
G3Q789	0.8968	0.114741	4	0.4237	1.10467	3	0.3134	2.16178	1	0.2255	2.15243	1
G3P546	0.6164	0.447502	4	0.3954	1.04047	3	0.3824	1.30892	1	0.6556	0.605548	4
G3ND28	0.7643	0.204412	4	0.4508	1.23381	3	0.2751	1.28651	3	0.2699	2.46092	1
G3NLT5	0.8888	0.336017	4	0.4982	1.24011	3	0.6558	0.917215	4	0.4169	2.43415	1
G3NF46	0.5513	0.818242	4	0.4661	0.927089	3	0.6937	0.254145	4	0.2777	2.00612	1
G3PWD7	0.5106	0.630988	4	0.4893	0.542254	3	0.747	0.19382	4	0.2767	1.38828	1
G3NCG1	0.7757	0.614412	4	0.9098	0.155896	4	0.4374	4.1707	1	0.3923	4.91721	1
G3PZ67	0.703	0.757558	4	0.6481	0.924782	4	0.4284	2.82974	1	0.2434	4.91721	1
G3PJH2	0.5533	1.13706	4	0.6737	0.592881	4	0.4524	2.32698	1	0.2581	3.61618	1
G3PUF6	0.8459	0.164366	4	0.5848	1.03935	4	0.3626	2.76955	1	0.2307	3.32975	1
G3PDW9	0.7332	0.441028	4	0.5025	1.03729	4	0.3102	3.20761	1	0.3133	2.72584	1
G3NWV8	0.7053	0.971266	4	0.5556	0.697085	4	0.1411	3.48945	1	0.2207	2.53462	1
G3NH50	0.6976	0.832033	4	0.7746	0.643611	4	0.4866	3.63639	1	0.4832	2.43415	1
G3NIE9	0.7123	0.483941	4	0.9464	0.0819644	4	0.455	3.12494	1	0.4108	2.24642	1
G3NJ38	0.8136	0.197479	4	0.8963	0.119289	4	0.4965	1.32514	1	0.2689	2.50864	1
G3Q2S7	0.5997	0.388319	4	0.7067	0.380041	4	0.3924	1.66756	1	0.3785	1.97469	1
G3NJ23	0.6343	1.23906	4	0.9451	0.0604807	4	0.3786	1.71897	1	0.4349	1.40561	1
G3NVX9	0.622	0.969117	4	0.7574	0.49424	4	0.4931	2.17457	1	0.5064	1.85387	2
G3NJL5	0.9419	0.105269	4	0.9003	0.143271	4	0.3661	3.90658	1	0.5616	1.55129	2
G3PK01	0.9156	0.156225	4	0.8447	0.398973	4	0.4645	3.20066	1	0.6118	1.3536	2
G3P7H3	0.6851	1.02546	4	0.64	1.07672	4	0.4027	2.72816	1	0.6042	1.07417	4
G3NAC3	0.9289	0.098351	4	0.8287	0.331577	4	0.3751	2.69465	1	0.8441	0.305395	4
G3N4E2	0.5492	0.529545	4	0.7252	0.352324	4	0.4074	2.33068	1	0.6153	0.661544	4
G3NT55	0.7849	0.416597	4	0.6774	0.776167	4	0.4877	1.97062	1	0.8869	0.163043	4
G3NGS3	0.6034	0.529545	4	0.8143	0.210906	4	0.3688	1.91009	1	0.541	1.16178	4
G3PKY9	0.7278	0.921	4	0.9974	0.00461932	4	0.3779	1.82391	1	0.6697	1.00966	4
G3PFB1	0.8433	0.31459	4	0.9598	0.0745899	4	0.2024	1.5376	1	0.748	0.132533	4
G3PHK6	0.9038	0.0806185	4	0.5707	0.702086	4	0.4908	1.32057	1	1.3624	0.188425	5
G3P8V3	0.8953	0.369409	4	0.784	0.69648	4	0.6063	1.96658	2	0.4329	4.69897	1
G3PSB9	0.7299	0.770344	4	0.9192	0.0997476	4	0.6527	1.73993	2	0.4246	4.61798	1
G3NXM9	0.9564	0.0960206	4	0.7731	0.91941	4	0.6727	1.3851	2	0.4602	3.77728	1
G3NL92	0.8641	0.163511	4	0.881	0.119289	4	0.5279	1.44612	2	0.2485	3.12321	1
G3PCY9	0.788	0.777206	4	0.7573	0.857392	4	0.5986	1.54363	2	0.3898	3.06601	1
G3PM61	0.7467	0.892892	4	0.6759	1.25317	4	0.591	1.51145	2	0.4059	3.06148	1
G3NL85	0.7036	0.580275	4	0.5143	1.02255	4	0.5337	1.46092	2	0.3317	2.68194	1
G3NPZ4	0.7471	0.483253	4	0.6345	1.20184	4	0.6425	1.54975	2	0.3578	2.59007	1
G3P0M8	0.8637	0.410889	4	0.8107	0.313105	4	0.5007	2.57675	2	0.4461	2.41908	1
G3N5F0	0.769	0.96469	4	0.7909	0.380875	4	0.5275	1.44009	2	0.453	1.91364	1
G3P2U9	0.5126	0.501869	4	0.5532	0.626738	4	0.4103	0.978811	3	0.1746	2.23582	1
G3Q0Y1	0.791	0.319085	4	0.7246	0.652377	4	0.5848	1.01368	4	0.2547	3.84164	1
G3NTN9	0.7538	0.302361	4	0.805	0.313105	4	0.7614	0.29073	4	0.2672	3.3536	1
G3NRY2	0.6807	0.916641	4	0.9555	0.0400528	4	0.7171	0.723538	4	0.3926	3.30715	1
G3Q1C4	0.6125	0.840643	4	0.7808	0.380875	4	0.5873	1.17849	4	0.4167	2.46092	1
G3NW21	0.753	0.91446	4	0.8844	0.165465	4	0.6086	0.872895	4	0.4702	2.33536	1
G3PBF5	0.5249	0.626536	4	0.7843	0.374585	4	0.6423	0.504456	4	0.2606	2.27491	1
G3NI89	0.8138	0.416597	4	0.7363	0.626114	4	0.7014	1.17263	4	0.4794	2.21753	1
G3P8Z5	0.5494	0.338841	4	0.6402	0.603156	4	0.7273	0.202732	4	0.1461	2.2161	1
G3Q303	0.77	0.6635	4	0.6679	1.05563	4	0.72	0.437707	4	0.365	2.13077	1
G3PVK9	0.5398	0.434294	4	0.7093	0.517584	4	0.7261	0.260428	4	0.2186	1.94692	1
G3NU97	0.8065	0.284331	4	0.6781	0.657972	4	0.7295	0.621602	4	0.4425	1.83268	1
G3N5C8	0.9744	0.038484	4	0.7701	0.291783	4	0.8609	0.119758	4	0.4916	1.82681	1
G3NDG2	0.5743	1.14125	4	0.6074	1.11809	4	0.7079	0.950782	4	0.3984	1.81531	1
G3PT54	0.7667	0.173588	4	0.7608	0.291299	4	0.6058	0.634512	4	0.4195	1.60555	1
G3NNT7	0.8168	0.188124	4	0.5628	1.10639	4	0.7281	0.518557	4	0.4236	1.54363	1
G3PKA1	0.6713	0.288995	4	0.6336	0.649888	4	0.6702	0.303644	4	0.2962	1.47886	1
G3P2V3	0.9881	0.0214817	4	0.7319	0.677326	4	0.7406	0.390406	4	0.5028	1.8729	2
G3P6Q1	0.9761	0.0994144	4	1.2068	0.552005	5	0.4755	3.04721	1	0.4004	4.3851	1
G3N8I8	0.9254	0.156225	4	1.2428	0.784838	5	0.4075	4.37469	1	0.4146	3.39254	1
G3NPC5	0.8134	0.0988033	4	1.1806	0.147892	5	0.3299	2.07263	1	0.1848	2.47886	1
G3PPE0	0.6505	1.18627	4	1.0849	0.115352	5	0.3949	2.82974	1	0.4799	2.09205	1
G3NFG6	0.6488	0.594722	4	1.2366	0.290399	5	0.4272	1.92082	1	0.2329	3.73755	1
G3Q461	0.9085	0.232725	4	1.2694	0.532111	5	0.4006	2.8041	1	0.6203	0.863279	4
G3NR03	0.9811	0.046023	4	1.211	0.463038	5	0.5469	2.84771	2	0.4622	3.46218	1
G3P185	0.7156	0.623843	4	1.1443	0.19401	5	0.5515	1.34199	2	0.419	3.20551	1
G3NVJ3	0.968	0.0564362	4	1.1182	0.276101	5	0.5227	2.55284	2	0.466	2.82102	1
G3NY66	0.8544	0.33209	4	1.3753	0.770677	5	0.747	0.47237	4	0.3599	4.03152	1
G3PRJ5	0.6521	1.24092	4	1.0448	0.0343703	5	0.7004	0.772113	4	0.3848	2.38934	1
G3PXF9	0.5715	0.280528	4	1.7777	0.779735	5	0.6548	0.355561	4	0.1827	2.08302	1
G3PID6	0.8792	0.246049	4	1.2575	0.461929	5	0.6451	1.04287	4	0.367	1.84164	1
G3NMQ4	0.9335	0.0431115	4	1.5607	0.643611	5	0.7423	0.301899	4	0.4283	1.72354	1
G3N5E0	0.9855	0.0118961	4	1.1741	0.200522	5	0.7001	0.696804	4	0.4462	1.70997	1
G3NWF1	0.5861	1.2173	4	1.1287	0.182547	5	0.6361	0.978811	4	0.5018	2.34486	2
G3P1R3	0.8725	0.0968557	4	1.6421	0.59093	5	1.0459	0.0390538	5	0.4454	1.31158	1
G3PK24	1.1704	0.225804	5	0.3001	2.45993	1	0.4679	1.9914	1	0.5516	0.8041	4
G3PQ59	1.0175	0.0152027	5	0.4739	1.64182	1	0.6061	0.714443	4	0.4317	2.54975	1
G3N6G8	1.0727	0.0598223	5	0.4607	1.3224	1	0.8521	0.133713	4	0.4744	1.73518	1
G3P1V1	1.0087	0.0162835	5	0.4702	2.19886	1	0.8413	0.353596	4	0.745	0.798603	4
G3Q933	1.3279	0.497082	5	0.4293	1.83259	1	0.9625	0.0381045	4	0.6475	1.05012	4
G3PNY0	1.0148	0.00868087	5	0.4548	1.52035	1	0.9657	0.0190881	4	0.9442	0.0680339	4
G3NZP9	1.0993	0.0715683	5	0.402	1.59375	1	1.2997	0.155523	5	0.9317	0.0496351	4
G3NFI8	1.1361	0.133293	5	0.5449	1.43329	2	0.4961	1.66354	1	0.6219	0.924453	4
G3PK14	1.1928	0.299469	5	0.6195	1.48386	2	0.523	2.60906	2	0.4639	2.68194	1
G3PVD4	1.4254	0.147209	5	0.5095	1.42049	2	0.5273	0.767004	4	1.9615	0.424812	5
G3Q306	1.0515	0.0448657	5	0.8557	0.17143	4	0.3028	2.5157	1	0.0897	4.59346	1
G3P9W8	1.0557	0.113532	5	0.7927	1.16068	4	0.4186	3.07831	1	0.4449	2.69465	1
G3PLU2	1.2049	0.257275	5	0.8667	0.332286	4	0.4411	3.20761	1	0.4864	1.89279	1
G3NX82	1.494	0.605881	5	0.6704	0.696113	4	0.3834	2.16685	1	0.2568	1.52724	1
G3PRZ3	1.0666	0.0810946	5	0.7591	0.643343	4	0.5664	1.39254	2	0.4198	2.46092	1
G3P7L3	1.9209	1.88379	5	0.8209	0.201771	4	0.5	1.03527	4	0.2869	2.46852	1
G3NR28	1.1048	0.13619	5	0.9023	0.302675	4	0.6874	1.1798	4	0.4245	2.77728	1
G3Q4G3	1.0832	0.0812098	5	0.9558	0.0454536	4	0.8595	0.187755	4	0.4511	1.8729	1
G3N3Z8	1.1076	0.106566	5	1.1028	0.128696	5	0.3974	2.46852	1	0.2899	2.47366	1
G3PWD3	1.0823	0.118341	5	1.1003	0.14821	5	0.4545	2.72584	1	0.5278	1.72125	2
G3NQQ1	1.0225	0.0716605	5	1.1661	0.378107	5	0.5206	2.18842	2	0.422	4.88273	1
G3NBI5	1.05	0.110721	5	1.4474	1.27233	5	0.7527	0.630784	4	0.4764	2.13906	1
G3PNR6	1.3976	0.359469	5	1.4108	0.364285	5	0.7424	0.340084	4	0.4274	2.05799	1
G3QC81	1.0964	0.13619	5	1.4698	0.743451	5	0.6116	0.954677	4	0.4262	1.76195	1
G3PKP7	1.2577	0.419702	5	1.0941	0.143205	5	1.027	0.0381045	5	0.451	2.47625	1

## Sheet: BodHar 2.0
BodHar enriched	PS1 FC	adj p -log10	sort	PS2 FC	adj p -log10	sort	PS3 FC	adj p -log10	sort	PS4 FC	adj p -log10	sort
G3Q226	2.6595	1.87631	1	2.8958	2.34294	1	2.4258	2.1209	1	2.8362	1.51428	1
G3NGS3	3.0058	1.46141	1	2.9286	3.45717	1	4.0117	3.46218	1	2.1478	0.962574	3
G3NE52	2.8801	1.57351	1	2.1704	1.56067	1	1.9147	0.966576	4	1.6801	0.340084	4
G3PF28	2.1796	1.6398	1	2.2714	2.14388	1	1.218	0.238072	4	0.6796	0.303644	5
G3PL74	3.4963	1.9323	1	1.7905	0.69897	4	2.5053	3.34104	1	2.83	1.59517	1
G3NUV8	2.8563	1.57351	1	1.4699	0.764472	4	2.2119	1.98716	1	2.6932	1.3363	1
G3NXQ8	2.1382	1.56333	1	0.8411	0.866461	5	1.2169	0.455932	4	1.2342	0.196543	4
G3Q1L3	1.9023	3.00616	2	2.7654	3.88273	1	3.2235	4.08092	1	2.4004	2.82681	1
G3PAK7	1.9732	1.6078	2	2.3724	4.08831	1	1.781	1.28567	4	1.5877	0.703335	4
G3PZL3	1.3956	1.3998	2	1.4345	1.23508	4	2.1307	2.1107	1	1.4615	0.408935	4
G3PB78	2.6985	1.12402	3	2.3237	1.77728	1	2.4073	2.767	1	2.1074	0.360514	3
G3NYL1	4.0999	1.20752	3	3.0862	2.50031	1	3.7181	1.75945	1	2.5182	0.696804	3
G3Q724	2.76	0.936141	3	3.3755	2.83565	1	2.7944	2.43415	1	1.977	0.38405	4
G3NGT0	2.0023	0.549151	3	2.3855	2.59176	1	2.2704	1.40121	1	1.2181	0.093665	4
G3Q8G0	2.2971	0.755129	3	2.0258	1.44249	1	1.921	1.30539	2	1.4338	0.280669	4
G3PF08	2.5572	1.12402	3	2.603	1.54821	1	2.1647	0.640165	3	2.6172	1.38405	1
G3PH23	3.5574	0.410006	3	3.454	1.50169	1	2.9797	0.882729	3	2.1311	0.928118	3
G3N9Z4	2.298	1.20752	3	2.7287	2.08725	1	1.7486	1.13668	4	1.607	0.519993	4
G3NGR6	2.0112	0.445329	3	2.0238	1.54516	1	1.3206	0.405607	4	1.7572	0.657577	4
G3NRQ2	2.4328	0.880546	3	1.9806	1.44491	2	3.308	2.50031	1	1.9844	0.47237	4
G3PGN7	2.8845	0.131838	3	2.3505	0.255707	3	33.2387	2.72125	1	11.3306	0.769551	3
G3PFH7	3.4152	0.163752	3	3.2778	0.295849	3	24.3762	1.38616	1	11.5225	0.58838	3
G3NI35	2.6931	0.691308	3	1.6829	0.428291	4	7.1526	2.75945	1	4.9125	1.07624	3
G3NG28	1.9464	0.960388	4	2.1961	2.35556	1	2.8043	3.34104	1	2.5662	2.33348	1
G3PBQ0	1.706	1.0473	4	2.6129	4.66154	1	2.4618	2.02641	1	2.0395	1.65956	1
G3NMV1	1.7516	0.726004	4	2.6853	3.50864	1	2.3064	3.01412	1	2.4263	1.53462	1
G3PBQ0	1.706	1.0473	4	2.6129	4.66154	1	2.4618	2.02641	1	2.0395	1.65956	1
G3NGT4	1.6162	0.252511	4	2.0839	1.31515	1	3.8485	3.46218	1	3.4676	0.886057	3
G3P2I2	1.2898	0.458109	4	2.2093	2.55596	1	2.0312	1.81816	1	2.0237	0.818156	3
G3NL85	1.4719	0.363201	4	2.5212	1.75696	1	2.1113	1.91364	1	2.132	0.721246	3
G3PH88	1.4732	0.249152	4	2.5699	1.54975	1	2.9027	1.91364	1	2.4002	1.02045	3
G3Q789	1.0428	0.0139363	4	2.7745	1.40782	1	3.1109	1.89279	1	2.6124	0.536107	3
G3NXB8	1.4638	0.601088	4	2.6557	4.27901	1	2.1419	3.46218	1	1.4177	0.47237	4
G3P3U1	1.3282	0.609931	4	2.0112	2.89279	1	2.9513	3.46218	1	1.6922	0.850781	4
G3N7B4	1.7433	0.282538	4	2.077	2.81531	1	2.2751	3.18111	1	1.4704	0.360514	4
G3PJH2	1.1322	0.055942	4	2.5574	2.81248	1	2.2452	2.20482	1	1.8432	0.430626	4
G3PG45	1.6904	0.777336	4	2.4314	2.39147	1	3.2266	2.75945	1	1.9241	0.863279	4
G3P5B7	1.0675	0.0896104	4	2.036	2.23508	1	2.6464	2.3439	1	1.7624	0.782516	4
G3PM26	1.5228	0.371928	4	2.7085	2.11862	1	2.6747	2.74715	1	1.7723	0.815309	4
G3NBY3	1.6969	1.02993	4	2.0578	2.10791	1	2.2117	2.52288	1	1.7576	0.850781	4
G3NAC3	1.7373	1.27519	4	2.0729	3.65956	1	2.1973	1.55596	1	1.3253	0.309804	4
G3PB57	1.5731	0.676872	4	2.2629	3.23508	1	2.1485	1.86328	1	1.3517	0.226214	4
G3PGH8	1.632	0.539779	4	2.979	2.83268	1	2.3721	1.73049	1	1.0502	0.0245682	4
G3P8F3	1.9281	0.764901	4	3.7283	2.82391	1	2.3352	1.72816	1	1.2233	0.111821	4
G3PVY2	1.1576	0.055942	4	2.0817	2.47237	1	2.2872	1.32148	1	1.8083	0.238824	4
G3PC16	1.3665	0.105689	4	3.39	2.31695	1	2.3927	1.30277	1	1.5939	0.20621	4
G3PWA9	1.1602	0.0708264	4	2.2939	2.04001	1	2.0019	1.49621	1	1.0894	0.0428718	4
G3PNY0	1.7772	0.258533	4	2.5058	1.95468	1	3.1029	1.80134	1	1.8733	1.01412	4
G3NGP6	1.5513	1.1574	4	2.2172	4.03574	1	1.9	1.86967	2	1.8109	0.886057	4
G3NW63	1.6325	0.360245	4	2.6217	3.49214	1	1.7133	1.88273	2	1.1127	0.0438316	4
G3PSB9	1.2203	0.194533	4	2.2159	3.383	1	1.6613	2.31426	2	1.5112	0.576754	4
G3P594	1.568	1.11687	4	2.7248	2.78252	1	1.9477	1.30452	2	1.5116	0.280669	4
G3PZH5	1.4699	0.539779	4	2.1468	2.6968	1	1.3937	1.31515	2	1.2296	0.14813	4
G3N656	1.3989	0.764901	4	2.0075	2.16558	1	1.7397	2.10624	2	1.4195	0.440093	4
G3P8V7	1.2678	0.330599	4	2.138	1.44491	1	2.1378	0.628932	3	1.0401	0.0209071	4
G3PAV0	1.0403	0.00726538	4	2.9625	1.90658	1	1.9987	0.35164	4	3.6774	0.500313	3
G3PXD9	1.1574	0.161793	4	2.2652	3.49485	1	1.492	1.10237	4	1.6057	0.596879	4
G3PBP4	1.1665	0.141932	4	2.0707	3.00524	1	1.4486	0.498941	4	1.0232	0.0186345	4
G3PXD6	1.2439	0.269613	4	2.1304	2.98716	1	1.4515	0.939302	4	1.451	0.402305	4
G3PQL2	1.7707	1.04625	4	2.4263	2.49214	1	1.6255	0.798603	4	1.3757	0.153663	4
G3PDR7	1.7425	0.568058	4	2.3549	2.26761	1	1.6474	1.23359	4	1.643	0.283997	4
G3P5V0	1.0094	0.000912977	4	2.0852	2.16304	1	1.6541	0.970616	4	1.2703	0.116339	4
G3NRY2	1.0772	0.0427472	4	2.0845	1.90658	1	1.5355	1.03105	4	1.752	0.673664	4
G3PTY7	1.0816	0.0210985	4	2.0169	1.81531	1	1.5113	0.725842	4	1.5101	0.210419	4
G3NLI3	1.3549	0.231214	4	2.7531	1.67162	1	1.8469	0.847712	4	1.555	0.194499	4
G3PDW9	1.0123	0.00142247	4	2.4733	1.5986	1	1.6978	0.649752	4	1.7205	0.358526	4
G3PRJ5	1.0346	0.0146634	4	2.0891	1.451	1	1.185	0.244125	4	1.1397	0.0619809	4
G3NLQ0	1.3148	0.12083	4	2.3523	1.38616	1	1.7035	0.847712	4	1.2419	0.116339	4
G3P3U6	1.1369	0.0555519	4	2.0127	1.38405	1	1.339	0.578396	4	1.3388	0.16877	4
G3PR19	1.5264	0.362971	4	2.5079	1.36251	1	1.1902	0.183759	4	1.0825	0.0357404	4
G3QBE9	1.2698	0.300171	4	2.0995	2.89279	1	1.1892	0.378824	4	0.9683	0.0204516	5
G3N9Y5	1.6651	0.224237	4	3.687	2.47237	1	1.215	0.112946	4	0.9968	0.00174066	5
G3P2H2	1.2827	0.196645	4	2.2784	1.91721	1	1.2372	0.411168	4	0.9886	0.00921731	5
G3N9S3	1.2289	0.0776535	4	2.1232	1.48017	1	1.3145	0.703335	4	0.9205	0.0357404	5
G3Q1J0	1.3665	0.518844	4	2.3651	1.37366	1	1.248	0.414539	4	0.8348	0.10902	5
G3PRR5	1.4778	0.16523	4	2.1014	1.36351	1	1.2293	0.140261	4	0.9661	0.0105502	5
G3NGG6	1.0347	0.0190336	4	2.3716	2.82391	1	0.779	0.609065	5	0.9445	0.0423927	5
G3NDA3	1.3228	0.0688779	4	3.5231	2.47625	1	0.8961	0.0872467	5	0.8284	0.079355	5
G3PWD7	1.036	0.00334826	4	4.2668	1.75203	1	0.4404	0.832683	5	0.5482	0.210419	5
G3Q040	1.6846	1.20752	4	1.875	2.39794	2	2.522	3.01412	1	2.264	0.787812	3
G3N766	1.3405	0.479294	4	1.8549	1.91721	2	2.3834	3.46218	1	1.3893	0.38405	4
G3P6Q1	1.1759	1.05682	4	1.4863	1.95468	2	2.2452	3.34104	1	1.9609	1.15989	4
G3PZP5	1.5506	0.924234	4	1.9555	2.47756	2	2.4492	2.93181	1	1.9255	0.669586	4
G3PM61	1.3762	0.625838	4	1.7267	2.29585	2	2.0855	2.86012	1	1.6836	0.598599	4
G3PCY9	1.4411	1.12402	4	1.6795	2.69465	2	2.0067	2.75945	1	1.8601	0.761954	4
G3PZ67	1.1963	0.131838	4	1.855	1.64016	2	2.3747	2.74715	1	1.9879	0.614394	4
G3NQQ1	1.0106	0.00979883	4	1.4863	1.73993	2	2.0265	2.37161	1	1.4936	0.562249	4
G3N5F0	1.2954	0.542845	4	1.8834	1.95468	2	2.3279	2.34969	1	1.973	0.8041	4
G3PWJ1	1.2245	0.200887	4	1.8444	2.08513	2	2.073	1.9393	1	1.6962	0.61261	4
G3P2V3	1.0163	0.0081097	4	1.9257	2.54363	2	2.1975	1.87943	1	1.4518	0.330683	4
G3NJV2	1.3374	0.281515	4	1.9845	3.6968	2	2.0841	1.74958	1	1.5393	0.607303	4
G3PGN5	1.8993	0.100809	4	2.109	0.340084	3	21.4814	3.46218	1	11.7406	1.47886	1
G3PAD9	1.193	0.14646	4	2.0223	1.02136	3	2.2488	2.68403	1	2.223	1.8041	1
G3PH93	1.5393	0.258533	4	2.2518	1.04624	3	2.8099	1.51145	1	2.1103	0.815309	3
G3PPK5	1.0531	0.0170823	4	2.1693	0.939302	3	1.2922	0.455932	4	0.8371	0.10902	5
G3PXZ2	1.3775	0.295129	4	1.7975	1.29158	4	2.0499	3.46218	1	2.5337	2.82681	1
G3NCX3	1.5235	0.189082	4	1.0901	0.0741724	4	3.6361	2.45967	1	3.2134	1.07624	3
G3PDM8	1.5051	0.0555519	4	1.0707	0.0199966	4	12.7072	2.45223	1	5.5067	0.89279	3
G3Q9J4	1.4703	0.0896104	4	1.2456	0.125518	4	3.6394	1.98716	1	2.3695	0.47237	3
G3NQ86	1.1702	0.0424167	4	1.5256	0.434152	4	2.7972	1.70115	1	2.1299	0.614394	3
G3NUX2	1.1063	0.0410732	4	1.6687	0.939302	4	2.5165	1.57675	1	2.4916	0.798603	3
G3P8K9	1.7595	0.453309	4	1.7226	1.03716	4	2.0826	1.46725	1	2.613	0.643974	3
G3NCE4	1.2399	0.290238	4	1.5885	1.01189	4	2.1589	3.17328	1	1.8262	0.886057	4
G3PY12	1.4532	0.591828	4	1.4296	0.863279	4	2.3138	3.12321	1	1.697	0.866461	4
G3N405	1.5127	0.432186	4	1.4821	1.20551	4	2.6904	2.74958	1	1.4099	0.170053	4
G3P0M8	1.0938	0.0948304	4	1.5925	1.04866	4	2.0917	2.74958	1	1.2986	0.19044	4
G3PNM8	1.8347	0.120617	4	1.1589	0.194499	4	2.3478	2.1107	1	1.7111	0.47237	4
G3PNE8	1.8912	0.489174	4	1.5626	0.368556	4	2.2731	1.68613	1	1.7476	0.47237	4
G3NHY1	1.3765	0.21664	4	1.9273	1.18642	4	2.1716	1.51856	1	1.8488	0.764472	4
G3PGN9	1.1873	0.0231	4	1.7674	0.271646	4	5.3775	1.51856	1	1.2781	0.0614803	4
G3NW21	1.0583	0.0433034	4	1.4698	0.869666	4	2.014	1.51713	1	1.7935	0.79588	4
G3PK97	1.2327	0.0549699	4	1.1572	0.0634863	4	3.4037	1.55129	1	0.7185	0.0835461	5
G3PZQ2	1.3118	0.228442	4	1.1604	0.130182	4	1.6107	1.23958	4	2.4572	2.69037	1
G3Q4X5	1.1052	0.0146634	4	0.7292	0.151195	5	1.306	0.0680339	4	0.9331	0.0163737	5
G3NE83	0.7105	0.11606	5	3.9107	2.66756	1	3.1142	2.43415	1	3.7618	1.07624	3
G3NFG6	0.9348	0.0210621	5	2.1571	2.50307	1	2.6482	2.36151	1	2.045	0.504456	3
G3NG11	0.8661	0.0170823	5	3.2298	3.5817	1	2.1067	1.33819	1	1.0748	0.02365	4
G3PT54	0.5218	0.328401	5	2.2776	1.69037	1	2.0601	1.0804	3	0.9394	0.0245682	5
G3PZU4	0.8335	0.0703257	5	2.4672	2.73049	1	1.0434	0.0277972	4	1.0527	0.0172766	4
G3NU97	0.9	0.0555519	5	2.2448	2.4034	1	1.6117	1.14509	4	1.4032	0.218245	4
G3PU02	0.8992	0.0513132	5	2.4222	1.99568	1	1.5656	0.844664	4	1.1627	0.0639892	4
G3P1R3	0.6493	0.21664	5	2.703	1.91364	1	1.4988	0.647817	4	1.3114	0.128427	4
G3PUE2	0.9855	0.00331762	5	2.2416	1.89963	1	1.577	0.882729	4	1.3165	0.189096	4
G3NPG0	0.8763	0.0402814	5	2.0605	1.69037	1	1.446	0.341989	4	1.2278	0.0614803	4
G3QBL6	0.735	0.185706	5	2.0057	1.44491	1	1.3945	0.554396	4	1.2367	0.121478	4
G3P082	0.5676	0.154859	5	2.3173	1.37366	1	1.1243	0.0540393	4	1.7429	0.128427	4
G3NDY7	0.4965	0.505414	5	2.7203	1.31336	1	1.8848	1.18376	4	1.9259	0.67162	4
G3NNT7	0.8249	0.0776535	5	2.3131	2.15802	1	1.0793	0.0716041	4	0.7335	0.158015	5
G3NIG2	0.5605	0.432774	5	2.7008	1.40782	1	1.1018	0.104025	4	0.5908	0.288193	5
G3P804	0.7874	0.155597	5	2.0439	1.4034	1	1.2409	0.282329	4	0.8849	0.136677	5
G3PW79	0.8773	0.076119	5	2.0755	1.34294	1	1.3927	0.386158	4	0.958	0.0199966	5
G3PM59	0.7793	0.196645	5	2.448	2.77728	1	0.9817	0.0186345	5	0.8366	0.112383	5
G3Q1S1	0.5643	0.264569	5	2.0653	1.40782	1	0.9301	0.0472076	5	0.6602	0.153663	5
G3NQY4	0.9094	0.0540442	5	1.8565	1.54212	2	2.2339	2.1209	1	1.6236	0.657577	4
G3N3Z8	0.6958	0.29985	5	1.6607	1.40782	2	2.3651	1.93181	1	1.1884	0.0639892	4
G3PFJ5	0.9122	0.00331762	5	1.047	0.00966115	4	14.824	1.9393	1	4.4892	0.688246	3
G3NBI5	0.9918	0.00331762	5	1.3803	0.954677	4	2.0061	3.18111	1	1.7676	0.735182	4
G3NY66	0.8541	0.16523	5	1.418	0.856985	4	2.0446	2.11691	1	1.6183	0.488117	4
G3PC07	0.9585	0.0210621	5	1.1984	0.381952	4	2.126	1.6517	1	1.9442	0.20621	4
G3NG58	0.7291	0.304492	5	1.395	0.554396	4	1.4948	0.552842	4	1.2524	0.136677	4
G3NBJ8	0.836	0.0688779	5	1.86	0.974694	4	1.3148	0.447332	4	1.2332	0.0856568	4
G3PD63	0.6699	0.514421	5	1.9227	0.61261	4	1.0801	0.0381045	4	0.8301	0.0634863	5
G3Q402	0.283	0.639691	5	1.6965	0.716699	4	0.366	1.01547	5	0.5619	0.158641	5
G3PVD4	0.3729	0.3238	5	1.0836	0.0726296	4	0.6955	0.307153	5	0.1771	1.12033	5
G3N8I6	0.633	0.239736	5	1.6082	0.718967	4	0.6987	0.462181	5	0.7293	0.14691	5
G3NTI7	0.982	0.00147912	5	1.3554	0.359519	4	0.8107	0.217527	5	0.8806	0.05061	5
G3Q1B8	0.8972	0.025074	5	0.9308	0.05061	5	1.2652	0.255707	4	0.6662	0.225483	5
G3PY88	0.8094	0.113887	5	0.2868	4.66154	5	0.4649	1.55596	5	1.0039	0.00217692	4
G3NZL2	0.7666	0.138693	5	0.4176	1.47237	5	0.3708	2.95468	5	0.5456	0.669586	5
G3NMY8	0.6431	0.256169	5	0.3982	1.9914	5	0.4643	3.11238	5	0.5523	0.863279	5
G3PMU0	0.5361	0.433928	5	0.3433	2.23508	5	0.4054	1.51145	5	0.4596	0.688246	5

## Sheet: BodHar 0.5
BodHar reduced	PS1 FC	adj p -log10	sort	PS2 FC	adj p -log10	sort	PS3 FC	adj p -log10	sort	PS4 FC	adj p -log10	sort
G3NZH1	0.4918	1.62138	1	0.308	2.767	1	0.284	3.18111	1	0.3422	2.69037	1
G3N4Y0	0.0063	3.00616	1	0.2672	2.12668	1	0.2695	0.69897	3	0.9716	0.00568285	4
G3PCK3	0.2142	1.3998	1	0.6289	0.600326	4	0.2993	2.43415	1	0.422	0.863279	3
G3PIZ2	0.463	1.56333	1	0.6018	1.05208	4	0.2671	1.12784	3	0.3447	1.07469	3
G3PK24	0.4637	2.76455	1	0.8155	0.152427	4	0.9144	0.0772745	4	0.3458	1.26201	3
G3Q5E8	0.4425	2.13504	1	0.7852	0.39794	4	0.6712	0.273273	4	0.4818	0.673664	3
G3Q163	0.2913	2.00887	1	0.7898	0.254925	4	0.5755	0.920819	4	0.399	0.962574	3
G3NHR1	0.3903	1.3998	1	0.9906	0.00524306	4	0.6963	0.299296	4	0.1296	0.886057	3
G3NA52	0.4807	1.9323	1	0.6514	0.673664	4	0.6879	0.563837	4	0.5683	0.705534	4
G3Q9H4	0.0722	1.57351	1	0.9667	0.0204516	4	1.0558	0.0319843	5	0.7513	0.120331	4
G3P1P8	0.0348	1.6398	1	1.1057	0.0209071	5	1.3781	0.075204	5	0.0234	0.815309	3
G3Q6U3	0.5076	1.57351	2	0.6548	1.16877	4	0.8161	0.406714	4	0.7191	0.79588	4
G3NVS1	0.4267	0.33222	3	0.1736	3.6968	1	0.3114	1.5817	1	0.3869	1.3363	1
G3NJM6	0.3815	0.668026	3	0.2138	2.98297	1	0.1359	2.92082	1	0.4351	0.610834	3
G3NTJ1	0.4104	0.755129	3	0.2738	1.54363	1	0.2771	2.01278	1	0.428	0.609065	3
G3NNM8	0.3107	1.08019	3	0.3025	1.64589	1	0.1959	1.66756	1	0.2629	0.89279	3
G3NJK8	0.3918	0.617245	3	0.2253	4.66154	1	0.1437	3.17328	1	0.7336	0.130768	4
G3N9L2	0.2958	0.678381	3	0.1083	3.51713	1	0.1648	2.18046	1	0.9011	0.0347983	4
G3NQG1	0.3849	0.668026	3	0.2057	2.3536	1	0.188	2.48812	1	0.5903	0.255707	4
G3NJK8	0.3918	0.617245	3	0.2253	4.66154	1	0.1437	3.17328	1	0.7336	0.130768	4
G3PVY9	0.4202	0.837585	3	0.1923	2.39469	1	0.2352	1.88941	1	0.5092	0.371611	4
G3P6B4	0.4203	0.986278	3	0.3806	1.9914	1	0.3244	1.91364	1	0.5539	0.761954	4
G3N9L6	0.3135	0.534915	3	0.1177	2.8729	1	0.1768	2.36552	1	1.1233	0.0438316	5
G3Q588	0.2765	0.382549	3	0.3371	2.59176	1	0.3807	1.57025	1	1.1155	0.0204516	5
G3Q6I1	0.3162	0.668026	3	0.3566	1.46092	1	0.4415	0.787812	3	0.3935	0.651695	3
G3PNT5	0.2785	1.20752	3	0.3214	1.40782	1	0.5542	0.580044	4	0.373	0.238824	3
G3QBM9	0.4723	0.491524	3	0.5016	0.642065	4	0.3269	2.13136	1	0.1325	0.886057	3
G3PKA1	0.4807	0.397495	3	0.9455	0.0457575	4	0.3341	1.46344	1	0.3623	0.609065	3
G3PNT4	0.494	1.25647	3	0.6092	0.844664	4	0.493	1.63451	1	1.0812	0.05061	5
G3NW33	0.4814	0.689732	3	0.7201	0.453457	4	0.3732	1.5544	1	1.0226	0.0105502	5
G3PZ83	0.3486	1.0473	3	1.2959	0.297569	5	0.4451	1.55909	1	0.5565	0.238824	4
G3PXF9	0.191	1.12402	3	1.256	0.201349	5	0.3717	1.30715	1	0.8345	0.0390538	4
G3PG93	0.7221	0.0584538	4	0.0516	4.05306	1	0.0684	2.91009	1	0.2264	0.655608	3
G3NF26	0.6288	0.155454	4	0.0786	3.96257	1	0.0821	2.93181	1	0.2018	0.886057	3
G3PZK8	0.8401	0.171469	4	0.3526	3.86646	1	0.3326	4.08092	1	0.4914	1.08355	3
G3PGE1	0.7236	0.0896104	4	0.142	3.51713	1	0.1494	2.75945	1	0.2623	0.787812	3
G3N4Z2	0.5883	0.445329	4	0.2592	3.29073	1	0.1637	2.43415	1	0.3053	1.20691	3
G3P920	0.5196	0.430626	4	0.3334	3.08566	1	0.3921	2.44855	1	0.4264	0.863279	3
G3NUQ2	0.7651	0.0675871	4	0.1463	2.82391	1	0.154	2.98716	1	0.4472	0.2652	3
G3PIJ6	0.7085	0.076119	4	0.2238	2.5157	1	0.174	2.45967	1	0.4106	0.425969	3
G3N9W9	0.7961	0.0526251	4	0.1852	2.39794	1	0.1943	2.08407	1	0.3936	0.326979	3
G3NWV4	0.6518	0.0960585	4	0.2325	2.35556	1	0.1583	2.36452	1	0.3844	0.29243	3
G3NUF7	0.7683	0.124487	4	0.2933	2.22548	1	0.2909	2.95078	1	0.3663	0.257275	3
G3PY97	0.7194	0.154859	4	0.2445	1.85699	1	0.2247	2.17005	1	0.2588	0.962574	3
G3PMU0	0.5361	0.433928	4	0.3433	2.23508	1	0.4054	1.51145	1	0.4596	0.688246	3
G3PZ05	0.7993	0.101061	4	0.408	3.46852	1	0.3455	3.42366	1	0.7521	0.221849	4
G3N6F2	0.6149	0.281515	4	0.3532	3.43063	1	0.3277	2.90309	1	0.7302	0.229148	4
G3N9L9	0.5577	0.275888	4	0.248	3.4168	1	0.1709	3.46218	1	0.704	0.229148	4
G3PQ58	0.7868	0.0651078	4	0.2774	3.29073	1	0.2079	2.62342	1	0.7832	0.127261	4
G3NXT2	0.635	0.960388	4	0.3088	3.25727	1	0.3959	2.30892	1	0.5904	0.258061	4
G3Q5J2	0.6177	0.222472	4	0.2895	2.97062	1	0.1551	2.95078	1	0.754	0.121478	4
G3NRR7	0.9544	0.0210621	4	0.3728	2.96658	1	0.4633	2.74958	1	0.6205	0.485452	4
G3NRT7	0.8713	0.0151443	4	0.1594	2.96658	1	0.1938	3.01728	1	0.5129	0.229885	4
G3Q0R8	0.917	0.0526251	4	0.4221	2.96658	1	0.4616	2.83863	1	0.7314	0.218245	4
G3N4Q5	0.771	0.110261	4	0.3986	2.87943	1	0.2686	4.08092	1	0.6114	0.289883	4
G3P6J7	0.8077	0.0626175	4	0.3343	2.86967	1	0.2534	2.64589	1	0.9856	0.00921731	4
G3N508	0.6949	0.163752	4	0.3977	2.82391	1	0.3015	2.17522	1	0.9729	0.015923	4
G3N6B7	0.9477	0.0210621	4	0.4831	2.8041	1	0.4463	2.42481	1	0.5638	0.585027	4
G3NK79	0.7014	0.365029	4	0.4505	2.74473	1	0.2941	3.45223	1	0.8352	0.0985417	4
G3P4R4	0.9116	0.0312183	4	0.2912	2.69465	1	0.3971	2.05159	1	0.6628	0.277366	4
G3PDH7	0.994	0.000760681	4	0.2343	2.59688	1	0.3405	2.10568	1	0.8238	0.08302	4
G3PUX7	0.8303	0.0884695	4	0.3764	2.13608	1	0.2916	2.43415	1	0.7276	0.14813	4
G3NEX9	0.7642	0.0896104	4	0.3709	2.10791	1	0.2521	2.03339	1	0.6346	0.240332	4
G3N517	0.9043	0.0427472	4	0.4857	2.08092	1	0.3209	2.44009	1	0.5829	0.449772	4
G3NF12	0.8414	0.055942	4	0.376	2.05012	1	0.268	2.11691	1	0.6241	0.240332	4
G3NMY8	0.6431	0.256169	4	0.3982	1.9914	1	0.4643	3.11238	1	0.5523	0.863279	4
G3N6X8	0.8685	0.0523801	4	0.4628	1.83268	1	0.3165	2.12033	1	0.892	0.0574959	4
G3P6L9	0.7252	0.120617	4	0.3668	1.78252	1	0.2154	3.16178	1	0.6799	0.183096	4
G3N7U2	0.7399	0.155454	4	0.4609	1.72816	1	0.4511	2.03905	1	0.9608	0.0186345	4
G3NZL2	0.7666	0.138693	4	0.4176	1.47237	1	0.3708	2.95468	1	0.5456	0.669586	4
G3PJV6	0.7913	0.105689	4	0.2945	4.27901	1	0.4809	1.95861	1	0.8573	0.0772745	4
G3NLZ3	0.5037	1.02705	4	0.3663	3.62893	1	0.4664	1.98716	1	0.6247	0.764472	4
G3Q5J4	0.6265	0.174094	4	0.2659	3.34582	1	0.3475	1.57675	1	0.8427	0.0624821	4
G3NY30	0.6899	0.691308	4	0.4483	2.93181	1	0.4982	1.91364	1	0.595	0.559091	4
G3Q9Y8	0.5347	0.424108	4	0.2473	2.52724	1	0.3621	1.79048	1	0.5082	0.478862	4
G3NPD3	0.9545	0.0140574	4	0.3278	2.37161	1	0.4001	1.9393	1	0.6109	0.408935	4
G3P266	0.905	0.041589	4	0.2857	2.30892	1	0.3936	1.76195	1	0.6236	0.432974	4
G3NL45	0.9853	0.0014399	4	0.2894	2.16749	1	0.3576	1.5544	1	0.5189	0.400117	4
G3PIW9	0.8422	0.0776535	4	0.3226	2.14509	1	0.4356	1.65561	1	0.695	0.16877	4
G3P7D6	0.7519	0.125524	4	0.4596	1.44491	1	0.3693	1.9914	1	0.586	0.478862	4
G3N9J9	0.6675	0.0555519	4	0.239	2.86967	1	0.2047	2.80134	1	1.2192	0.0746879	5
G3PY88	0.8094	0.113887	4	0.2868	4.66154	1	0.4649	1.55596	1	1.0039	0.00217692	5
G3PIF4	0.9188	0.0424167	4	0.3179	2.08355	1	0.5018	1.43415	2	0.3787	1.07624	3
G3NJ02	0.6521	0.670378	4	0.423	3.61261	1	0.5035	3.46218	2	0.8113	0.244125	4
G3PHH2	0.7869	0.140585	4	0.3365	3.00966	1	0.5157	1.60555	2	0.7921	0.132533	4
G3Q5K7	0.6281	0.401188	4	0.4491	2.8729	1	0.5127	1.9914	2	0.8958	0.0462403	4
G3NTD1	0.7143	0.249152	4	0.432	2.383	1	0.525	1.54363	2	0.7803	0.20621	4
G3NS60	0.8603	0.105689	4	0.4488	2.35556	1	0.5145	1.69037	2	0.6969	0.238824	4
G3P3L5	0.7219	0.256169	4	0.4044	2.35556	1	0.5306	1.63264	2	0.7834	0.14691	4
G3PCM9	0.977	0.0081097	4	0.4991	2.21968	1	0.5016	3.02136	2	0.6776	0.5157	4
G3NFS9	0.7661	0.241224	4	0.4001	1.81531	1	0.5258	1.79048	2	0.5579	0.505845	4
G3PQ54	0.9175	0.026752	4	0.4706	1.79048	1	0.5078	1.40671	2	0.908	0.0624821	4
G3N577	0.7627	0.145245	4	0.4437	3.51713	1	0.5049	1.5544	2	1.0423	0.0245682	5
G3QBT3	0.9254	0.025074	4	0.4079	2.80967	1	0.5695	1.87943	2	1.2339	0.0329203	5
G3Q286	0.897	0.0708264	4	0.4564	2.54821	1	0.6232	1.91364	2	1.0617	0.0390538	5
G3NGJ3	0.6297	0.106532	4	0.2031	1.72816	1	0.285	0.966576	3	0.2521	1.07469	3
G3PK38	0.9152	0.0526251	4	0.4537	1.50169	1	0.4499	0.696804	3	0.1093	1.08355	3
G3NYJ1	0.7581	0.0683133	4	0.3182	1.3019	1	0.419	0.232844	3	0.1957	0.401209	3
G3NJ73	0.7292	0.340493	4	0.3509	2.50031	1	0.4834	0.394695	3	0.7944	0.170053	4
G3N982	0.7702	0.0896104	4	0.2712	2.43533	1	0.3911	1.10127	3	0.6862	0.16877	4
G3P3K4	0.9686	0.00334826	4	0.274	2.10958	1	0.4325	1.23958	3	0.5476	0.218245	4
G3PMS8	0.7767	0.0746776	4	0.2795	1.59346	1	0.4201	1.18509	3	0.9831	0.00744648	4
G3NQD7	0.5796	0.102208	4	0.3021	1.55129	1	0.4181	0.551294	3	0.6843	0.0655015	4
G3N9J8	0.9586	0.00334826	4	0.4382	1.45717	1	0.3149	1.27901	3	0.9688	0.0105502	4
G3PJ63	0.9693	0.0122086	4	0.4227	1.85699	1	0.7238	0.310691	4	0.4503	1.04479	3
G3NHU9	0.6876	0.859492	4	0.4824	1.67162	1	0.5921	1.057	4	0.491	0.782516	3
G3NUY7	0.6323	0.378014	4	0.3348	3.88273	1	0.6843	0.869666	4	0.531	0.696804	4
G3P6S6	0.8607	0.120617	4	0.4172	3.54212	1	0.7317	0.677781	4	0.8959	0.0624821	4
G3NLQ5	0.9223	0.0370533	4	0.3595	3.37366	1	0.5408	1.03292	4	0.9794	0.0105502	4
G3QBK3	0.9952	0.000760681	4	0.3575	3.21112	1	0.5649	1.18376	4	0.9025	0.0357404	4
G3PBD2	0.9979	0.000378001	4	0.4022	2.85078	1	0.6376	1.19314	4	0.8429	0.14813	4
G3NSB3	0.8469	0.0776535	4	0.3509	2.80967	1	0.653	0.647817	4	0.8465	0.10902	4
G3PCT1	0.8288	0.10251	4	0.264	2.73049	1	0.6148	0.692504	4	0.6764	0.47237	4
G3N4J5	0.8164	0.124487	4	0.43	2.59688	1	0.626	1.057	4	0.8396	0.14691	4
G3NLL1	0.8308	0.217047	4	0.4935	2.451	1	0.7839	0.489455	4	0.9302	0.034328	4
G3N8H8	0.6807	0.370122	4	0.4824	2.39686	1	0.6691	0.823909	4	0.7832	0.197911	4
G3Q8T6	0.7165	0.258533	4	0.458	2.33442	1	0.5473	1.2233	4	0.5939	0.481486	4
G3PIA0	0.8838	0.0680745	4	0.4164	2.08355	1	0.58	1.057	4	0.8229	0.10902	4
G3NS36	0.7168	0.15804	4	0.3885	1.95861	1	0.52	1.03668	4	0.6985	0.183759	4
G3QC32	0.7214	0.309671	4	0.4328	1.74715	1	0.7593	0.405607	4	0.7355	0.199283	4
G3Q289	0.9032	0.055942	4	0.4886	1.59346	1	0.6223	1.02549	4	0.9567	0.0273344	4
G3N6T9	0.8467	0.142197	4	0.4858	1.56067	1	0.7414	0.571865	4	0.8336	0.135489	4
G3N8K7	0.5475	0.451156	4	0.364	1.47108	1	0.5845	0.659556	4	0.5482	0.440093	4
G3NDG3	0.8827	0.0893436	4	0.4943	1.37366	1	0.734	0.391474	4	0.8413	0.194499	4
G3NNH5	0.8707	0.0578083	4	0.4986	1.36351	1	0.7634	0.434152	4	0.9507	0.0150229	4
G3N6X3	0.9277	0.0370533	4	0.3008	2.80967	1	0.5714	0.823909	4	1.0785	0.0209071	5
G3PL83	0.9268	0.0399004	4	0.3601	2.50031	1	0.515	1.12436	4	1.0523	0.0245682	5
G3P970	0.7484	0.237839	4	0.2508	2.37161	1	0.8601	0.123782	4	1.0549	0.0245682	5
G3NUU3	0.8666	0.0427472	4	0.3652	1.6216	1	0.555	0.829738	4	1.0908	0.025028	5
G3Q0F7	0.6283	0.386507	4	0.4998	1.37882	1	0.6292	0.754487	4	1.2217	0.0835461	5
G3NWK1	0.8012	0.204676	4	0.4796	3.53462	1	1.0652	0.10513	5	1.4381	1.05012	5
G3Q932	0.8705	0.0684964	4	0.5155	1.61798	2	0.4745	1.89963	1	0.4678	0.815309	3
G3Q5T5	0.6114	0.618253	4	0.5009	2.14388	2	0.4792	2.27737	1	0.7659	0.226214	4
G3NS10	0.9926	0.0013484	4	0.5783	1.36856	2	0.3977	4.08092	1	0.5901	1.15989	4
G3QC15	0.8875	0.107989	4	0.5652	2.52433	2	0.4079	3.45223	1	0.7744	0.385103	4
G3NAP5	0.6794	0.871633	4	0.513	1.4698	2	0.3787	2.92082	1	0.755	0.229148	4
G3NYK5	0.8	0.174094	4	0.5194	2.29843	2	0.4949	2.91009	1	0.938	0.0574959	4
G3Q8D2	0.6746	0.238516	4	0.546	1.451	2	0.3931	1.49349	1	0.6193	0.331614	4
G3NSX6	0.904	0.055942	4	0.635	2.22768	2	0.4901	1.87943	1	1.1022	0.0680339	5
G3NQA7	0.7344	0.0740437	4	0.4278	0.68403	3	0.1711	2.82102	1	0.23	0.815309	3
G3P546	0.59	0.258533	4	0.4853	0.659556	3	0.3623	1.33161	1	0.4725	0.886057	3
G3NIL3	0.9927	0.000769382	4	0.4297	1.24642	3	0.4989	2.36151	1	0.5656	0.696804	4
G3Q329	0.6226	1.11687	4	0.6471	0.779892	4	0.392	2.45717	1	0.3825	2.82681	1
G3PCG6	0.8183	0.196645	4	0.708	0.863279	4	0.3966	2.8962	1	0.4623	1.05453	3
G3NN36	0.9154	0.0231	4	0.5583	0.787812	4	0.4333	2.83863	1	0.6399	0.576754	4
G3Q2B0	0.821	0.275888	4	0.7933	0.316953	4	0.4953	2.72354	1	0.6973	0.669586	4
G3PU89	0.6197	0.505414	4	0.5412	0.974694	4	0.3099	2.45967	1	0.8544	0.152427	4
G3PER0	0.8499	0.119598	4	0.6242	0.946922	4	0.4941	2.43415	1	0.6253	0.623423	4
G3Q8R1	0.8595	0.0688779	4	0.7214	0.806875	4	0.3503	2.43415	1	0.9913	0.0070049	4
G3NZP9	0.8086	0.0776535	4	0.6447	0.452225	4	0.2196	2.37161	1	0.5886	0.28735	4
G3NZD4	0.7902	0.131838	4	0.6372	0.90309	4	0.4981	2.28483	1	0.6312	0.703335	4
G3Q989	0.5961	0.481973	4	0.8243	0.342944	4	0.3943	2.19723	1	0.5196	0.866461	4
G3PBK5	0.6654	0.395342	4	0.7269	0.703335	4	0.3849	2.14327	1	0.886	0.0985417	4
G3NJM9	0.9806	0.00334826	4	0.6368	0.869666	4	0.4138	1.73049	1	0.7796	0.139063	4
G3P722	0.7107	0.196645	4	0.6572	0.79588	4	0.4687	1.63451	1	0.7626	0.149967	4
G3P8Z9	0.6856	0.258533	4	0.6583	0.331614	4	0.3809	1.42713	1	0.6532	0.213959	4
G3PGT5	0.6999	0.312525	4	0.8778	0.171985	4	0.483	1.39254	1	0.9476	0.0273344	4
G3PLY0	0.8247	0.21664	4	0.5389	1.27246	4	0.5073	2.6073	2	0.867	0.14691	4
G3PKT8	0.7817	0.238892	4	0.953	0.14813	4	0.7876	0.471083	4	0.3856	2.88273	1
G3PCD1	0.6968	0.268145	4	1.711	1.00305	5	0.3692	1.46344	1	0.3862	0.609065	3
G3PHB3	0.8914	0.0424167	4	1.5195	0.266803	5	0.4814	0.966576	3	0.3035	1.59517	1
G3Q2W6	0.9782	0.00788851	4	1.3205	0.429457	5	0.8128	0.380907	4	0.4583	2.19723	1
G3NRZ0	1.0111	0.000769382	5	0.114	2.96658	1	0.1152	2.40121	1	0.1879	0.669586	3
G3NKK3	1.2788	0.0675871	5	0.2256	2.82681	1	0.3919	1.60555	1	0.2036	0.962574	3
G3Q6K2	1.0021	0.000378001	5	0.3718	4.66154	1	0.4431	2.83565	1	0.5019	0.826814	4
G3PIF1	1.0366	0.0122086	5	0.3217	4.03574	1	0.4121	2.01055	1	0.8587	0.0726296	4
G3N6B1	1.039	0.0170823	5	0.4473	2.52433	1	0.4795	2.77469	1	0.5355	1.12033	4
G3N6Y1	1.0037	0.000378001	5	0.4961	1.76195	1	0.3161	2.01773	1	0.6899	0.185752	4
G3PY72	1.3636	0.228949	5	0.254	3.99568	1	0.4374	1.73049	1	0.8137	0.115771	4
G3Q9F3	1.0253	0.00331762	5	0.2633	3.99568	1	0.3452	1.62342	1	0.9431	0.0105502	4
G3Q639	1.1933	0.0601414	5	0.3633	1.87943	1	0.4439	1.66154	1	0.8024	0.0985417	4
G3NBU5	1.0509	0.00597776	5	0.2784	2.02273	1	0.3308	1.70115	1	1.057	0.0172766	5
G3Q8M5	1.2633	0.115244	5	0.4985	3.18376	1	0.5198	1.98716	2	1.2874	0.076238	5
G3P931	1.1419	0.119598	5	0.4899	2.01863	1	0.5945	2.31426	2	1.1729	0.0433514	5
G3NZC6	1.1408	0.0688779	5	0.3418	3.50864	1	0.4671	1.29843	3	0.9613	0.00921731	4
G3NI22	1.2686	0.171469	5	0.3464	2.5784	1	0.3151	1.057	3	0.9398	0.0123337	4
G3NKM8	1.2847	0.0675871	5	0.3146	1.76195	1	0.4205	1.14509	3	0.5668	0.196543	4
G3PHA5	1.0085	0.000912977	5	0.451	2.98297	1	0.6259	1.07417	4	0.8694	0.091515	4
G3P997	1.135	0.055942	5	0.2898	2.82391	1	0.8272	0.269218	4	0.835	0.106238	4
G3P1A2	1.0529	0.0231	5	0.4835	2.19586	1	0.6724	0.950782	4	0.8578	0.076756	4
G3PLQ9	1.0692	0.0140574	5	0.2121	1.84164	1	0.6169	0.798603	4	0.7943	0.196543	4
G3NHI0	1.2827	0.312525	5	0.4524	1.67778	1	0.7288	0.465974	4	0.8425	0.100179	4
G3PEH1	1.0565	0.0210621	5	0.446	1.61618	1	0.5102	1.13668	4	0.9664	0.0172766	4
G3P982	1.746	0.0995346	5	0.4366	1.4908	1	0.6799	0.482804	4	0.7716	0.132533	4
G3PP62	1.0602	0.0128658	5	0.471	1.3851	1	0.5634	0.669586	4	0.9194	0.02365	4
G3NW14	1.2338	0.145245	5	0.4814	3.99568	1	0.7106	0.69897	4	1.0935	0.0491485	5
G3PZR9	1.4403	0.286602	5	0.4516	3.24872	1	0.6959	1.14448	4	1.2475	0.189096	5
G3N556	1.2929	0.094161	5	0.4476	2.81816	1	0.7067	0.554396	4	1.4866	0.221126	5
G3PFS8	1.189	0.110743	5	0.4741	2.74473	1	0.609	0.567031	4	1.3219	0.076756	5
G3NH29	1.3951	0.678008	5	0.4418	2.62893	1	0.9081	0.142668	4	1.1608	0.119186	5
G3P3G8	1.0551	0.0151443	5	0.4745	1.9914	1	0.7093	0.730487	4	1.1477	0.0665127	5
G3PQW8	1.0002	0.000273692	5	0.6091	2.29158	2	0.509	2.89963	2	0.6938	0.540608	4
G3N8X9	1.0183	0.00331762	5	0.5042	2.88273	2	0.7266	0.869666	4	1.3558	0.324222	5
G3P3M1	1.0772	0.041589	5	0.6098	0.954677	4	0.4297	2.17522	1	0.4966	0.386158	3
G3QBK5	1.1572	0.0684353	5	0.5921	1.23433	4	0.4852	1.98716	1	0.7235	0.149967	4
G3PLD1	1.299	0.254668	5	0.8169	0.342944	4	0.4948	2.52433	1	1.0935	0.0438316	5
G3Q8F4	1.063	0.0190336	5	0.6024	1.01637	4	0.308	1.70553	1	1.5002	0.112946	5
G3N6H3	1.0021	0.000378001	5	0.996	0.00305075	4	0.523	2.74958	2	0.4922	2.32975	1
G3PBV0	1.0054	0.000769382	5	0.8556	0.19044	4	0.57	1.22257	4	0.3521	1.64782	1
G3Q4A3	1.0169	0.0014399	5	1.0292	0.0268721	5	0.4865	1.74715	1	1.0474	0.0231917	5
