# Supplementary material for: Development of a Gill Assay Library for Ecological Proteomics of Threespine Sticklebacks (Gasterosteus aculeatus)
Source: Mol Cell Proteomics. 2018 Aug 9;17(11):2146–63. doi: 10.1074/mcp.RA118.000973 (PMC6210217; doi:10.1074/mcp.RA118.000973)
Supplement: supplemental Fig. S1 [file 139476_1_supp_181270_pd41z8.xlsx]

## Sheet: LaBoRo
Protein	MS1GM	MS2GM	MS4GM	MS5GM	MS6GM	MS8GM	MS17GF	MS18GF	MS20GF	MS3GM	MS7GM	MS14GM	MS9GM	MS10G	MS11G	MS12G	MS13G	MS15G	MS16G	MS19G	MS21G	MS23G	MS24G	MS26G	LS6GF	LS8GF	LS12GF	LS1GM	LS4GM	LS10GM	33LS2G	33LS5G	33LS7G	33LS10G	33LS12G	5LS13G	33LS1G	33LS3G	33LS8G	33LS9G	5LS2G	5LS11G	33LS4G	33LS6G	33LS11G	5LS3G	5LS5G	5LS7G	AK8G
G3N4A6	592178	361957	334386	496152	388462	517489	767618	864982	778812	501144	480958	473551	253470	450545	532354	402169	399237	364093	482252	567010	508891	592750	288070	512347	196318	306423	311554	403576	415925	532721	325532	261623	133321	238706	221096	578477	417981	275184	229161	208743	303266	268848	839782	188060	405665	366132	368896	192011	132134
G3N4S6	144282	127205	79637	133848	121025	84278	120162	125476	103597	77812	83719	67533	91013	48929.1	88828	161265	111577	118131	264105	185434	97146	65346	117985	143900	58635.2	56909.6	125230	99473	49134.9	76303	154458	158756	169086	130476	138179	167559	109054	117656	139041	133043	85193	72722	294771	418140	139009	168514	227493	90545	43662
G3N560	250020	270271	290565	270479	59364	95812	287168	545783	98050.7	332718	270842	260459	179880	168111	307114	139284	167511	208631	564880	209243	137079	186528	325692	232745	129073	339947	416861	152812	189497	383222	97357	256947	314535	141058	203460	298306	193763	300189	241851	187671	281390	180787	202143	275959	237365	349815	397204	252497	37344
G3N599	184748	241089	249703	223491	253976	381721	366435	455012	415546	185282	196411	218909	254722	237215	389483	243307	253428	502842	650947	733404	551438	325801	265718	284914	435172	93541.2	333228	65162	100027	154545	97387	203118	110052	106845	129657	141847	165268	165490	169832	88634.9	195519	127533	187163	124385	97363.4	162483	269963	181273	41623.4
G3N5E0	1152987	1110397	907412	2012650	1478157	1592205	3107430	3249900	2066457	1577353	1564118	1468651	1259665	1954601	1697110	1714920	1605491	2015445	3029620	3013250	1568549	1980850	1775186	1540111	1274804	501557	1124769	584957	285724	493170	599657	632728	508498	322890	513364	480167	655029	643737	466757	655947	2091600	642591	1216401	637035	573147	1186757	466685	581561	530920
G3N5X9	1873690	1645010	2677620	2527670	1755480	2214170	1668940	2728210	1362490	1336740	1281190	1323510	1560700	2799450	2626580	2038050	2245160	1756840	2980430	3146460	2044710	2712820	1528860	2090970	2778920	574816	703178	432677	346417	543584	678927	776783	533860	254671	616928	385127	1419890	700376	456615	832582	2633420	597318	591124	1118500	500858	701251	1214110	313095	1343800
G3N6D8	180758	155397	220372	337510	168343	163915	318520	349920	220286	215612	156312	154467	149285	213607	219898	149569	136450	195192	228930	235190	150173	180097	159729	165914	155617	165803	214919	139961	164145	201658	107430	75326	109960	96792	100907	125101	106461	107903	119759	100889	138306	120040	128164	115735	115099	158697	148227	127691	72856
G3N6H3	4037804	5947357	4.06856e+06	6549073	12680345	6287524	8095598	7979286	11481390	8426095	8584255	8710391	4022448	9563645	6644709	6124030	5431459	11344288	12641878	7731597	10810732	12370068	18984864	7518255	6302073	3.87077e+06	4533871	6611976	3.35059e+06	3980240	16407991	8412208	16819348	5342615	8795030	3466096	15035626	11003373	9986355	8333664	9697567	4846274	35646123	5975913	7174156	9182429	8189130	6262512	6755922
G3N6Y6	46253	64391	63206	94500	69790	88908	105987	111623	81220	64774	47270	81926	51560.7	63718.9	77708	80666.2	66540	107400	142691	92444	69017	59014	67316	91877	59937	47746	52047	44073	51266	37108	58813	48138	47631	23894.4	47824	29352.7	42630	44124	41374	30462.1	53024	33380.5	43924	51138	32383.2	28522.7	56378	47681	44197
G3N754	1350458	1276211	661131	3190620	1172566	1090787	3273520	3885110	1889612	974669	1135507	1087652	747894	1689690	1617790	1122387	1848678	2537052	4525550	4436720	1791098	1322943	1970377	1818579	872677	223830	1035038	968542	255798	1005566	694104	1085238	926553	287630	678417	227710	784410	931774	699113	502994	1252036	527344	1144800	1150522	964482	1173390	863835	132183	401497
G3N798	195847	162112	215656	217705	166482	173597	208422	203176	166195	177994	166842	184143	152706	225341	274601	230556	223848	159496	247572	252285	183337	168853	259520	201867	157156	129474	139724	110506	118592	74779	115850	126037	99280	95548	138657	47288	141563	105892	150235	88380.5	115392	90102	57255.4	85744	128340	143803	60644	54017.5	129995
G3N816	1952985	3103170	1345566	2641128	4054160	2376988	3201248	2450984	5986506	2993375	3226322	3577013	1997531	2666204	1771114	2386433	2303002	5144420	4857890	3981543	5471290	3984500	11545770	3332027	3786436	1559971	2314630	3089533	1414212	1430583	4021379	3016867	4340240	2048493	3569869	1220326	3575702	3153480	3729112	3132779	6888340	2079788	5.89462e+06	3483034	2574752	5728560	4651220	3313580	1804590
G3N886	45468.5	55877.6	88054.4	35677	62166.9	59699	189417	206729	98979	63255	70730.6	78932.8	73274	54693	97623.9	67352	105620	89522	212207	111231	92862	66267	105046	53018.5	63958.5	74177.8	120879	103618	98443	105238	44738	49152	44059	32544.8	52916	82538	44236.3	32966.8	38419.9	39773.7	35667.3	61093.6	47510.6	39643.2	53765	101993	98259.3	60400.4	33847.5
G3N8I6	8013080	7651460	3667250	19438320	6253130	6799750	16888320	20157600	10371110	6420453	6942190	7006370	7205870	7663880	9954660	6440220	12866860	16047310	26329320	31427570	9114610	6729910	15128360	13100590	1924242	2061679	5001000	3448747	2943090	6398420	4177030	4811390	4503838	2480750	3501797	2105610	7946080	6227710	4271490	2759710	2806988	1743621	12875340	7597570	6547780	8282880	4343930	1567542	1891600
G3N8J1	2612240	2530564	2616100	5450590	1181397	1551813	9520840	12680670	3684470	1546470	1466133	1865864	876487	3360054	2693560	2029107	3099236	5927230	23637100	7058530	4297330	2826750	4965470	3541270	717506	663235	2136540	1219021	696715	1363627	1707383	2528658	1246948	512821	1000475	544717	3717280	3187320	952461	690415	1104829	518670	3986390	1502774	1093418	4050250	1860690	341523	1077748
G3N8K7	491145	404050	393519	199919	231692	500960	57241.7	69879	133673	196341	170737	174913	282657	234239	329983	300437	430967	209667	79214.3	104241	541080	572895	288561	374470	284867	140076	105931	151074	217316	177660	182625	161364	127949	217241	153166	209992	209892	236750	177162	135387	145935	201840	161153	99480	174052	87529	177421	227865	28581.8
G3N8M1	512350	433186	429464	519454	543172	616545	207114	288293	198497	361663	326532	292377	692312	531357	327115	332342	460408	373884	428906	587007	921560	599403	333557	740328	679236	205214	188905	453689	434681	222517	645281	504284	391776	602129	395790	375419	436210	618680	452192	366119	451332	451944	216814	332223	544247	200793	352464	435955	109044
G3N8Q3	190459	209800	82181	267317	77737	89510	554890	699786	375413	92146	77122	107095	47437	182885	127465	132105	282320	603280	1909440	406930	471640	288782	660780	173303	67051	50014.2	60689.8	60135	23509	39191	19097.3	13267.5	42144	21118.1	25129.6	33653.3	44576	69726	23166.2	25806.7	74622	18708.4	42601.2	47064	39379	141743	69995	59838	33852
G3N9I0	246039	275298	311490	345521	238961	175153	560550	494220	322333	238820	237044	237701	188416	167999	265620	167822	181129	225782	740320	388590	342180	236786	373960	155794	316580	293670	367355	278334	278311	279467	160366	171718	196015	131589	125694	199795	108848	194296	175559	125034	135781	240836	301014	167783	57759	440390	332390	175120	141521
G3N9L2	3114766	3736450	3229036	865127	7391800	5801390	995315	223098	1651970	5992930	5919990	5959690	2958260	6634390	1072682	11989820	1739088	1455623	1504709	327710	1623217	1984739	1986688	971680	3599405	2046560	543049	1146013	1211159	527555	472899	713727	449377	1565892	936833	524309	475940	441070	709130	1696581	1385499	1124673	183611	408110	722137	397612	791035	1819935	2239955
G3N9L6	735648	1255584	1529975	224960	2937720	2497848	379628	92987.3	702625	2160936	1926846	2192462	1124832	2124745	550747	4178130	544746	654444	591278	59826.8	728784	979004	406030	365582	1570387	879043	89597.9	510248	446392	271097	232080	275399	251439	937006	509411	569782	263730	371440	369201	714288	862663	756130	63322.5	326998	244592	242253	468845	1.31102e+06	1108167
G3N9L9	4344410	4797320	6798430	1931920	10493700	7689510	1351393	271138	2240950	6966500	9721460	7260680	3779960	8904170	1951170	13282190	2154690	1775480	2227832	369751	2222246	2555005	2596860	1482923	6145010	4394630	1502754	2775297	2628200	1694363	2449204	2888903	1646209	4621000	3630510	2288016	3155808	2557575	2778240	7320230	4864790	3933780	1252864	1596992	1999929	1366249	2475899	9681210	8031210
G3N9W2	208665	186216	248298	224227	183979	177762	249378	358060	185632	197041	200355	208606	170101	221668	252156	158123	223898	212781	411328	210615	162235	279706	88148.3	245838	120259	139401	108257	149246	194333	157420	169376	123759	102152	175975	122055	164903	128411	99066	114355	148411	89513	111282	91724	127504	147233	83329	107773	150477	234655
G3NA51	209336	130651	168804	290880	160867	227566	213299	176241	134517	102717	86571.5	105966	110878	209209	270400	209779	126690	126109	180237	191888	167214	206240	101555	168239	108591	71781.6	109814	64271.1	52314	39972.5	102372	99613.4	59505.9	57497.5	137976	71707.1	137803	59783.1	39235.7	83236.7	57223.3	72754.5	86796	70802.4	58461.1	115043	127661	84649.1	203776
G3NA52	161470	119801	135919	40895.6	143958	161483	180820	227785	149909	211644	223358	222249	194418	125338	138156	164808	103442	150278	136507	130587	103091	76116.7	109170	70847	208056	166869	261219	135682	196408	212526	133981	132226	98861	179614	138162	121306	53829.7	102300	123485	142868	103266	99988	90855.2	182099	203196	136253	107693	96829	96448.8
G3NA85	338385	307462	242348	339184	306706	281839	275982	379500	175742	261455	239403	225423	211683	316931	351680	192248	229660	192186	240286	167539	186786	276767	100000	204311	115660	78750.7	73948.8	76641	112734	128515	102429	94814	65063	113008	97939	112095	97343	149849	155926	145381	108817	55471	94546	125562	140099	70150	85279	75714	165718
G3NBA2	130454	193672	197170	153811	176587	121941	179516	224860	108510	105778	96172	99884	126244	146117	207820	134605	192172	234076	428850	273230	323360	165576	224740	124550	74787	99549	86299	122832	101097	94895	167589	181970	247890	156473	180017	171941	159339	118900	201050	151201	184585	130797	273003	273033	200693	261134	229120	116443	121677
G3NBJ8	29579700	31372730	38777980	81080200	29022400	28219270	61888620	77113030	29703300	19339800	20428590	20841820	22373840	35346750	51043100	26851450	34536700	51986000	125059900	83831500	42949400	29304900	36290841	32029700	19697900	8658000	19980470	20469120	9558950	21341960	25166740	26792400	22301590	9688330	21579040	11038470	34691610	30991780	20369350	13926320	28445180	15652270	42385970	31110810	22548720	29481230	27936760	6363290	14717860
G3ND27	576802	609280	996185	907952	663148	527168	895971	856762	904283	435520	416325	386061	418523	445284	812308	860546	663432	1021090	1527989	1143978	1253070	852759	813123	609893	729896	176188	447226	273744	184158	184732	610898	290945	787826	165820	440761	290678	261854	316014	459603	141594	203099	259139	363614	245522	175744	506969	251183	272633	470936
G3ND28	123067	136111	139242	120641	102201	154822	78760	85145	115044	63001.5	76265	71322	66223	55571	143765	78834	82249	107003	101228	187983	196240	130314	86009	132684	171699	36223.5	94891	36124.3	34669.7	43987	41622.8	59196	52309	48552	56674	48270	55473	43271	43775	33519	32693.6	55837.7	49819.1	56391	69265	52629	74609	58030.6	18665.7
G3NDE4	118182	153088	172713	280244	142313	111605	242821	298951	132029	105890	117159	106584	102964	161293	188316	173682	185257	176889	519376	279315	327340	234649	216138	149571	109910	115203	90427	158699	123729	107856	184890	208124	211616	123946	126447	124366	255213	195690	154998	126726	149703	156871	376850	258531	152708	227993	187625	86950	95061.9
G3NDG2	2292790	2315560	3083918	5305870	2008802	2383311	2425380	2438220	1374390	1284100	1409820	1187974	2149918	1680560	2423432	1432042	2376830	2949870	9200590	6442210	2902830	1799892	2048960	2687770	1060045	767789	1136818	1042871	751018	998548	1113618	1530911	1319512	828062	1111474	862299	1417686	1537905	1600893	1050524	1265594	1078114	1788000	1729643	1230184	1957575	1525570	640337	1573067
G3NDG3	158487	154439	216979	162210	156125	187106	60475	106126	89337	171820	158413	166914	185375	171710	146400	227630	153537	85407	109003	112823	88582	100124	64453	114084	89475	110253	61122	58513.1	63902	53879.3	61767	83635	99296	108341	60386	71279	86626.5	32341.5	62426	113116	74489	56623.6	110028	104591	72245	63459.5	87998.3	127104	61251
G3NE33	4258843	5.35947e+06	7.70529e+06	1.40221e+07	3.87215e+06	4469409	21666530	33199710	11547052	3481131	3911479	4.2775e+06	3557528	8545298	6.26226e+06	3.52731e+06	7353710	12119683	31843332	19329160	8.1786e+06	6151495	10211993	6136018	2.56481e+06	1.27884e+06	4174700	2.7893e+06	1.18632e+06	3.07688e+06	3603049	4258587	2629090	832862	2.25653e+06	1.28787e+06	1073606	4606162	2.34629e+06	1.25772e+06	3.56625e+06	1.22008e+06	2235910	3626574	1.76525e+06	6129770	5821851	632027	3.23151e+06
G3NE77	50465	90822	69249	112115	144624	71609	130111	153608	243685	139420	102762	127932	38416.1	43629.1	55914	60840	34751.8	100628	129801	69586	209316	75929	126138	58564	105949	90487	82254	178224	50735	71909	125355	91718	91487	102911	79702	46253	135705	75898	75322	121622	173704	53849	239941	158313	91414	97357	152457	133817	44049.7
G3NEJ2	157018	267691	455489	473242	614336	299451	495246	655737	756868	301744	307308	345121	215549	366255	610108	298232	261061	696206	2186650	565997	676344	698056	982892	232882	539624	325175	497405	419556	170875	177436	638196	378222	845229	237555	620590	151034	878021	536046	627307	461962	1191600	307002	1967353	573589	430421	1005055	694383	548839	428763
G3NFD3	398360	304272	402730	682420	244583	365176	683214	889320	304191	300621	214871	288670	266022	461943	563320	402040	557140	395441	954110	615400	372871	240023	468040	290324	275874	179190	184019	213329	229737	203707	147065	261106	233132	160590	178355	242483	183859	196470	131842	188307	197843	142155	292766	197371	206875	190932	234736	141695	91597
G3NFX6	60755	46447	75430	117621	75823	61462	62687	89200	48929	52641	32840.7	58673	43084	106259	110591	83769	78860	88911	138679	133355	174724	118538	84754	72516	40098	24407	30951	30172	9602.4	27592	62993	35817	59857	36848	52803	48021	57794	66368	62681	69542	65222	53117	98345	99828	35954	69108	57985	28864	42128
G3NG58	259132	235349	118162	617870	238543	152961	357490	422562	338440	167423	195294	214657	208329	263700	354750	259154	332647	262160	452308	330894	221861	64193	323962	266602	159820	152591	287678	393600	200014	264577	122454	148793	217245	106921	129703	217904	103239	23659	216584	114929	251675	188280	177737	73926	175852	331380	225288	250618	75103
G3NGD3	132295	151081	190155	164693	121674	104566	206673	378167	141448	63903	50668.3	71757.7	131465	166366	224058	113250	196605	244457	454508	265021	275866	218285	173657	220758	60814.8	66938.6	70678.6	65594.4	61282.5	40484.7	70572.7	56601.4	66972.1	65415.8	61065.2	49111.3	36129.5	33255.2	79182	56109.7	41071.6	41638	124444	84701.3	76360.8	109149	85957	51053.8	58504
G3NGI8	951655	698194	276013	1093242	758116	1086765	1083093	964273	874445	1153342	815390	735835	1160836	682026	355301	366250	746781	816891	1652880	1224230	641866	1228569	798313	1026746	614398	383230	547268	446094	273215	377158	551658	797234	423617	457087	448085	361750	596110	596541	445093	459582	1585470	400377	1.311e+06	456078	551469	708754	526533	233339	649737
G3NGJ3	676617	593268	514020	303407	358009	523784	152835	71697.1	157764	580555	500305	578820	740260	346423	279398	659047	226168	241425	124815	291340	227246	240068	208959	462362	62207	72547	204571	21994.8	25331.8	121092	91699	166273	81472	66056	102267	304499	28866.3	109921	73556	208942	33906	25619.7	91565	136122	83051	66918	68420	292492	65469.5
G3NGR6	1087484	1180427	1614096	814798	2413870	760355	2289370	693751	1068892	1028783	1010843	1003736	1073912	2217300	1155604	1315834	1996890	1130062	1269639	1285460	1124183	1213620	1310607	561725	7451260	807709	934000	445148	658803	730315	317059	954847	547807	497608	531540	501855	794829	873911	652439	466110	1630457	641266	745854	870341	416152	745362	507964	469605	388313
G3NGX5	368111	466909	222593	718890	292575	435521	368501	453184	227080	150342	159887	157739	328020	347671	246971	375444	496338	555861	595480	843775	474158	328019	362393	350074	244360	100897	161201	58500.9	58259.9	125861	160037	116373	169668	128630	130576	65512.9	202565	120939	104379	83528.2	224472	98558	299502	252836	272494	253470	168406	167902	184692
G3NH53	868430	940260	990280	2327459	770269	1138980	1896340	2146920	1111430	1188820	1602550	1553050	487760	1422308	1099250	1078275	855144	1377830	2241380	2127987	961840	1077540	1268933	964420	1387000	464166	1119625	339839	559703	675537	740040	519964	462822	509719	394705	402823	995680	384576	357219	557841	356775	285004	1195510	544232	451816	553302	260653	256163	1579347
G3NHR1	336795	198109	201772	182033	189738	260934	168152	222531	141115	108623	162867	225476	103017	107920	233409	260084	162871	143188	393065	163035	399440	343240	115939	114784	216030	138305	122290	57258.6	127377	42321.5	38948	81181	28618.8	132423	54816.3	124217	10915.9	49879	38538	84842	66307.8	32386.1	75440.3	38445.4	70229.3	12707.5	44896	117181	68588
G3NI19	1393930	1195312	812954	1203100	1283976	1599370	1072364	1034871	923088	1258854	1163621	1058182	1185800	1376805	1123612	1499850	1548700	1151440	602008	1027450	960803	1245165	1061500	1455110	565497	443272	475336	538860	563783	701513	574071	792784	524266	755113	479000	599186	456397	677355	442101	962023	602699	552274	872437	609967	621061	355758	437648	521185	829382
G3NI23	17961000	15715170	15059210	21288859	19495590	22083770	12723600	12159460	10798670	15537880	15899510	15287580	20613030	20987640	14123640	23131390	19246150	15606040	11125270	15255870	13262140	15175840	12598380	16767440	9046810	8632800	5636330	8247460	8570190	10025390	4948250	6134950	5770840	9905980	6849130	7934400	7035937	8356810	4855160	11426690	8200700	8497580	4.65298e+06	6274880	6718690	4370100	4407180	8190790	9687250
G3NI60	258117	184543	219419	342130	159869	232399	333497	481125	201458	140391	110825	160007	233703	283679	400107	231979	392957	217100	1338160	527853	418408	348729	313869	356592	59137.3	61737.6	126132	137235	100891	73320.9	281214	187716	434043	116256	163441	19601.8	68980.7	103606	289269	86130.7	126657	120583	334234	385613	333857	89593.2	105692	41581.6	20135.4
G3NIH3	3380630	3498430	3257526	4221250	2872330	3525300	2939820	2163530	2269768	2226750	2612728	2704830	2984480	3891140	3853786	3043460	4003830	3450980	2774430	3922840	3003480	3406910	2727000	3673510	1099513	1520441	1084060	1417780	1404747	2086323	991987	2130888	1435514	1465960	1446526	1488290	1971363	1794028	1309446	1743456	1936326	2126525	1059520	1680800	1560456	1241746	1208163	1823829	1338680
G3NII0	264532	281603	151028	557210	295999	361648	435390	608540	316478	252380	280485	272900	265242	368729	377140	311271	411419	390832	786210	544110	485380	320771	423931	413662	156900	116666	272662	212269	200134	273609	197692	260047	207528	95036	167999	141846	206354	205419	175007	143714	199689	156903	351023	195687	218353	233385	238677	141677	98039
G3NIN3	1594430	1673410	2360200	2027740	2146300	1868230	1535370	2006290	1079230	1277680	1109700	1073130	1643740	2381400	2631400	1989090	2384400	1765660	1647620	1922970	1609470	1725130	1193050	1681770	624700	979350	1077420	889220	815550	1220460	631190	1090870	818370	873660	777070	1287280	1139550	924700	843420	1183170	1206720	1072650	843000	1084100	1069390	861660	877310	1229660	760420
G3NIT4	13356970	13230900	16565584	13830820	11970740	12256300	11730290	10458220	7256260	8690160	8781420	9688310	11501250	13276930	12940060	13041710	11275900	12031110	12360970	8823230	12060690	13111090	8001780	12896430	3031880	5440930	3592077	4790490	5930000	5454110	4372360	5348420	3886960	5738410	4563590	6168760	6858900	6156580	4467770	6243870	4653080	6425400	3692070	4275288	4063910	3330500	2924362	5757670	8377460
G3NJ23	136311	158122	100210	167810	147022	153386	136004	222683	180019	150491	167060	171277	164114	151842	162842	110311	222895	211660	26785	131741	122994	149063	214353	180946	58816	43911.2	134807	86364	101532	127141	32072	33363	71482	53985	59346	58235	18905.4	78796	39079	77831	77028	76891	15344.6	88256	67228	101495	91292	61284	34131.3
G3NJ27	1101158	910969	846945	991679	739886	899287	1084800	1175230	821871	754984	758309	814519	1251198	961848	727756	736613	782680	1155256	1259878	1727664	882080	1357459	832013	957042	323095	275718	269241	311400	280048	245908	479302	463091	225996	338386	282894	344051	505633	501374	303211	346601	291145	392544	778150	252407	385846	268462	273909	173215	658446
G3NJ38	1883980	1720020	984875	2922630	1573230	1983950	2812980	2765090	2521550	1500750	1487350	1448110	1587550	2611920	1428630	2435520	1833040	2603030	2985780	4992600	2251550	2639310	2153800	2296430	916790	371669	923251	660873	505959	586350	863970	678390	506106	372636	487678	546050	813556	526982	488708	627643	972250	552760	1408470	741520	726070	829116	517144	340056	533897
G3NJB7	569690	665929	450478	1524850	978723	1126710	888920	1100450	1159790	765308	783800	691204	461465	653891	763477	397038	474471	936270	1565060	1165790	1.90702e+06	1158400	1.04535e+06	877767	504153	425073	592723	684717	345474	427728	901022	573907	1035050	824870	835528	484751	880279	501389	1102700	449637	870400	729472	1442270	1209620	636372	1351710	959652	686363	402578
G3NJJ9	301036	284488	172626	350644	287088	443252	645599	366640	319020	307356	469942	382820	291868	459863	431404	319525	251271	304102	229006	222884	157812	382191	187912	360429	340573	195362	219568	153123	252767	180668	239643	321135	276353	268615	283643	227808	328208	139435	307110	338652	112008	191488	308798	128599	345357	192921	133795	115462	311327
G3NJN6	749778	850246	689841	1159007	776971	750795	1208130	1350078	717146	722166	748924	717705	513295	935344	1059054	748084	790509	1089979	1315203	1460893	886213	1068025	708327	980581	541553	329069	319208	296330	321943	284367	434433	415891	416402	265990	355372	293097	508197	504427	391896	386356	458295	305822	597028	459767	361844	475844	346308	298706	1133549
G3NJU3	634301	609776	818941	895725	668284	731248	1089651	1439550	644071	531562	454104	524817	522348	661647	1161499	606766	827020	960180	1874880	1312892	782865	860927	793342	912703	481954	407161	538285	477999	532620	471096	378020	501045	362407	400344	342645	413810	500644	452394	315446	456978	518904	474618	469303	397585	395157	471149	415973	320649	726746
G3NK83	191432	239430	263568	296222	256142	199191	364155	332947	326494	195217	169367	196341	216542	276396	326702	239325	240923	469557	627920	591742	454636	381837	502262	277874	149871	83023	89441	93909	90728	101382	194448	159103	148130	78283	125959	128280	193936	135476	124977	95686	182454	127187	328493	123342	119428	206371	157081	89407	121714
G3NKS5	974200	862250	1253200	1526810	994190	1081070	1831810	1748920	1339240	1030990	1063790	1033520	1010620	1134610	1496740	1090270	1080240	1400620	1830010	1838200	1253940	1079850	1177990	1286570	1048970	891880	1465670	841620	769300	856570	549351	810000	608970	617630	594330	731870	714116	747300	615980	684880	1188690	844620	818570	742020	833640	1038170	844490	698190	473083
G3NKU2	62316	84335	114279	42749	65782	87715	131940	147688	92659	57902	54076	61287	91706	119836	83045	88252	77019	128517	151579	141280	77593	102185	68737	87673	57311	55557	56412	65380	62886	51662	55621	76731	66048	62085	53436	61238	112351	130572	80792	66542.4	41882	49293	72311.7	36251	85583	58296	57048	49431	103512
G3NKU7	59327.3	114692	51305	42427.4	66369	68230	172535	156783	161341	71184	83503	95305	38958	49148	96009	74818	87886	167308	197308	62568	69578	102124	108713	95648	112293	38168.7	82272	49278	68789	86234	72487	52898	72401	63479	55212	46863	109822	49295	93695	58366	34797	68099	144679	70193	58707	75095	111675	71423	15251.3
G3NLI0	1828080	1437517	1047530	2791570	1378190	1860910	2701280	2784140	2368710	1623410	1661280	1585250	1316300	1449160	1885010	1035960	1497710	1975470	2451310	2874200	1986250	1560390	2446220	1676840	1909940	1804100	2700860	1914580	1133220	1351540	1285240	1413600	611960	738240	994280	997290	1035371	1344810	1076260	907270	2026080	1185920	3279450	708264	1236050	1660870	1421310	955650	573907
G3NLU0	333545	304730	175025	407657	352160	251809	530975	527648	592612	347805	355107	361629	324649	357783	384948	318953	349855	446983	624439	614980	369566	401303	546139	470304	124130	151589	229307	311710	236672	374386	331014	281125	164884	192707	146527	179918	198614	184429	201115	122746	123927	163747	454497	148860	213879	226034	307052	145235	102028
G3NLY4	99358	135890	76193	100416	87205	65529	114267	113457	132992	105626	94231	92338	86021.7	90831	92350	95904	64503.2	129145	75071.4	98094	60918.7	142080	88723	105248	41378.4	82274	80369	172069	179534	145102	194392	135933	117612	110032	120121	122151	98036.2	114214	130329	68021	27672	92075	175970	65033.5	122596	59695.1	115959	66210	56026.1
G3NMT1	161297	227894	148436	212836	150329	145056	213287	199900	237486	285517	292290	304126	283943	192745	171051	213790	296651	301561	180896	201803	168048	168338	199038	296815	92147	51176.8	48343.4	28456	41372.8	87736	34380.1	36962.9	61726	45672.9	32773	73726	82029	68784	58079	30312.2	19163.5	29890.4	42742.6	84520	91341	26300.7	52050	30079.4	70685
G3NMX5	209242	159844	362074	261632	165032	209254	204407	188250	112612	154954	136504	142118	239939	221781	316200	191830	154539	175973	149275	252230	142751	187976	124448	174651	126628	105350	166622	76377	103014	86780	87842	97528	84273	117812	95227	118396	243919	58282	132293	171374	170013	131556	100552	185977	178741	112853	84760	148575	204399
G3NN19	763179	686678	338411	615386	316566	652465	168504	167472	169340	489307	478174	523582	431356	445262	419523	696167	279885	357957	272604	349296	510409	442219	260457	418080	270352	248826	213117	267393	500197	329192	151510	240280	147618	314044	232873	379577	427244	249017	232520	216797	265824	391391	168082	378858	230201	196722	254366	259245	222382
G3NN36	450789	512999	837654	254900	245826	438664	48903.3	72127.7	74130.9	305716	263774	283987	282706	270953	322691	308876	173635	109650	178702	96823.8	286869	212032	111521	232848	186805	181410	85103.7	162377	300940	204866	85889.3	114206	122070	173001	146256	228107	203235	94218.4	151721	154926	111993	252081	99848.6	91705	99071.1	106982	157039	264043	139432
G3NNI3	1519960	1457057	582408	2110890	1423700	1437460	2557460	3273970	2084360	1531167	1542050	1478870	1395940	1716620	1360640	1519900	2084800	2505520	3359010	3715650	1900931	1752440	2532920	2062930	1200380	730715	1234741	1271513	947545	1106642	1323576	1428533	1034733	892127	837902	948206	1259094	1139877	822825	675719	1056086	956997	2022536	885996	948862	1491130	1341160	644445	641341
G3NNM8	432020	421145	264094	325142	313557	432284	136210	81199	180094	255586	229945	234874	274615	321302	528930	575180	290934	218459	113007	241155	283166	308760	284282	387744	180258	129753	69335	61233.9	29162.9	58878.2	113137	32931.6	67566	64010	52933.2	80443	28932.4	31372.2	36317	70684	40158.4	63131	167375	138527	118888	15258.2	92432	116944	80328.6
G3NNS2	73106.4	112374	70844	62862.9	79406	80334	194976	193615	207858	95346	97636	116173	103744	100586	74591.6	109237	71385	116099	182918	144275	125167	147521	133821	151694	44513.9	63265.7	49697.9	113108	100284	76269	127096	116037	48900	98805	51113	66011	57256	118151	72810	39720	26042.4	65622	151848	39979.7	81404	56010.5	96314	33592.6	23261.7
G3NP29	348272	493652	791575	1203403	796056	580967	963820	901883	612835	346339	396245	482859	703112	780725	988067	639513	656038	1383373	1358400	1100352	1560498	1271144	809051	568972	390438	338917	432779	368951	451338	544215	219079	275667	232142	241414	257030	343971	235536	212647	260493	458783	386647	331333	252496	54562	281710	476398	49531	292366	52000.4
G3NPC5	872109	760060	431924	492690	615012	551412	2282970	3428020	1902810	785477	902751	913291	967740	609230	661525	1149980	1320490	1408180	1209550	2110000	1157030	1001383	1272590	1025535	146715	756510	462498	563585	546693	899816	208900	1442070	529680	769558	494826	557436	218166	922955	447405	587234	770181	692636	146064	644512	684093	442860	1421930	192034	152362
G3NPG0	101860	114317	119333	213838	172967	116705	259599	337509	306813	156832	140749	174254	86458	138776	141238	78544.9	123388	302976	670990	303323	314087	249206	496606	156505	109727	132026	115663	177046	70806	84053	106763	114536	199650	106042	176378	93578	43758	104356	145759	106233	235803	101486	116238	140325	128043	303702	234128	134213	49554
G3NQ31	42026	50286	70363	111506	57835	53926	110205	96489	68544	51920.4	54293.1	37200.6	43665	58636	79043	37332	53512.1	68520	86682	58773	36455	47119	41896.4	45908.5	47206	37471	42418	49420.8	39914.6	43353	49548	58625.4	45422	39707	38968	58786	48933	44055	44968	49833	49424	33453.7	65086	51859	52892	52293	41717	44643	23867.7
G3NQ97	770289	854385	772688	1050870	729709	1091960	375314	527176	593498	973056	1972690	1057500	633821	492660	695405	1063345	829023	557276	679465	722668	1218050	1468610	653985	755426	1195670	477437	565156	278137	619122	387815	113740	162798	103565	463005	248994	528872	275850	228282	213579	313736	457441	319185	236255	236862	259624	219976	264481	703340	258549
G3NQA7	1451670	963874	522274	2395640	605236	1044261	1350065	1907762	816381	2067954	2358759	2260854	569892	679906	496229	1.44155e+06	1010979	762918	2583190	1034687	3860300	2266713	1.00533e+06	1000908	502272	261644	177084	66225.6	191406	170725	47802.8	139844	78320.3	137860	114610	423402	235352	194054	95313	190518	232338	99166.1	207506	135388	81800.5	109571	139016	129070	234649
G3NQG1	1825680	1610176	2193210	4621390	1903917	3150200	1215310	611632	381630	1892210	2051720	1908510	597573	4128550	2435180	3517090	1760172	473757	161646	258087	3515430	1749769	721752	929036	944126	3926760	850463	1612109	2482520	1101526	541952	246446	302018	2504093	1042256	3049540	536021	920416	797227	1785488	1022399	1155414	184381	136643	1408264	397461	494561	2025788	544602
G3NQU6	131747	96198	257377	238501	72786.1	260887	182184	230837	170354	165144	180947	151560	142255	137074	137114	230466	100655	304535	48070.8	164904	318954	137563	147510	95719.8	325366	141255	249960	59554.3	34522.4	68786.7	134043	160584	93147	68788.1	106861	80098	116234	141500	111575	71814.1	243732	140057	83186	40326.5	168145	194671	228527	226937	88339.3
G3NR25	1074533	1084759	985147	731324	1013380	986562	1444864	2345060	1671190	859026	914879	876999	613342	982644	1126749	743289	1439150	1496710	2104529	1966434	2205228	1190703	1077379	913975	1140526	396621	763450	482054	544928	511911	535477	587602	410874	501927	531595	350989	681482	673037	535649	385895	935702	507899	1449948	559055	648556	581105	760196	405258	700198
G3NR43	174862	172631	107879	105599	366794	294231	137085	107871	470281	229325	180043	186481	141995	73382.1	114029	74878.5	109120	161393	137426	268219	77514.6	224270	135712	133588	76829.2	54687.7	101823	106825	75852.7	95679.2	96897.7	28829.1	85658	66192.7	61963.6	73795	162202	95209.8	290592	98589.6	209938	79278.2	443055	256718	85269.5	154078	90651.1	53771.3	145643
G3NRD6	313510	293182	346940	306526	298218	309838	525460	491900	375190	348114	272182	314680	316198	289366	434490	285790	239354	438840	671590	620400	336370	417930	366790	316732	322424	121269	198765	196965	141124	151040	220326	193594	174566	160796	127339	167059	210599	181832	171825	145636	275593	207400	241174	246517	202670	232203	246723	136637	267867
G3NRG5	234102	267275	195221	368911	264669	413194	80388.7	85461	75310	255623	248690	253058	256793	236026	185781	333164	232538	94811.6	78110.2	120147	223127	289706	67811.1	246430	17632.8	41156.4	38632.2	27673.5	71094	71855	25215.3	35454.7	16545.5	75722.7	39594.7	49886	30081	35465.7	50154.6	63536.3	21085.8	62296	39245.3	13769.7	51979	41063.6	23214.1	30051.2	101058
G3NRQ2	16502108	12303736	17991820	11727142	10226868	11908279	19444019	16445827	15304226	8992172	10042517	10930664	6834329	8337070	15428406	10540632	10302379	11531933	21351540	26536660	15284752	11602684	16483374	11141516	20817723	8.67736e+06	15711590	6.61727e+06	8.54516e+06	9740966	5716893	11801211	8779759	7718974	6340773	7089689	1.13944e+07	13988155	7557183	4431551	4999971	9318750	1.1012e+07	7985241	5003928	13374734	15939109	7155843	4915972
G3NRR7	1779180	1614740	1522010	1042340	1688830	1895510	566000	407027	487720	1555740	1548620	1526010	1614570	1701990	1251730	1778800	1166420	690720	743112	978180	741020	816295	531496	1059010	482830	812980	345713	509640	1124830	629050	537651	513311	439552	949090	701220	974450	619800	777400	561286	898780	525819	758950	353249	502935	556988	238001	366053	715990	1447550
G3NSA9	41782	20983.9	28003.3	57049	21385	32433	27908.5	49563	17142.4	17513.1	9277	18913.5	24281	28727	57873	20127.8	25471	31795.9	62957	28598	40117	43742	27961.5	35439.5	8448.3	12174	12334.4	15976.3	20732.7	12302.3	9225.3	5877	15379.7	8909.4	17172.5	12010.2	11418.8	14225.3	18009.7	12372.3	12273.4	15028.7	3738.3	15914.9	12971.3	16368.7	19972.4	11497.6	27306.1
G3NSG7	602316	794610	998270	712990	707525	575913	1112630	1138030	1052540	357177	367399	366716	635360	756907	867770	567954	698980	782790	1366634	647524	853908	800630	841230	701080	267578	609536	391656	121997	362164	437799	604115	345508	576668	627000	406275	276082	187361	446089	478774	241707	144688	383733	723881	703780	427099	649530	461758	208890	522980
G3NSK6	345043	323567	278918	314346	249388	344189	315629	181841	436647	209904	228540	239210	245652	433324	325277	484583	326850	457981	136622	410181	726757	344919	307241	460809	254817	69462	101367	67151	88933	97691.2	113360	126134	131158	96588	79091	70173.9	136914	157687	91171	59207.9	166909	81081	152929	182450	103828	103979	130331	99967	113895
G3NSL4	200132	282234	256603	223457	236311	277029	200343	132590	323643	192912	199719	213685	247647	342065	220341	455116	363430	319198	122066	334656	497625	314705	337203	301834	246107	70341.2	76389.8	74519.5	81927.4	98766.5	114338	125065	83749	99062.6	107727	87737.8	63031.3	129014	96884.6	67341.2	176288	108249	182393	208065	136028	101055	109229	103828	63616.9
G3NSQ5	78724	72868	23853.2	83555	62729	86274	142460	175844	143264	117878	85738	109121	49368	61558.2	80686	71156	55346.6	50305	64599	81889	69328.3	79962	87030	92730	51270	43031	71599	111919	51885	46419.2	89025	121204	129807	50094	61778	41498	26770.3	107728	58881	26953.5	47313	20456	210466	103446	44930	80758	114249	17392.6	16259.3
G3NT01	1555120	1124070	1275133	1882330	1042140	1023510	2805900	2172940	3351880	1167220	1170239	1038230	2077960	1458310	1966120	1354718	1639920	1976050	3412370	2616350	1797410	2460170	2403350	3250830	27512.3	32598.3	18666.2	89402.4	71981.6	69432.6	85375.3	95160.9	47040.5	88371.2	53122.1	63492.4	45393.7	63886	49775.3	30389	18965.1	58706.9	136506	136029	67858.2	52494	67341.2	41490.2	116273
G3NTC2	951117	1435222	1289395	1190747	2064370	1159752	633335	686211	1807620	661267	636101	732380	1000251	1101145	853511	791864	851614	1572400	1051735	516591	2120580	1923780	2563480	1122218	1192106	956779	667109	629001	278142	279699	2493290	1161698	1694815	878131	1365670	258588	1684320	1432853	1045189	1088059	1544210	461464	2175224	2083615	1693749	2157789	2367987	1754970	1031468
G3NTE5	515954	497871	476004	605376	486779	441246	740400	654467	532736	379807	454269	398061	379714	474911	443570	256079	532432	510761	689490	281213	778410	383082	602331	500676	297759	299888	449307	192380	117924	225284	237873	359146	475665	274905	210230	200866	160471	187273	190061	251334	199422	202012	315611	384077	356123	409407	331806	177110	345710
G3NTI7	121436	89027	114995	320416	121548	141841	205831	226396	148365	185500	162467	164540	95185.9	156433	207176	133436	150101	150256	143438	151179	236260	125056	73667	83281	63613	15699.4	58369	42315	57746	68848.8	42738	48576.2	40469.9	22316.4	45782.5	64958	110961	18193.8	57090	60538.7	118744	40645.5	74602	28977	59182.7	101101	32675.6	17433.6	72351
G3NTK4	4261270	4582936	2907290	4603427	5981440	6798875	6958724	8001687	9876030	4132020	3888583	3844949	4084139	5607459	3589721	6625213	5356390	5571247	5522838	9311144	3911752	7170567	4605755	6249869	3650715	1979157	3974461	3621378	2465733	3394739	3218881	2720056	1755692	1444929	1929288	2954862	3025543	2749258	1979302	2119033	4909844	2345739	8849390	1803160	2648269	3498479	2877477	1.6129e+06	2067274
G3NTN9	3131032	5719048	5595460	5211434	14491370	6165634	6178730	5670530	10649400	6222720	6531690	6683510	4386113	8345450	6838410	5439229	5464291	16599100	26552560	7923070	11152780	15594460	22298560	8417926	6697222	5.62077e+06	4.49323e+06	4973030	2046872	2062833	7181015	4499283	7425077	2996409	6272695	1.47397e+06	8830500	5581661	5625513	6541587	15041860	3899628	16254195	3752567	5175765	9143400	6121570	7386773	7745620
G3NUM3	108346	139314	179997	123402	132858	95123	277384	320187	178337	166410	120085	143841	109659	136227	144334	72936	169391	245082	228793	258814	189662	156530	128313	153335	101431	75898	59147	83353	51904.8	108032	102517	107340	105110	66624	104422	74936	119425	177860	92314	88678	89033	88695	106836	118126	87610	95599	94379	27172.8	154222
G3NUZ2	95737	137832	56056	152516	109953	161765	203066	170071	216783	161321	154152	149501	100604	99438	105977	112666	166246	220135	296682	194587	180543	154937	150446	137083	202683	56078	107601	107632	75934	55639.2	65836	41164.1	46690.1	60752	49122.6	32374.9	61269.1	51593	86862	51186	78435	42457.5	49052.1	79384	48824.6	43400	19756	39076.7	29194.1
G3NV10	164592	146084	192183	245494	190939	166711	341068	508780	184287	118593	143616	140812	110081	170855	206341	126654	343827	159147	376903	260885	168918	213706	165567	148447	128495	78572	145490	33703.3	25401.5	45641.1	60441.5	90807	75568	65665	63202	55432	101373	85124.9	94320	52366	151883	58965.8	94306	45526	98166	72932	43791	44524	132393
G3NVD0	173435	349666	99415	374629	150920	141032	111994	233735	109353	58646.6	74169.8	55294.7	144288	147504	265872	149880	271976	213747	264938	195941	132340	202929	173368	234196	43306.6	42742.6	47500	73900.8	24092.1	32579.7	110260	74787	105540	76179	98068	63084	101232	87598	73288.9	76323	25298.7	43052.7	151767	86125.8	118799	90604.6	67932.5	70565	119762
G3NVS1	151291	186078	224197	230864	88373.3	162089	69540.3	79093	96977	104251	123777	115164	187917	271482	96636.5	497098	81507.4	137935	97447	145017	92632.7	125204	51752.7	79530.7	335066	50790	152264	49169.7	44004.6	19787.5	69412.4	89481.6	64023.9	77695.8	66858.4	79764.4	91166.7	30418.6	33057.7	75587.8	48296.4	46323.1	54981.8	48831.6	37245.8	65821.7	42221.9	134871	72294
G3NVV4	965662	953408	389586	1832493	1034480	1025220	1784955	1287127	1047904	909572	766960	818999	834610	1500414	863108	1561814	1133336	2063239	1460231	2443575	1211082	1037354	1594146	1646502	251723	76529.7	220892	136728	141409	195179	178837	250720	200446	138106	236593	152214	358380	263851	171550	201439	234239	133532	815222	136210	313679	350526	76622.6	89424.5	392804
G3NW33	2190730	3752200	991836	1755384	6532610	4576620	4828240	1915906	9877320	6325900	6127100	6491350	2534210	4374530	1147798	5264480	3915230	10343650	4360077	2339831	5064120	12411540	13805320	6584560	3300524	2359207	867042	2885732	1801289	1162182	5296788	1810236	4545640	2750880	2930050	1066389	3237107	5623730	1775859	4279800	3332610	1957057	8.85204e+06	1010875	1776730	2249471	1488728	3613898	6448830
G3NWF1	96645	86604	69528.9	72944.3	125789	100236	150490	141748	104492	102209	99233	97940	109948	103256	52683.1	84833	114757	107677	134720	138099	96239	118519	118730	104999	57482	56872.2	41728	79935	71899	58898.2	76334	78748	53456	68818	74877	62277.6	86816	43358.9	79237	57403	23730.2	75667	70559	100975	55575	85975.2	85749	51269.6	40217.4
G3NWG9	219602	613802	214127	1476470	310620	539474	1450470	1393130	258752	612114	618984	682341	752178	487505	512092	348804	602696	605150	1633910	892760	664763	668483	605947	729277	263874	115640	26552.8	31027.2	134826	369945	30297.7	45731.3	52320	48341	50083	64310	30609.9	58869	58690.8	61214.6	58001.2	57850	63592.9	39459.1	51842	60944.3	91870	121888	69900
G3NX30	113491	97992	95341	136948	128214	131484	137663	303240	231530	118766	141298	120741	101789	81124	117595	86256	73774	147747	196186	183400	99430	80223	162974	81977	55966.4	77759	89687	104500	82302.8	146542	213912	156985	121026	75098	81495.7	150816	76504	103368	106295	68277.2	126753	66795	294996	20530	126794	125722	180116	71092	9807.7
G3NX82	62998	61770	29986.7	46414	30631	54471	70602	54408	56615	62531	55668	55332	29750	33161	69071	49113	37513	66964	87812	96734	82350	45196	59194	52652	31713	14588.5	77617	33868	36114	26282.8	40233	31424	47091	25212	41553	23800	22838	39183	38477	26775	78688	42701	85192.3	37058	84667	42304	42596	32526	16666.3
G3NXD1	60290	139482	119003	104412	140499	65085	110054	66467	148363	154963	185536	177793	102161	61057	110968	180862	138730	103457	33291.3	118115	68301.3	122163	252349	84944	143741	98218	74526	104887	103342	75432	84883	82698	96169	73020.2	69815	69387	102960	73427	82185	94462	147953	86313	91243	111012	94763	91366	61599.5	83004.3	64014.4
G3NXW0	376979	305354	418295	315766	307368	367199	659150	643770	588974	405041	374314	434771	469388	396792	406351	439327	503009	608700	1073630	738860	699490	535472	638000	552561	261734	300006	196264	289602	325158	273451	267001	308101	162137	333766	229972	270565	225913	302955	244483	282442	195812	297063	269473	239478	218320	266692	251246	274578	301819
G3NY82	283535	435839	369136	398988	737178	374238	512150	573651	897880	406190	409720	392143	266278	407759	451524	298380	288770	739035	1099787	671968	593244	423023	991137	285311	459652	245488	333862	505790	150697	206645	610586	536584	467534	291630	399646	126330	777816	568576	473820	458096	1179111	325692	926281	723349	435002	791747	594501	456036	345597
G3NYB9	363010	483110	473290	606300	477770	337810	699740	887080	567150	388140	409230	425320	350140	421140	646110	286763	487690	627450	1669910	660260	859670	583180	702260	636560	231884	244834	339670	413200	267420	305630	362730	416930	597830	310210	378520	250020	737380	580720	356690	291040	538420	326920	1174490	715920	515860	994450	750960	155815	349520
G3NZ50	91844	91125	119087	114818	134692	131557	151385	138902	140764	180129	154113	148261	87503	115104	148944	143775	114480	142025	211524	121017	297283	195115	157294	183754	93789	74570	71013	70072	52844	59758	51424	79200	72588	92391	75875	84349	105639	40978.3	121479	49625.3	53637	95301	71594	105054	45492.7	92460	73345	65411	43480.5
G3NZ97	3244890	2787620	3145220	3169310	4316320	4058120	3115670	3097330	2803350	2894760	2910910	2790450	3665660	4199450	3419260	4012360	3062140	3200070	2252042	3464680	3431430	3979460	3475310	4199810	1319220	1990150	2114280	3094150	2551080	3019830	2931100	2013509	2379960	2603050	2277190	2633130	2373300	2642940	2228520	2579430	2469930	2798010	2332470	1423522	2234100	2069446	2499020	2181200	1726998
G3NZD4	218154	214813	239425	348513	233557	312834	104693	203831	83200	163797	157212	161805	146983	273199	197975	256386	113416	157820	95629	162233	149056	170752	104772	132705	123475	67351.7	65365	62070	82814	27557.1	109809	93454	73505	69107.4	68351.7	80386	96451	60857.8	87976	117507	121972	114298	115982	114493	70320	46026	56923.6	53763	227772
G3NZG1	307193	368858	402683	337318	297253	328209	458143	594740	532370	371077	362359	355151	353279	376100	273621	364102	298804	519505	767720	666304	456045	398301	592350	429289	251027	232240	213072	218749	207907	194347	282362	391833	314384	305348	278559	187770	276615	294420	289383	232191	304605	229286	428080	300601	247014	277101	209133	179210	200773
G3NZH1	1050280	689333	937272	1025980	1111840	772244	383911	496698	582543	902350	1005730	951740	861905	1126623	699630	1188920	986577	710780	361359	745604	903784	712243	819157	1059642	692074	731304	395051	643228	422982	721378	660674	422494	492619	528555	557415	588658	398404	622361	670708	553342	834462	840850	612169	569065	480032	424816	559874	521007	391512
G3NZL2	86957	76408	75766	34800	66738	78070	24526	13790.2	78914.5	78502	59626.3	52405.8	70414	64309.2	43061	68422	52483	40746.5	26292.8	37870	34039.9	72345	28353.5	77688	14348.2	35258.3	21350.1	29246.5	82206	25582.7	26389	17982.2	20176	50351	26834.7	44438	34597.1	40630.6	19846.6	41597.8	17113.7	38400.1	35108.3	29931.8	24463.3	16631.8	10271.6	28208.9	64746.7
G3NZN3	452929	375829	511796	541435	441369	439751	624098	921743	312319	316390	319125	338648	349206	563187	683812	386387	460195	511490	1236998	775143	596754	654066	380388	560700	144323	154948	136509	159457	225344	136770	114667	116569	125426	156378	122860	243724	169661	152499	116376	166134	129336	222251	110404	102726	75564.2	134217	124878	169894	397914
G3NZQ3	55099.3	56704.1	32682.6	47397	71322	51532.5	110254	160927	117837	72542	78849	78349	53402.8	63743	55913.4	86113	69485	87393.4	92216	132889	48642	88854	82691	82955.1	29213.9	33446.5	42757	67975	61746	46744	73592	46400	46623	44081	57502	48027	36316.1	38135.7	58601.6	37511	17215.8	69888	90220.1	27807.5	41215.7	70244	59475	29325.8	47723.7
G3P073	507740	669740	698187	779222	1182810	455975	1840720	1294160	2176140	1020984	1227720	1272680	277830	979320	899066	459615	578203	1965870	6733500	1128640	1122590	1360400	2766800	720410	1210090	638537	755780	1064350	314211	405633	597210	851280	789717	248487	597526	126979	861265	933050	548943	583564	1411470	286947	2611510	673410	519980	1888860	1188840	706840	458435
G3P082	274706	238793	280554	463765	389214	132118	1051530	1205670	1467310	314456	348985	322583	118364	375226	332308	191901	411892	1552890	6223810	885120	955000	658353	1797190	371118	143324	99878.8	162112	208237	27357.8	107520	265295	251889	120995	56414	136056	46994.8	457074	386907	129684	195686	426710	94610.6	390316	157469	86279.1	789217	333995	59155.2	69142.2
G3P0J7	85845	180883	194128	426995	123059	129231	191541	316835	321679	178818	182594	178653	129757	247394	227574	155131	110884	246012	1483580	129846	263213	534150	704910	267469	363026	204323	218507	148093	184353	152462	71982	79471	68020	84943	89761	85897	92122	85207	70638.2	117058	76602	73933	223848	42082.9	88345	327703	119308	424400	34771
G3P0X9	2178150	1232120	2030952	2297530	1033150	1452870	1178040	1561140	1749950	925291	1036734	1119069	912820	1345200	2266300	887499	1042620	610750	365777	1772410	1407630	1347414	1826520	1359230	1027631	1145567	747141	632431	496470	711907	781161	1241044	905560	663017	642814	598039	1.6938e+06	746981	881615	618006	956447	684532	1.00454e+06	701291	730827	747400	619090	921482	977586
G3P186	180593	203113	196485	263467	257274	173116	413933	328191	350968	263756	286131	299870	95846.2	176510	264496	172538	120705	263331	253624	64121	198575	292515	328249	172798	250926	188750	158605	236152	122075	132070	178124	175116	181292	85164	142989	88361	124910	57450	128110	130673	331008	120270	339526	174119	141068	312789	203905	205329	122409
G3P1B0	339038	513918	545053	783745	849670	499939	732111	898625	818213	587455	641482	688464	334742	562563	546335	317624	408214	802712	1549210	857445	675936	586912	523928	470803	310050	273646	266934	478818	225887	170515	245022	207848	182072	148752	173828	174119	436336	259295	116676	274891	372943	220693	240498	100788	169463	383130	201193	325263	341520
G3P1Z9	471503	583090	240887	694208	477456	535720	289938	418762	317912	349282	322395	416678	507198	509010	343122	517765	805835	469714	365917	542713	542403	441057	476997	552530	268042	209592	220920	235712	169266	233832	302105	390992	317870	311769	383689	269575	417069	423476	454160	358976	371309	348931	322654	318251	334942	263297	293332	309321	342215
G3P2J3	780610	653890	821845	558140	822100	821500	632740	695400	518347	600037	527240	614960	803830	793050	662486	770542	859490	809530	612985	720226	774940	725137	618000	884100	383740	489954	385919	395249	592639	454737	397610	457779	397078	409062	427485	469124	458515	557065	414936	575036	338064	509405	274776	228135	385618	312889	339821	375924	907436
G3P2U9	244332	364079	485890	963680	258710	412496	1843370	2646880	647100	362327	380344	389836	161591	350869	742390	162369	426914	505975	1358870	966520	393548	564929	471314	253517	196966	118193	207850	95369	150625	185132	82423	96494	137577	89282	98513	105072	161357	119027	93908.9	69917	57088.3	66145.6	285560	214236	92501	276365	146045	135767	89298.4
G3P3U6	260015	199251	129006	364346	200278	158285	538402	751742	283391	201182	234283	246838	197814	299774	451736	196109	270866	301593	726733	383141	390226	262822	377623	204486	199460	186095	238180	227421	238161	254078	219346	271179	328178	147719	258750	179621	343408	264821	323209	183545	243244	218268	652440	263917	244718	309141	267625	103574	129600
G3P450	181642	162344	240034	191057	135328	166028	264929	296652	225191	199625	143762	164469	209026	138607	204802	137452	170247	218231	380151	396243	214613	166848	186620	151693	123602	87410	106416	130170	69348.8	111751	193043	184592	130168	97402	172041	121746	153924	216981	144776	127825	157047	124183	295325	191754	155605	181374	150966	91391	139987
G3P4E3	7264730	7208230	1146619	20082450	6825990	3054620	4376216	4794430	5729340	3462080	3532840	3248440	1906190	5810710	4643630	2273085	2450957	4069059	5278595	5575486	7328609	15357130	9190140	6678780	2535728	4071860	2658990	3270707	2074936	3095200	13510960	5940480	16844740	3622638	12184160	2004470	10091880	10196220	12629630	8611350	5047460	2237396	36307300	3.6143e+06	5972970	9990070	6487910	5282590	1343652
G3P4W2	702260	630730	400913	751281	573230	691110	948970	728640	1173140	530611	608597	653800	592360	574687	804257	705532	397282	1201080	1729070	1799580	1683490	751176	1164610	753350	627956	272093	366609	502064	406657	741980	684506	710195	457032	458737	538353	435373	855370	617610	691574	451614	989980	630432	827770	573972	633618	570787	897570	313380	223063
G3P507	186823	173699	159992	202941	185630	218116	151638	191255	173828	187964	157942	161281	210717	182685	132306	204874	240766	234058	167302	192304	180248	146229	131910	163322	116462	211609	186819	176005	193836	212628	103924	121675	141918	161690	136830	150253	49260.4	90613	133271	162353	150457	201454	58755.2	129690	146528	141438	134899	171924	104923
G3P544	364357	793370	94150.9	245713	163595	460396	67364	82370	57339.9	177771	214765	255895	256084	97573.7	87782.6	188997	108572	129905	103672	71062	148614	363292	48253.5	464604	133835	54565.5	31692.7	50244.2	126015	128063	47329.1	88645	76231	110673	64192.2	33887.2	167256	156103	32025.3	54933	58985.6	37064.2	77094.3	57666	93569	34382.2	36502.9	77679.5	178112
G3P546	1445160	457958	388496	341564	423539	614019	118406	161491	162578	382059	475996	477689	294947	424453	353376	930870	209410	218869	98673	160160	259140	193691	311652	329672	245910	135672	54288.2	164263	346393	342140	115381	246890	138880	410198	275706	321175	302704	350376	493928	234716	109080	271059	195918	88198.5	178954	55313.9	104754	177085	82146
G3P6B4	244550	195927	86262	153673	112407	130471	139006	183718	196814	157159	180480	177847	101758	90895	91643	264430	128009	317830	81706	136398	163056	209316	109217	173769	78129	174484	105447	98633	91149	87264	198495	148973	141429	297019	221112	106040	152251	257970	153724	141469	31327	62597	84466	148427	147055	149158	119340	115310	34787
G3P6V9	304940	264007	232831	276854	148789	266297	167588	343920	179652	163857	119712	174844	99626.1	212452	92446	262884	165275	216155	325724	381270	285500	377293	81884	124314	106340	93101.9	113438	106432	121579	117933	155564	157668	145668	137246	111369	180592	227430	377991	108838	132442	142706	87772.2	405240	234674	305799	134606	98774	111089	236141
G3P7C9	325415	272644	459590	504873	311261	359485	426556	414559	267119	235835	247118	260455	283843	350672	500674	314841	308756	376679	254457	492482	403985	272025	302767	374675	281178	323450	351717	346720	378949	347135	187893	256707	162926	263577	219345	327402	225269	241218	271435	265399	276303	317899	234868	209846	262864	315962	342645	287206	280643
G3P7F1	371421	280352	270968	285274	272456	272851	247648	401171	295430	217869	225932	274081	331713	207785	293360	290340	252891	347254	275254	426835	309358	268999	277268	384951	206218	245252	274871	353482	259898	297435	176716	258264	170947	252760	224743	235279	131504	234066	193555	211360	233292	290842	167989	201886	280470	278895	269502	134947	192932
G3P846	104443	102490	136039	149303	85959	111765	122992	163026	74808	59085.2	69964	90821	110287	133143	165496	125872	138300	109103	351551	163107	157197	104985	176126	119823	89099	52227	66429	78172	90264	93038	71881	139754	118827	70606	75511	102230	112919	118948	83274	59038.4	94641	52735	218351	145394	91735	143416	109155	62943	80458
G3P856	231588	241712	178381	407592	227507	262007	111161	129698	135901	194337	204324	203897	187584	244002	275803	254646	176150	102710	118286	185085	164880	183610	108945	246438	111204	77377	68452	66507	102475	91695	104473	76922	125608	128790	124435	98462	116890	90354	136855	139082	55497	91072	57171.8	98098	170400	59720	68986	74423	180178
G3P857	317500	363151	260367	365808	283599	395299	606160	578710	605800	413220	398241	415980	362296	313174	354600	323171	440935	450500	599160	668620	581240	364360	455730	273853	309910	259168	263908	280872	237252	220713	312084	303653	406283	232129	238457	300143	145278	431225	352114	188834	398002	296410	479565	531870	260261	368128	276823	193703	230372
G3P893	134385	227634	127520	172940	92636.8	128550	99411	246179	118908	177722	137316	166706	154716	99944.9	83577.6	102771	180820	163358	310213	234010	212908	175547	192861	222300	113679	59100.9	44231.2	95646.1	55588.8	113943	73126.7	62266.4	53665.9	47465.4	35674.5	50972.3	139721	179515	77169	64567	156087	48944.4	105475	95255.4	57227.7	94664.1	57825.7	78845.1	93804
G3P8Z5	667655	558210	176437	1024040	401608	304063	739910	1504530	1075293	350888	409982	428086	266015	977399	480526	625339	929215	2656290	8155060	2199020	1192958	1331160	3366480	978370	184130	127303	158431	349436	106737	154936	170748	367472	227693	99232.6	173882	167571	392213	249172	87017	217251	348871	160135	791330	157188	478338	703010	440463	293123	182161
G3P8Z9	443680	247147	204563	597319	41941.9	189482	640397	1625690	405113	946587	264259	76776	117538	328955	348802	263937	364456	315992	1337279	407706	260915	246115	111572	333361	673566	106923	718027	227934	396540	563296	27426.2	20171.7	35018	35397.1	35767.5	190742	34873	72441	25690	45404.8	32253	62748.8	52233	24779.5	41839	85909.6	35197.7	104565	143088
G3P970	552962	432310	422806	512674	498732	543885	153903	114065	209655	281980	256383	305346	766645	618817	205261	1048502	395042	140473	100538	237027	162900	222144	430256	486536	234612	291979	251646	135522	70145	122241	244175	167543	157821	323906	137302	229292	90317	112274	92867.4	178342	145062	101647	131328	161833	133022	37624.6	202002	275834	222308
G3PAP2	283844	275960	263836	464269	258673	300179	535761	668049	321299	284387	278938	255558	273173	335591	412271	256250	361407	360396	667640	558990	380650	307557	310896	322846	233773	219891	292554	299743	253561	347012	371012	387292	316697	215750	289933	227172	517833	373643	287447	256325	316162	226804	500326	345299	332934	352821	324335	269314	250277
G3PBF5	3384450	2397120	2239960	5447350	1726270	1834260	8427360	11214770	4011820	1676230	1724430	1629730	1535890	5455340	5712060	3492630	5265900	5791140	26927500	6780710	6690910	4494670	7563580	3603410	1037460	1291766	1435120	1990520	1414190	1373110	777580	1103430	1227730	827403	1103580	2518570	1468050	1220710	968880	1247270	1629310	1052110	1462790	783540	1724670	3464200	2861030	2343560	865020
G3PBK5	256915	384645	472100	394487	734210	391449	238739	199208	491602	465892	503300	477810	286833	425128	319969	398374	221357	586420	670960	206943	438250	422850	612980	312107	533640	252442	166834	359767	146557	121640	491242	344192	433294	282941	335898	133061	631094	538130	283152	450867	819300	246714	428884	490722	404780	329160	313958	471540	587040
G3PCD1	470934	736322	430576	1104944	1626223	883416	1164739	1461738	1753565	1053930	954444	904331	618079	941165	924906	735133	656705	1742068	4893570	1.54708e+06	2013446	1590678	2539079	898054	1387776	559285	1020272	1391817	347325	526241	1375245	1003867	1776243	647041	1082206	423316	1591756	1126208	1177877	963802	2808496	678429	3256810	1795383	1195298	1934818	1528157	1017787	1086353
G3PCP9	648260	648590	728980	487262	717650	661190	812780	931040	747080	636236	723630	694378	764150	653680	859480	815340	676560	747862	1100960	798920	638590	742810	662560	662860	696790	588400	707610	447247	654530	673480	459195	472105	391205	649530	473070	708510	407881	627530	569605	476649	647016	513000	318060	1018380	787220	520098	399846	389515	554180
G3PD63	806569	753285	891452	913640	750508	959635	966480	979950	1180690	663225	645309	631221	709391	714968	889693	898422	645701	1081630	1698724	1260357	2051390	1170751	995474	790291	718760	586197	348801	307095	518922	383649	279021	336227	144816	96084.5	266333	137202	390418	127678	392647	236082	413295	647487	634543	244826	100901	388286	486128	649492	529851
G3PDN7	61491.3	58046.4	61317	76734	45702.4	42990	117989	97806	101430	75701	96953	78898	55047.6	61460.7	60976.1	57679.1	57807.7	78684.2	83859	105591	68442	74865.4	68312.4	59115.6	52585.2	19384.4	61332.9	46122	31683.9	35593.3	48401.2	53526.2	42539.7	37280.4	36844.1	36077.2	59667.7	45839.7	41078.5	34361.6	58264	45786	63675.3	56032	26938.8	52274.1	24365.1	14861.3	47795.1
G3PE20	3659630	2852357	1850885	6211570	3180501	3334006	4912670	5278970	2841936	3041146	2791487	3134123	2742323	3294817	2975218	2819996	3259433	3931303	7979890	6492609	4601585	3737460	3230371	4238666	1876189	1286078	1239053	1811819	1870204	1557088	665083	1955530	1158752	1008017	1128855	1239818	1455577	1644180	884644	1088685	2097176	1512608	1.95871e+06	1359720	1138768	2744902	2312317	1246435	1.27054e+06
G3PEH1	1264700	988392	968507	823443	1291770	1300695	277048	290108	389144	1355593	1263798	1402542	1323872	1330054	753162	1758522	944221	427798	230263	472715	350752	606950	418971	842930	867151	509766	339615	468578	748930	529391	221444	266087	263025	597929	439151	554961	238948	454960	526765	762162	362845	593049	92647	281035	451980	217783	339124	683002	896582
G3PET2	12601000	12656200	2161780	35149100	12183100	6153900	9408200	12272400	13547000	7058200	7865700	7091700	4360100	10575500	7795300	4876100	4910400	8700300	15610900	12999000	15396500	29080900	20965200	11921100	6573300	10733800	6916700	9326200	5197200	6322300	22918100	14098800	29119100	9406800	24778100	4346200	21391300	18479800	27338100	19157000	12627100	5906000	58764000	9324200	16926500	23280100	16509400	13063700	3501400
G3PFW3	251779	213876	208874	163927	176851	147281	241371	309945	229679	201323	161066	142153	218780	230928	223959	175270	154848	201645	314746	162290	150146	193526	139294	358157	150341	98322	128457	129566	161249	108598	117534	106656	75909	99125	93901	150679	103318	167188	208414	152723	235480	83933	82825.9	141235	258577	130954	168042	126631	191194
G3PFX6	3435890	6211610	1886347	6576857	8014750	3735551	5948580	5392110	9900050	6534720	6501070	6836700	2744830	3703880	3487640	3923850	3565793	9147100	11431520	6427720	7949990	10926520	14596940	5706110	4844470	3156761	3635320	6129230	1546526	2460620	9094477	6423610	12077480	2648570	8303290	1140695	9.52801e+06	9660660	7757420	5279140	11072180	2862820	22452857	6672740	6995690	10057370	5880890	4059740	2667266
G3PG75	1325180	1664730	1307440	2201810	922823	1232176	1345110	1427040	1167540	1339630	1439610	1281300	1065160	1095130	740537	1034571	1043555	1715960	1019750	1958420	1415250	936540	1284450	1054088	642277	392303	344204	397242	369752	682997	422208	405226	278795	293471	493158	318695	1128810	1006470	627776	342244	859429	394487	851690	429972	520830	554402	449395	642006	503418
G3PGC4	1218086	1083271	528075	1489140	929647	1281843	1752530	1527340	1470426	1397657	1.34062e+06	1366218	1267489	971997	819935	1175091	1286555	1854960	2567170	3127170	1683800	1.04371e+06	2148625	1408160	1.40478e+06	754217	1.40826e+06	1306170	995440	1.16938e+06	823140	1455367	871471	655419	800492	787033	942855	944671	693408	926174	1.26358e+06	869169	1316699	1237444	998491	1689803	1217302	769194	579310
G3PGH4	397814	339280	302480	375803	361132	485899	863130	1026570	701010	321077	283134	351558	360002	303885	317371	360178	231898	577846	764160	507502	374205	386470	589556	600206	134086	194842	83058.3	196959	143208	234515	485300	365187	317219	293943	331446	269317	275310	305526	334050	228437	124753	187836	1073180	176926	258660	245435	362240	232091	100540
G3PH67	485820	421952	571370	692470	511410	458360	1028640	1251680	787290	418700	471420	498810	472500	504280	736590	435630	487940	760210	1224800	866290	613940	466594	544491	573510	348000	449620	503290	671890	522910	749620	409809	349101	349560	336120	342087	365840	227339	240883	325267	235641	252000	305279	364555	258360	397410	539230	565340	297228	230465
G3PHW9	18762.4	60184	366372	27076.3	274366	17349.8	13470	30003.1	249877	242905	309432	313878	39917.9	25949	220685	222429	407077	394763	490889	15521.5	17146.6	349336	6442.9	524316	7711.8	5283.1	6148.4	6577.3	12018.9	3452.68	17628.5	9301	19089.8	13846.3	5464.9	8310.37	9677.7	15182.1	9400.9	11488.7	6210.8	7112.5	13084	19904.5	15015.4	10378	16573.3	53668	23005
G3PIF4	528822	313374	395191	351996	208343	387884	235805	249868	161303	142993	149835	167231	271850	207283	262557	345726	203871	173238	195605	242833	242570	234033	168671	243407	187757	196483	124834	58324	160984	115732	97928.7	98298.3	106372	106674	88601	143174	89805.8	125040	98823.8	152209	103108	121362	109398	159793	130774	156052	90252.2	73622.5	335316
G3PIZ2	130471	139229	116217	150000	109863	82750.1	152994	113877	85547.4	80117	78618.7	93932.2	99102.1	83440	107300	93589	51043.5	105849	151012	82845.4	117015	88417.3	77416.7	108835	53131.4	106464	158073	69512	100892	69730.1	35043.2	43619.6	47069.3	48488.8	41177	75101	51351	30992	35146.6	72606	54245.1	54145.9	25325.9	80754.6	39180.4	82118.6	62117	66438	68744.1
G3PIZ5	2946100	2856130	3094450	4448010	2334040	2789490	2882700	2858760	1652340	2250170	2323230	2466800	2811950	3339390	3120750	3004240	1980096	2322450	3629620	2500420	1983320	1813060	1409140	1713817	1336597	2065400	1.74682e+06	1494170	2162340	1820480	536818	866827	658601	1277536	1061232	1756280	1.36178e+06	836641	718670	1713640	1145117	1358040	364640	1327553	1123328	1388807	1095802	1674570	1487083
G3PJU0	219846	357104	175329	511040	378155	255837	504383	564070	558540	437260	407116	467710	256514	254471	280405	230100	367493	510660	1111810	384528	412857	413200	463660	352123	187803	99425.5	108496	230182	96122	85786	109114	127672	78093.4	77603	74321	61929	210247	107156	63714	91110	200129	108507	181841	55519.1	80381.9	192019	90021	70197	225628
G3PK24	1270178	993398	892351	217734	762516	803513	1174550	1095386	1944646	930522	1006530	996802	870514	626639	818994	742095	901626	1454431	1664668	1512187	4001439	879246	1235345	949748	1489068	1097703	1150101	889887	806297	789263	1338611	1144304	1325489	1043116	867117	862875	1000581	1654036	1177429	560968	1058173	953083	1769609	1405702	863903	1629763	1962596	1410272	294976
G3PKA1	178349	237604	168699	537501	197603	188081	676901	605059	299332	266277	231922	240789	174700	293887	197437	276292	253996	410114	641160	565061	387354	480990	234592	129309	121599	41147.5	89070	63268.7	42452.2	48049.8	66209	114119	77263	70704	69639	35262.6	150570	124498	45002.4	55596	256031	46440	224570	212969	113733	215743	103467	140576	81783
G3PKT8	146893	149898	121353	215031	125885	159491	172631	171708	172333	144053	131895	172005	123816	148740	114260	249998	95846	72166	104813	114702	119433	78794	142157	126831	124418	71830	108361	88450.5	85202	97948.1	60617.1	114971	71810.4	84618.7	88458.6	87825.4	167275	106671	75664.5	56884.8	72085.4	54514.3	90196.5	102646	106844	119059	105773	52553.4	97588
G3PL33	551971	776416	447322	1735480	298040	377565	3542248	2948519	1198950	870032	1077397	1080978	390537	475011	263364	254983	481319	1093173	2556534	5453410	1441248	703417	494946	526115	225544	207331	184561	194459	281305	500314	195335	175257	108948	80334.9	164273	189489	1235368	671568	168148	196651	459741	70751.5	689935	389079	124269	375434	133538	220721	372070
G3PL66	3893758	5238808	7522936	4334146	4558512	5076535	2.50631e+06	1.69863e+06	2.22647e+06	6898192	5378867	4440909	6271976	2.86755e+06	2.0003e+06	4.92603e+06	2802031	4216401	2594691	5589710	3.29715e+06	2.3812e+06	2779572	3235720	3.24504e+06	1532346	1267938	781748	1554447	3061352	495740	621516	644604	601625	762126	1311942	1571761	2.10827e+06	1164663	982566	4072537	1.19101e+06	844640	1510498	1.59295e+06	1598934	1179912	1631174	2.7701e+06
G3PL98	142929290	191933730	143389134	151441590	91860540	109636580	192562200	171848070	113500620	101107490	106239250	110957660	85740400	82433240	79007910	88525480	92839340	159681550	185010770	221045500	145300060	85728800	128645190	107152640	27623303	10023774	1.54613e+07	21126164	10888975	2.61855e+07	15376590	9382767	6.5622e+06	7442072	10565229	6.9397e+06	55102160	30111270	10200933	13414278	27334070	8554399	31697179	15102997	13530364	34419390	12520248	10916033	37718710
G3PLU2	1611002	1724587	1795425	1945890	1007209	1635650	2771407	2753789	2459600	2146257	2319546	2279457	1159044	1155202	1.75274e+06	1421900	798822	2719710	3392930	2372561	3394540	2246207	2675560	1308324	1102388	786226	1258857	1587591	1138063	1270113	997348	1174552	789118	1101363	974817	876724	1569498	1273090	1454968	813537	2258830	1252002	1.69974e+06	1391450	1051100	1081771	993508	862040	819074
G3PLY0	152265	213544	245551	222385	205017	183803	173991	229330	153326	174511	167001	198164	141630	204885	228709	141182	153265	118496	184788	147067	234177	206608	88041	148639	84727.6	87468	67714.7	120194	100682	85164	134612	137603	93237	143933	115063	84320	117256	137115	111511	130817	128876	119547	74004.7	133910	112806	62985	82158	130124	264233
G3PMG7	464823	509490	547172	817474	406406	346748	880176	1030369	610680	620982	624051	642603	460760	270506	468761	454369	285552	638865	928375	639860	599954	519141	786837	284972	928015	302350	300884	429441	310397	302546	291763	747590	292466	293030	254033	238573	481542	395957	231850	219407	252391	208005	607160	597305	432950	386080	257387	332419	269003
G3PNE8	286364710	348500730	278419622	328423320	204459670	247428940	295043140	243919850	163324091	211588602	229597954	238457101	192879050	170168597	181124591	219013260	184339710	280732400	290083040	440351240	263291930	209889640	248929330	245819580	193356353	91526333	94172681	79293588	68119676	181789250	4.8665e+07	63272481	42363611	33657730	59368662	57240901	192924467	205966699	75487089	60765960	219580160	7.63841e+07	1.50355e+08	102869163	108840240	149502334	88480778	8.72202e+07	156206246
G3PNT4	216467	220374	214464	350129	168654	186647	234107	230652	143599	193037	213654	189290	202522	318985	247552	331436	266647	138910	166249	219214	145807	192365	156629	264331	118006	79793	154675	102930	128111	123966	108386	95761	67679	77588	111439	91949	140005	100258	93887	110164	103156	102521	46212.3	106004	212116	120230	100197	73271.3	161687
G3PPK5	4915620	6849290	5057090	8117020	3752020	4446110	7497730	8306440	4147970	3983040	3977241	4059690	3453470	3820950	3380680	3550080	3434000	6145360	10892360	10431280	7553180	4871860	4862670	4190270	3361500	1565386	1549337	1586146	1433620	3713520	1242274	1255424	1107979	987812	1593889	1247218	4430467	3585408	2329166	1093380	4423740	1356140	2957838	1822021	1674058	2767520	2073320	2340490	3221280
G3PPQ5	1012703	853620	1679510	421763	730383	950054	669072	645051	839945	888079	952879	1004972	1003740	931670	981180	831116	691591	461901	375446	634476	443256	667764	657153	755066	461372	650300	552874	459211	740030	591393	725250	550412	303300	487130	513298	618030	705968	646670	616700	523088	292336	501154	580756	366607	488456	339859	367207	401833	449977
G3PQ10	711130	496390	457365	899610	489732	589010	570010	848550	673360	363750	422767	403745	320281	548054	654795	479027	502370	643240	931710	979580	582428	665470	460652	702538	250714	144653	245607	197517	207223	252142	368804	287611	182607	154648	180141	287304	418885	202498	186635	169739	304345	203560	1124990	156528	426432	239885	229035	107450	124350
G3PQ54	185407	179635	200631	177325	149653	165238	39930.4	38315.6	69366	183662	227659	196183	257064	209317	165551	272768	144897	81587	76871.3	70260	97029	109527	67832	156904	95769	94063.6	38391.7	55543	104481	68496.8	63124	60836	46045.2	96917	85364.3	84021.2	83174	50722	66369	100963	63426	87774.8	45270	74589.9	53454	42153.9	36649.2	96220	178253
G3PQA0	272537	247092	305579	524170	256743	317480	296472	566580	299504	271078	276256	320755	272132	289096	471675	285443	360696	349022	457747	482540	301842	301034	328535	311224	270480	244680	313218	278675	278384	324825	263315	297310	205404	173280	166825	194149	267752	281498	212793	199392	221454	227732	295446	223797	255144	253310	249219	167785	185630
G3PQV3	538554	361771	655820	964020	312864	536180	708260	713750	418600	414689	427969	419463	503730	615980	945770	696320	433319	1043210	1325040	529640	692610	942520	461035	629700	269898	52533.3	206989	199173	152207	110768	103447	140368	28907.8	111689	91015	70701	250460	120179	133904	97676	105189	129079	292526	24168.5	111503	101983	37605.1	85119	256604
G3PRR5	131478	100439	96196.7	143325	77314	120436	242270	275441	226782	163901	176086	127721	71717	114534	116275	81187	137214	51693	80164	164956	82499	53677.4	176814	97591	100776	83157.7	145606	56605.9	62188.1	92505	57304	62778	72337	39964.8	58264	51931.6	83136	29423.8	68008	50667	97294	46496.2	163119	49707.3	104350	113511	85834	59618.6	18223.7
G3PRS4	790962	655968	550895	1353860	790200	893860	820174	566601	652438	576539	537073	576887	660525	938950	795890	930299	774010	687427	323568	923850	735939	737132	731564	713610	427617	335419	426155	293412	233095	367347	466729	384036	354721	336031	318866	311795	463009	363221	302768	336104	570871	321360	643699	352771	393847	502899	391191	293424	452430
G3PRV2	420086	315995	451539	589463	353473	370258	538192	508768	300574	280503	305114	306150	362813	500928	629479	346030	398053	392661	472586	705064	348425	350324	444233	276893	208592	117678	184254	196311	133424	136102	257924	226662	157452	233218	211381	226514	371623	293873	294424	249859	284507	223685	276053	198730	303648	287184	166344	178611	270732
G3PRW2	128682	138980	171050	373631	140448	152776	306757	456718	227857	117558	106968	111245	93624.7	157229	290776	109985	163050	169910	414700	254551	169783	131975	209382	128802	99216	115120	173480	148881	103662	144439	95863	120937	96869	67594	108480	87375	57883.6	107730	119437	68471	115850	71096	118277	81280	105823	170522	86586	46945	54847
G3PRZ3	473083	414564	441140	616375	651942	727265	774640	877540	960410	434828	443519	463167	558510	541259	727585	682567	680017	770063	1236760	1456330	990419	677081	735150	793741	616206	279148	524688	232228	238329	278379	237496	303606	344175	317603	341044	277234	379204	285599	396458	221316	330450	256368	528514	379779	357478	515419	482238	446242	295474
G3PS27	198851	191319	116292	293869	246655	271489	148740	358982	266682	322919	245933	283155	118068	194106	261538	256899	299583	435103	917660	449310	615100	351006	241670	326300	258113	87276	140503	72735	36436	83796	100018	292981	152551	139597	143596	92588	235611	136286	152518	98110	89283	115343	342700	114252	111357	164743	146506	133848	139219
G3PS46	268635	260198	146365	267038	374035	381708	341195	568018	245893	284322	289047	317000	231515	254485	276760	285931	349305	420295	699390	615960	365519	306307	303689	316924	337960	128898	248481	106505	68423	72173	105653	113246	81271.4	64115	69124	81077	226943	106181	35441.5	116936	360671	76681	230101	123342	115171	281938	92352	146564	301385
G3PSB5	155866	151242	210897	260103	187473	208845	278952	342923	202912	154757	119321	106111	167236	283252	241624	205917	193710	160736	409450	393361	311796	213734	249462	204844	58394.6	75302	106128	51180.9	78941.8	60687	72521.4	64623.5	42116.7	72493.2	68976.9	80693	56456.1	78003.6	44040.4	94101	53155.2	60885	84577.5	52538.6	71963	94131.6	66511.3	108024	46570.7
G3PSB6	106939	104630	100435	100559	78135.5	112607	97534	70593	44663.9	94564	74871.4	121923	70083.6	164684	91829.5	114209	117022	73280	96479.1	66347	144244	122142	98302	134203	29239.2	49416.8	20435	56456	78149	42432.1	18136.2	8969.7	26446	64853.6	41506.8	82541.1	60789	31104.5	44102.1	56072.4	34794.1	30028	49354	33952.6	36203.2	44111.1	39193.8	62917.8	30017.6
G3PSE6	74824.3	108487	76705	194891	259517	114724	140090	169262	305408	155824	182079	160535	63672	132452	153431	85942.6	122529	249613	304885	200222	152009	236982	359249	101016	179653	98517	117828	193186	77922	76188.9	239239	155056	224243	95989	160820	37650.5	249363	191032	130709	138049	284565	72328.1	382134	158475	181566	248232	179558	187542	103248
G3PSG8	79109	106611	110707	102446	100890	89086	175243	111995	220478	258057	266892	278267	89590	123557	111238	90005	91015	70405	117433	81475	100127	64998	112991	92458	203865	179465	190304	125654	227477	112175	43749	56140	58964	53631	57330	70278	53321	61053	36372.8	77023	57652	61853	37945	37566	42577	74340	60726	35328.8	51918.9
G3PT08	228300	238503	153682	279211	176240	262835	160251	185607	151080	233185	190532	194693	283202	232060	210039	263054	339791	183660	125604	207304	252603	170765	222425	212529	161900	150274	156091	171691	171369	168620	118592	132826	152040	170023	176956	200524	87465.2	126869	152278	160339	146133	204584	54663.2	186268	171183	152221	190303	162540	230261
G3PTJ2	294015	385804	445122	543830	389354	513119	422996	522130	417927	350613	361933	368548	255039	310756	383842	382516	377729	467026	413610	407179	710903	372538	338909	314333	1057070	399297	204340	716750	691044	232676	397450	808821	506270	620183	592820	368235	1082587	919601	966137	402489	589319	519604	1330980	698739	766271	814239	278435	174696	112910
G3PUE5	1356773	1113115	1967230	1208017	1123656	1158523	921527	1738532	1139935	1045871	940981	975905	1014051	992405	1934521	1025044	741107	1374947	2099350	2048910	1815837	2025660	1020410	1610500	628666	249037	443775	956768	866295	891846	575654	526790	172065	592189	804589	768805	893800	801281	1108234	876030	898915	1111189	635866	255619	1044757	326642	699034	263092	190455
G3PUF6	478659	395537	388912	103858	406945	509973	616980	904620	632800	336320	346532	333578	344585	428076	489784	387805	613500	611720	938900	1082610	1082620	505040	562290	496690	745510	162620	420244	288481	192081	260418	134741	265449	258573	226904	236061	190021	166615	278913	244153	252131	498972	289942	526530	325966	395961	342143	246435	174221	146891
G3PUX7	157845	126888	78608.4	73049	123935	173110	43148	39522	22662.3	122176	103956	108279	142170	190402	88277	152823	140739	55483	42669	71845	85072	101728	23860.8	201035	27924.4	32072.2	41337.8	62631.7	55867	53307	31438.7	56290	33178.6	75408	44805	49579	39600.8	52102	36572	43953	29106.7	42263.6	25961	25240.3	68112.7	107404	21139.9	41471	176665
G3PUY1	84271	73513	113161	80456	77350	75968	71737	61399.1	75132	76951.4	72083.6	76555	67727	91602	128352	88276.6	80680	89283	71623	96084	89114	94117	96530	94954.4	63884	62045.1	61139	60749	66269	59440	28515.8	33388.6	34486	53423	61112	48281.1	24523	16123.4	48771	45003.8	62890	53853	8305.1	31788.1	51185	66558	60073	61769	58526
G3PVK9	4941200	3839750	4364780	7796500	2040940	2301560	13225400	17318600	5899000	2013170	2093310	2024740	1711170	6929160	6712340	4248190	5735420	8623700	54288600	9442600	8780500	9696900	11787900	5685300	1875290	2155120	1899010	2497060	1704620	1699370	1029700	1604780	2329390	948280	1550330	2442970	2768280	2037740	1104380	1560800	2250450	1143770	4837650	1061940	2579410	5267200	3022110	3029830	1798389
G3PVW3	289191	265155	228270	368130	226217	217860	179506	160397	298281	326588	269488	279555	269239	255084	205607	247221	256494	228402	118875	263245	238689	254434	313057	236692	153546	113024	141190	144767	82648.7	190041	232410	261486	181196	187313	156576	119358	293851	154842	149406	142951	140672	113919	405122	182062	229540	167452	125512	73805.8	87487.5
G3PW56	52269.9	33348.8	44858	97305.8	79183	48127	78413	83398	75515	63248.4	41739.4	46233.4	87635.7	80080	86518	45122.3	90642	78432	233764	146128	108139	62624.1	80550	73557.8	65458	41376.4	50458.8	42462.1	27032.7	50372	74062	53764	136010	44342.9	81350	117853	32749.1	28993.7	103301	36864.8	100046	42754.1	111357	232660	37688.5	126720	100368	46892.9	26075.9
G3PW79	206193	231949	401082	256288	210033	216378	594745	757625	470617	294377	265794	312878	145819	141863	433287	135350	320194	191911	370570	172365	164343	250817	194129	188483	235212	247553	318591	336064	62099.1	350173	226422	244018	203770	107002	126789	176545	128895	214579	115198	58085	119963	84814	77162.6	104418	142646	196857	228618	106569	43614.3
G3PXF9	309696	239380	254727	449828	124930	155618	1611578	1152532	514617	160078	179990	151313	122754	417624	572468	353644	333927	568061	3345580	383640	186884	324822	802354	351049	276350	233755	262507	391402	136424	188288	73969.9	64198.9	73490.8	63688.9	91037.8	196601	100478	86490.4	76281.7	87381.3	128897	54751.1	98252.1	60447.5	188834	436552	289309	689689	90640.7
G3PYA1	1926920	1447000	652073	2271310	1544990	2051170	3104990	3860730	1808250	1391910	1376310	1387820	1264530	2321620	1215450	1983580	2482950	2936980	3795600	3343410	2066400	2360970	1954740	2229280	394934	364264	278655	434664	699739	448856	836570	907251	515121	884393	568256	794030	895252	936078	378562	851959	347668	564103	1108997	431800	487683	323226	275846	327409	1693150
G3PYB9	205131	212422	145403	259669	146465	164533	263005	177929	289901	210419	190773	191511	220380	248922	112224	169241	177482	287436	125946	415171	278346	295619	462586	215278	149522	165948	149378	72713.1	78699.8	140683	95910	77794	114713	114701	113759	134957	125523	37161	81287	141719	213261	115233	87390	93606	88909.1	185128	169214	76286.1	95145
G3PYY3	110608	89022	133271	115083	86165	83585	128612	125551	121892	104408	89740	102453	46429.1	73903	88070	55865.1	62740.4	70575.3	72478.3	99066	87291	70098.7	100230	84274.4	73114	66732	77485	31256.4	22383.9	28988.9	50800.7	85764	65471	86044	50012.2	31532.1	37337	22419.7	47099.7	32570.2	44957.7	49796.9	66833.7	74660	40858.3	24211.4	27931.9	33509.1	56365.2
G3PZ83	171384	189901	253678	297257	278482	181395	212217	350494	413636	157114	156973	180980	127983	193603	214657	109084	249103	300790	2454630	130208	277074	405454	742014	170869	193915	211916	234826	111039	154734	62840.1	97537	95924	60596	101835	93915	82084.7	83573.9	33069.4	44067.9	112825	130211	65862	99584.3	41459	95217	312135	146231	236751	175337
G3PZF2	293228	281868	409753	281691	536840	314201	416141	487817	318096	289466	295746	242674	268690	328970	501100	288862	173137	386553	989720	479590	362493	438298	263192	297662	121014	156511	222586	238164	150378	134667	201702	228955	147353	148175	160472	184926	342942	185672	156690	190372	218710	164237	232959	95674	157217	257722	185440	110138	194749
G3Q0I0	403669	708771	358838	493127	888011	655949	457897	365287	923698	667893	625403	601295	506404	528377	357949	490371	443039	865387	636245	925018	844071	641107	1820334	581137	470911	193204	261378	454408	176231	171925	627663	630523	604668	336526	572004	185891	160599	652039	661124	454684	1103826	285316	885400	694419	588355	949191	785691	466778	366106
G3Q0S3	809378	934347	866820	927222	726373	873779	1090810	1759980	888680	617970	644818	691073	844171	1031740	954300	968210	950953	1207119	1394920	1364900	1155430	1324650	939120	993745	724730	572558	530696	641560	768672	643785	663494	722966	439835	672209	662994	708710	642076	871238	822330	598066	744196	692656	442949	390866	551647	691116	688172	589711	554860
G3Q0Y1	111607	232813	163222	283115	374282	192417	383330	375760	497090	298460	265564	301837	129044	190487	236781	169667	143211	520960	1342020	308558	447474	260637	833950	183965	280086	138906	281781	243861	75734	85864	222137	175881	256386	128626	163977	112814	243826	174193	220113	156725	646510	168869	432451	380678	179972	626740	435720	252861	244578
G3Q162	715522	729820	1114890	836095	767624	707605	1060690	1505340	963820	572630	656088	653444	787395	712546	1051781	609539	616065	999058	2082310	1571060	1053221	775329	1032488	673337	597289	443633	560788	606781	479250	626206	625122	554902	747210	467021	613845	744825	701270	605795	599294	540917	760170	624733	1024550	669350	556540	1044990	673014	585264	483435
G3Q1B8	75606.5	87002.3	107568	94422.2	56998.9	128391	85180.7	154301	122892	117697	133101	129306	94080	84147.4	179364	146543	137526	114378	247782	188894	193662	91476.1	141534	104087	101826	40231.4	87527.9	94985	76435	64753.1	50353	55124.5	33096.8	41521.1	52957.7	67722.6	30921.5	51936.6	55203.7	90164	51693	47466.6	64087.9	88084.4	50253.4	79265.4	68289.6	50915	51195.9
G3Q1B9	111848	108666	167292	207402	124629	124837	210413	234409	221925	219480	253827	217378	104577	143790	192181	137564	185341	229112	258696	303818	223157	166611	191104	94487.2	245874	145268	94615.3	135504	112267	173406	64056.6	84116.7	31475.2	103441	96272.5	93094.1	187825	117102	102416	72651.7	134962	65288.2	106406	118210	53251.8	148031	109228	80371.4	74652
G3Q1C4	143012	119732	234803	214799	213529	298831	57998.3	94350.4	54050.5	159759	120296	134215	208989	149441	155347	190846	114222	118611	93144	101767	128327	153466	146823	139448	155993	110550	59867	144863	96973	106483	107509	121781	93433	95777.3	92669	139371	121157	142838	99725	104188	119189	122761	194710	70162	101955	114529	84394	130917	68978
G3Q1S1	63908	86440	117940	106137	222113	110611	242838	228282	177584	111131	124018	134539	54151.1	142028	241493	87372	83296.7	192707	869213	180445	204583	246738	297829	128284	92451	48753.3	104187	132166	53071.5	59337	112956	109750	123632	70381	86918	55148.8	221585	158701	77535	73392	230298	56964.5	245763	106506	90087	263327	117062	142239	52519
G3Q1V4	169420	157433	141517	161396	160400	142146	173984	159222	177981	142420	173345	150688	185915	117994	94289.4	132448	129060	225099	261107	211116	209694	177496	148323	173715	112143	84264.5	106829	89559	117750	114903	150153	124212	79460.8	87416.3	91129	71975.7	169520	189373	107709	108751	103729	87457.3	132342	121057	83809.8	108927	83190.8	150816	65323.6
G3Q289	508230	564440	477071	705911	472000	538082	205034	145614	237167	516330	964320	510720	602160	621840	385452	744920	573157	216058	214486	273276	340415	575560	303916	701922	228321	268633	178258	291126	302221	237413	181059	158321	131763	249843	191541	241409	166823	250560	193290	276468	263014	328116	138981	195310	313604	139483	239304	309927	408898
G3Q2B0	111686	126903	175445	158705	115642	125265	125375	94711.3	145941	154024	163133	162326	145184	126223	79261	187014	138858	87622	63044.6	43837	97050	176325	108132	102092	177536	131885	62832	184607	107148	164666	75086.1	79269.6	77006	77482.1	86086.2	105518	151366	108754	61390.3	117988	104040	124526	299124	98906	82561.7	78072	147275	75229	93089
G3Q2D6	327000	452250	641140	708330	533920	387030	1119910	1226150	682510	392240	398920	403030	382480	544080	724640	346620	528960	745040	1982830	954330	967840	777100	842250	550010	321750	462400	407610	575320	489100	417670	305370	353800	494360	320240	503870	462500	312490	334950	581270	327820	602660	525880	358940	519350	403900	1121300	847990	310370	311530
G3Q2M4	654224	165665	515726	251965	271021	254559	396609	218605	169987	241039	267321	247133	198353	204409	148595	211229	149229	267586	476857	311490	378749	235992	153459	136644	560092	215421	405589	971574	184375	209714	260153	296123	178370	215931	195917	117256	169468	227182	191301	250154	239613	313849	232662	165375	217979	132308	194880	405840	149890
G3Q2T8	3305580	2911694	4128040	3613689	4424170	4163180	2957750	2942011	2686053	2836771	2856806	2873188	3294810	3563433	3365680	3769560	2432017	2302930	2545050	2839748	3455310	3241320	3439890	3106720	1847759	1984609	1733368	2732966	1798307	1929562	2587531	1932129	2020549	1843370	1785888	2329875	2515131	2416174	1792607	2468130	2623545	2406923	2533228	1436439	1566944	1620954	2054729	3046005	2843620
G3Q2X7	239728	88007	515123	162829	187483	195372	44246.2	20035.4	64654.2	302172	284330	258503	476514	381108	94337	452632	121046	31692.6	14556.8	135320	67628.3	50998.7	98887	90353	220291	79185	41565.9	14927.6	10903.8	21386.1	60619	36854.3	37415.8	99536	38749.7	24572.8	30642.8	58257.1	25676.4	25815.1	13167.6	53387.3	31513.5	21133.2	18305.5	14889.1	11284.8	14859.7	33682.3
G3Q329	245413	251135	259445	410750	191987	317294	130447	97914	69898	126823	133730	154725	214795	379970	274009	341508	193298	153061	177746	141363	207177	164288	129347	214875	148591	123975	105019	111117	181195	153184	97878	126079	67739	132916	101291	159503	140911	87287.6	89158	144162	62215.3	144096	101647	85688	128369	90290	90271	174717	179768
G3Q330	54850	93718	82250	66040.6	51471	57002	133163	154852	99291	39450	45431	50451	21668.8	54103	127994	16307.7	116403	59166	180833	126818	100852	124616	81190	88501	43737	46507	92901	81386	83705	99142	48378	65025	66397	57847	75250	53666	70232	79370	65749	65368	47221	61129	67997	75227	99361	78525	91938	32276	17415.9
G3Q402	782080	693660	837100	1631500	615430	442170	1891990	2573490	1461900	416492	405705	455510	326325	1505890	1299950	1004130	1039960	1968610	12216300	1694780	1883120	1076840	3168860	695730	297860	257440	449080	531390	214587	238795	238430	449860	301545	174568	195667	297170	659650	385800	141807	295925	569280	242819	796820	214737	666670	1131670	629160	746180	166977
G3Q407	850563	764427	306173	1260177	603315	466040	1447640	2322670	1807110	539433	661570	721180	368712	1397343	672073	960384	1301094	3495590	11488240	2887930	1751204	1095143	4925900	1118996	317324	215281	315776	546812	189311	240723	246567	499325	319133	138144	260164	254827	720731	398523	131600	330570	521917	220563	1101827	249297	684644	1038790	648853	526154	278574
G3Q439	203272	26249	158505	14765.6	38766	91317	26673.2	166090	6286.2	3254.5	12740.8	8103.2	109317	172069	180156	32704.7	12615.4	9064	263205	598100	7525.3	57339	184168	46482.7	42393	26930.8	29657.6	24416.7	4945	22232.5	19180.8	40109.6	9129.5	11488.2	10800.7	33409	18741.4	9986.6	14545.4	21510.9	6453.5	5953.56	19049.5	6861.1	76965	6212.5	40068	10143.1	14254
G3Q4G2	2338570	3544660	2316230	4097930	4727700	3090330	2302430	1632890	4758640	2363620	2674580	2737530	1917160	2567350	2261910	2656600	2294350	3817010	2984170	2471470	5269740	4356390	8636290	2817300	2807750	1893190	1114672	2702720	934655	994770	6205900	4796410	5754740	3121460	5127330	1696490	6255690	5099920	5542970	4442830	7157890	2645520	7930876	6717150	4503070	5998780	5340150	4178380	2871930
G3Q4H0	1.02113e+06	826998	870132	644286	891662	856778	322222	633747	444873	946897	960479	977006	874362	722005	994427	262972	619941	581298	450878	714353	1.31625e+06	979626	402917	662636	1643540	206668	195827	771341	1252855	260462	1069094	584294	559905	226216	435549	801784	133665	203367	221163	650193	639154	202090	209654	146659	251837	297935	219043	551440	68236.1
G3Q4K5	263793	140824	358118	183805	195366	279120	222829	406512	186471	176973	157091	158875	199631	109017	436573	293366	155383	113238	364962	345066	121264	77220.6	186148	191164	225634	212616	136905	64873	60644.3	64671.9	122922	70082.7	71790.4	20805.6	32948.4	132970	65323.6	15319.1	19383.7	34822.9	8171.3	32078.7	105588	83364.4	19186.4	156605	14484	19110.8	74106.2
G3Q4L7	202809	218685	225468	325697	211513	262801	222205	247793	166785	113918	92382	95871	201318	279026	218913	172827	192993	219866	487908	284391	186773	218969	104505	215285	140686	68967.6	127017	29824.3	53302	50774.4	57866	56018	76920	55271	66652	62137.3	52757.1	58237.2	65439.4	68758	37973.7	48866.3	62327.2	74968.9	71339.8	88946.3	42258.8	47472.5	385163
G3Q4W5	513904	570046	325186	585377	697855	644368	274895	254215	306684	703140	618946	607779	938193	666746	154802	378946	204674	810889	159873	647722	481087	742255	187921	570866	1068500	217021	249888	532185	684092	345753	980060	496485	484095	307800	380274	642016	391929	442105	381470	490143	585298	317997	497151	78884.9	444271	460664	184997	599288	122173
G3Q4X7	1288120	948780	865390	1141388	1045779	1047740	263541	403657	401959	841836	852154	905073	1218932	908992	869584	711030	811888	842433	408385	1005123	1130620	1018636	472411	628987	838335	290835	299938	398591	574639	396441	548374	378914	332744	627588	357853	441224	517442	686790	537091	342021	384240	481782	517320	291744	605714	242045	450256	345494	104440
G3Q548	304884	188464	339308	1052680	538303	621775	490087	775498	176836	455783	472417	427554	218198	403376	424047	339694	519055	371513	558972	688243	458183	343461	398831	389605	489096	115725	138679	122719	69761.5	125409	174462	177212	201277	116014	164590	171898	265304	120476	207471	121594	270082	106216	182977	193917	188845	205362	181366	104997	372627
G3Q5U8	1115237	1141350	616786	1576290	771777	955484	1100785	957266	1074835	1404483	1457260	1433130	985704	616557	577118	851646	837080	1005949	380405	852027	1043462	736885	730791	750236	833560	539732	596946	504790	586487	867251	570627	563187	447648	601010	568241	525706	847964	964799	663587	544295	598522	433064	908748	480950	485244	562800	476547	420162	598850
G3Q613	504854	641670	564738	496856	622552	653346	649134	597032	705635	701349	674614	693709	920750	552220	577953	929810	837990	957370	764180	726470	751480	690320	781240	577757	424944	387994	374074	310336	295532	408364	251337	335074	289825	405591	325537	381214	205914	372924	358981	436010	400761	377075	264915	275489	304301	279511	266652	429404	342784
G3Q6I1	505388	565360	900810	894870	664830	591400	1123780	1491460	884790	533070	501200	535470	555160	659210	846610	537480	530930	863120	1868310	1306950	544840	419832	620070	519082	1281850	1167000	2281900	1224510	1212610	2012090	1606200	1360510	1792830	958570	1253490	1794410	1887440	1490950	1104240	766270	1459390	1013410	2361120	1726140	1673790	2085870	1351870	1209830	248586
G3Q724	65094	74175	195280	95704	128425	72353	169799	156237	117138	82342	83213	95464	143097	167496	170692	84436	119995	152395	425980	341680	146542	123675	104871	147321	93209	46207.2	73910	44963	18516	24550.3	55481	51590	32747.2	62628	66601	65902	64518.7	115504	107741	71157	40420.5	103283	45171.6	40376	94470	116146	48913.1	69257.7	53830
G3Q8E8	47157.9	45451	89278	49444.7	52766	73377	59483.9	79190	100674	76135	74952	60033	52746	35868.4	78087	99000	46884	91558.5	77777	95888.7	68990	88493	86318	66857	38046.8	54886	41292	44455.4	43742.8	23348.5	33279.4	32681.4	28651.7	42573	65797	66582	41074.7	81752	50438.7	35267.5	66911.7	60721	35931.2	43673.5	53588	44719.3	32373	43261	54075.1
G3Q8G8	1693820	1746970	1995260	1843120	1831880	2283350	2238420	2943020	1886520	1198650	1389870	1384600	1725450	2179710	1555860	1785930	1527180	2284700	3520830	3775560	1702040	2380140	1351320	1717350	882120	476124	667899	710540	549858	541016	991273	672473	481666	445091	539337	485911	906314	814332	634940	730347	901120	577140	1.53449e+06	532219	522433	883510	627380	507664	907938
G3Q989	269588	409396	137538	224202	237996	169616	291110	386878	242242	199762	194254	216000	179351	187675	189848	266059	273865	313981	496399	188356	209430	257792	322926	172188	91071	69239.6	45065.5	78142.8	93783.5	67586.5	140062	112157	96124	125429	102754	85601.9	139812	114713	85756	163464	140445	69898	130450	126745	73131.7	97798	104860	104800	170417
G3Q9G8	188992	229129	211600	392098	174524	171226	334887	450608	206780	217260	256615	154518	157638	192431	401226	192220	240009	314001	408666	334510	265671	212272	186186	153177	176764	182175	232972	181416	123311	221127	206038	170913	123108	149822	136040	112975	283101	191625	169844	165710	157436	127469	261161	158123	162787	273448	154094	125135	127419
G3Q9Q7	423268	388588	368316	482780	380743	324861	501186	545873	472916	272407	457566	289989	314799	321778	498519	305324	270447	375410	577488	524994	347729	510883	357505	460520	76938.4	169633	86262.2	318342	303415	242828	230926	138480	95225	127639	136065	239913	96775.6	129669	216174	70488.9	75115.8	197035	225941	73383.1	105527	141896	406981	140852	45841.1
G3Q9S7	4484390	7096920	2850158	8925670	10898270	4766080	6244240	6470070	10153980	6592560	7352940	6746040	3185370	5011720	6152730	4836580	4498770	10768300	12809270	7443490	8687480	12447120	17106100	6081690	7099190	4079330	5416180	8091520	2685700	3741150	15500210	10404200	21774200	4554290	14527770	1994680	15276440	13209740	12097310	10254540	15897560	4719440	29763400	10636690	10490520	14424990	8649590	5870510	4502970
G3QA89	120102	166220	119478	213909	206025	228743	247697	379201	170161	213687	176432	145470	120100	185269	174426	115697	211128	183179	574460	291047	193679	139807	253034	281655	124616	102944	166459	98634.6	111943	129872	49708	109981	82089	91009	75717	77046	55529	98589	76433	87437	88325	113329	112793	78525	110126	144108	119339	80442.9	62526.8
G3QA91	1541213	1518029	1960920	2593870	1833580	1875780	2794480	2880280	2418170	1842830	1996940	1875830	1793980	1844190	2438920	2306650	1875600	2890990	3280230	4498610	2970230	2003080	3455980	1858410	1745100	1006378	1794440	968437	1158570	1498690	1236570	1449770	1518260	951420	1393500	1101860	1636080	1318700	1402600	1132480	1885190	1301540	2410650	1272290	1554050	1918260	1142000	919087	718300
G3QB97	253230	194309	179213	277206	243146	144424	752190	864610	416018	245283	268585	249310	228615	345537	332887	199424	392438	438626	1100200	690448	562920	346511	448230	325668	329165	359730	592783	498017	329335	388879	203406	429772	276810	164474	228901	201722	223693	245362	253598	190870	283462	247420	411339	331080	259528	467197	400863	172975	135117
G3QBM9	187576	216357	191180	185653	165749	174497	260092	222742	297415	133312	128592	128690	84432	97892.4	189083	156438	170653	230405	361380	401677	226925	192095	118484	231224	87007	34540.1	34738.6	23126.2	130097	133420	67460	51829	44641	68722.8	41967.5	64419	58879	78823.2	42946	39953.4	66171.1	55398	161841	74328	108716	34230.1	52947	64338.5	48660.5
G3QC81	85215.8	40946	136245	115479	88421	65395	112421	207047	150490	111726	127233	130258	81130.9	94547	145598	71073	81345	87559	122860	115276	49854	112913	29813	129388	98115	78016.3	93003	57566	100239	96747	48739	41545	34932	48987.6	57423	52743	80226	43663.7	60318	44457	55429.7	21208.8	52382.7	47317	75569	58346	50907	55813	18717.7
G3QC88	29828790	165140	29293100	37899350	17066850	22790020	46087204	37159966	24883129	23177960	25663080	25200460	17590840	16651340	16784940	18213840	18462490	30952125	38925909	39954522	28323170	17749126	26309396	17339495	16131530	6054970	8912056	6658936	5971080	14249767	4038509	4218919	3167982	1934710	4102760	3879380	15867726	13023966	5454280	3584430	14705739	4880710	13401467	6900840	7225962	11462908	6871856	5609440	7292870
G3Q2C5	68448.7	699106	105740	103421	91981	75413	194670	265278	92615.2	95467	87600.9	91548.3	89346	84863.6	81005.8	66595.7	80151.4	72364	214794	432461	340505	112630	75081.2	105609	139379	150410	300175	190340	182053	237348	154875	187962	135092	131232	125646	108873	206810	197895	159059	120607	183115	107343	243220	146878	182734	218246	162707	180203	134682
G3NKK3	90918	174543	99327	85259	96471	177823	111522	139946	116114	123840	129335	128246	135627	121150	123599	138258	83612	77235	120340	61395.2	65195	167952	57171.2	149919	109809	70192.7	39719.7	25415.4	104469	104142	44020	65564.1	40075.2	63173.2	50021.3	190226	44981.1	32193.4	63688.4	62202	69026.6	65278	60257.5	61229.7	31364.9	31432.1	18356.7	50610.6	165451
G3PGL7	77180.1	76444	112463	177277	125844	218710	268753	28288.1	235777	121151	96389	110347	157191	88302	208810	20842.6	132478	92533	81693.5	487334	398758	40449.9	193470	96253	222593	113577	546559	34412	85738	17554	103237	39612.7	102760	30796	120466	16174.1	40033	28056.8	114827	96739	21164.7	20970.2	303410	111319	65619	93257	159622	61591	115441
B0ZSJ9	18536.2	22953.6	25330	19170.2	26945.6	15424.3	85343.8	12569.1	84363	63669.1	84325	31885.1	11107.4	35416.8	88392.7	180393	79713	25091.3	25482.7	123155	13563.3	15747	97098.6	123101	510100	1029090	388627	13537.5	72589.7	7607.5	238403	30545	233384	15284.1	66723	29793.1	114068	35048	13601.1	36242.3	22267.8	19935.5	43300	154007	14001.2	220977	165899	454216	1149530
G3N4P6	5309	6160.7	7970.5	6520.9	2649.95	3149.81	19199.6	3966.8	2612.1	4194.7	22063	33989	18237.3	11963.7	3933.5	11324.6	9892.9	9622	11856.4	4581.4	7113.4	27144.2	9019.2	5187.7	32961	39438	73615	16763.8	56805	41484	20947.8	49974	34328.4	59931	21646.3	28830	55979.5	12296.9	11367.7	16318.1	51553	16414.3	16942.5	20153.8	34139	29038	7758	10728.8	221344
G3N4Z0	330031	375945	245715	388818	365925	377831	124367	126876	168347	310350	298572	319931	278004	255906	176565	324196	208160	249022	145809	108543	277332	244380	257675	183988	282756	299555	175998	261769	215409	159220	481687	335779	541430	544260	455009	323049	586579	369392	401688	526670	511645	353704	484188	475953	511620	238520	237570	439980	363317
G3N556	251247	231463	238958	276827	265191	264735	92829.3	31142.3	102040	265347	286679	268358	343112	235056	150988	332823	289107	72474.5	215685	111588	121306	145241	205470	207003	357499	491812	370063	366782	639802	447543	321449	294739	206043	530026	422257	479760	228506	386695	325872	500746	223940	448872	126896	235866	337558	108990	151115	482831	409937
G3N5C8	478673	1057154	598982	734183	1208956	650390	864155	1263442	1211661	796211	841994	839362	644198	554884	695660	498250	745501	1292685	1671366	849563	1985290	2203590	1665177	1195724	871803	1411578	1372429	1376670	996968	832717	3067490	2012445	5288220	1937150	3800050	1209531	5380360	3030140	4094370	2324930	3718780	1791930	6.99404e+06	3744350	3143610	5214640	3638460	1288770	1493921
G3N5F0	269656	235002	246067	345047	268548	261677	640213	703593	492020	428708	412777	413115	216344	195663	292637	179508	255705	294435	474467	475097	214851	230487	333315	242570	494782	463573	819290	690204	527158	819870	518585	708740	663817	472162	582366	558477	635640	522669	616529	538911	809730	512275	892639	688016	740725	812940	737914	554998	219659
G3N5R7	42084	51571	35337	44324.8	25871	40040	51410	74113	44807	58524	50702	50104	44703	27965	14882.7	37902.5	49083	61655	35671	47736	34890	35351.9	39869.2	43311	53296	113621	122064	118308	116426	93850	134272	171937	170982	134609	157436	103829	108221	213825	201257	85275	101461	72375	140101	128640	131227	84739	73171	97700	96151
G3N5Z9	16060.3	31966.7	32294.4	18674.7	26339.7	49293.2	41821.4	28723	24959.5	27457.5	27023.3	60368.9	19580.8	76792.6	44656.1	111386	66760.4	41485.5	27952.1	25814.1	106186	78863	70996.8	30848.3	126580	93074.2	135321	89135.1	81687	62342.7	317887	345376	173726	184508	255350	177852	148383	60677	69214	86085	125550	72885.4	91412.7	53688	72275	132547	90620	90621	110558
G3N634	31347.3	26152.5	40325.5	44353.7	36140.7	43809.5	34501	34786.8	23130.1	42407.3	22435.4	16128.8	31585.9	34571.9	37163	24552.6	25115.5	40886.7	18955.3	32045.4	28257	40664.6	33234.3	74291	42196.3	59667.9	73754	77630	61854	57922.2	58201	55009	53215.9	45149.2	47962	56975	51961.5	55660	51752	55431	55351	62178	47744.6	40367.2	38989	33808.6	61434	64690	29797.3
G3N6Q1	14727	10484.5	10972.5	14999.7	15831.8	14404.8	20501.5	22721.7	36018	23976.7	15005.7	16832	10204.5	17371.3	12269.9	23207.8	13352.5	8688.5	26801	8308.6	8376	14904.8	5742.6	9258	14854.2	49719	7144.8	9170.2	9765.2	98300	9872.9	14135.6	17224	35302	11068	16120	13707.6	45392.1	20084	24313	4469.9	20755.9	75455	19939	15751.1	7665.6	13596	11732.1	29325.6
G3N7J5	29738.7	34276	37818.4	42277.5	35697.5	68636	70886	28664.5	144160	38222.6	39767.2	39030.9	20841.2	41608.2	52398.5	91173	45340	24970.6	45641.6	51719	30701.9	20205.1	42188.9	45673	93742	79072	116507	88332.4	53997	76066	99057	64528.2	174565	49657	85425	46639.8	102479	73724	51006	54899	68878.6	56623	82633	77951	81569	96802	119878	93437	49970
G3N896	18619	27819.7	22852.4	16337.4	13963.5	18843.6	67880.4	49101.5	5475.6	12026.6	11408.3	14903.8	19954.5	10676.7	18242.2	39792.9	10368.3	27380	67048.1	14023.8	9264.2	14766.3	51402.9	36432.6	11569.4	93674	14493.6	20560.8	37624.9	28504.7	22845.2	24231.4	87494.1	72266	100047	37882	20086.4	37028.8	125913	31449.8	18236.6	39771.4	32575.6	34584.5	35512.1	37680.3	35725.5	13286.7	20676.2
G3N8C5	85290	108070	96677	63707	83687.7	56019	46741.2	51556.3	37508.2	87119	67762	60596	113347	91402	24652.6	76084	50991	58905.6	23363.8	26589.2	46714.1	83998	59575	74006	108563	143624	93098	77320	123816	68819	48368.7	77134	58279.9	126083	81290	129947	115099	106994	70020	91366.3	49773.3	141146	39311	83286.2	72723.1	59117	41540	118774	194810
G3N8R2	73192.6	64977.2	73225.3	58004.1	43009.9	38861.1	58443.1	86585	50812.2	46434.2	61587	58031.2	56563.5	39964	68495.4	55348.4	74951	21803.4	36219	103998	46096.9	16667.4	72106.4	12592.8	142707	176289	283981	173702	223273	239585	146844	246456	182884	129960	145190	191103	245973	153984	230716	175554	66904.1	122888	226247	180146	176229	151391	139518	184632	53096.5
G3N8T1	482347	270451	568813	260985	185764	302861	461352	993609	746953	406573	425237	405564	195068	247639	259460	332746	258907	881252	1141376	457093	386998	253157	456905	489763	1297133	1365160	1990235	1714232	544173	769814	1.31849e+06	2990306	2154099	983516	1041099	503031	2185858	1.05473e+06	440975	891822	1738686	2153946	1.57901e+06	1342995	1211642	4123902	2019339	1775879	1457242
G3N8V1	19930	40271	25804	30982	21289.6	31603	15636.8	30688	23832	18327.1	12171.8	20352.6	22399	41504	36902	21729.5	40245	33006	19486.5	24253.1	23873	18267.2	21546.9	14735.3	39896	22417.2	24391.3	38574	50689	22306	33856	29641	14537.3	20407.5	41294	46866	41700	37664	31711.2	33293	27446.1	34955	11703.8	16825.3	40192	21522.9	14314	23405.4	57082
G3N982	80827	86689	112859	48356	74278	89697	28510	32191.3	56873.8	117193	123594	102429	104655	103138	87333	153399	87110	26260	36051.6	68668	65205	86665	75310	68785	116373	151931	65350	52915.3	207695	129515	41589	52170	54652	177852	94973	161450	57408	107560	74333	107576	31041.9	125982	26809.7	60746	79703	35567.9	42698	171315	262840
G3N9J8	1845500	1817900	2445015	538616	6556940	2154627	569905	91999.2	1540891	5479670	5546600	5308370	1369282	2725020	550706	5404280	487151	901875	895988	183668	447587	704902	561047	418643	7928560	5953790	3038360	4349710	3476610	3428910	4550870	5107210	3282790	7060030	6741410	3730410	5995590	6191940	4372920	12992050	9621660	6656240	2449040	3951850	3211770	2491510	3880650	19753350	15443730
G3N9S5	104121	105379	184484	109673	108908	157407	52815.9	66909.9	44227.5	154578	147969	150884	88206.6	93641	80388.4	99075.4	99222.1	63051.9	49561.3	40045	132192	103022	58443.6	68513.8	145830	102061	99202.3	56367.9	109203	83638	52573.5	101825	55224.6	112041	88011.4	108532	32145.3	141152	87025.8	93520	63276.9	89513	118597	81966.2	69766.1	97100.7	69991.1	118188	119156
G3N9Y5	244458	126705	77863.7	177529	204285	52967.1	131914	201534	35428.1	204624	253138	248286	213492	65242.8	178942	102410	167211	59293	99843	88316.4	72426	18793.8	186245	154343	144253	188477	128363	249945	517631	248471	421523	173884	131707	461420	366533	171258	474271	438384	419261	229527	279914	471055	111630	381123	314012	397419	143742	185857	1134570
G3N9Z4	55401	56726	66111	41431.5	66948	52799	71101.9	56576	60665	40279.7	47036.5	41252.6	43852.5	35895.1	54432	40955	49957.7	42424	54509.8	72425	36224.5	34235.7	44150.5	39071	61155	33389	38750.5	59257	68274	43385.1	130652	68528	70078	147995	63257	53776.5	82709.7	177388	57336	59532	56902.5	174282	49793	77164	51328.8	108035	81092	42060	136506
G3NA55	30105.7	43066	33828	23151.8	27158	25673	13683.1	21894.2	13535.3	18317.4	23173	28736	16862	5790.3	7625.1	13176.5	16073.7	17310.8	11771.5	18551.1	9881	13639	11013.8	10054.5	10548.4	16854	7469.8	16208.2	18325.9	18870.1	41004.3	41052	49503.8	49203	49661.9	15836	8405.6	91899.3	34126.2	61387.6	17654.4	18607	9331.2	18539.1	56367.8	13330.1	20119.7	17431	10462.9
G3NAK4	8095.6	7247.2	4519.7	7512.9	26963.4	21074.9	28047.4	18422	62227.7	13580.1	46712.9	37068.1	16341.6	39291.1	13473.8	41643.9	10843.2	10755	54235	63213.2	6710.9	22459.7	21792.1	43436.2	10941.4	49673	67425.6	52388.1	360170	117851	52826	127748	74435.2	46873.4	54376	128689	100829	124059	45244.9	100494	20749	57501.6	110589	154011	54419.5	134298	80612.6	49785.2	183522
G3NAV6	90415.4	75976.3	58822.3	74803.2	52385.7	84076	39844	30554.4	42919.2	46825.2	39139.3	37051.4	76919.5	76026.8	71705.7	58909.7	56182.5	51833.4	72273.8	67524.5	88359.4	57748.1	61497.8	61167	74677	110925	107969	51066.5	84846	42078	125335	129473	60155.3	90203.1	97191.5	123830	109997	104145	80891	118420	105832	91380.3	141503	93449	94296	115976	83106.4	105493	134322
G3NC33	16706.6	25953.7	25731.9	20570.1	19833.9	17413.2	13067.5	5282.2	20140.1	22171	17416.1	32482	33336	28208	13614.8	28654	11778.2	10149.4	8397	5203.4	5612	7904.3	13426.1	11768.8	5370.4	43168	22596	41035	43550	28211.7	25823.5	16911.8	26939.5	54849	42142	46161	29822.7	36498	30832	45478	5869.7	40082.5	43354.8	20614.3	35360.1	8469.91	35767	23036.5	40287
G3NCW8	238484	192694	196921	98475	220792	163905	234799	161552	540801	293542	315430	245228	281646	45224.5	54477.5	225352	127133	264189	112790	249612	138538	161953	273837	134246	1989960	942084	1536200	450425	533188	692596	286549	214308	274508	292742	261463	461183	241837	256062	295117	181235	195600	400453	258750	220466	201560	1311043	725037	545503	252956
G3NCX3	58358.6	63328.1	38910.2	36393.4	70775.9	49067.3	46969	37441.4	132592	77709.2	78929.7	69789.6	60100.4	26537.4	24814.2	62345.3	35247.4	75678	33211	63008.5	37852.1	47022.8	52650.6	47865.4	516701	262005	361999	104162	146085	176896	99343	73654	64571.6	56501.4	71589.1	147929	97111.6	94945	83816.8	35890.1	46134	87426.6	46567.1	53722.4	24964.1	328140	175285	124136	58474
G3ND57	10778.7	28648.1	14451.3	13910.8	21494.3	18246.8	30080.4	13784.8	14836.1	16262.7	17385.2	7170.9	11621.6	12326.8	63192	16190.6	23868.1	25169.5	44112.3	31811.6	8928.7	49660.8	29683.5	11199.4	57435.6	51680	102568	72296	57387.6	44920.3	149730	104617	81044	58032.5	95615	101335	94684.9	27272.3	72164	121616	120349	88221	232355	53864	15522.9	149071	98846	33456	96592.2
G3NDS8	124085	106788	153419	142220	147025	152296	110247	44759.1	129893	124908	126104	115110	118759	131037	102089	147819	128459	156612	148038	64373.6	78749.8	140938	76184	95055	105666	179315	102175	141030	195445	156443	146164	150848	137896	205722	111166	182720	192621	137985	89904	122509	104320	140438	225147	128172	124671	72419	106833	227225	169359
G3NDV9	123683	140161	145278	89840	115361	116346	69626.9	53033.6	123951	153665	117496	134814	84201.9	103659	83271	85786.3	102977	76748.6	84294.7	54129	93244.7	85150	109532	113690	199841	216549	223361	221896	224533	207663	153481	162845	151651	183690	224477	181859	236504	337749	262829	160966	166306	166297	174330	206084	211119	130258	205539	233393	112400
G3NDY7	52655.6	56820.5	44293	44689.1	55258.8	59923.2	224664	161858	117323	68345	69341	56283	90146	60041	41965.4	44562.9	166707	101257	340826	153829	48433.5	70514	112845	94785	44996	25470.8	119877	102997	59569	124417	217197	151976	166096	62316	96378	39132.4	128213	119653	89580	47981.1	53083.4	44901	371818	209721	128228	151252	70770.4	20420.1	68770.9
G3NEN5	49862	56653	36320.2	55543	57475	42362.7	25125.7	27906.5	68082	50804	45997.5	58803.8	54663.2	44760	53250	63151.1	35255.2	63443.5	20163.9	41424.2	38124.6	51415	38956.7	30990.4	62488.1	105829	74168	70530	99754	97116	92924	93288	73512	122363	86958	99547	75688.5	73864.7	79111	92684	60363	75348	45771.9	70552	106072	43971.5	63520	98169	99901
G3NEW0	53079	67113	17432.5	294870	729790	68210	9371.9	10381	40270.1	526000	394995	385562	113556	195637	61216	125894	18892.5	96653	126214	11144.1	24525.8	2853600	257515	1081470	616270	593280	329838	283060	212172	262473	1133280	330540	2271470	492200	1150300	300519	897620	882190	730190	1174930	780430	430100	1207870	384860	758350	384670	463250	852980	822640
G3NFV5	80171	119752	139977	63714	91727	92984	107406	165139	97692	119078	122522	112342	119724	96296	104532	103465	95060	111742	67748	131237	96384	104407	79740.3	125830	150936	221596	187572	205752	204574	154261	238895	231540	207764	186445	198023	213444	176394	225445	220646	143234	183913	210151	256340	193859	194329	221988	215677	202213	148697
G3NGQ4	87755.7	91373.6	93708.1	76484.8	94160	73641	59035	45549	96986	104767	100897	103341	120402	75984	87436	133859	76973	120822	47819.8	85357	97074	76683	132389	118911	77545.3	140234	90927	167669	165578	173411	148248	199663	127444	202110	139640	183324	189805	172440	174030	158007	115313	174903	95328	123773	161728	85827.1	164641	142485	161237
G3NGS3	931350	490914	766509	552120	822523	475381	1304430	768530	1.27222e+06	586713	608628	667075	673919	387748	739553	940076	569615	964284	686917	1.32048e+06	633678	512878	972233	568850	2.65548e+06	944987	1916453	854666	940992	1.25501e+06	950394	1.78536e+06	1.14629e+06	853904	1.10566e+06	897802	1.92726e+06	1.85694e+06	1786832	497260	1161497	975878	1.3479e+06	1201116	573775	1.26614e+06	1.56171e+06	804464	223324
G3NGT4	33830.8	10616	16629	22819.9	25487.9	19937.2	28973	34191	53844	30761	23970.3	28795.8	21819.6	11501.5	32614.6	25161.1	28896.8	44810.5	51197.6	53510.2	15855.1	11503.5	41094	15149.4	141890	46761	143706	13610.3	26440.4	38885.3	42552.6	60195	73849	29139	51027	38646.8	50961	97336.3	45266	21622	37092	35732	53604.5	34289.7	22136.6	189500	52862	41623	32866
G3NHQ7	73670	77775	58645.5	58021	39167.9	48240	91785.5	15869	73418.1	47175.5	30945.2	46117.5	40317.4	56118	59958.1	53461.6	66187	71427.1	33747.6	24559.2	46259.1	63090	48206.3	79533.1	28796.1	121213	63043	97587	111768	125350	103872	132712	127013	152302	123283	159698	93238	121264	134724	155809	61554	110462	35873	62699.6	130453	43821.4	80967	154655	110880
G3NHX9	103415	85223	144288	95343	148707	85479	211293	202351	159100	138147	168210	171422	118734	99098.6	109194	74554.2	86479	100782	128224	99595.8	79801	65196.9	132486	67186	147677	291615	387853	352118	301149	421490	306760	309537	390224	256822	345905	332943	345370	335627	300697	259316	272109	202044	430409	318302	159080	307682	299929	271809	134393
G3NHY1	30538.2	32809.2	28601.7	38234.9	32025.5	35013	32362	28522	32054.8	37518.1	37410.2	40925.1	13108.2	24155.7	26233.8	14379.5	39981.8	14640.8	33181.1	20504.7	15553.1	16373.1	34190	15895.7	50431	33223	56379	85164	69162	68297	65400.3	94561	75300	93335	71183	59712	36860.7	26354	50034.4	81204	74833	47784	28807	29972	69561	60108	38797	51554	24856.5
G3NI22	52314	55465	69715	30308.8	51543.2	54656.3	14146.3	20430.9	22396.2	25378.8	27059.9	47960.5	60567	32496.9	37452	17195.8	19198.2	12108.4	12193.3	12959.6	8280.5	15347	16650.5	22840	29957.8	66619	31772.5	29211.7	85410	41260	27976	30101	28175	62159	35892	76973	42324	42292	39959	33484	21179.9	58094	33629.2	33751	37434	26165.4	29536	81078	61844
G3NI35	223543	205740	178869	99165	218508	183814	263659	221788	550587	170614	118582	116707	175062	111121	136064	242782	215586	240402	433807	812962	142977	126441	278608	89903.9	836267	583941	1152728	161882	242166	222220	460838	357688	592819	121751	265295	164639	482026	259806	236563	96818.7	120532	211752	172739	546907	190098	1988600	811529	1136531	995934
G3NIG2	42821.3	43370.2	78118.9	37202.2	45585.3	25908.9	274185	274068	185285	80039	91915	53450.6	50420.7	78790.1	106844	55192.2	79368	128917	421740	108470	44555.2	89866.7	104899	70561	58275.8	75972.9	173650	130061	101377	153136	237104	189630	202399	77895	156566	80887	253889	158595	155598	78971.3	110985	79925	435453	192341	124767	309228	246198	69941	124430
G3NJ18	70764.1	56373.6	77315.8	62984	66113.6	71774.6	38510.7	34249.4	51157.4	93816	93236	101093	141747	90386	53054.4	100041	94687	33142.7	25185.6	64175.5	75559.2	90042.7	76042	60597.6	81672.1	128916	87220	74992	165735	109938	92798.3	64424.8	52519	108259	96045	159737	82658	88365	64979.6	150550	61438.8	113741	81653.5	69417	71091	59443.8	62652.8	157020	173772
G3NK74	25961.2	33286	52342.5	27698.2	32292.4	24864.2	35435	36795.1	21650.4	44802	29674.7	34059	43587.6	29808.9	44169.4	46669	34885.2	32204.8	39648.6	55207.3	17158	36934.4	33524.3	30269.4	38185.4	69261	69159.5	61288.6	75477	76402	51519	68816.8	44443.5	47225.4	51112.7	57695	37638	46107.3	51277	47857.3	52396.3	53363	29233.2	43184.3	56038.3	37951.4	44205	84934	49475
G3NL85	56408.7	63698	40107.7	85383	53281.7	57963.7	58060	141573	109815	42978	27135	28968.4	61625.4	79347	59177.6	61361	59754	75370.4	196639	123537	65925	63855	80862	66070	121866	145691	221182	167403	120335	192596	148043	220999	181108	49067	156665	102674	154762	175035	136015	113502	73977	102484	203926	261920	187879	179419	164242	85174	55887
G3NLD8	167196	130739	149159	138997	147309	134695	119629	161465	145896	196777	162324	179910	168131	165646	175341	206220	130437	172786	99661.8	88403.6	106311	137559	136849	160995	142551	272644	243768	365274	416611	369222	199556	187382	183105	303935	285202	345973	230141	224526	244024	272255	178130	313436	135805	117667	250228	198977	251455	379132	268680
G3NMA2	928633	241126	335700	338539	280653	625993	162745	117363	162337	776681	804991	714608	455747	508002	358560	640326	441155	229824	134967	181371	191757	105432	215570	266403	975645	616034	464644	213507	946111	358314	473265	420948	167558	646926	335843	360912	597345	117556	353923	663225	345209	498422	524584	242913	250636	130023	76898.5	474598	616177
G3NMA6	107123	56506.1	100540	44936.5	83019.9	92429.3	33635.1	12765.9	30389.4	155269	164788	183152	180192	83827.3	27980.3	146022	89630.3	19844.8	33688	33759	22691.4	18578.5	47146.3	48356.5	196266	130572	75733.7	37350.5	211400	115217	36035.1	21616.6	19539	77866.8	36465.5	65728.5	58914	37958.6	21068.3	81163	25816.5	102887	29054	19727.7	28674	20553.2	24729.7	76072.3	99727.5
G3NME9	61283	82785	116438	122550	64208	49554	90643	113628	87307	43634	61976	51434	60336	41641	106950	45769	70821	158800	191615	113864	118847	35136.3	71514	103527	85383	92250	91431	81651	113571	124182	81172	81752	140851	94534	96294	115821	97183	86383	113342	80133	120530	91229	128365	114680	84908	154592	113832	108188	76561
G3NMS6	101786	127627	123326	58296.2	90321.6	104486	121641	47934.1	153355	103458	97898.6	118239	160309	69993.5	90832.9	162830	80867.3	145174	45934.4	118663	103315	77922	80876.4	120255	113698	105129	125574	86867.3	103737	43248.1	130075	147182	162801	151354	130094	106927	147450	143575	113771	144452	122417	91762.8	138553	101721	129240	95139.2	85573.4	94638.3	101892
G3NMV1	529843	664158	168942	482614	376320	268461	548585	478706	678891	548023	526675	544502	597065	561006	317591	514569	459947	615979	586106	720910	302792	474781	460254	402107	270380	417606	317697	666627	456511	528288	541986	888937	652883	853033	580015	327830	1108904	1104853	601740	621484	561151	530540	535159	525742	520873	796071	228108	256381	623812
G3NMW7	22610.9	26918.3	27433.1	11839.6	18006.2	14196.9	29047.5	21035.4	27136	24428	31997	27115	21147.2	18672.5	41632	15584.3	20747.9	17826.2	12738.1	14878.1	20570.9	18783.1	34723	21597.3	19764.5	41408	43725	31946	41381	45477	49223.4	45918.4	33469.8	37869	28285.2	25519.7	51258	59566	35744.6	26971.6	13518.1	23063.3	44247.2	31618.6	15683	28957	34156.6	43239	38003
G3NN91	105295	108036	98052	47484	64043	39562	86263	63982	124053	109609	96498	94139	77573	58794	68663	81113	34933.6	87432	59147.8	77609	75964	88779	111203	140802	106941	186230	186016	314842	244993	269295	220189	212414	206650	230232	206867	228872	176413	197673	261224	168903	201778	204432	209355	167852	214765	140913	341996	224538	171472
G3NNH5	110683	91216.1	124714	87550	132396	124113	54700.2	46264	62638.8	98958	102875	98800	83405.5	55039	47115.6	77276.8	97065.3	77125.7	34677.6	49331.5	73184.7	38959.7	54746.3	80496.5	73114	142207	203119	54165.9	107706	197154	88467.7	102171	70576.9	124290	83208.1	149207	63188	91654.6	60719.3	61598.4	38175.8	98017.4	38002.3	65758.6	71815.6	43093.2	53053.5	92122.7	52010.8
G3NNI9	233060	270942	186634	170678	287300	348200	189576	431360	507780	181444	270680	240678	157732	313180	103035	368680	176735	182451	89622.5	449290	143411	315230	238090	308824	967829	851128	1764526	1661617	1167065	1344382	1879930	1509460	810072	734168	1024945	1725638	491260	1585850	1067419	1170615	1722805	819006	4617240	589735	1645192	1147652	1548542	623100	1290110
G3NNK6	668469	923235	415119	571300	873602	1.07604e+06	944675	1194550	1508528	765461	595179	523357	620456	642855	417526	656828	737992	648343	543230	861987	398001	790946	504065	788648	691099	498705	854239	976837	586028	768956	702932	633617	404682	257952	382049	480137	749290	426300	520422	468617	998387	430256	1627517	417459	528194	492724	558597	217987	599815
G3NPP1	40440.9	44988	32772	16128.8	55759	36821	22691	50669	15058.2	13140.7	16464.4	9713.8	24738.3	24521	33049	55524	25832.2	42204.4	22498	36179	55192	94809	65036	60562	48470.9	11379	45149.9	27251	28269.7	34557.3	61747	63908	48234	70087	49986	20999.9	119207	44022.9	37510	35966.6	103227	68130	42571.2	75213	36890	35120.7	43257	60118	74160
G3NQD7	18852.6	26289.5	32156.8	36565.8	27875.7	28412.9	16538.1	26096	28204.7	39982.1	8623.6	12467.5	31206	60347.1	16562.5	103276	45135.5	30882.3	27787.1	43969.6	24703.2	46778.8	44445.5	93308.6	81629.9	238095	74535.4	52080.5	97487.8	29012.2	51178.7	21605.6	11794.2	164271	55065.3	32591.5	99503.5	24952.1	16293.7	42293.9	34832.3	220031	19413.3	16344.5	30346.4	11491.6	15246.3	93783.8	159441
G3NQQ4	43833.5	61186.1	72589.2	32074.1	24031.2	46859.1	66770.9	79430.3	84139	69318.4	64476.6	73547.2	54510.6	60621.7	57163.5	56837.1	89778.3	92265.3	51766	65971.4	51218	52518.3	82640	61473.4	108701	190062	183717	131273	137161	162362	114064	202338	124377	129521	152796	176157	182415	209675	165467	138465	109644	160445	166349	141303	131700	143457	142724	163931	119198
G3NR69	102561	77766	136096	74948	100324	108911	97466	121057	161997	128773	146868	167041	102654	80564	98699	95673	71848.4	76176	47737.7	84230	104842	81872	79363.7	106399	157054	168916	145442	159499	164917	148346	130646	112148	199295	196625	162407	177012	161499	132878	209989	133108	93972.7	177919	165952	197839	189739	217989	193588	160127	110808
G3NSD2	64765	75591.9	93971.4	54344	50062	55228	29771.7	13814.4	58761.9	103604	103518	104171	117482	62710.5	51298.9	95522	76655	106979	68386.8	49237.7	82475	73588.1	68613	75483.5	84714	95779	58023	78894	99129	82575	52977	88722	52227.7	101561	80801	92496	61754.5	119556	68369.5	107298	94064	104763	37710.6	77951	103207	43716	80446	95026	139675
G3NSE0	39099	47846.2	22142.7	45763	27171.6	42998.8	11388.8	18310.4	18403.6	42126.4	30601.6	32294.7	32313.1	48800	51803	42231	40587.2	23180.2	34911.7	61377.7	27507	23759.6	54446	24488.8	41120.2	96266	63730	62876	59772	86797	98487	90632	136712	68533	109202	102940	76037	103894	118778	108031	66442	58971	63912	156114	122230	61255	77757	119391	54301.3
G3NSK3	159989	129384	178550	182947	166101	164853	64847	80345.5	81278.2	105907	107972	120380	146714	152626	125640	103368	161814	86755.1	53870	55504.4	76652.4	59827.2	70196.6	104610	163601	230511	209258	198231	225297	236402	135640	133053	96404	170616	143844	248396	120920	109884	143123	172320	133849	162298	85746.8	115158	168092	100872	127813	160969	167575
G3NT37	94272.5	110604	112852	125791	113736	113388	165505	140183	99794	95889	91175	84897.9	128684	109470	163169	150113	173803	184446	203751	131818	100967	118390	143196	130415	169794	223840	199234	218992	232719	260084	180368	215520	166043	160431	178357	237954	186294	212286	215007	129469	209089	210618	166136	200809	238804	193435	258627	264805	207503
G3NU90	182109	193256	266276	124114	203252	223054	267731	269588	245472	241486	253651	244368	256868	177040	286012	182788	241945	250911	275921	308375	273833	227496	249767	302500	358810	565295	616820	582448	610030	592955	516583	571570	501172	426163	519132	607505	516275	476414	517821	532729	531307	592029	519498	476986	581362	605120	639622	654419	347935
G3NUQ7	109967	154487	74310.9	98574	73163	140202	191363	162888	120659	90462.2	84361.3	73502.5	83782.4	54013.7	88963	70265	62105.2	124074	68577	93838	45169.2	136983	83833	135837	132292	159036	352796	299496	246700	239550	228745	270813	110959	120717	209439	342710	701761	310965	188462	217063	230674	119442	353680	105110	202712	129186	222707	77645	297714
G3NUU3	91660	82604	110211	53892	115479	76247	37957.8	31690	58654	108317	120951	113660	132074	84977	55435	149190	108928	51777	30655.3	46777	63734	82289	73764	115071	101765	178379	77429	108372	221397	136792	97390	42342	83965	258359	112195	155016	74074	106288	77628	161347	70618	136225	42273.9	53050	78501	48457	61143	239886	172324
G3NUV8	87800.7	98244	153002	51915.5	81526.4	76639	55344.1	37156.7	66238.1	113743	105539	122812	116821	58012.5	90817.3	84230.7	51226.2	86859.6	39937.5	37520	106748	122277	61137.8	108884	123248	180854	52598.4	142453	159856	108332	105805	85416	200702	252148	151795	210161	150767	121540	192585	136157	83660	165484	131071	112929	117292	79714	106176	82218.6	83686
G3NVH8	201391	242621	256131	246123	245125	248216	360380	445801	287645	283666	227788	239071	319335	207388	315472	267031	354121	312774	468358	323301	222365	247540	214337	341057	323297	627300	546210	647300	547570	739410	354785	443914	418144	342405	393208	501717	418147	404758	419072	431000	372525	524062	376312	425343	511941	414444	497340	495130	441973
G3NVM6	9012.4	8370.7	19862	14069.4	9198.4	15358	9838.8	7748.7	10504.9	10081.5	11715	21940.4	18201.4	31641.3	11040.2	13315.4	14642	31889.8	9261.4	12432.7	11787.4	20339	20072	21066	22024.5	50453	62945	27029.4	37163	30616.4	45477	56693	44776	33453	43007	48622	54951	53582	27804.8	41988	49751	51606	33312	34420	54236	36317	30081	40666	49195
G3NVU9	62801	78521	103390	43082	56573	62408	75862	49175	60703	85729	92506	79600	60122	45185	49932	105633	67465	36488	35506	111012	90817	74418	71645	62525	86177	102404	72283	78208	81145	76064	71253	66462	53530	64232	60295	79078	132962	114889	64740	35502.2	62437	97396	34051	118867	56014	86887	70380	43409	45729.7
G3NVY1	27724	29112.5	38073	24552.5	49349	27439	11422.2	23517.1	15682.8	44948	50766.3	45909.6	27175	20526.6	27357	17076	14202.4	54962.3	16396.9	17316.7	25389.5	31200.2	16245.1	30512	30608	28487.5	26300.6	9955.2	44478.1	29936.9	50386	44731	22460	38432	58915.7	30559.8	43202	39474	18905.7	117480	48110.8	55125.6	40096	17090.5	25446.7	25933.3	16773.1	41495.4	58101
G3NW52	211906	237556	166961	195837	174062	151887	166082	114881	254915	195364	223217	278016	203958	136078	116525	209251	246071	205443	55977	91694	156170	201638	243805	176985	240645	321324	229737	256998	318110	302962	209924	221935	207989	253960	208592	264884	171581	327182	213830	217985	164313	243224	132408	186912	235151	166392	157218	260870	309539
G3NW99	40457.2	51821.1	22451.3	47278	31644	36243.2	21127.6	5481.8	23967	42370.5	45202.2	28495.5	48047.6	25817	16691.7	40419.6	29034.1	81151	31138	120573	93474	30431.9	36155	66344.9	31955	38993.5	30183.6	46101.6	44643	46079.4	34463	38087.6	35011.7	46209	33914.5	35293.1	33494	30803	34624.6	44761	31625.9	34726.5	13856.9	32137.6	51451.9	23182.3	36583.6	44509.2	47338.9
G3NX53	69048.1	63905.6	63055.6	65958	56409.2	32505.6	54922.2	41089.5	39714.9	43054.9	30740.9	32397.4	90649	54203.6	52536.9	120120	54608	46960.3	85413	100752	68550.3	59958.1	69176.7	106222	70383.2	37948.4	42040.2	58373.2	36716.8	32830.2	80829	91260	88952	92103	86546	60752	46296.3	100777	85246.1	74726	98181	94100.1	35583.9	103702	121605	95157.5	71082.7	54165	84973.8
G3NXB0	34750.8	21193	23114	24769	29921	23070.7	40199.6	39261	34179	40216	32295	19718.2	22394.3	23961.5	23842	22012.3	19142.9	47246	52191	35631.7	24289.3	152766	38983	19069.4	42431	54425	48347	61466	38267	47289	58381	42249	45795	36533	32170.7	29392.9	61472.7	59453	86363	20666.2	37440	36803	53717	52352	44171	68998	55035	47096	16792.2
G3NXE2	206794	228851	168909	179302	211617	195804	72529	84034	157268	215145	222045	239394	206248	192171	171344	248789	116642	134750	50313.2	98068.8	158862	146478	145253	131928	250848	273675	163077	225944	175501	126734	456440	276310	388590	400734	345156	313309	326798	280549	306335	328690	375637	296274	253484	295290	297596	231791	204233	283543	324156
G3NY86	311243	340118	435184	320714	361784	300465	133485	90073.6	257153	278021	273634	307157	385690	339327	222079	235902	147885	123145	140702	131695	232429	246973	317955	235370	694017	703878	358177	303912	360548	273862	588640	154258	355343	631784	313795	348891	199537	355827	300890	302873	279523	256468	418835	379694	329501	299956	434204	517115	491439
G3NYJ1	35116.3	32439	64507	12306.9	18810.9	22631.8	17303.2	7083.3	6608.2	31546.4	24700.1	31395.3	34947	20954.2	14377.1	17556.9	10516	13153	16111.5	16423.1	11502.9	11790	4925.3	19972.2	41573	70293	23419.4	30823.6	92173	44923.4	18879.5	16316.2	18247.4	47771	30029	56711	9459.5	35939	24629	53582	17191	32396	11849.6	14402.5	30532	8870.1	9226.3	73403	38733
G3NYL1	21889.9	17679	17838.1	9469.2	30199	18151.8	33221	11812.8	8517.4	25438.6	9239.6	20409.8	24698	20938	15835.9	25911	9316.3	9960	29144.7	18612.7	22232	7784	13087.6	23316.8	17351.1	14765.4	39295.6	15641.1	20882.2	17709.2	18295.9	23149.5	18540.9	26887	14535	27802	24776.1	20826.5	15345.4	9880.4	30713.1	26971	115666	14438.9	70731	14172.2	13164	16304.2	141403
G3NYX4	14750.3	15388	18210.6	17860.9	23765	22960.3	32054.8	18223.1	72445.2	105221	117784	74247.6	77991	6846.7	44555.5	44797	61084.9	29842	136781	67920.8	49646.3	47707	50886	23759.2	36607	61222	54981	40568	70769	72309	57943	52867	59576.1	43347	72450	77077	74261	68181	82057	39703	46199	59043	38651	82839	89322	25151	20065.5	81058	67571
G3NYZ2	44780.9	31637.8	61828	27202.1	27597.5	17547.4	43155.4	53952.3	40251.4	48597	40530.4	59126.1	54580	54437.3	44817.9	58439.7	53300.8	41315.4	45818	29590.7	46114	48824.6	24874.9	32221	91679	165627	155965	98701	116674	98411	64524	77431	315504	79842	241532	161372	262110	99857	342381	65261	148298	151690	78557	330499	248059	66305	71824	223864	132505
G3NZ72	183621	145880	144467	121486	130576	116175	201495	291330	278705	102634	133569	119956	167929	89284	115094	90582	109744	214110	285765	299276	172141	130179	191817	116831	238339	574056	493346	570407	435856	499662	849540	773170	787970	448540	658117	901390	627200	675640	872680	439642	695980	501647	1005710	1170850	605010	687460	804160	394976	360711
G3NZC6	152283	164331	205677	124107	181132	138954	52179.8	45323.5	87564	178232	157773	193561	142750	64839	73155	122634	119588	39042.2	50856	242376	93243	103785	180554	59926.7	158236	141539	66246.2	134473	186644	99746	167273	86807	215431	264762	167238	176785	163791	53846	98154	169632	87902.2	148636	131617	218832	124588	70516.7	74957	74836.2	108405
G3NZH7	20355.6	22525.3	39872.3	32807.5	17297	27266.6	17242.3	27259	14541.9	13714.4	21047.7	6737.9	34042	26417.2	17984.4	21611.9	14459.3	18234.4	30476	29501.5	26707.5	29131.2	17309	26235	22626.5	35932	23680.4	38808	36406	43998	25123	24895.2	31492.8	32329	25151.7	41404	59446.5	11214.8	32820	32064	35289.2	54540	15683.1	23528.8	28454.2	22108	24252	47189	33960
G3NZU2	61069.5	70536	89146	52391	96224	90053	76318	83694	64451	79792	59545	71080	117760	87926	134311	102310	98547	76017	94682.1	155264	77480.1	86340	73423	117050	119521	259905	263182	257912	259968	281854	244901	252450	272368	198555	234473	268740	292727	247445	269432	252469	233047	265615	208953	250703	275298	218938	276073	297250	233182
G3P1A2	81516	82553	149043	45270.9	78716	87674	42057.3	41394	79854	107802	129472	123471	131756	137069	76045	132510	131288	59723.4	27623.2	37095.3	67987	74197	90465.6	100448	116473	183792	102195	116083	206264	149762	89103	85567	92350	139319	89403	193830	101946	118311	73756	119769	74223.3	138807	44882	54849.4	84716	67512	71610.3	165100	166765
G3P1A8	76348	94987	116009	89578	119393	101348	180169	337001	120887	49586	62518	69131	117424	108144	252946	107840	193316	181755	464460	300032	130406	147589	119647	172200	137812	195792	289021	250893	189426	239201	262929	291279	309778	207174	257832	280699	310551	235122	287157	221135	298834	262090	329545	265846	279008	396552	395882	214707	203205
G3P266	83504	67422.9	73696.9	34317	75528	62029	27979.7	19155.5	42956.9	51369.8	67005	41177.6	76819	48414	45102	73563	56245	52677	15367.9	26532	44296	47627	48651	25902	16511.9	77409	46920	81085	133926	76726	231988	88081	126818	186788	110371	136191	82013	52376	85983	173408	38786.1	64290	74791	111972	96586.7	35326	61400	94431	52140.2
G3P2M0	30100.6	38194.5	23227.4	17528.9	33235	33292.1	20050.8	35287.6	26330.6	62838	57049.9	45500.8	6401.2	45957.3	15711	33995.1	21858.8	27283	24408.1	24338.2	25768.5	44407.5	22768.9	23395.9	209090	222671	251832	118272	50500.1	267808	157004	109522	858290	64316	427143	255136	547200	226347	510119	54465.5	314213	77967	175128	1108210	654212	172336	63416.3	419743	134464
G3P2Y2	27204.5	44165.7	30219.1	43902.8	27958.9	33449.9	22746.7	25348.4	32375.1	43775.1	43344.7	30115	22003.8	19867.6	23366.4	16992.8	32673.2	108370	30380.9	45519.8	28026.6	37473	17811.1	15057.2	52151.5	34030.6	83214	51639	57882.3	55556.8	54956	73048	38289.1	38941.7	37216.5	59381.1	116240	61140	41992.6	45328	77777	28342.6	62002.2	49545	53339	94309	68631	58255	30186.3
G3P3A6	178873	185939	220541	137944	188994	202304	77946	56138.7	115751	251277	260455	303560	246364	251746	157800	220968	248147	80724	44582.5	55679	119588	214019	204915	198053	200958	316394	157514	202592	318223	222952	123672	145823	186243	222130	170336	289518	172025	202029	212981	184982	158999	259403	117065	104269	106012	100508	117305	255460	262970
G3P3D2	121882	111374	188422	65657.7	90913.3	134471	81684.5	48820.7	82390.6	108094	129478	133281	185233	86156	78491	131659	73469.2	69134.1	37704.7	68484	68447	86869.2	89906	117221	147188	212364	131944	132367	217299	178917	66449	78792	72756	142194	97455	165858	77465	99862	106966	122406	98195	185306	32980.1	78564	108841	42897.7	60341	191224	191964
G3P3F3	47715	44646.8	43557.7	39077.9	30884	48459.2	38328	70453	55854.9	50181	45966.4	53780	35421	31277.7	57702	27553.5	73966	51600	39976.1	37825.5	88307	84489	69487	79489	56765	99470	69559	65806.3	100296	71397	88606	83124	57413.4	85000	77794	68279	83987	152868	103436	86723	51704	91229	101054	67074	57993	82284	83428	116244	73030
G3P3G2	7482.5	6437	10296.7	2935.68	9005	6492.67	6185.6	5032.92	6409.65	6263.8	3604.3	5325.6	8094.1	18208	12415	14014.9	7861.83	11424.7	10582.7	9262.06	9665	11225.5	8283.4	8918.31	67337.5	184620	138632	98501.7	154641	85102.8	25462.7	40126.4	409014	80917.5	259235	238913	156101	48361.4	343746	69209.5	180173	149955	25862.5	289670	314895	37628.3	74886.5	660129	262873
G3P3G8	518505	576369	533199	446034	416057	414783	286650	188010	380123	497562	561904	536873	522556	398836	348837	529396	517392	428083	227114	357131	596412	663636	347646	454551	336200	587564	305982	352326	605740	437941	158660	158597	208663	297987	221076	771899	153813	299111	274486	264938	392857	556978	148140	216839	163930	381804	489659	601127	824057
G3P3M1	61569.3	83323	103493	36982.9	65148	65688	55860	58117	47221.2	111084	123591	144714	68997	65172	42281	64552.7	37998.2	46037.1	32588.4	18979.5	39891.2	66410.4	23542.1	63522.1	82542	186553	107373	74739.7	252890	135197	56302	48033	57164	110988	57513	147105	29423.1	66859	67049	81977	72299	84663	47201.9	50197.8	54170.9	52839.6	77839	181948	79378
G3P457	66968	82357	48919	77435	60475.2	73635.1	44840.5	20542.1	64163.4	85244	85505	84743	52964	51235.4	97364	95323	45936	53591	21923	21972.5	56409	31991.7	57801	50553	101274	83264.5	101982	102692	125739	96771	63536.9	78938	89232	96169	83129	89084	82407	98231	111451	127460	80656	113363	44186.8	91804	96277	60590	72585	93364	61563
G3P492	168270	187961	173734	287075	134061	155362	203610	185110	192865	151734	171582	95555	90590	111073	33183.5	211876	188843	269030	296439	156253	131684	95508	88180	41256.9	245517	404407	440633	239498	162462	374041	286020	266427	307156	197814	232317	248945	381240	121035	236512	177290	258742	135572	595242	326522	379005	200640	159016	251862	151046
G3P4L3	20648.1	24402.1	17354.6	21252.7	268023	15829.1	35523.3	18031.9	63501	18830.2	10976	18208.8	151107	201928	143336	556665	243178	20649.4	17099.9	125206	16740.5	15182.5	13930	141998	137118	108735	116175	15728.7	17138	17135.3	36758.6	91561.8	25662.6	26504.9	17963.1	15783.9	35161.4	27714.6	97377.2	20540.8	20361.7	17193.8	31110.6	25243.2	31428.2	65335.3	58693.4	91499.6	227743
G3P594	143490	137495	148045	237935	162373	113149	276552	292926	192377	92797	160610	170300	131496	179558	89191	101441	151641	476877	429449	238930	225845	152316	261158	88417	243632	218019	287458	339279	277804	357702	446050	347518	455400	254819	380205	299726	603719	394295	437421	300809	500990	290226	904460	348764	422008	583907	442437	287538	263747
G3P5E5	32528.9	25105.5	16116.3	13387.5	137452	51864.7	169460	39511.1	343163	147018	46092.6	35465.1	65385.4	39264.7	125302	1156628	346418	42971.7	53656.2	869095	56883.5	58244.7	85439.1	108321	1636549	1823971	1566131	33226.7	50093.9	36331.3	1295349	25055.9	1083151	27547.1	344078	30642.4	80815.1	47220.5	50919.2	40151.3	37617.4	30416.2	148679	963368	49952.6	713397	1039297	1829112	5067322
G3P5G9	32948.4	38298.3	34271	40223.5	284155	43817.2	126245	15998.7	449251	21883	63837	98498.4	218892	48184.2	447908	2541960	773544	39674.1	51303	1.84486e+06	60530.4	38394.9	157474	259530	3962639	5989185	4490112	25808.1	202343	38709.1	2205166	131585	1930994	149146	537530	82868.3	63522.3	140261	155295	53730.7	153103	76935.6	236208	1739689	84082.3	1915791	2329183	4853987	11578720
G3P5K0	118252	134210	110808	110967	171995	103746	358513	181237	733624	106769	122347	85095.2	191795	209519	308727	2114660	615114	105473	144099	1.6604e+06	100098	109170	140333	298478	4325060	5495990	3501580	160031	151708	136400	1929077	191048	2445246	162275	659616	113437	379656	326382	177034	164814	351111	117702	562373	1548832	347144	1554900	1924236	3938296	5522540
G3P5K7	10563.8	18960.1	12342.2	10169	29376.1	15440	45877.2	9000.7	11538.5	22434.6	15948.9	7938.3	8545.3	55598.5	10878.5	17940	15421.4	15032.4	16115.9	16480.8	8189	13631.8	31523.3	19494.4	6994.2	9169.6	545353	16036.2	14537.3	8666.7	25083.8	10905.6	22899.9	16490.8	20744.1	12142.9	16524.2	19228.5	13769	17678.2	5670.04	15303.2	42032.4	161741	15841.7	241026	137875	192449	771331
G3P5L4	10071.3	83626.9	90996.9	131343	104722	28471.3	69507.2	124199	26716.5	39660.4	9649.96	8540.52	272841	146029	78464.2	449169	203922	274269	147302	177774	52241.5	49022.2	175367	39885.7	228160	158599	175976	103918	90059.5	60459.2	120262	118092	108403	11690.2	17256	60034.1	117261	112289	39397.2	216030	349808	36069	21942.5	144633	164099	245628	75702	463257	747640
G3P621	108869	88142.1	161296	81229.5	83452.4	48472.1	59673.8	62714.4	57710.6	215220	95959	78118.8	122531	93016.4	86253	96376.3	74639.1	69766.7	140234	124734	181959	107317	96277.9	117443	234169	108971	72663.6	71680	394885	130217	93614	105687	89562.4	115117	115006	236516	194550	231695	150020	129294	397627	376393	181344	196522	270923	200911	202960	177364	1137434
G3P625	71319	149112	117025	63044	77097.9	71943.3	34646.1	58254.6	88888.9	134126	125862	110162	100385	63232	70903	151328	44595.9	50367.7	85735	76845.1	265896	82751.2	136843	181364	504891	128330	121389	106117	448074	200385	104677	71602.2	67262.9	237501	129209	383742	245858	231782	151521	133010	307892	318698	56724	75821.1	95588	117288	76107.4	138976	590186
G3P652	59018.7	63883	59339	34531	51486	48372.3	64774	25626.5	79079	80381	80959.3	56704.8	98265	72223.2	41413.8	72480.1	49728	63804.3	78650	42315	103112	111539	49574.5	83417	77034	105584	76587.5	74789	102428	73393	80731	94248	80022	92900	88968	106735	76063	95031.2	87016	103184	86092	79582.8	60503.8	101532	73406	62358	66256	114401	73598.3
G3P654	359413	285626	371532	225791	323629	351182	168543	123193	203737	386983	378314	407208	497114	327614	299113	448779	315119	248037	227082	153419	228050	181741	217063	308376	407275	689941	346642	482871	681454	556007	164260	301272	197336	409962	394117	714807	225836	279861	320783	322912	342850	498922	141691	351966	342911	237417	362176	676089	406888
G3P6H8	59481.4	78966.8	102668	37283.5	62266.1	77411.2	77609.3	65941.3	63029.7	70068.6	62733.2	72823.9	93257	71073.4	81233.5	76178	51184.6	88152.7	119002	79324.2	62366.7	72386.5	67725.9	74789.4	406567	1012194	892075	530059	708608	575345	635878	619237	450854	662237	614709	1067791	423980	806603	600151	703752	545484	1045157	592966	495697	577360	551847	317500	388022	272140
G3P6R2	1207256	1017296	1086193	1350883	1090401	1349373	969383	882951	1349851	1568240	1760310	1813080	1772151	969608	1267318	1479460	1248248	1101615	502919	1339448	1299585	980032	1161351	1218899	2290770	1623160	2344580	1893810	1947630	2078990	1842270	1703650	1175510	1862040	1456910	1237406	1518488	1778930	1440220	1834300	1701673	1524196	1062993	1385730	1667560	1481570	1599750	1645481	1595311
G3P7N4	282920	253580	394795	200563	269326	316456	83221.1	60544.4	216454	290615	289923	341140	348001	202104	216100	371375	349777	161128	109722	115361	121041	228100	178884	307704	380060	637337	347254	504381	626133	529361	367369	360961	326879	513216	406082	731200	349576	486183	402039	570791	323584	559367	138524	334172	430038	233744	374930	694334	436253
G3P819	72232	79282	104717	121530	84336	71312	131804	131995	111882	89061	74948.7	88361	50083.8	57552	63003	40423.2	63285	115739	184041	89786	97147	80881	94645	102623	95023	152176	168863	219332	140029	158944	85621	122997	111155	110263	109426	146692	126310	63386	159299	134121	123890	134140	129867	106148	129223	199094	196742	191329	73206
G3P8H5	40405	53941	52129	72780	45791	38614	53281.1	57656.5	54009.8	61560.7	33468.7	59365.3	54697	22518.5	75414	15254.1	19651.8	62072	48789	73032.2	82306	30049.2	36794	24539	48941.2	72328.9	106080	70947.9	66412	68809	58153	84735	67048	65735	52737	59043	81870	86332	77073	69660	92338	65727	89244	90170	73172	89911	71689	55973	110002
G3P8V7	36746	33538	93776	66614	29279	45090	87448	147098	65601	51845	68505	55287	32230.9	33808	64713	17849.4	26074	53180	163692	37264	69710	50783	33585	35777.1	45613	92199	82208	67138	80551	79663	44860.5	46086	47805	49212.5	57337	100017	59546	75478	83813	47596	74348	71341	72954	41324	20574.1	92768	70317	85700	60376.9
G3P982	49799	32605	52442	28143.9	29525.3	29802	11663.8	76588.8	5466.6	39191	39684	35154.1	37089.9	33071	36236	34386	16079.8	17825.6	13583.7	37532.2	31544	13309.5	141619	31346	35881	67700	28868	16018.3	83709	41403	34853	22501	19051.6	77722	40023	82896	18102.5	25894.7	49238	64411	19420.8	63836	19832.8	27038	29823	24039.3	25815.8	70961	56883
G3PAD9	41496	37735.7	22080.9	25183.4	38313	40161	81029	48435	52847	46414	50748	48442	54723	21882.1	135110	38390	56587	46823	53827	52454.8	65197	31404	49780.3	45076	71611	59197	96462	55690	49414	49658	77971.7	123688	40442	63257	74721.5	48745.2	62109.5	127509	49739	64993	101530	109951	86913.3	117263	77744	79431	83843	78686	70753.4
G3PBH3	57716.9	39085.2	68544.6	50447.5	61257	76473.6	36762.1	43776.5	38489	55440.7	41797.2	37289	56492.8	30335.4	55765.9	44068.5	62410.2	79823	102798	60025.6	60944.5	56145.8	78563	70432.3	108236	89797	103367	123779	118345	128234	241142	208743	161193	171724	142181	133855	211666	175367	153128	134698	111849	98081.9	245433	156736	145424	105920	99704	103788	132826
G3PBW2	49608	54818	47267.4	47755.2	53525	40203	22814.2	25991.9	20723.1	44791.9	57278	49989	65912	40184.6	42828	49376.7	50734.1	27968	37139.5	32142.9	41331.8	61720.3	34212.6	91383	57681.1	80135	54505.2	37913.4	95082	49132.1	24464.4	32727.5	23438.6	48224	65794	110672	44350.6	13530.1	60994	61038.9	40409.1	44408	39919.9	95752.9	45576	28921.5	17887.8	73242	109461
G3PC06	132971	164844	155670	153341	159137	119650	95616	213379	161661	182598	167552	138953	141480	112494	84587	84271	108178	161558	142321	160799	118675	123408	146775	99249.7	305718	362094	320348	333645	326198	387480	234164	417086	274841	279846	268838	246847	284351	339450	267492	276542	399639	335493	363130	295886	266843	445302	342748	242503	211954
G3PC07	46033	60711	34010	72108	60438	51031	39871.2	52253	53994	32263.6	32743	43445	61212	58642	56500	94367	67024	57008	41264	28782	54757	41882	52008	53034	72543	59968	66952	38253	49303	48078	39988	29691	62456	50038	69610	55008	24511	19752.6	52449	35076	45965	52329	35061.2	78218	69593	90423	72581	42802	79682
G3PDM0	53990.1	73259	99533	19494.5	36348.5	57565.1	135094	30749.9	569390	11211.7	22957.6	10708.2	106029	18144.3	92918.7	206187	157862	91014.5	47604.4	159471	9940.7	11563.6	78368.5	149306	227212	289526	249982	16562.6	13228.4	31380	562680	20695.1	487246	83649.4	170757	8414.8	41621.4	24462.8	14773	38864.8	13938.4	24546.8	145539	337927	124629	589083	460709	254430	461018
G3PDM8	106171	141136	126852	66288	81014	96569	598206	107318	1093661	75179.8	36741.4	53827	174307	65654.7	119829	312305	219412	162442	302162	478928	61025.3	77331.7	168227	225013	490990	516759	926709	37065.8	27142.1	34505.7	1708033	94436	2235120	216839	526502	37350.6	65890.1	79515	71342.9	25057.5	28979.8	27298.8	659993	661778	197505	1189404	1587507	442150	1053009
G3PET7	34598	49121.9	55856.9	72337.2	57642	66300.4	108233	135402	88785	74940	81809.4	64371	92162	16599.1	16576.4	48774.2	78621	76277.6	100699	111169	36435	46591	73047	27936.5	125379	117034	212817	156062	110685	150576	480069	252860	1140060	206843	489466	282106	193640	97412	607963	127316	247239	186156	668803	887440	188069	600337	455196	176707	82328
G3PF28	68804.7	73705.8	72708.4	71295.2	75604.1	58299.3	89991.4	73755.1	71791.4	70997	69456.1	64437.3	84023.3	181503	147925	59288.5	90617.7	84978.9	159747	64124.8	82603.3	49384	57476.4	45327.9	92451	50695.1	80434.6	105142	81667.8	84920.1	146981	296894	132067	158861	130988	158177	354814	187738	136290	210190	161834	164604	291916	104938	203584	151071	137446	115017	149419
G3PF41	57517	61401	78985	66234	55457	68950	89236	93084	94992	62398	66419	62450	32896.2	82404	80852	160766	54975	77203.3	73815	60217	61704	50834	66840	46372.3	79438	110754	96957	106307	114555	113856	145359	138460	104342	129462	127420	109817	151402	155973	128632	131114	126155	105300	127557	93452	108598	86933	109013	104668	101516
G3PFE4	10071.9	31569.3	28783.1	26923.6	13549.8	12387.4	32185.1	16478	22986.5	19173.4	22275.6	18527.8	9062.4	11132.9	12131.9	19853.7	6990.8	10912.8	50492	27827.2	16216.5	20086.8	9791.1	16397	419481	1.35186e+06	1.61225e+06	84297.7	705552	770112	328515	1114996	813296	650244	534998	1.34029e+06	746531	920671	461853	369939	606476	1485360	386734	443737	396702	544669	517107	897807	20729.8
G3PFE7	142952	135661	112734	208193	97929	135784	271647	344979	255335	206936	253277	268234	140931	165070	193391	161309	176992	218392	139510	139516	191974	161246	196260	97652.2	237937	81161	76297.3	1120541	694404	796522	409137	147781	81401	86468	285543	164647	152702	124193	200873	478680	516169	101261	152449	534131	258045	550754	365209	99954	63044.5
G3PFG5	32359	42372	49268	23683.1	31450	40684	21087.8	22566.3	19930.6	36574	48510	36720	51189	27306.2	38170	38292.1	39361	28020	48134	28987.8	43132	44767.2	36199	34655.3	56034	70418	50426	39120	69684	46994	32176	44232	44825	68676	58815	101556	22950.1	33402	65791	49396	36625	66306	23576.6	40014	40221.9	53788	42645	55062	71606
G3PFH7	16488	20427.1	30426.3	17421.6	7653.65	14865.3	69058.7	28208.3	99026.4	18822.2	9180.2	17407.1	16838.9	23076.6	13739.7	30444.8	24123.7	25133.3	32025.9	68305.5	14479.8	19902.7	14107.8	18069.1	23312.7	124627	453141	16213.2	31851.8	19159.6	254834	60036.9	218828	44906.6	81369.4	32201.1	20280.4	24072	21537.6	21603.8	33158.2	24267.8	50800.6	49120.4	51327	298466	485952	81511.9	700022
G3PFJ5	172468	144993	150712	74852.9	136928	100633	654733	50773.8	1424252	83086.5	51168.4	25816	212427	34160.1	182340	484209	219417	136801	231321	447344	107267	155776	125044	358088	683668	679869	1148743	24165.5	21122.3	20912.7	1472850	49720.4	1560900	155367	550054	42031.8	76747.7	28892.2	54855.9	25802.4	32049.4	24740.7	146039	500720	170119	439550	1370408	1108823	1184615
G3PG43	179194	127972	254586	63490	109190	115854	111416	110120	71040.5	109436	158590	121896	159299	98673	126965	109341	172720	116843	115176	81969	136933	141992	114157	111948	108162	211615	197682	190512	199148	154332	255557	227810	229256	217157	210637	226313	241544	340777	267863	223666	174147	188468	239200	296510	172345	119151	183711	247454	256255
G3PGE5	303360	259250	352861	210999	282605	226445	231891	171924	306021	338219	334730	340626	364766	251415	292358	288955	274281	319527	184394	367531	339878	364925	328007	322515	254466	313561	265527	346625	362585	307277	219450	221688	287500	348740	372902	371315	270072	317380	461578	232387	293698	371055	305447	420872	314796	311503	304335	269960	397363
G3PGN5	63067.2	46344.1	55696.9	68832.2	47685.5	42891	78589.8	47221	76984.9	197581	86038.5	30278.3	53459.9	59994.4	55602.1	119338	286779	44562.3	100317	337468	74751.2	53597.1	87284.8	82611.3	174247	116532	583222	38683.9	31878.1	43180.9	316984	161486	465822	69196.3	136009	45839.8	150505	119688	43486.1	55883.3	40771.7	56521.2	68672.6	309163	79981.5	380621	243374	299009	635355
G3PGN7	9802.8	6266.7	14767.7	31649.3	32432.2	25458.2	63451	18293.7	117406	7912.6	6003.9	6196.7	32303.3	29205	26320.3	119926	422490	15312.4	26225	614820	43410.3	12394.7	6744.4	19128	491445	376975	1444520	14650.2	69721	10938.9	834980	25841.1	747810	23861	248130	9958.5	12996.5	42908	38822	22081.3	11235.9	39931.4	268359	530240	14785.1	754030	404065	615686	1253520
G3PGN9	44939.5	59465	52576.6	45602	63170	62853	134933	48795	178103	28389.8	35994.3	42378	31535.9	44427.4	41838	58163.4	149576	42815.7	53992	518997	78521.9	53135.4	33448.6	39498.6	361053	288771	349146	137257	111891	31981.8	419370	81872	597633	50829	287495	47443	89745	182928	151484	71151.5	79616.7	95472.1	201219	423564	92979.4	181088	395312	290137	915731
G3PGZ8	70555	58417.2	46589.4	71810.1	51418	84891	39054.9	41046.7	50518.5	84941	81412	73759	24491.2	41366.1	103755	71854	145920	54747	38312.2	36306.8	290969	85607	44328.2	37578.6	572380	316823	512174	106162	183427	145419	228852	281763	167534	110696	152462	77707	549447	142598	96336	193318	333420	120574	181395	227058	238456	271172	108192	124408	190895
G3PH23	27819.6	17935.6	53601.7	47594.4	22784.4	27532.2	29834	30333.2	17076.4	17631.4	18735.8	12470.1	32849.9	34047.3	31603.9	23961.5	40930	19484.4	126051	49400.4	36586.6	25501.8	29418.6	42978.5	30755	28439	42819	27339	31004	41354	33302	68289	52434	41269	45511	59645	34009	50932	53663	31003	33129	36834	46880	68413	47773	51412	68719	27788.3	29174
G3PH38	40949.7	45282.3	11922.3	32040.4	40457.2	33123.2	55821.9	73179.6	32631.9	37049	24710.6	15628.2	16677.6	17328.9	29867.2	36380.3	42208.5	35333.3	83570.6	50560.6	61206.8	38923.5	43035.8	36784.5	47221.2	39432.4	62730.5	28344.2	19298.5	32494.5	36420.1	122478	49446.5	76099.8	78952.1	41445.1	101052	60095.5	78053.1	48331.8	220762	37421.1	54181	57866.5	37285.9	49984	57324.8	76168.3	362192
G3PH88	43216.4	46288.3	33130.8	68304.1	44817.8	45712.7	79347	98403.6	61968	63251	53593.5	70591	47263.4	44159	59060	71613.2	72756	86036	139081	64338.9	68008.7	58943	117787	67681.9	126271	196737	267394	393016	285264	419784	254525	355812	281410	210007	254224	204064	200321	223284	257534	221300	359248	269544	363790	286831	342291	363655	346677	251944	103314
G3PH93	57124.4	55963.6	51333	84097	57990.6	53790	92780	191713	100368	50869.2	68327	57581.8	53089	55748	60507.6	47980.6	83196	132039	232499	116969	104630	83864	83192	78894	168229	364492	600290	596620	458420	566250	435451	457802	442659	338543	377391	393999	362863	349222	401558	325351	413723	422501	570572	374347	428285	566360	561360	398048	115914
G3PHA5	2503300	2245066	2.97632e+06	1945682	2066337	2317046	934264	822486	1198498	2191030	2377390	2308980	2441007	1917183	1908772	2763770	2531380	1331182	1004938	1394440	1571958	1818290	1592559	2069821	2269364	4001236	2099033	2835384	3704770	3079620	2021061	1791003	1474015	3013885	2127246	3986113	2313323	1958554	2158392	2630424	1889918	3279874	1165749	1844361	2208880	1317059	1952832	4519829	3826620
G3PHK6	46914.5	27613.3	55999.1	40496.2	39734	50374	53991.2	54287	40005.7	75452.7	70735.4	58526.4	71975	31521.7	25391.6	58443	85275	37715.6	87469.6	47878.2	31473.1	27538.2	23327.6	39248.3	225029	126444	195335	137446	251928	97983	153305	142370	104869	103942	132369	95399	199963	114629	150883	136121	86754.7	124932	213554	74194.8	217170	107752	260643	288192	27008.2
G3PI88	125659	152398	130841	45923.3	120345	102944	534287	732032	504089	160918	172600	172188	84855.7	82053	98588.2	31857.3	164533	237606	511809	263816	106800	166294	307310	210295	192450	168194	608703	491677	383786	441866	377446	478778	506827	246727	278019	205870	285879	299853	264055	179569	246356	291598	766050	446121	277963	579764	504214	153852	121962
G3PIR4	36764.9	33952.1	79596	103493	36607.6	41744.2	30232	31194.4	23821.8	15923.1	20354.8	21784.4	31872.8	25255.8	24555.9	36045.4	31996.6	56534.2	130329	59729	33801.7	36392.4	39844.2	41845.4	59292	70304	154301	113213	109011	71687	69640	113662	118242	114959	116398	89151	86418.6	108355	111603	82504	111029	110676	70671.9	127456	164687	125867	136211	154068	56951
G3PIX9	84825	70290	85561	99701	66212	91282	33745	19289.2	40841	80874	70688	67454	83479	80976	79321	88831	79380	23294.5	22044.3	18990.7	36399	41658	54722	93914	113245	110282	59806	44504.6	107782	79377	44621	35361	36129	66229	49137	85684	48078	38450	48966	79050	48578	84183	50024	22711.2	46243	33777	43325	94960	64550
G3PIZ9	73224	81589	102389	113522	105177	108832	132387	262650	138527	80236	71574	88261	144188	85581	44562.2	82423	109283	95357	107518	109737	136893	72082	70436	67284	123647	202197	285425	207176	190557	198567	177307	239537	199565	159041	175104	221832	140552	177936	200612	127794	129422	152933	302002	193081	219125	254753	192145	152904	69448.5
G3PJ62	57947	58760	45958	52988	49328	28324.8	38817.6	38465.8	125131	49721	43052.8	38769.9	57402	41683	25800.9	45729	50036	40337	90474	44535.6	39981.4	42060	17369.3	33981	46068	80719	69660	56310	85922	91829	33989	60809	50233	85126	59444	62262	66414	53963	51836	56512	44762	78475	38024.4	81761	52752	63038	45732	75376	57398
G3PJI4	66520	56661.4	29144.5	38628	65544.7	61564	110773	95715.5	70018.7	70839.2	64374.1	60338.6	61818.2	58635	32932.6	45603.4	46962.6	85547.2	81183	89224.5	65075.3	131143	105834	57714	69506.8	90904	55284.6	77371	59044.2	42754.8	68700.8	51146.2	41684.5	96238	68424	76367	89296	104087	56344.7	83553	55786.9	57170.7	43162.7	25468.2	68720	27445.3	34503.4	44256.4	78771
G3PJR4	102530	110160	101893	113791	129805	104102	123250	174324	93850.1	113927	100642	134665	84788.7	80158.7	115604	76909.1	88558	72708.8	203123	144038	106502	103715	100068	121569	212632	249664	606921	306854	233646	454971	477720	532954	628504	218576	390058	366949	551333	414706	402789	326539	455142	295861	657944	626288	431771	420146	319751	315113	62849.6
G3PJV2	32002	31114.6	53814	36530	37280.8	34532.3	47169	46287	50208	14947.1	22331.1	34418.7	29325	17844.7	39621	28892	41241	32162.7	47566	37240	15932.2	16970.8	34328	21813.6	34932.7	68242	65201	79985	80147	100840	36616	61687	61066	67051	50582	55246	52945.5	17464.1	45661	54296	42774	57644	65981	82266	59788	51004	57393.9	79601	83594
G3PKN4	42895.2	75126	124528	32637.9	50156.3	54927.2	43367.5	77615	59646	64980	61258.5	79418	53702.8	42934.9	69892.3	46009.6	82920	71935.6	55203.3	58859.7	56489.6	40082	55610	52746.6	103963	105148	103232	102459	105060	73210	69269	79689	70742	89716	86042	85921	97573	79751	77252.2	85564	87540.5	110420	61154	85923	90023	87484	75150	71732.3	119103
G3PL97	191162	156144	293183	228849	201444	267007	297999	271958	267250	346847	360159	381730	404861	384083	152920	552142	318659	222504	272506	340592	125820	147908	161395	185798	422279	459397	242388	135497	193143	247162	126599	156308	151743	283107	145964	237530	161266	231415	114411	234476	142010	194898	176142	192497	146751	91780	75546	219822	245619
G3PM26	52096.7	87701	75700.6	94668	88058	64159	60037.8	81725	38669	40535.3	131442	54700.6	48884.9	61513.6	47681.2	45560.2	38315	108836	107932	109815	64176.4	73025	152397	49247.6	94197	50719.1	87289	57032.9	37421.6	72817	62178.8	49991	54991.6	60415.3	83543	51293.2	105324	40287.4	59690.5	58983.6	106884	37464.2	88766.9	119437	59244.3	92874	40927.2	69952	95829
G3PMH5	38221	28056	43802	29804	31405	23142.3	14889.8	14483.7	27391	24220.4	30578.8	24499.9	30208.2	21514.4	16572.1	37153.3	17796.8	11899.5	11301.6	19057.6	24544.3	31105.5	39886.7	33113.5	27315.3	53009	21553.4	26609.6	42265	17785.3	59673	41863	42531.3	72051	55145	32113.7	47546	24793.4	49111	27430	30017	30936.4	35902	55135	51571	19361.9	31212.5	52105	34469
G3PN25	122584	135216	165756	123387	187333	159719	143041	188388	187945	151624	181725	146810	125801	122177	159378	106475	179859	188224	145620	138880	144844	176438	151962	168576	214289	485575	392761	451982	462203	541600	232914	230888	290250	272785	257508	407633	212774	286035	290087	303839	300494	338969	126911	229928	261571	261037	331875	429590	186575
G3PN26	611092	322849	783189	568772	301546	522538	1462740	1705847	705471	703823	605640	672883	756221	341171	596962	573256	656341	594949	938782	1792623	1273276	593058	585033	511969	2801380	2788580	3023920	2278590	3334230	2109400	3399530	1523071	1545294	1966160	1824835	1241094	3059013	3067640	1530851	2736070	1503815	1123105	5861680	2074370	3136140	1930141	2236140	1956690	1432221
G3PNB9	66544	64918	33203	340223	763250	77664.8	34956	42332.7	76310	620150	723290	769970	98807.6	206942	86905.9	102160	42121.6	61858.6	77096.4	21028.9	59019	3393510	242437	1236804	903984	962212	411737	361236	389069	560959	909250	292026	1845226	477698	1427487	559029	818580	723610	1005030	1183070	769715	590916	797870	381509	801776	588039	611191	908930	884036
G3PNL2	56276.9	58582	79147	80796	99242	63809	30260.3	77705	68542.2	87957	100827	112309	91422	81559	37701.2	93800	51149.2	56024.8	34262.2	35609.2	30556.5	72458.9	105887	38060	154974	85597	104235	166058	102101	62417	131253	81567	83434	81810	92833	84076	60382.4	96066	72422	121202	173934	68160	44612	65269	79434	69242.5	86062	69548	67086
G3PNM8	45561	38394	31215	61740	44740	32752.8	18089.2	23346	64041.2	102412	108017	105105	84085.2	48554.8	25102.9	42836.9	45515.1	45464.1	37505.5	34540.2	53726.8	21145.3	64784.6	32786	144859	44039.2	81215	105030	101454	87612	96972	83250	49360	82258	71172	35748.8	92864	59228	40466	116508	56120	63757.4	126618	79735	122145	50460.9	65920.1	51193.6	42514.5
G3PNR6	38217.7	28481.8	28269.9	42143.8	47976	22081.5	38424.2	35168	51721	11210.2	16265.4	13496.7	30199.3	36755.1	45911.3	20280.4	47704.5	29029.5	53575	180617	55081.8	38691.9	60129.4	48421.9	38316.1	50661	62663	52503	37329.2	51570	118954	144482	218922	98787	102954	79353	126484	75690	140734	80097.9	138473	68828	173392	198839	67170	94523	94218	75028	35700.7
G3PNT5	27231.7	43915.3	18677.8	22288	16750.6	32255.3	35320.6	32955.3	35117.7	44410.6	37640.3	30542.4	34677.4	16450	18511.7	27074.2	24450.8	53637.3	104135	11667.3	19461.6	56511.4	16072.7	72484.8	28117	24309.5	44074	30629.7	101097	40514.4	20103.1	27473.1	18560.4	82559	24719.7	59635.2	58494	38691.2	20176	20301.9	22373.1	26151.4	52433.9	21020.9	18447	16949.9	22307.3	39348.4	83426.5
G3PNY0	77280	82855.3	71472.1	80080.3	63676	73223.7	59645	33156.7	79749.7	15723.8	55724.6	24243.6	44539.3	36335.8	88452.3	33165.1	44984	131772	123774	83987.9	69053.1	62499	86404	177114	111245	223961	227626	142692	316375	110110	44290.3	80886.5	118794	176750	64469.3	246368	51065.2	30704.3	42652	51663.1	76088.2	289963	44238.7	116237	50744.7	38940.8	47048.4	53573	62593
G3PNZ9	154741	115431	174362	103955	111786	108118	60646.8	75861	71395	140953	153534	134132	97388	98108	111510	131283	102666	100474	24823.3	78096	70071	97991	106914	87493	234141	236300	206680	215066	240050	248065	233102	212720	182425	220035	213559	226747	192293	230247	235837	215321	273698	230432	149102	233256	247629	131962	144329	215108	209206
G3PP78	222572	262242	154667	222246	189211	210417	66188	70372	111354	223631	216293	227034	218360	161273	128928	236954	226284	101381	38161.5	114396	137356	117497	136069	183971	210500	353173	192732	268973	361675	339338	154663	195140	171478	277384	229354	330518	174502	200024	206279	264641	181896	281939	106134	198374	238442	99744	164915	365354	287345
G3PPA4	78339	90497	117240	24564.3	44802	38980	50680.6	32670.4	27463	44876.8	51129	64730	44459.9	62575	116154	75668	46710	34774.5	48937	18367.6	32787.3	31739.4	50012.1	48682.3	64169.6	150849	281066	103344	145393	200947	147990	131303	122509	150519	132606	233980	109332	72572.1	110352	105615	37110.5	77431.1	61338.2	55683.3	88587.6	108368	123349	105558	57800.8
G3PPN6	46089.9	51124.2	122341	47225.3	60731.1	38630.3	84179.7	40892.3	85331	65659.6	82838.9	70791.2	69196.5	74321.7	67083.3	41174.6	47794.1	66981.9	100224	50649.3	85962.8	100706	65130	47509	78494.5	121165	42251.6	78153.9	68693.8	70850.9	122153	84617	85407	98981	106244	109851	33687.5	39615.3	92272	85637.8	63682.5	111002	45457	74685	64332	69267.9	63719.9	76494.6	88784.3
G3PPP7	138190	120736	213658	157929	152768	181150	105535	65583.9	140922	155309	154856	165329	257054	167111	140963	142426	180172	154864	93545.2	164748	125288	185628	146189	181124	480378	392860	410682	166157	400485	343773	376621	393953	251309	233196	283702	393837	164699	368710	366104	304183	349600	503199	285428	228820	256673	260505	282935	266611	408576
G3PPX8	87687.1	69453	70266.4	78589.1	64567.2	69628.2	127774	147199	75512.4	83350.5	76218	54860.2	102024	107104	125459	116906	125483	126242	131075	186927	86898.6	76783.1	114506	95885.7	77207.2	118195	163274	152397	135799	170593	173306	163656	72270	108900	120470	147726	194245	139983	145927	105596	139590	140505	233155	152390	161961	129443	176622	133697	136364
G3PQ21	11509.5	12491.1	11521.3	25756	13811.5	16093.4	35648.6	16991.1	22336.1	14714.5	27960.6	20992.4	20824.4	42088.8	30585.3	22190.9	26521.1	39882.7	61621.7	46746.8	20594.2	27354	14735	11103.9	143792	172740	404484	101628	150380	472681	92007	147365	1970220	48551	1053490	372554	657380	98863	1401700	91615.1	122631	50952.2	142254	952126	402271	63584.9	146211	874903	423123
G3PQ66	436724	494557	599365	338274	373073	415785	266193	140589	315523	476011	508315	500815	576027	391625	378446	571463	349495	318415	171630	292953	355595	395441	372362	403104	617771	677839	369758	522328	664230	570071	462010	469600	360710	543560	434289	498987	530870	705250	486438	695880	548789	624374	305810	461921	596133	264525	352601	598878	1039150
G3PR69	227532	138149	256992	274054	232467	199659	133326	108403	123696	87698.6	116996	123159	162204	200005	237720	241457	245284	158336	109465	187327	217592	110639	162623	148973	179192	231769	225649	257767	262137	322760	371837	287186	246202	294121	271515	372945	393607	373144	329922	272282	260210	340941	451476	147205	218342	264838	320399	416868	290481
G3PR82	489676	500357	469573	282982	381147	421609	530963	368252	428768	491163	400995	425644	574243	326485	315385	414085	368904	904530	543164	469124	551247	501223	566491	674111	438243	854168	415528	658904	798370	743906	492025	483378	432574	678190	619546	730267	579942	788845	754670	576986	581829	886420	450178	381405	386467	629038	712845	1041470	661471
G3PRF6	342543	298076	177334	167788	173802	144949	405224	268965	423399	357770	371674	352882	305621	344253	208022	211251	223871	297366	198625	233931	115968	128503	182267	203386	303774	469437	363007	279919	618799	578160	439565	540915	388048	358056	301496	243190	493599	597253	417374	371179	512705	285917	526690	471198	423603	236191	101732	119506	815039
G3PRN9	68331.2	70839	67609	90381	52517.2	63751.3	42203.8	55174.6	48598.2	51941	52152	29334.7	91978.9	56797.4	67759.1	73483.7	45408.7	55211.5	74851	72954	37141	28831.5	46207.5	48388.1	89761	71508	58871	53736	87409	38511.8	67754	65707	99880	89607	86099.3	95038	82003.7	86116.6	95648	106262	61201	97693.3	82557.3	91160.8	120260	75529.5	69189.8	64860	127368
G3PRY3	113850	177579	153478	164398	162858	125466	146713	123086	179895	113351	110352	133473	141721	101978	123646	118326	170145	140078	86064.3	184077	219584	220149	167020	139084	171058	254234	141501	108541	147499	153706	267585	151459	447820	252131	307893	221446	208108	62711.9	385748	166409	265151	248562	195188	279549	173610	256952	190570	206445	212382
G3PS60	168474	128934	103914	59504.1	277421	129997	284798	301214	246487	178911	163380	180075	204578	130536	169665	146659	390219	275409	393560	242451	220268	152910	217407	201690	212970	352562	330999	426672	464399	517550	630319	706518	579658	424815	507548	445904	447297	470942	496031	556885	382263	503671	798301	216114	638108	456713	501489	487099	328051
G3PSL9	14952.4	22329.9	33421.7	35205	32219	24365	29621.1	34201	41238.5	19199.7	12761	20963	35005	35474	30480	53539	19157	97256	43402	20629.6	27339	40961	28371.1	32234.3	27454.8	46739.3	89618	62923.5	57315.5	67514.1	61419.9	64173	61763	44059.2	40620.8	49349.9	59950	54780.3	60023	46807.6	58915	61407	76100	54614.9	65188	67455.6	63622	60187	61961
G3PSR5	1601740	1294860	962770	1546920	1125950	1454620	1004080	818680	1147710	1350030	1486850	1433840	1281410	1291830	1329440	1632820	1516540	1292370	544495	1378650	1074180	1096850	1522310	1376980	1990920	2022220	2769570	2433010	2495720	2570840	2476820	2806450	1584060	2459920	1820100	2053660	3096320	2866360	1638700	2608210	2354930	2394580	2033480	2271490	2273610	1935220	2011580	1757170	1795510
G3PTM9	117945	103699	126834	98502	73359	57469	97694	117691	115776	90354	98335	83606	118845	93637	91295	41713.3	81871	125709	74628	106108	156555	106842	94466	70492	157846	199260	136026	212523	139640	153463	245528	185076	212501	133511	173912	228772	135982	182075	189410	129656	182704	244032	199519	233357	176278	223462	221553	153196	188351
G3PTW8	55812	70455.5	55563.2	61624	88271	86225	41957.9	49416.2	73874	90100	100554	100344	40816.6	52312	67913	72436.6	42291	46278	51106	40255.5	27743.8	96196.1	37836	47385	185379	239783	188180	264668	235856	231268	258742	201592	198164	160721	206826	212078	237710	163142	216759	221605	203870	211652	194616	157243	222989	198481	246488	271853	103530
G3PUT5	50728.8	61773.9	103149	85728.9	51338	68110.7	47359.1	101025	65971.5	38406.5	67075.1	53852.5	38234.2	32377	105833	33817.8	42116	63945	51602.4	40843	72537	37151.7	77615.5	55363.8	50548.7	60267	93340	97407	66151	155541	103787	127448	113815	100924	129051	142093	173884	80755	137316	126873	38618	111964	148137	101802	107872	105627	107765	60458.7	47199
G3PUU4	260276	172422	276449	175129	231801	182301	454750	625930	335228	277475	288681	262760	239348	184963	289581	190739	183299	334663	341913	355955	405033	278859	346740	155683	363439	790470	631750	613800	503660	666920	561148	613881	928490	367896	472704	724750	585162	816730	643191	320003	782490	679460	760870	545463	396216	720000	478544	623650	371355
G3PVS6	74373	66195	61519	108353	79306	91254	75592	122326	62880	53183	55094	57476	73333	72055	84471	102565	104917	70333	209460	152690	94325	35887	53739	66676	92657	53552.3	143196	120249	117317	149024	159933	197719	184222	130454	143231	163309	219622	171772	180309	144724	140645	89201	283070	149805	220660	197971	141819	116043	103466
G3PVT3	60482	73630	65803.3	68578	40831.4	49544.4	66360	87703	83935	82583	90380	94559	49308	194646	34471	21391.8	146799	50420.6	109515	69631	63063	55704	59378.8	8571.1	66176	225473	187653	143061	152130	202416	163887	123981	242857	94938	139269	467120	90323	111054	147395	113378	127605	62498.9	107327	88527	96129	174484	206404	39662	38566
G3PW05	586828	731310	678904	719980	588500	477872	546680	435443	483282	407910	451718	485887	572352	454692	681856	611853	657966	584780	335151	467439	818850	625336	721395	617820	730180	761800	896092	687904	780700	764050	938447	726625	1364740	900760	1019030	783760	1078902	884529	1200320	700719	793230	849430	954356	1138620	941150	1132310	1011720	787760	600876
G3PW55	85099	79019	74536	97109	91694	109086	54335	101147	97847	95061	86985	123116	51342	62912	102242	33762	63736	43259	35791.4	64778	70202	79769	78845	61500	145481	137815	163550	157387	153991	170679	105115	112154	96658	108611	96445	121422	168304	139027	118671	102421	146863	132930	106333	55545	103583	122256	126974	120918	82702
G3PX82	21843.5	11351.9	17274.1	14252	25182	30727	34321.4	35953	29030.6	25346	31843	32679	31284	20853.6	32565.7	33525	25973	32336	18609.7	19775	17622.9	24572	27109	46669	27096.1	42132	55288	60586	50135	68004	45899	40684.9	25676	41165	52298	77201	26024.3	47412	54911	43718	61321	78470	43847	24891.1	43333	51886	42199	42583	57679
G3PXB8	27169.9	33622.8	34836.4	23842.4	31209	28901.7	63522	131527	63766	37099.9	33309.2	45583.1	28572.1	14124.9	38668.3	21135.8	30804	44010.6	106434	33287.2	31527.2	28617.3	25419.5	34066.6	47717.4	110243	110304	139133	124464	142515	62846	101117	95304.4	64375	68834	104952	37964.3	48115.2	92423.4	53842.9	50707.7	70065.7	56136.4	76642.4	86192	95889.7	106091	159043	54641.7
G3PXZ2	43930	45613.7	56685	51988	49238	29372.8	39825	50711.3	72128	19611.2	33735.5	33701.7	45326	40349	67767	45893	45394.2	46618.6	31409	62651	37634	29340.2	51142	39447.7	57002	38436	68413	54677	65575	27339.7	50919	54203	56940	39937	50968	52008	35100.6	37610	46598	36665.9	64484	51992	30287	54291	49485	74112	61061	36908	44150
G3PY99	333682	485651	354861	410349	655650	367418	151945	112741	401285	587075	593144	632294	410349	383573	286352	478786	299926	225222	136207	53066.5	401471	507097	424663	343579	373070	552340	307308	532440	428145	254796	740714	363842	1426110	917120	850470	475536	741937	697527	890740	648568	881040	739310	704134	1168560	841270	537025	810520	548716	619386
G3PYL5	149437	103237	138244	133024	120069	118714	218257	221703	212552	157942	156341	152417	152291	140560	134734	89811.5	158985	158825	202628	154454	171265	179935	197245	209643	215210	306760	281736	303528	276677	387530	174601	188761	193835	157075	154856	229201	157357	149328	210141	207178	249726	269258	252878	141176	217639	236408	306827	296971	125098
G3PYR8	275059	172526	279782	273670	187520	294929	173871	85278.7	204027	323225	370964	386447	320471	206097	209601	268132	255514	167002	39520.6	156290	237838	192658	193498	257671	451249	390326	389753	410027	492727	392435	270203	303526	273124	355149	314739	348277	273649	320210	282498	442077	217894	371136	211736	334157	389061	206647	249995	316682	402177
G3PYU1	193910	196328	230326	173320	218815	155968	498152	525267	291045	262801	223214	233972	226418	170680	268245	185051	268578	362398	804735	435260	440995	373039	358082	215694	339333	657637	585843	360451	377407	359361	475635	487034	660608	349718	490581	408622	504875	527673	647244	320978	683730	468682	784948	494506	395211	706940	526711	653346	400383
G3PYU7	38962.6	35451.3	44438.1	41643.2	28275.9	24440.9	36036.8	30682.8	27084.8	32342.4	28183.4	26642.6	40961.8	10796.1	22254.6	19517.5	43166.7	77724.9	39234.6	33813.1	28620.9	35653	29256	17817.9	36290.8	41093.9	47154.7	18859.8	109012	244900	157628	82142	188881	128970	170150	470368	110601	128843	217675	158782	66594	165611	331340	180048	77762.9	79155.5	141463	216439	82965.8
G3PYV4	22537.5	27665.5	30345	41876.1	31632	26318.3	35547.5	36840.2	17892.4	30040.2	26657.1	38988	51370	32082.3	27166	18800.9	31565.9	47972	28283.6	36145.4	27404.2	30276.9	34141.3	32162.8	50796.9	57403	84377	23247.5	92998	215570	66917.6	72873	167386	103986	158714	312119	99194	103944	213943	157724	94162	126882	382191	127612	77500.1	110182	129107	178293	67634
G3PZ73	22287.2	14199.3	42817.9	24190.4	21024.6	28287.8	27755.1	20104.3	24052.9	24357.5	32196	24471.1	23292.3	20158.6	32528.9	20496.3	26384.4	58417	28079.8	32907.1	21714	29121.7	75940.2	25313.3	49462.4	63061.8	55704.7	52394.3	57188.2	46432.7	48496.7	34826.6	37395.6	43786.5	34375	52657.6	59625.4	87074	62087.2	41659.8	47841.1	46464.7	85404.5	182450	37327.6	38243.7	38236.5	76782.7	29484.2
G3PZJ8	38356.9	103890	163568	42815.8	105072	58034.9	45188.1	88116.8	68247	59314	46158.7	60388.2	52969	61532.8	94940.7	130104	55527.5	53935.5	112815	76822.4	61405.3	142225	22896.9	103630	92062	193217	184296	43554.8	48105.2	40946.6	121077	35901.5	144311	71575.4	84230.6	87318.2	43177.2	59303.3	78845.1	40799.3	41760.9	20743.2	62683.1	88595.9	67837.8	295560	144618	317258	323802
G3PZQ2	76868.2	96577	63150	35621	56375.3	50595	106970	58779.5	111113	82552	74066	93877	70948	52192	36873.6	69255.1	54282	88612	75424	61972.8	98106.9	109644	118943	108721	108413	119814	69434	99142	104127	99974	96977	68570	132825	139334	114697	111116	72035.3	104205	85813.8	105481	71379.5	119460	131330	73437	69679	108253	108003	105075	149844
G3Q010	79481.7	73630	178497	94510.4	83193.8	81058	86353	60637	76392.9	103857	69809.5	83197	78824	59124.3	89114.2	111995	54714.4	76540.4	76527	27371.9	64139	94227	77934.9	65905.8	141631	107455	110164	73815	99121	85130	121606	106534	111580	111587	103310	107139	126875	80330	112346	96644	139730	109840	131210	82183	104680	79768.3	79728.9	119993	119184
G3Q0F7	56379	41289	17413.5	10447.9	24008.7	34101	23209.4	24125.2	11028.6	32689.7	32839	37693	32486	31560	11920.2	54920	42743.9	30360	50105.9	21345.1	16514.4	25242.4	13383.2	41586	31815.4	33444	43434	26664	58899	32656	149266	20576.2	82992.9	84142	39849.4	51758	32074	57347	40787	78384	16419.1	44007	21555.6	22061	38838.8	23872.6	9615.9	33427	46495
G3Q0K0	57068	84572	97952	16922.9	76172	80772	35977	133991	45495	82526	77955	75661	79822	56282	28983.3	70579	34747	23721.4	149955	19875	41630	43448	29206	47166	84601	73813	22890	43176	73461	28810.9	90078	41695.6	183977	162117	149839	99983	74471	87363	136254	105588	91720	110655	53355	162120	100771	35458	75977.2	72737	60588
G3Q0K3	175940	213934	75519.1	132654	131521	179900	126071	123784	196080	183130	214652	203687	178133	162937	121036	223136	206464	181292	213098	219765	176353	190705	207669	319369	174429	205383	162560	188813	253671	212443	192358	176445	178982	276835	226334	214308	365729	232272	212923	245733	189865	242676	204742	168406	283291	233854	208210	286437	226819
G3Q0L3	2052021	1707382	2619283	1830985	1438853	2624990	2070197	1.95253e+06	1.84841e+06	1948373	2040515	2035260	1.88573e+06	1767155	2570227	1947174	2.05223e+06	2.02793e+06	1.04184e+06	3.21082e+06	2.28017e+06	1441903	2292225	1.32288e+06	2223555	1861966	5128990	1677897	3165597	4434877	3686260	4258300	3321289	1710552	2926621	3566978	3065859	2467630	2738546	2159137	3110009	2143143	2829370	2317689	2468292	2984304	2128031	2986718	1817338
G3Q0N5	264050	387650	422110	210177	317654	240371	113752	87893	255597	246215	252676	240567	454570	503150	352606	512210	287028	217367	134762	185952	262459	369782	312470	391693	237524	398510	171829	255753	396260	236338	295617	227633	340510	580710	436080	517930	313775	424484	479400	413333	461113	558830	261270	548280	339717	249692	327351	443300	698580
G3Q1L3	161981	150983	205238	187040	130727	129826	338222	383399	316715	273362	286819	273978	142257	98397	145684	103781	90375.3	131652	143643	144498	200288	157284	107152	126771	387016	271573	455656	308387	313929	284990	279856	280000	221236	201329	229896	159489	220855	276014	253660	191896	246776	216238	301516	214719	217746	286990	282836	153113	136807
G3Q1V3	77849	82681	126374	124697	99889	93751	27857.8	16834.7	50220.5	51435.6	55765	58819	41508	115657	67968	37892.7	37957.1	36686.3	32586.3	35392.9	147348	41291.7	68183	37837.5	97909.8	38593.3	84739	86708	67862	111019	81513	80247.8	85354	105988	49877.1	93424	87087	54512	30048.5	48745.6	114438	92167	148650	114487	95495	59530	66235	67947	35500.6
G3Q226	17455.2	38218.3	22139.6	25169.9	32693.8	23455.3	149576	123406	129456	106448	107633	113708	23717.1	18434.2	45752.6	35335.5	39089.7	57814.5	24587.5	32770.7	48969.5	37991.9	38611.5	49144.2	125154	95143.1	135949	116092	113734	159586	41370.5	73393.6	69792.2	59924	75653.1	67401.7	117564	75422.5	77284.9	53340.1	65195.4	63258	22424.6	83991.7	81617	54444.1	61141.3	42780.9	85324.7
G3Q297	27159	26331.1	51603	13861.8	18942.1	31985	34454	25198.8	19757.8	43521	34825	44882	29705.2	28965.9	46253	44156	34118	38694	37135.1	19227.8	52795	33879	29106	48168	56859	61476	40057	44027	55394	46855	42922	34041	34469	52471	42832	57922	29269	43392	47179	36732	51873	65229	19985.3	39967	41934	43720	47264	43869	53255
G3Q2T5	22326	29312	29877	34958	23106	28646	41795	62620	41580	21554.4	24058.8	19233	24534.5	25109.9	52757	27222.2	39118	46768	51338	64482	17820	18684.1	33939	40634.4	26250	48755	83208	68831	52178	66279	72900	75165	59703	50651	62388	81644	88503	43698	72399	47289.9	68333	71157	70367.4	45187	65793	85790	72416	60330	74310
G3Q3C6	32448.5	24288	36434	23062.8	52285.7	28083.6	19770.6	33344.6	35006.8	22314.8	17914.6	16178.9	42532.5	15232.2	28433.2	30398.4	24328.9	31444.5	36216.8	20564.8	30259.5	32651	28718.2	27084	28641.7	29755.5	64978.8	46913.6	50608	36847.7	46941	38898	52927	53653	62474	67757	45548.7	42351.8	52530	56133.1	52993.1	68019	69028	75159	61781	56328	60473	66078.1	41096.9
G3Q410	264594	254302	456988	235510	244801	284010	332313	446179	436511	321908	343980	338037	361871	217847	346927	344160	245650	427492	516143	441222	439775	254066	447943	367517	779990	720360	1024360	734640	457414	651340	497100	877314	657756	524393	534957	512114	608380	492371	732423	637310	504925	801105	468360	513980	728060	663512	501809	550633	483824
G3Q4A5	497348	507765	373599	230760	747930	615945	437287	673420	453000	401726	425954	428752	489822	936120	962470	840200	978690	521695	175018	274277	317275	529616	259241	861490	610140	454991	418686	422359	388657	570730	684838	610738	724708	427205	486062	662845	1007589	647019	597367	440285	722830	488408	563280	377697	607946	408678	592059	950050	1357470
G3Q4A9	8566.94	11212.3	38326	108184	186356	76893	207458	315059	144860	218020	144893	146187	74128	74972	146917	66584	159490	209558	112096	36965.7	90647	118123	90880	125554	140696	77211	128346	77358	130744	159099	77931	103148	71353	71180	65545	97812	119969	64358.5	81812	44622.7	184542	98616	139114	29326.4	78003	121357	126995	136767	228601
G3Q4L2	110254	112226	140736	30595.6	90294	93850	63353.8	148236	102903	91596.4	76306.7	93375.1	130069	102174	128418	129035	56086.5	85821	244462	139315	108520	83662	114960	198877	111001	136480	146280	269901	381916	233999	126465	228738	121455	202852	208051	300212	308572	248102	379381	116596	81907	278142	153605	319246	198110	281850	181160	78462.2	213834
G3Q4P9	50262.9	28728.8	44869.6	67688.7	22838.6	42718	38776.6	35329.4	61931	43110.8	50780	55849.7	54138	60520	63255	57522.5	57426.5	49145	33821.8	46858.3	33038.6	29502.4	42226.4	43373.4	241082	110035	152901	72992.3	89180.8	89086	50972	76512	99250	103616	88318.9	92528.2	76369	93950	61049.1	84677	120669	105041	27070.5	62943	156337	88055	79711.6	87888.8	89579.4
G3Q4Q0	132287	65085	108660	77256	89677	119511	13049.7	10890.3	39152.7	120624	110520	103461	137139	84733	75762.4	154080	79451	41279.4	26123.3	21826.2	39243.6	60662.3	69054.9	124120	134151	109580	68926	99941	132159	95693	58320	68775	58360	104523	84799	92758	27661.5	95029	48135	92156	43308	111845	20971	61893	67541	36384.9	53017	89311	130454
G3Q5E9	304457	297043	462500	456589	433577	436585	706834	769276	423542	247046	292263	294880	342620	359849	641078	348920	515981	496375	587842	769422	359356	326738	430788	401512	469737	600525	951040	727021	645916	906171	676650	832053	775027	569503	702439	655557	937533	655397	720919	667794	774016	658344	849647	826468	853378	1015100	819180	684816	561453
G3Q616	163066	125602	180471	123698	145687	126372	214179	296795	166789	139043	126888	143300	140586	195944	226184	130114	189925	140019	265578	216890	117668	165212	144615	173716	163196	352897	296110	317438	336693	373354	243647	209649	195247	210668	314530	412310	268418	272080	289337	220579	230824	269369	139791	185693	254394	272830	309198	331366	245615
G3Q6S8	169569	159359	139194	106613	159288	181090	152320	123167	160182	194317	228184	202901	210173	173685	148101	242198	229634	208794	94438.5	216206	243450	194102	229560	220185	228869	264200	189313	237930	260256	201356	83795	122980	157553	182826	161687	216625	72529.4	120679	189523	198003	174186	242795	40982.8	121528	174477	127251	195160	233330	267460
G3Q870	47493.1	44824.1	87569	59007.7	48573.1	75296.1	43137.7	28148.7	40165.4	70373	79308	58866	82855.9	68856.8	74378.9	83851	57699.7	27261.2	55732	42211	22525.5	51862	40951.5	100360	62802.5	66222.6	65513	99815	76387	54534.5	57257	55889	32971.6	83085.5	69270	96319.3	38094.7	32277.4	69045.3	105111	76314	90368	25537.3	59297.3	70981.9	67586	69628	90980.1	80344
G3Q874	167265	88479	145922	128223	164911	154052	31017.3	27603.8	20733.2	168060	155971	168674	209053	140764	76368.6	223104	189963	66942.5	51045	69953	72727	78639	55536	97336	129713	268193	153381	127350	305071	214937	40541	49597	71433	177627	100947	248148	29690.1	67173	100113	170878	93538	202988	75104	60962	119709	55152	79501	287673	160105
G3Q8E3	204940	166240	295921	150902	193985	202547	15661.7	9340.5	34331	41949	50013	70221	85303	88732	59639	62777	52663	82746	58272	21165.8	46562	65886	27799.1	86985	46846	294265	34112	286217	512120	115940	172274	166477	174247	365027	152982	393469	23822.4	97807.7	46540	183498	69376	158980	22346.7	61392.7	89221	29524	81522	435020	94284
G3Q8F4	23409.6	20392.9	29575.8	26401.7	9982.2	30928.2	13040.6	22082.6	15739.5	22958.4	20878.5	22824.3	28170.6	24202.8	23316.1	33137.5	25191.8	15319.8	17118.2	12277.9	13572.9	13623.9	11500.7	12331.1	32145	59075	26818	29837	64740	44817	27310	19081.2	27317	26415	30775.6	24431.2	40267	40007	25466	45303	24039.5	35201	23215.9	45632.4	26488.4	29446.7	12390	50309	52414
G3Q8G0	50245	51617	69277.4	67571	51583.1	52502.7	101756	64741	54748	43228.3	55175.7	34379.1	46902	54333	83258.6	29908.4	66696	34638.1	85868.3	58143	78991.5	47194.6	125798	55555.2	86075	103180	86995	108316	92006	101793	146475	85937	93818	88424	105121	88634	134754	81319	105902	113640	209786	111896	128147	99548	102171	112694	106158	89155	45780
G3Q8M5	281542	265390	366292	195728	267696	310432	101180	54410.6	134239	276255	305296	331745	339881	217227	214113	355031	256881	115503	47338.3	82826.3	123438	173812	150613	180397	348524	569497	431268	438025	568327	510863	262961	263667	233579	437335	335871	632675	288430	313702	370327	471759	281209	423225	95070.5	249881	416157	172978	369165	730693	384052
G3Q9F3	126456	137178	64193	59943.1	82291	116294	41486.4	35177.6	17308.6	163216	182348	170730	122458	111391	44780	161215	127640	38097.8	20375.3	50257.6	32097.1	49010	55675.2	111611	87533.1	107996	78067	85054	150599	128075	50939.3	57300	51006.4	110651	61715	178422	42580.4	43386.5	38588.2	81252.2	35865.1	105210	92124	50970.5	49984	22667.5	39181.9	113097	96186
G3Q9H8	37414	23823	39060	22167.1	39130.1	24588.6	29621	74338	41946	37280	42808	37305.3	36339.5	24339.8	37202.8	23735	55834	32724	26007	48179.9	38866	8894.1	34205	37851	31101.1	47185	47450	57094	35649	55503	45074.4	47583.2	28042.1	37674	36247	29519.5	51960	41650	38570	41506	57540	27229	49144	58015	54493	48323	33394	41606	23724.4
G3Q9J4	38807.6	59455	134444	106376	90678.6	42873.1	39707.4	21058.4	62461.3	54690.2	63681.8	40836.3	94469	84657	105495	136689	44501.8	90172.4	48627.2	58688.9	45451.7	131418	49041.1	87398.1	189173	226845	315276	67612.1	45151.9	71019	103302	83063.5	134462	107550	62065.6	112769	68710.6	101352	72953.8	64698.2	84316.4	67545.8	81261	93188.5	79940.2	190375	104701	324749	362263
G3QA13	71955.2	96393.2	42577.7	103190	103630	111129	100956	119571	104293	94837.3	92061.9	87272.7	81260.1	112010	88945.7	112654	131756	116192	60794.7	99937.1	149208	126787	109289	133016	80546.8	69054.2	111525	124982	143187	104255	204496	143637	218909	162968	141590	115136	166091	125390	198316	150049	130546	97331	196897	261878	219376	128332	134693	135588	167024
G3QAJ2	357001	460183	575895	479701	413553	444742	246065	211091	310707	463589	502910	436869	446621	433933	417766	502273	367267	124806	47674	282737	256886	338578	289599	388941	559640	632150	620140	724110	673760	646300	536426	762440	651465	765172	731719	623830	540388	738570	761918	798339	432707	674273	267990	460221	726275	454106	497559	570139	563048
G3QAT3	89164.8	104837	63138.6	73223.1	75367.6	61060.7	56483	81325.3	397792	60637	70032	51280.1	148676	76615	95863	58392.3	44899.7	92732	61422	164511	121784	90988.7	106986	84095.3	80374	53237.4	116712	90741.9	84645	50238	49548	113536	87502	45519.8	54719.8	97795.9	152178	62493.2	46186.4	82152	113917	69480.9	29112.2	97513	100170	77225	74653.3	67894.3	161938
G3QB34	276338	260227	241331	224376	285143	247969	70709.8	89010	122046	355875	260580	298013	313670	158932	117165	217570	286990	111383	27177.2	81145.7	107976	172889	196534	221240	291887	482541	228527	307789	482690	450392	142224	200619	227873	323773	240043	479399	143039	188160	214212	298266	218820	346427	112704	187994	250877	116057	213210	506317	333969
G3QBK3	203392	159888	299871	174677	176593	213672	51327.9	65111.2	79945	146625	152856	193643	279543	191130	91158.1	280415	245234	100388	53566.3	113428	104894	106338	99664.7	153121	162089	363288	160624	203084	404262	288789	205861	195235	168308	354860	240321	440650	232780	208875	229787	284818	154344	365751	109633	177770	260898	85531.9	115706	405014	369834
G3QBK5	149740	151609	196328	142046	131161	147681	36377	30794	53329	115903	97656	120706	154421	122480	95200	210583	125536	49117	41631	76419	50191	46537.8	66643	78513.5	119551	299808	96976	106021	247556	198334	105010	139107	105645	238833	126400	326167	122836	163522	162229	197582	113531	216951	91693	114737	150042	69467.8	85541	255099	234847
G3QBT3	107467	79223.5	105380	92211	72920	84784	28485.5	27040.4	70566.1	116401	123714	119822	76817	64849	132434	168224	120322	67778	18820.1	30277.8	44267.9	40749.2	84118	86981	109450	126028	89806.4	123704	127935	122401	113284	103415	99646	124509	107020	151469	73131.8	122643	99781	138995	109340	133758	107251	94925	109275	40505.8	75664.3	144918	181006
Q804E3	656522	722070	926312	884490	732744	797650	476625	431732	698670	855500	879960	822250	840720	886720	813386	801617	680874	409853	203014	549818	590989	612477	700260	865971	1141420	1265590	1377240	1411760	1366080	1282390	977693	1007533	898250	980140	976690	1217590	1087813	1233080	1043140	1081790	1116500	1289670	771695	759481	1005168	909640	1027820	1038430	1067726
Q804E4	39304	10533.5	47445	17987.3	20184.4	18241	26185.2	20132.8	39818	45055	37654	40655.2	38778	18821.6	27427.5	27375.8	22144.3	27797	16095.1	8695.8	18296.3	48028	28139.7	25890.6	35065	91628	31065	43792	70035	42582	54142	28297.1	37864	71867	43704	84807	18983.6	30100	47341	59735	20004.4	54772	41690.2	44409	29087	14436.9	15095.4	62069	102520
[truncated: 48 more columns]

## Sheet: LakSol
Protein	MS1GM	MS2GM	MS4GM	MS5GM	MS6GM	MS8GM	MS17GF	MS18GF	MS20GF	MS3GM	MS7GM	MS14GM	MS9GM	MS10G	MS11G	MS12G	MS13G	MS15G	MS16G	MS19G	MS21G	MS23G	MS24G	MS26G	33LS2G	33LS5G	33LS7G	33LS10G	33LS12G	5LS13G	LS6GF	LS8GF	LS12GF	LS1GM	LS4GM	LS10GM	33LS4G	33LS6G	33LS11G	5LS3G	5LS5G	5LS7G	33LS1G	33LS3G	33LS8G	33LS9G	5LS2G	5LS11G	AK1G
G3N4A6	592178	361957	334386	496152	388462	517489	767618	864982	778812	501144	480958	473551	253470	450545	532354	402169	399237	364093	482252	567010	508891	592750	288070	512347	325532	261623	133321	238706	221096	578477	196318	306423	311554	403576	415925	532721	839782	188060	405665	366132	368896	192011	417981	275184	229161	208743	303266	268848	106385
G3N4E2	68811.1	106518	276354	133889	137095	100613	71858.5	80559.9	70470.9	71794.3	73265.2	63682.2	101106	113530	178582	117844	47288.7	74839.4	130380	106794	73250.4	31879.1	60742	43797.9	146716	127763	187095	196075	200980	264828	208658	185595	551478	195957	330758	522131	52206.8	189993	182919	174094	125884	139174	83504	181809	115037	150324	123673	187466	60813.5
G3N4P6	5309	6160.7	7970.5	6520.9	2649.95	3149.81	19199.6	3966.8	2612.1	4194.7	22063	33989	18237.3	11963.7	3933.5	11324.6	9892.9	9622	11856.4	4581.4	7113.4	27144.2	9019.2	5187.7	20947.8	49974	34328.4	59931	21646.3	28830	32961	39438	73615	16763.8	56805	41484	16942.5	20153.8	34139	29038	7758	10728.8	55979.5	12296.9	11367.7	16318.1	51553	16414.3	40232
G3N4S6	144282	127205	79637	133848	121025	84278	120162	125476	103597	77812	83719	67533	91013	48929.1	88828	161265	111577	118131	264105	185434	97146	65346	117985	143900	154458	158756	169086	130476	138179	167559	58635.2	56909.6	125230	99473	49134.9	76303	294771	418140	139009	168514	227493	90545	109054	117656	139041	133043	85193	72722	61785.9
G3N551	239447	318937	300741	203862	195593	243869	194925	319745	174328	202011	198333	136232	207837	187151	190597	131279	199904	223387	365677	328716	172443	196346	190355	231955	309757	319102	501379	328629	422520	391171	154189	301138	461145	131732	219975	148470	698837	407131	428820	299349	420372	337829	256013	317744	453176	308866	286352	351629	186901
G3N560	250020	270271	290565	270479	59364	95812	287168	545783	98050.7	332718	270842	260459	179880	168111	307114	139284	167511	208631	564880	209243	137079	186528	325692	232745	97357	256947	314535	141058	203460	298306	129073	339947	416861	152812	189497	383222	202143	275959	237365	349815	397204	252497	193763	300189	241851	187671	281390	180787	63770.6
G3N5C8	478673	1057154	598982	734183	1208956	650390	864155	1263442	1211661	796211	841994	839362	644198	554884	695660	498250	745501	1292685	1671366	849563	1985290	2203590	1665177	1195724	3067490	2012445	5288220	1937150	3800050	1209531	871803	1411578	1372429	1376670	996968	832717	6.99404e+06	3744350	3143610	5214640	3638460	1288770	5380360	3030140	4094370	2324930	3718780	1791930	1096982
G3N5F0	269656	235002	246067	345047	268548	261677	640213	703593	492020	428708	412777	413115	216344	195663	292637	179508	255705	294435	474467	475097	214851	230487	333315	242570	518585	708740	663817	472162	582366	558477	494782	463573	819290	690204	527158	819870	892639	688016	740725	812940	737914	554998	635640	522669	616529	538911	809730	512275	448443
G3N5F5	8064.9	13056.5	27945.9	11671.2	12158.2	12717.1	11453	13437.2	12127	5905.4	9715.8	4236.5	9222.8	7388.37	15772.1	16836.1	13609.9	10853	20910.3	32039.2	22279.1	9231.3	9743.5	16159.5	12260.1	7032.8	12751.4	9514.4	15810.8	9918.4	9238.7	6565	14307.6	66143.2	8421.2	10666	27429.3	37634.5	21175.2	8444.3	21371.8	101391	47856.7	71166.5	14605.9	17422	13286.3	64157.2	7813.6
G3N5R7	42084	51571	35337	44324.8	25871	40040	51410	74113	44807	58524	50702	50104	44703	27965	14882.7	37902.5	49083	61655	35671	47736	34890	35351.9	39869.2	43311	134272	171937	170982	134609	157436	103829	53296	113621	122064	118308	116426	93850	140101	128640	131227	84739	73171	97700	108221	213825	201257	85275	101461	72375	68403
G3N5V8	88231	43478	82335	108713	85424	51366	166754	203655	102815	63374.2	56626.6	46570.1	40523.9	73343	107747	42965.4	71191.3	71755	195652	113450	53835	76880	61212.1	43517.3	79991.1	110962	120895	83961	87052	68337	62041.8	90895.2	171883	99255	74950	110157	189383	96644	128968	151638	113768	51207.1	127927	120433	117739	94806	109165	100198	79619
G3N6F2	110502	77891	107250	105467	100533	106774	29570.3	42155	28928	70005	68424	44443	107484	61548	40507	83768	77679	43659	43049	51399	54394	56175	23630.8	22069.6	75281	40773	46285	96176	56825	90741	89980	108477	75464	116245	140127	90612	36956	51912.6	75381	24188.7	58399.7	148722	92976	75157	62471	108669	50979	78769	64148
G3N6G8	104103	154495	77064.3	59079	205757	109280	40648.9	25898.4	111136	168538	176178	166557	115517	135265	56293.4	110009	70258	84372	89359	40436.4	120026	92686.6	129592	78092	161692	87788.4	108730	100674	143984	51526	175204	112968	66354	130083	67955.2	37516.3	94311	168369	131702	142161	155440	240142	115268	63674.1	143539	183515	308829	130090	85067
G3N6Y1	345382	356950	477099	206261	945969	426164	108198	31683.5	235704	516214	569071	578225	290411	614760	201676	602201	111523	194236	271375	60187.2	193885	973685	309600	453885	490454	289685	639374	426369	593720	158947	752301	530376	366463	388506	281851	211601	336543	265637	387511	367027	458867	981943	330595	335193	462790	697402	660255	403173	434754
G3N710	88170	95635	87980	64420	118360	87409	36360.6	37367.8	52674	98980	92652	92190	66634	102082	74489	105455	65174	36855	27798.2	47010.2	161172	152982	97763	79961	122207	78602	219543	292074	185799	242910	67369	72616	46573.4	79901	86482	57540	168988	339188	99583	133166	243044	82602	136038	130637	216040	111010	81429	170154	81029
G3N7F9	59899	34942.7	118004	64235	57153	61870	79443	66958	73009	51814	49759	50005.5	67878	55983	49686	69266	65790	68295	140116	73891	63231	44882	42304.3	52703	130818	140500	115547	92267	113105	87496	56508	53750	66325	79680	63066	69918	156125	112904	95456	108688	74052	63091	89245	127433	126318	63015	92987	94788	53993
G3N816	1952985	3103170	1345566	2641128	4054160	2376988	3201248	2450984	5986506	2993375	3226322	3577013	1997531	2666204	1771114	2386433	2303002	5144420	4857890	3981543	5471290	3984500	11545770	3332027	4021379	3016867	4340240	2048493	3569869	1220326	3786436	1559971	2314630	3089533	1414212	1430583	5.89462e+06	3483034	2574752	5728560	4651220	3313580	3575702	3153480	3729112	3132779	6888340	2079788	1912518
G3N896	18619	27819.7	22852.4	16337.4	13963.5	18843.6	67880.4	49101.5	5475.6	12026.6	11408.3	14903.8	19954.5	10676.7	18242.2	39792.9	10368.3	27380	67048.1	14023.8	9264.2	14766.3	51402.9	36432.6	22845.2	24231.4	87494.1	72266	100047	37882	11569.4	93674	14493.6	20560.8	37624.9	28504.7	32575.6	34584.5	35512.1	37680.3	35725.5	13286.7	20086.4	37028.8	125913	31449.8	18236.6	39771.4	99269
G3N8M1	512350	433186	429464	519454	543172	616545	207114	288293	198497	361663	326532	292377	692312	531357	327115	332342	460408	373884	428906	587007	921560	599403	333557	740328	645281	504284	391776	602129	395790	375419	679236	205214	188905	453689	434681	222517	216814	332223	544247	200793	352464	435955	436210	618680	452192	366119	451332	451944	121053
G3N8R2	73192.6	64977.2	73225.3	58004.1	43009.9	38861.1	58443.1	86585	50812.2	46434.2	61587	58031.2	56563.5	39964	68495.4	55348.4	74951	21803.4	36219	103998	46096.9	16667.4	72106.4	12592.8	146844	246456	182884	129960	145190	191103	142707	176289	283981	173702	223273	239585	226247	180146	176229	151391	139518	184632	245973	153984	230716	175554	66904.1	122888	83754.6
G3N8T1	482347	270451	568813	260985	185764	302861	461352	993609	746953	406573	425237	405564	195068	247639	259460	332746	258907	881252	1141376	457093	386998	253157	456905	489763	1.31849e+06	2990306	2154099	983516	1041099	503031	1297133	1365160	1990235	1714232	544173	769814	1.57901e+06	1342995	1211642	4123902	2019339	1775879	2185858	1.05473e+06	440975	891822	1738686	2153946	1014200
G3N946	39125	29327.8	54615	41085	19117.8	48322	76724.9	71015	64631	49581	60189	63860	39513	35174.6	60513	34330.2	39265	49092	60824	49560	44899	14082.9	45715	34754	42739	54437	55681	53589	63024	47786.1	110706	92831	141227	57725	81238	79719	41096.5	39418.6	30483	36554	40958.7	35221	30905.3	28842.3	66280	67366	55337.6	36278.5	59342
G3N9B9	44643.8	102792	113401	127803	128701	47733.8	67098.3	118341	30835	85754.6	75518.9	57120.7	54947.4	150562	161684	30361.2	61450.5	53704.4	114350	109014	39123	39697	85178.1	31912.4	90691.2	123357	131413	95276.1	86132	180261	76168.5	110135	151875	96631.3	104635	87479.6	352341	63509.5	131523	212521	210499	147268	159651	94676.5	148522	100985	123679	87422	60413.3
G3N9J8	1845500	1817900	2445015	538616	6556940	2154627	569905	91999.2	1540891	5479670	5546600	5308370	1369282	2725020	550706	5404280	487151	901875	895988	183668	447587	704902	561047	418643	4550870	5107210	3282790	7060030	6741410	3730410	7928560	5953790	3038360	4349710	3476610	3428910	2449040	3951850	3211770	2491510	3880650	19753350	5995590	6191940	4372920	12992050	9621660	6656240	5269640
G3N9K1	36863	41163	54463	38632.2	51432	50041	49408	60633	25205	50349	55542	69831	22932.1	40866	51699	42662	19231.1	29665.7	14838	61466	25881.8	48906	13454.9	38053	46508	62653	36510	27794.1	32280	32774	40116	51295	18098.3	56673	16502.7	92844	79785	23851	30812.8	35832	11194.7	39511	83531	64341	25404.7	56990	28579	32886.1	35297
G3N9S3	53043	59174	97402	60026	69236	64336	150163	178216	101846	65979	59903	74155	66391	84985	105646	87213	62061.4	99484	185142	105102	88582	72546	93059	88114	67987.5	105544	86374.9	67822.1	66576.4	103955	75677.2	107653	129727	144689	150475	162072	136940	85673	72714.5	115911	127508	77084	119648	106608	73474.7	64002.1	87340	95499	23155.8
G3NAK4	8095.6	7247.2	4519.7	7512.9	26963.4	21074.9	28047.4	18422	62227.7	13580.1	46712.9	37068.1	16341.6	39291.1	13473.8	41643.9	10843.2	10755	54235	63213.2	6710.9	22459.7	21792.1	43436.2	52826	127748	74435.2	46873.4	54376	128689	10941.4	49673	67425.6	52388.1	360170	117851	110589	154011	54419.5	134298	80612.6	49785.2	100829	124059	45244.9	100494	20749	57501.6	82654
G3NAK7	191642	165784	257968	229898	196471	191863	338488	339192	262276	224290	234404	207588	170838	131450	263396	128503	324554	265937	333876	261971	333682	203114	224520	164500	219090	192980	397875	181771	250404	253925	297173	189231	281099	239925	202591	238356	652031	340073	291776	469983	437254	173378	122925	134864	285054	153389	321460	249867	103918
G3NB07	97651.4	52261.4	176393	91458.7	80258.5	110781	161844	196480	106617	138967	147997	122935	94859.1	88618.4	68920	89588.1	97083.3	95360.5	73572	173859	86175.6	66250.9	39118.3	54375.8	179664	109268	167024	124336	112314	180036	133552	119652	207691	167827	154746	132695	195660	141817	138115	140218	123937	91884.7	267250	232374	136015	152777	150177	121009	98922
G3NB21	120394	116331	88502	171849	82188	121196	280240	261699	213847	120619	155320	185768	122102	143003	59910	44732.5	60314.8	163512	107079	416904	224868	125619	200892	136872	302312	306269	315920	184439	196640	229931	125742	124680	188913	197687	188218	187121	1736060	407773	215802	339577	307072	116016	479043	188694	183406	158090	161923	143851	105430
G3NB36	30595.5	24535.1	30324	44570	29035.3	29175	56233.6	42202	54910	33647	27078	32319.7	26980.2	16854.8	42004	34171	31671.3	36771	59745	71388	37584	37317	54103	18197.8	70571	91910	59349	45670	45976	55285	69261	46034	59210	67295	62779	66793	70206	50589	55852	65760	63889	42910	81368	70217	46455	47045	68063	52139	56989
G3NBA2	130454	193672	197170	153811	176587	121941	179516	224860	108510	105778	96172	99884	126244	146117	207820	134605	192172	234076	428850	273230	323360	165576	224740	124550	167589	181970	247890	156473	180017	171941	74787	99549	86299	122832	101097	94895	273003	273033	200693	261134	229120	116443	159339	118900	201050	151201	184585	130797	27619
G3NBD5	376276	464566	510620	518668	443680	414150	710440	608320	564290	456996	454991	470740	381019	320124	450587	154294	429730	567020	661730	635220	445728	375663	404590	340436	665690	847180	694010	736380	788440	736890	666300	687490	1074310	539280	825970	916100	1002330	600920	883220	924800	808490	524750	1034180	976980	731320	576930	803490	692740	372873
G3NBF5	413029	429053	322118	456852	317715	486570	534635	533409	574666	341785	336347	235581	218198	383656	278236	274058	356938	317714	261977	362293	255134	453059	269469	543012	306088	335784	218347	215641	253253	385650	372297	286748	451501	414122	278151	370082	819060	180750	407292	407093	342960	273132	264252	255241	266415	333526	496052	305827	258177
G3NBG1	66036	98025	115499	150668	149983	90623	170647	204953	84314	76698	73923	64112	62570.8	110005	174713	44928	125484	128328	145619	182204	107673	65898	117692	69454.1	146658	172077	135550	106370	140690	118566	97468	167123	214120	166702	176193	183200	217969	156388	136066	137625	168656	131673	100350	149083	133353	112358	155433	135104	37598
G3NBG2	384244	388570	287305	204936	334437	185638	1746550	1595860	1070303	373828	379811	406164	169367	227620	405048	49301	589473	787231	1357772	357675	467845	429677	690873	366232	1081760	1331800	1428890	336218	746930	302004	339241	246578	1234990	1157830	613489	1097410	2701300	1392450	1067923	1431850	1005990	210903	1382390	526513	902310	426441	851650	319707	440827
G3NBM8	112514	122720	87934	198143	60329	76675	361794	504230	163895	79571	80615	75245.7	85128	93708	147552	43436	182859	233917	1110990	195665	149868	152308	131921	121708	118938	256727	199752	118070	144378	143047	109065	130105	257078	196821	257131	233445	382266	222258	143206	238120	176951	126506	199296	125074	182673	92969.1	108541	98404	145533
G3NDV9	123683	140161	145278	89840	115361	116346	69626.9	53033.6	123951	153665	117496	134814	84201.9	103659	83271	85786.3	102977	76748.6	84294.7	54129	93244.7	85150	109532	113690	153481	162845	151651	183690	224477	181859	199841	216549	223361	221896	224533	207663	174330	206084	211119	130258	205539	233393	236504	337749	262829	160966	166306	166297	157040
G3NE74	40942	64664	50507	91165	89440	51585	95992	76826.3	118025	73977.7	70973.2	77054	37289	31619.3	58172.8	19562.5	42766.4	38765.6	37761	139944	125450	44426.8	23681	33637.4	112143	71619	76897	82264	61286	45944	125766	44490	29944.5	72178.4	35667.7	56386.9	101652	91861	85170	52945.5	75932	146263	51444	60083	55455	74040	52713.5	37794.9	19719.9
G3NE77	50465	90822	69249	112115	144624	71609	130111	153608	243685	139420	102762	127932	38416.1	43629.1	55914	60840	34751.8	100628	129801	69586	209316	75929	126138	58564	125355	91718	91487	102911	79702	46253	105949	90487	82254	178224	50735	71909	239941	158313	91414	97357	152457	133817	135705	75898	75322	121622	173704	53849	49764
G3NEJ2	157018	267691	455489	473242	614336	299451	495246	655737	756868	301744	307308	345121	215549	366255	610108	298232	261061	696206	2186650	565997	676344	698056	982892	232882	638196	378222	845229	237555	620590	151034	539624	325175	497405	419556	170875	177436	1967353	573589	430421	1005055	694383	548839	878021	536046	627307	461962	1191600	307002	179869
G3NEW0	53079	67113	17432.5	294870	729790	68210	9371.9	10381	40270.1	526000	394995	385562	113556	195637	61216	125894	18892.5	96653	126214	11144.1	24525.8	2853600	257515	1081470	1133280	330540	2271470	492200	1150300	300519	616270	593280	329838	283060	212172	262473	1207870	384860	758350	384670	463250	852980	897620	882190	730190	1174930	780430	430100	678130
G3NEX9	2711137	3071660	2836416	1616936	9383810	5401938	1119302	416126	2045132	8127870	7184680	7216260	3030590	6074920	1172899	10421071	1490553	1451905	2014095	276519	1564290	11022620	2150880	4199560	5929040	2842637	8812760	6564140	6701990	3585380	7099260	4678810	1925747	3106225	2786988	2275369	3517699	2671923	3610540	2117042	3071010	9556000	5365935	5000800	4479770	8237460	5492034	4704260	3315914
G3NEY3	204570	247699	428558	249572	774565	310531	47695.6	25146.8	90653.8	678995	582933	508344	159814	441628	88084.7	349629	76619.4	95364.4	74598.8	19317	71683.8	1439600	250777	740023	901291	290991	1542590	258514	744819	160070	312328	159346	58310.3	110391	82004.8	143910	1134390	197292	406467	142114	200596	347421	695873	687038	308821	671782	354002	140608	133009
G3NF12	8265656	8898090	11153244	6720160	27816500	14468820	2967435	764507	5924550	23611550	22822860	21883990	6883730	16205500	3850570	19158820	3772720	3632530	3970962	736581	3899418	32637000	6821490	11761050	24738400	9923850	31641600	16186830	21881650	8296320	19689200	16923860	7179530	9168340	8040210	7414670	23680300	8729460	13537110	6751490	9464920	26077000	23265360	18300630	14882350	29514500	18404200	12142080	11484300
G3NF46	235591	227362	284311	217064	1484620	136038	551585	402594	1547210	692962	746746	717369	263059	176228	363496	130741	122962	696428	1730392	314067	1114606	689210	873185	212021	1022801	861767	1389150	552848	1053674	681559	854215	580434	967059	1129354	339809	367920	1435554	1500681	1172981	1742880	1410110	1671260	1430619	1145068	905046	1051212	2508990	611346	340082
G3NFV5	80171	119752	139977	63714	91727	92984	107406	165139	97692	119078	122522	112342	119724	96296	104532	103465	95060	111742	67748	131237	96384	104407	79740.3	125830	238895	231540	207764	186445	198023	213444	150936	221596	187572	205752	204574	154261	256340	193859	194329	221988	215677	202213	176394	225445	220646	143234	183913	210151	83084
G3NG23	530352	452738	948153	525154	454993	503606	805928	746919	606462	410288	415337	436819	498596	551623	936996	479300	403754	655210	1.13581e+06	1240293	928833	581802	661948	618026	851490	887654	721569	523027	761074	723895	621292	620901	1155046	678824	544617	668006	1109789	755567	748599	1094698	902528	709132	917144	685171	671004	653004	1116562	958784	464378
G3NGM5	284868	122095	334511	182969	302555	168992	405330	233212	572070	334944	373042	365458	231026	115694	172104	299029	203528	370240	297881	281849	193505	151172	212906	120653	417200	222392	358230	282205	312810	748290	1685220	782300	1150340	341320	517960	681060	504515	370480	201167	1536590	699710	394090	561510	286117	414800	175525	147604	479720	279589
G3NGS6	1541090	867340	1853960	2248490	1535370	1604900	407894	302323	782340	755380	773060	801690	1377680	1538920	1597820	1890330	831680	468690	55697	542830	1161820	1125480	1521530	812560	1470740	1087820	1484670	1667260	1644200	1512330	1082070	1306030	1151630	1042750	1149000	1046070	1318980	1278700	930010	1171610	1063710	1059860	1516420	1237130	1858750	1098310	1756330	1834100	525340
G3NGY8	475619	492861	660104	506312	376963	1319020	1313147	2197390	633955	455151	485656	538707	212746	329571	1763080	641315	161531	288258	1705490	1117069	273857	369857	231728	1414022	413919	3024000	1959360	1176126	1327633	3710980	84402.2	4330310	8525080	2872210	4398630	1421760	2.98802e+06	2353850	506100	2679050	1197190	501125	632729	544137	1180225	652031	648564	5163320	761402
G3NHX9	103415	85223	144288	95343	148707	85479	211293	202351	159100	138147	168210	171422	118734	99098.6	109194	74554.2	86479	100782	128224	99595.8	79801	65196.9	132486	67186	306760	309537	390224	256822	345905	332943	147677	291615	387853	352118	301149	421490	430409	318302	159080	307682	299929	271809	345370	335627	300697	259316	272109	202044	152874
G3NHY1	30538.2	32809.2	28601.7	38234.9	32025.5	35013	32362	28522	32054.8	37518.1	37410.2	40925.1	13108.2	24155.7	26233.8	14379.5	39981.8	14640.8	33181.1	20504.7	15553.1	16373.1	34190	15895.7	65400.3	94561	75300	93335	71183	59712	50431	33223	56379	85164	69162	68297	28807	29972	69561	60108	38797	51554	36860.7	26354	50034.4	81204	74833	47784	59331.5
G3NIG2	42821.3	43370.2	78118.9	37202.2	45585.3	25908.9	274185	274068	185285	80039	91915	53450.6	50420.7	78790.1	106844	55192.2	79368	128917	421740	108470	44555.2	89866.7	104899	70561	237104	189630	202399	77895	156566	80887	58275.8	75972.9	173650	130061	101377	153136	435453	192341	124767	309228	246198	69941	253889	158595	155598	78971.3	110985	79925	101036
G3NIL3	168265	152858	255743	297849	207076	233821	57251.9	66940.5	131858	249778	231153	234265	236155	158450	188084	304299	141289	171133	85178.3	124285	142501	173005	152527	219237	191646	138845	134968	242450	133587	214858	300453	242333	161968	165488	199705	163873	127548	123296	257095	156996	128630	201918	217173	175382	170506	203922	158739	220523	81367.5
G3NJB7	569690	665929	450478	1524850	978723	1126710	888920	1100450	1159790	765308	783800	691204	461465	653891	763477	397038	474471	936270	1565060	1165790	1.90702e+06	1158400	1.04535e+06	877767	901022	573907	1035050	824870	835528	484751	504153	425073	592723	684717	345474	427728	1442270	1209620	636372	1351710	959652	686363	880279	501389	1102700	449637	870400	729472	334693
G3NJQ8	22874.6	20727.5	17555	22554.5	16213.3	20524.9	11881.3	18531.4	22287.1	12121.3	9647.5	14403.7	14844.5	14553.1	18684.8	17211.4	17022	23582	41550.9	5996.9	4806.4	12069.8	24676.4	19563.9	49175	48102	48447	35097	40158	13187.5	17524	14421.2	23841.2	16046.9	11960.6	23497.2	34632.7	31808.1	27985.6	25731.6	22415.7	9119	13245.7	34931	21031.7	21767.6	24643	7883.9	12594.4
G3NJR4	21892.4	31671.6	63754.4	37182.1	53056	17014.1	68432	86475	53334.2	54897.6	39945.3	50145.8	16473.1	43125	56677.9	20913.5	20883.7	36094.8	135700	39002.5	30569.5	68661.9	58246.3	36596	133266	80357.7	155558	37226.7	97073	28908.8	83526.7	51932.4	72384.8	50313.4	36170.6	35983.7	895240	63072.8	214597	234556	105676	28820.5	246061	127333	89749.4	62046.2	31983.6	22670.6	24117.8
G3NK74	25961.2	33286	52342.5	27698.2	32292.4	24864.2	35435	36795.1	21650.4	44802	29674.7	34059	43587.6	29808.9	44169.4	46669	34885.2	32204.8	39648.6	55207.3	17158	36934.4	33524.3	30269.4	51519	68816.8	44443.5	47225.4	51112.7	57695	38185.4	69261	69159.5	61288.6	75477	76402	29233.2	43184.3	56038.3	37951.4	44205	84934	37638	46107.3	51277	47857.3	52396.3	53363	33762.5
G3NKU0	138223	162705	165402	195274	194682	181019	192850	184132	248225	151512	154493	148677	161929	179078	210999	134795	162683	192259	276313	220118	173262	147304	214252	117191	285526	309606	311429	250345	324613	198590	182130	275914	464628	309475	281945	328727	421857	233905	337058	329614	351865	291040	330699	277595	352330	273020	264801	277000	91850.2
G3NL85	56408.7	63698	40107.7	85383	53281.7	57963.7	58060	141573	109815	42978	27135	28968.4	61625.4	79347	59177.6	61361	59754	75370.4	196639	123537	65925	63855	80862	66070	148043	220999	181108	49067	156665	102674	121866	145691	221182	167403	120335	192596	203926	261920	187879	179419	164242	85174	154762	175035	136015	113502	73977	102484	80367
G3NLP1	160816	132037	124797	132579	119187	107206	110092	88960	143482	154342	155955	167735	162676	104311	173323	166635	118835	120309	69299.1	69343.8	83800.8	102952	64914.6	147094	128842	206125	115564	210656	125937	255993	97031	269787	196426	276875	366953	393106	96026.7	136557	190386	141734	219869	184892	214518	124006	159300	115079	89451.7	212096	94393
G3NLQ0	79991	45668	79833	92323	70401	69160	144116	186085	111663	69579	74350	98605	37979	54083	83144	62400	75266	93834	55618	95922	75647	30666.1	64623	46319.3	76336	104489	113968	71076	112129	115058	109065	100660	184984	168296	128654	165329	170563	88825	136267	121911	126303	111124	111609	66443	103633	82467	139299	106239	67333
G3NLT5	524523	375636	370340	437393	495885	393759	538786	566479	642146	483289	496796	508329	443264	440881	391553	326994	401368	618035	411736	576055	2081490	811810	942857	402262	1121390	686673	1986660	1819750	1457430	1432590	541378	575050	538569	1609220	640407	714620	1430770	2278350	607960	1462540	1867000	899521	709144	534146	1872470	584639	565267	1583500	407544
G3NLY4	99358	135890	76193	100416	87205	65529	114267	113457	132992	105626	94231	92338	86021.7	90831	92350	95904	64503.2	129145	75071.4	98094	60918.7	142080	88723	105248	194392	135933	117612	110032	120121	122151	41378.4	82274	80369	172069	179534	145102	175970	65033.5	122596	59695.1	115959	66210	98036.2	114214	130329	68021	27672	92075	35326.2
G3NMA5	25694	25630.8	19551.7	78648	41227	33998	84496	119299	45631	52631.1	33954.8	27686.2	49195	44909	61185	26170.6	52839	56074	102946	93164	53195	36357.4	47155	31136.3	46043	53718	93631	44159	35794	46905	47000	62298	55443	77179	50222	52151	118857	62842	73258	66994	72658	51235	80127	57403	56884	63569	36526	44685	36063
G3NMS3	100336	231245	190688	266154	277203	177437	114279	178141	229707	241222	239814	243102	115430	251848	184994	137502	182166	337974	123282	100449	240655	906920	406623	339075	624048	195536	1065400	176085	539645	82063.7	150539	268781	121830	259276	59052.2	157081	2071870	227788	392265	589728	507877	334261	476222	425206	517008	299044	371394	134610	111954
G3NN91	105295	108036	98052	47484	64043	39562	86263	63982	124053	109609	96498	94139	77573	58794	68663	81113	34933.6	87432	59147.8	77609	75964	88779	111203	140802	220189	212414	206650	230232	206867	228872	106941	186230	186016	314842	244993	269295	209355	167852	214765	140913	341996	224538	176413	197673	261224	168903	201778	204432	148999
G3NQQ4	43833.5	61186.1	72589.2	32074.1	24031.2	46859.1	66770.9	79430.3	84139	69318.4	64476.6	73547.2	54510.6	60621.7	57163.5	56837.1	89778.3	92265.3	51766	65971.4	51218	52518.3	82640	61473.4	114064	202338	124377	129521	152796	176157	108701	190062	183717	131273	137161	162362	166349	141303	131700	143457	142724	163931	182415	209675	165467	138465	109644	160445	163169
G3NR75	143679	157734	209061	169583	163994	152782	399587	380217	256430	201720	208878	187414	151296	142108	269799	194871	116812	222812	82484	80804	165234	152672	172898	129950	212015	296802	176674	104222	145155	177542	207004	184513	227940	220084	226776	209599	289123	221890	163173	231880	185344	169222	342671	165576	161163	128695	137758	119300	83257.1
G3NS10	37457600	39640300	38556500	49439600	57911900	46217900	18424900	11549400	32576400	50086000	52809600	51158100	40461300	50451500	35970000	58372400	38668400	27932200	14375890	19737260	23930600	38254700	39384000	36087900	57954000	44768100	60356400	38982200	47065900	36152400	48520500	30686100	30383900	38754700	29934400	31975800	59257400	47316800	49216800	29749500	33348100	39499900	54435300	71242600	40174500	50100100	52107800	37309800	30169500
G3NSC0	292173	265727	174638	374367	306214	221882	620917	702804	766991	203102	233277	189994	241532	326940	401339	239841	447950	612761	1189325	952163	523869	416384	610228	352856	673703	511537	586579	388527	487525	367746	294153	400873	658044	591653	552941	282412	828789	577138	589479	670535	542168	378280	657760	519961	518473	409556	514715	510124	302224
G3NSE0	39099	47846.2	22142.7	45763	27171.6	42998.8	11388.8	18310.4	18403.6	42126.4	30601.6	32294.7	32313.1	48800	51803	42231	40587.2	23180.2	34911.7	61377.7	27507	23759.6	54446	24488.8	98487	90632	136712	68533	109202	102940	41120.2	96266	63730	62876	59772	86797	63912	156114	122230	61255	77757	119391	76037	103894	118778	108031	66442	58971	57852.2
G3NSJ9	96021	148943	68415	170721	190438	143674	126013	117372	222654	149447	131205	142344	84203	108656	116624	59722.7	79859.5	157050	310471	113717	190815	194838	297465	110193	248933	243716	345266	138686	244798	68030	182376	98958	93277	198439	65392	69010	529847	249817	319595	320155	337190	227918	279322	271911	253808	185713	340532	127206	75451
G3NSP8	151316	183388	83362.9	185986	186457	129805	159949	174108	279548	203501	202402	183024	168521	98914.6	89356	126566	156640	205024	76756.9	177999	106967	193140	272298	207656	368174	398389	309348	204379	238171	259295	70633.6	133875	237338	426948	334873	460303	624169	183002	360826	190695	467406	124284	233149	298703	245659	205324	94631	241112	81774.1
G3NTC2	951117	1435222	1289395	1190747	2064370	1159752	633335	686211	1807620	661267	636101	732380	1000251	1101145	853511	791864	851614	1572400	1051735	516591	2120580	1923780	2563480	1122218	2493290	1161698	1694815	878131	1365670	258588	1192106	956779	667109	629001	278142	279699	2175224	2083615	1693749	2157789	2367987	1754970	1684320	1432853	1045189	1088059	1544210	461464	551646
G3NU90	182109	193256	266276	124114	203252	223054	267731	269588	245472	241486	253651	244368	256868	177040	286012	182788	241945	250911	275921	308375	273833	227496	249767	302500	516583	571570	501172	426163	519132	607505	358810	565295	616820	582448	610030	592955	519498	476986	581362	605120	639622	654419	516275	476414	517821	532729	531307	592029	360980
G3NUM7	1192730	904750	1532668	1677780	1211900	1000600	2863040	3258320	1722970	981040	975760	1038110	696820	913920	970840	521987	1907820	1261360	4605190	857290	1731940	445628	1618660	793660	1904640	2154910	1836960	845765	1794230	1364230	1269610	1512100	2003300	2022950	1349980	2500040	2894820	2369730	1244040	1909730	2058390	1248640	1940490	2143260	1788670	1096400	1205280	1302860	819580
G3NVM6	9012.4	8370.7	19862	14069.4	9198.4	15358	9838.8	7748.7	10504.9	10081.5	11715	21940.4	18201.4	31641.3	11040.2	13315.4	14642	31889.8	9261.4	12432.7	11787.4	20339	20072	21066	45477	56693	44776	33453	43007	48622	22024.5	50453	62945	27029.4	37163	30616.4	33312	34420	54236	36317	30081	40666	54951	53582	27804.8	41988	49751	51606	39827
G3NWR9	89170.1	81430	71596	110646	53604.4	91568	155456	122765	77751	82786.2	99248.6	96426	84916	66615.2	67587	72607	97934	179402	161008	87946.8	63225.2	36937.7	86862	71082	87698	202057	124545	91815	110649	160035	72253	75249	152973	106289	128633	138765	157981	151410	104426	135626	143826	109031	69519.8	124300	103205	90193	95748	128088	87922
G3NX96	839989	425782	884377	540370	450148	684660	1507313	1816550	1744740	638226	634466	690515	603782	737531	932934	769767	860586	1547740	1899030	860450	1118490	533056	473767	915095	1016073	2264246	1488650	1245594	988053	845158	1415576	1293307	1407655	902925	983894	1363455	1756452	1757360	923362	1109235	756400	1111752	1587312	1222503	675584	671939	1891815	2438124	207847
G3NXC1	238707	276878	357699	371162	236981	288018	847459	871950	523201	462122	440234	357719	360955	312006	450922	270188	296784	305909	628312	424141	310366	173516	296161	261381	483409	563463	514956	328285	405473	521485	409920	510999	587399	586808	633588	847037	879240	408673	393619	566272	740060	430686	556752	557539	458936	450100	352511	390722	212809
G3NY15	78981	79966	100414	116562	107306	105983	320380	216678	144806	148672	143158	147128	84537	73402.5	128030	77326	98873	120421	233724	125782	152586	63137	60543	30245.9	141629	173470	182707	84550	151927	143422	119341	202414	321699	190246	172502	143527	177211	148498	157251	167260	106968	118017	108251	110221	176344	123862	200796	74667	127010
G3NY35	4657900	6916940	5026840	6457473	9550990	5904000	12013550	9601770	15301130	8781010	9313160	8891420	4447480	4342830	6059380	5726510	5098720	12095260	12575350	7047930	12084830	8310530	19784060	5268660	12740870	10512470	12592440	6208180	10339080	4527860	9477930	6803130	9947790	11489240	4670690	4729410	26187580	11976260	8560790	17488300	17886900	11226680	16283800	12659410	12574950	9003600	26694000	6621010	3812260
G3NYH5	759986	703362	810746	1689087	961871	890318	1006778	1201012	667214	609366	724739	637629	811588	848303	1463087	849118	986148	862924	1021293	1080370	821612	574260	812247	782527	1412440	1727140	1366732	1320748	1427360	1094110	730408	957574	1115146	1087611	998946	1276471	1222562	1413510	1820520	983173	878576	798182	1668110	1688140	1514000	1453250	976182	926358	648938
G3NZ72	183621	145880	144467	121486	130576	116175	201495	291330	278705	102634	133569	119956	167929	89284	115094	90582	109744	214110	285765	299276	172141	130179	191817	116831	849540	773170	787970	448540	658117	901390	238339	574056	493346	570407	435856	499662	1005710	1170850	605010	687460	804160	394976	627200	675640	872680	439642	695980	501647	194058
G3NZH1	1050280	689333	937272	1025980	1111840	772244	383911	496698	582543	902350	1005730	951740	861905	1126623	699630	1188920	986577	710780	361359	745604	903784	712243	819157	1059642	660674	422494	492619	528555	557415	588658	692074	731304	395051	643228	422982	721378	612169	569065	480032	424816	559874	521007	398404	622361	670708	553342	834462	840850	204917
G3NZI2	81133	76715	127158	109634	63739	75800	49766	47026	58345	68925	70852	73201	83718	51194	92344	84857	71200	76458	35490.5	107260	71915	68207	79219	76096	98467	149605	105916	96278	162002	113650	59779	70754	98587	108162	68574	83221	126472	125274	161136	105648	67193	118551	205744	106591	142883	140453	136082	149924	69849
G3NZM5	106905	92439	136769	104425	90473	106958	105998	183334	103587	94855	69001	79262	148155	74022	185925	78414	111273	175118	235399	140625	128395	118207	102426	122838	140470	134397	151331	112574	152808	111990	41401.9	114140	188837	98937	112307	99840	130146	167422	161214	140429	108462	122801	122570	129568	159482	97892	97684	110655	45725.5
G3NZP9	250791	355845	355920	298161	891260	447500	123611	31978.5	315227	497580	463110	487970	340868	635810	141787	474462	135102	157794	97039	25107.8	220112	569420	259773	194036	634110	354551	581950	337922	489260	131773	693050	395562	279269	381051	190658	194287	428672	367825	446477	270693	321764	645290	705690	568100	381770	588510	689160	255194	252119
G3P018	399430	348470	378768	273307	308866	203638	964810	1114590	717810	346016	252226	306184	265504	343301	515504	153775	713290	710000	2064506	936339	566243	469684	759904	577992	1113570	1156670	1027970	398546	782178	424132	352079	276856	897310	816400	453783	703670	1612190	1076560	893050	1413260	1225200	402689	1281480	1025600	801208	516872	914800	581276	323571
G3P073	507740	669740	698187	779222	1182810	455975	1840720	1294160	2176140	1020984	1227720	1272680	277830	979320	899066	459615	578203	1965870	6733500	1128640	1122590	1360400	2766800	720410	597210	851280	789717	248487	597526	126979	1210090	638537	755780	1064350	314211	405633	2611510	673410	519980	1888860	1188840	706840	861265	933050	548943	583564	1411470	286947	243606
G3P0D8	29959.1	25493.9	34282	291329	117178	7785.12	53799.7	106510	53483.2	313649	400707	369231	14122	79506.5	75258	19136.8	16057.2	370351	92305.8	34584.4	52787.2	2649140	299664	856560	739550	238565	2112870	37586.7	1256970	35584.6	102076	164925	110130	174400	52537	347144	4446030	100584	119216	632220	234134	83069.8	794730	984730	1548360	535000	143541	53394.3	36120.7
G3P0E3	20821.8	38303.8	19169.8	64446	77647	52083	24902.1	17023.2	22715	61882	53635	70024	47655	33475	13458.7	30359.1	25237.7	30845	42172.1	53647	27976	41253	59176	29978.2	52822	29818	50674	35906	59425	7710.9	56244	39980.6	29118.5	37651	16582.6	6844.9	42193	50021	40592	31561	27716	55762	58888	37214	35334	57650	74721	18608	30186
G3P0M6	136407	214160	161520	85120.2	115174	88401.4	175106	264221	131693	109195	105121	87909	142269	180439	189639	48322.4	110761	294028	299057	333142	75332	100091	218412	75128	256066	272190	251803	148476	367179	105075	215544	242945	249518	215266	166777	157698	383739	216566	139493	240081	167728	158169	144886	248901	380896	338447	364349	131770	61847.6
G3P186	180593	203113	196485	263467	257274	173116	413933	328191	350968	263756	286131	299870	95846.2	176510	264496	172538	120705	263331	253624	64121	198575	292515	328249	172798	178124	175116	181292	85164	142989	88361	250926	188750	158605	236152	122075	132070	339526	174119	141068	312789	203905	205329	124910	57450	128110	130673	331008	120270	89614.8
G3P1A8	76348	94987	116009	89578	119393	101348	180169	337001	120887	49586	62518	69131	117424	108144	252946	107840	193316	181755	464460	300032	130406	147589	119647	172200	262929	291279	309778	207174	257832	280699	137812	195792	289021	250893	189426	239201	329545	265846	279008	396552	395882	214707	310551	235122	287157	221135	298834	262090	160462
G3P1P8	66218.2	24507.7	46035.6	12870	43035.8	37974.1	23028.7	73859	14123	6475.4	12782.3	8555.2	58502.3	69159.1	67745.1	13632.1	7656.6	40563.4	93365	127023	8116.4	18989.7	31100.4	17973.8	101830	79033.9	50854	124180	47546.8	41655.5	132155	62390	103347	53484.8	31085.1	58076	73012.1	195431	165815	61156.7	86195.9	18486.6	43244.7	106174	40450.3	41346.7	51584.6	56144.1	42576.5
G3P266	83504	67422.9	73696.9	34317	75528	62029	27979.7	19155.5	42956.9	51369.8	67005	41177.6	76819	48414	45102	73563	56245	52677	15367.9	26532	44296	47627	48651	25902	231988	88081	126818	186788	110371	136191	16511.9	77409	46920	81085	133926	76726	74791	111972	96586.7	35326	61400	94431	82013	52376	85983	173408	38786.1	64290	66016.5
G3P2M0	30100.6	38194.5	23227.4	17528.9	33235	33292.1	20050.8	35287.6	26330.6	62838	57049.9	45500.8	6401.2	45957.3	15711	33995.1	21858.8	27283	24408.1	24338.2	25768.5	44407.5	22768.9	23395.9	157004	109522	858290	64316	427143	255136	209090	222671	251832	118272	50500.1	267808	175128	1108210	654212	172336	63416.3	419743	547200	226347	510119	54465.5	314213	77967	80707.7
G3P2Y2	27204.5	44165.7	30219.1	43902.8	27958.9	33449.9	22746.7	25348.4	32375.1	43775.1	43344.7	30115	22003.8	19867.6	23366.4	16992.8	32673.2	108370	30380.9	45519.8	28026.6	37473	17811.1	15057.2	54956	73048	38289.1	38941.7	37216.5	59381.1	52151.5	34030.6	83214	51639	57882.3	55556.8	62002.2	49545	53339	94309	68631	58255	116240	61140	41992.6	45328	77777	28342.6	31885.9
G3P331	241702	232079	229170	269530	216040	228770	201579	256513	235457	215079	180038	192973	250176	196446	252665	263649	229293	210781	403278	314246	331501	406017	281674	352565	501829	463628	294250	267849	311633	315915	266475	200231	168022	317349	181244	231727	429074	380361	336380	304480	659974	231615	334995	364157	429517	239791	407368	276155	146957
G3P3G2	7482.5	6437	10296.7	2935.68	9005	6492.67	6185.6	5032.92	6409.65	6263.8	3604.3	5325.6	8094.1	18208	12415	14014.9	7861.83	11424.7	10582.7	9262.06	9665	11225.5	8283.4	8918.31	25462.7	40126.4	409014	80917.5	259235	238913	67337.5	184620	138632	98501.7	154641	85102.8	25862.5	289670	314895	37628.3	74886.5	660129	156101	48361.4	343746	69209.5	180173	149955	84447
G3P492	168270	187961	173734	287075	134061	155362	203610	185110	192865	151734	171582	95555	90590	111073	33183.5	211876	188843	269030	296439	156253	131684	95508	88180	41256.9	286020	266427	307156	197814	232317	248945	245517	404407	440633	239498	162462	374041	595242	326522	379005	200640	159016	251862	381240	121035	236512	177290	258742	135572	197339
G3P4E3	7264730	7208230	1146619	20082450	6825990	3054620	4376216	4794430	5729340	3462080	3532840	3248440	1906190	5810710	4643630	2273085	2450957	4069059	5278595	5575486	7328609	15357130	9190140	6678780	13510960	5940480	16844740	3622638	12184160	2004470	2535728	4071860	2658990	3270707	2074936	3095200	36307300	3.6143e+06	5972970	9990070	6487910	5282590	10091880	10196220	12629630	8611350	5047460	2237396	1154917
G3P594	143490	137495	148045	237935	162373	113149	276552	292926	192377	92797	160610	170300	131496	179558	89191	101441	151641	476877	429449	238930	225845	152316	261158	88417	446050	347518	455400	254819	380205	299726	243632	218019	287458	339279	277804	357702	904460	348764	422008	583907	442437	287538	603719	394295	437421	300809	500990	290226	209350
G3P6H8	59481.4	78966.8	102668	37283.5	62266.1	77411.2	77609.3	65941.3	63029.7	70068.6	62733.2	72823.9	93257	71073.4	81233.5	76178	51184.6	88152.7	119002	79324.2	62366.7	72386.5	67725.9	74789.4	635878	619237	450854	662237	614709	1067791	406567	1012194	892075	530059	708608	575345	592966	495697	577360	551847	317500	388022	423980	806603	600151	703752	545484	1045157	131041
G3P6B4	244550	195927	86262	153673	112407	130471	139006	183718	196814	157159	180480	177847	101758	90895	91643	264430	128009	317830	81706	136398	163056	209316	109217	173769	198495	148973	141429	297019	221112	106040	78129	174484	105447	98633	91149	87264	84466	148427	147055	149158	119340	115310	152251	257970	153724	141469	31327	62597	76370
G3P7H3	69472	65497	56909	51689	64084	59810	152332	163135	73576	64648	47766.1	64035.9	59531.8	64260	70301.1	35057.4	67605.8	84812.1	77315	135075	53609.1	51831.1	82624.7	80040.9	66941	71939.8	98991	80296	114821	105636	51750.8	139637	189873	131093	114707	146345	78019	68982	103602	138300	120543	87815.6	101637	109253	94309.8	100613	98991	96845	61738
G3P7K9	270524	416993	468038	684784	511372	447628	619320	934910	513411	444577	365122	365682	318287	510134	699168	368160	443620	446184	865464	586691	433804	349205	391499	428900	609547	652818	574650	555951	524137	671719	367994	658375	774016	1026420	740170	873280	511064	572451	649471	632800	623408	594441	725038	603570	628454	604939	568750	699358	230203
G3P8F3	127669	159970	240539	133782	130983	152099	351306	295018	121388	101087	120168	94395	171938	129724	129951	146189	118423	125754	556840	232473	170535	193188	300373	142364	300635	337721	430129	219928	327892	232366	189371	281755	214219	315748	203628	216070	905788	295696	239349	178499	356460	256365	410104	349776	298996	166264	353541	208266	129959
G3P8W9	29059.5	32293	46924	25805	18525.6	23386.3	16868.5	85452	16368.8	19077.5	14528.4	20975.5	19202.3	39253.7	30998.8	23569.1	38389.4	38331	16874	21689.3	3280954	1037216	1020207	11564.6	632703	38279.9	2399255	1616941	1441881	1886668	7156.85	8664.45	11342.2	16117.5	30163.1	21366.1	2028140	2992815	26419.6	1940744	2071253	16231.7	64823.6	42969.3	2135471	34822.6	27142.2	980690	13989.3
G3P942	94358.3	111765	141844	146638	124405	112626	114454	179349	94989	78126	88018	106812	111205	41303	165360	87113	126459	275170	169481	128977	65628.4	93367	98180	118732	211608	176673	183170	159279	201077	218276	89973	168695	151874	156172	153390	168080	155034	177572	197374	133326	144158	146958	194997	154690	187860	180752	123916	148737	84404
G3P997	81615	116543	48995	19121.5	71933	42620	19068.2	49061	38991.9	53044	66038	49224	85535	51851.6	47752.4	109957	60936	60437	33181.2	54646.8	57786	24390.6	55544.1	33514	87693	61626.9	103984	61241	66734	134893	84692	109837	78434	91507	73333	85456	50736.6	124811	122519	68646	67665	58020	63706.6	89483	63147	60222	75793.7	83048	57971
G3PA22	231486	191105	67668.6	213224	140479	204832	66082.5	113182	156631	180528	73196	71464.5	87744.8	133759	115162	156160	172277	139570	354720	289267	152433	324722	309831	164607	227139	198952	403456	84165.7	205527	39290.6	149601	105320	127808	85254	21107.2	32663.3	900734	161182	135667	388290	156073	147822	325764	158703	126929	85554	320999	57771.2	97772.1
G3PA34	398738	372239	543956	298043	416155	321946	809240	756330	532580	433121	440340	412161	393444	334701	511691	325002	528030	524450	909950	717660	432743	402440	477010	413415	949410	1051290	906280	686670	794310	636536	398415	521930	815840	693080	657615	749840	1365170	726170	819280	746795	774790	647876	1002450	769200	907280	781660	595432	607163	226903
G3PA75	96864	91354	132165	121423	110446	96080	146417	158521	133944	90800	92437	113627	97584	80014.7	102898	93413.1	77481.2	104849	193939	144486	62366.8	94958	104653	38578.5	213676	218095	170757	156282	178109	153814	166247	161370	200397	179029	180534	201414	255372	163718	238118	177473	165110	153397	242555	221532	189342	204289	183655	146633	81055
G3PBH3	57716.9	39085.2	68544.6	50447.5	61257	76473.6	36762.1	43776.5	38489	55440.7	41797.2	37289	56492.8	30335.4	55765.9	44068.5	62410.2	79823	102798	60025.6	60944.5	56145.8	78563	70432.3	241142	208743	161193	171724	142181	133855	108236	89797	103367	123779	118345	128234	245433	156736	145424	105920	99704	103788	211666	175367	153128	134698	111849	98081.9	100826
G3PBV0	92801	108656	164008	107945	103650	102337	245391	222274	58599.1	52730	87986	117967	133822	131385	246394	141354	85343	57981.4	53970.3	156252	51323.9	102408	75944	146567	234823	226897	159987	254677	298422	260360	147540	70357	47596	43575.8	133636	41512.3	246805	153983	159379	409841	31157.3	63607	47839.6	154298	297283	258043	282841	230288	76013.5
G3PC06	132971	164844	155670	153341	159137	119650	95616	213379	161661	182598	167552	138953	141480	112494	84587	84271	108178	161558	142321	160799	118675	123408	146775	99249.7	234164	417086	274841	279846	268838	246847	305718	362094	320348	333645	326198	387480	363130	295886	266843	445302	342748	242503	284351	339450	267492	276542	399639	335493	116108
G3PC16	123180	105227	103261	166671	170287	72150	340231	617997	204537	112699	103473	104531	71155.1	114985	149632	103818	177937	235110	676430	298256	153156	153967	167356	107917	112126	250300	230198	110345	183995	154672	190432	196314	377482	267370	251335	382529	194038	288414	225142	340407	335681	141142	80742.3	131008	190607	113863	318825	190064	77447
G3PCD1	470934	736322	430576	1104944	1626223	883416	1164739	1461738	1753565	1053930	954444	904331	618079	941165	924906	735133	656705	1742068	4893570	1.54708e+06	2013446	1590678	2539079	898054	1375245	1003867	1776243	647041	1082206	423316	1387776	559285	1020272	1391817	347325	526241	3256810	1795383	1195298	1934818	1528157	1017787	1591756	1126208	1177877	963802	2808496	678429	657828
G3PCU3	113727	149228	49169	102409	138829	69024	206088	238240	108265	95047	125380	121839	63691	61668	121221	80947	79348	157839	351230	139398	132511	29977	229607	137968	180613	123040	148903	68774	147954	93187	164817	141564	179547	146297	79246	55042	215560	260060	168182	214099	200112	94867	179097	77144.1	138659	168485	172531	120734	52153
G3PDC6	63614	81809	82848.5	93577.2	60488	80471	111674	142530	92582	53875	42409.3	43514	51601.7	52887.8	102436	60856.8	99708	76177.4	176283	95854.6	72606	68827	64625	47607	124841	166227	105079	83102	124572	88408	65360	79694	119534	107558	90827	97621	110029	90848.2	64682	123352	81874	58544.3	129292	86819	67694	89622	104832	74487	54605
G3PDW9	146774	137486	222768	144747	160872	125477	471203	587787	310257	158020	165361	129528	104963	109939	278018	148332	269655	288697	654273	381403	191744	110121	187162	170843	440689	536658	423200	147474	310718	188182	189582	174041	416878	350054	124618	368450	542510	411215	415289	452463	437756	164820	315210	435820	376675	227987	348805	204232	146246
G3PEH9	799190	413820	1311360	1513460	879690	772190	178788	168006	280481	324170	352540	298880	705440	688320	1169020	804490	361422	216820	50055	255090	545940	666270	563360	346840	1098130	767540	1549600	1174650	1493740	1235670	750890	980790	1050910	803110	867290	700370	987430	1191380	903880	1192950	1043760	895810	880200	793100	1319240	852250	1511430	1334920	333280
G3PET2	12601000	12656200	2161780	35149100	12183100	6153900	9408200	12272400	13547000	7058200	7865700	7091700	4360100	10575500	7795300	4876100	4910400	8700300	15610900	12999000	15396500	29080900	20965200	11921100	22918100	14098800	29119100	9406800	24778100	4346200	6573300	10733800	6916700	9326200	5197200	6322300	58764000	9324200	16926500	23280100	16509400	13063700	21391300	18479800	27338100	19157000	12627100	5906000	2700280
G3PET7	34598	49121.9	55856.9	72337.2	57642	66300.4	108233	135402	88785	74940	81809.4	64371	92162	16599.1	16576.4	48774.2	78621	76277.6	100699	111169	36435	46591	73047	27936.5	480069	252860	1140060	206843	489466	282106	125379	117034	212817	156062	110685	150576	668803	887440	188069	600337	455196	176707	193640	97412	607963	127316	247239	186156	105541
G3PF41	57517	61401	78985	66234	55457	68950	89236	93084	94992	62398	66419	62450	32896.2	82404	80852	160766	54975	77203.3	73815	60217	61704	50834	66840	46372.3	145359	138460	104342	129462	127420	109817	79438	110754	96957	106307	114555	113856	127557	93452	108598	86933	109013	104668	151402	155973	128632	131114	126155	105300	87572
G3PFE4	10071.9	31569.3	28783.1	26923.6	13549.8	12387.4	32185.1	16478	22986.5	19173.4	22275.6	18527.8	9062.4	11132.9	12131.9	19853.7	6990.8	10912.8	50492	27827.2	16216.5	20086.8	9791.1	16397	328515	1114996	813296	650244	534998	1.34029e+06	419481	1.35186e+06	1.61225e+06	84297.7	705552	770112	386734	443737	396702	544669	517107	897807	746531	920671	461853	369939	606476	1485360	30566.3
G3PFE7	142952	135661	112734	208193	97929	135784	271647	344979	255335	206936	253277	268234	140931	165070	193391	161309	176992	218392	139510	139516	191974	161246	196260	97652.2	409137	147781	81401	86468	285543	164647	237937	81161	76297.3	1120541	694404	796522	152449	534131	258045	550754	365209	99954	152702	124193	200873	478680	516169	101261	412691
G3PFX6	3435890	6211610	1886347	6576857	8014750	3735551	5948580	5392110	9900050	6534720	6501070	6836700	2744830	3703880	3487640	3923850	3565793	9147100	11431520	6427720	7949990	10926520	14596940	5706110	9094477	6423610	12077480	2648570	8303290	1140695	4844470	3156761	3635320	6129230	1546526	2460620	22452857	6672740	6995690	10057370	5880890	4059740	9.52801e+06	9660660	7757420	5279140	11072180	2862820	2087500
G3PGA2	103760	151819	134544	107526	83939	93968	14913.3	31785	34226	53226.1	73535	70356	99446	71084	67815	93778	53488	39804.6	32543.4	51649	59877	40998.5	74721	42523	129615	83021	147681	154832	138782	67360.1	114303	113006	114746	63485	26130	79872.4	79347	113797	129817	114700	78767	73403	36049	91489	24980.3	112466	66990	73969	107583
G3PGT5	319672	287078	213282	249417	180739	252172	227930	121678	347411	159544	189906	168112	174495	157276	199598	167676	123340	339016	105811	189457	149635	189260	215024	127388	419340	256584	226398	376200	232465	324268	376685	220487	161777	265156	365068	549377	242876	300147	229163	301895	82176	332028	77188	169807	98285	334361	543898	434221	264479
G3PH88	43216.4	46288.3	33130.8	68304.1	44817.8	45712.7	79347	98403.6	61968	63251	53593.5	70591	47263.4	44159	59060	71613.2	72756	86036	139081	64338.9	68008.7	58943	117787	67681.9	254525	355812	281410	210007	254224	204064	126271	196737	267394	393016	285264	419784	363790	286831	342291	363655	346677	251944	200321	223284	257534	221300	359248	269544	168155
G3PH93	57124.4	55963.6	51333	84097	57990.6	53790	92780	191713	100368	50869.2	68327	57581.8	53089	55748	60507.6	47980.6	83196	132039	232499	116969	104630	83864	83192	78894	435451	457802	442659	338543	377391	393999	168229	364492	600290	596620	458420	566250	570572	374347	428285	566360	561360	398048	362863	349222	401558	325351	413723	422501	231064
G3PHB3	67445.9	74629.3	274990	79266	85759	84095.2	179312	293049	153538	96403.9	92791	125438	75184.6	93308	179726	79939.1	129744	99113	237038	117175	109620	67678.8	98523	85148.5	235991	185522	155057	118074	202208	278886	114894	254960	327675	204896	245026	201344	495742	144057	154032	268042	251668	276800	291590	225750	217497	142276	106180	144889	80901
G3PHK6	46914.5	27613.3	55999.1	40496.2	39734	50374	53991.2	54287	40005.7	75452.7	70735.4	58526.4	71975	31521.7	25391.6	58443	85275	37715.6	87469.6	47878.2	31473.1	27538.2	23327.6	39248.3	153305	142370	104869	103942	132369	95399	225029	126444	195335	137446	251928	97983	213554	74194.8	217170	107752	260643	288192	199963	114629	150883	136121	86754.7	124932	37268.1
G3PI88	125659	152398	130841	45923.3	120345	102944	534287	732032	504089	160918	172600	172188	84855.7	82053	98588.2	31857.3	164533	237606	511809	263816	106800	166294	307310	210295	377446	478778	506827	246727	278019	205870	192450	168194	608703	491677	383786	441866	766050	446121	277963	579764	504214	153852	285879	299853	264055	179569	246356	291598	320884
G3PIR4	36764.9	33952.1	79596	103493	36607.6	41744.2	30232	31194.4	23821.8	15923.1	20354.8	21784.4	31872.8	25255.8	24555.9	36045.4	31996.6	56534.2	130329	59729	33801.7	36392.4	39844.2	41845.4	69640	113662	118242	114959	116398	89151	59292	70304	154301	113213	109011	71687	70671.9	127456	164687	125867	136211	154068	86418.6	108355	111603	82504	111029	110676	59589
G3PIZ9	73224	81589	102389	113522	105177	108832	132387	262650	138527	80236	71574	88261	144188	85581	44562.2	82423	109283	95357	107518	109737	136893	72082	70436	67284	177307	239537	199565	159041	175104	221832	123647	202197	285425	207176	190557	198567	302002	193081	219125	254753	192145	152904	140552	177936	200612	127794	129422	152933	131690
G3PJ37	112872	125407	165334	150562	135875	126374	144525	181462	123188	88471	77536.4	98162	106438	100556	206897	97827	144719	138316	179069	129522	87098.3	93047.9	133976	111668	238741	253847	239720	157915	172847	252786	122065	262956	236605	238988	235534	238365	293107	230058	206163	223371	230791	251225	256896	256896	187154	164370	166079	209969	114177
G3PJI1	115319	93005	128870	97222	103247	81833	136807	204850	127374	101340	108506	124630	75732	89574	133116	93678	96421	111943	224973	109161	123442	32863.1	71009	85474	210816	194512	183923	173259	209399	266435	112937	178936	283282	201505	143757	226411	356565	310716	187236	252053	280281	161943	139552	133853	303246	145510	228996	161779	119856
G3PJP0	88014	152490	102955	120262	373512	174169	83645	49584.9	203495	171187	201448	217458	96667	173123	50960	175600	101453	121774	79931.4	19906.4	163417	306652	89548	57282.2	323300	209541	260948	85757	260712	94994	337671	267065	234436	207041	150343	114678	254412	200863	168529	203960	259213	383610	402410	243838	206941	352182	209128	176145	120864
G3PJR4	102530	110160	101893	113791	129805	104102	123250	174324	93850.1	113927	100642	134665	84788.7	80158.7	115604	76909.1	88558	72708.8	203123	144038	106502	103715	100068	121569	477720	532954	628504	218576	390058	366949	212632	249664	606921	306854	233646	454971	657944	626288	431771	420146	319751	315113	551333	414706	402789	326539	455142	295861	157982
G3PK01	653990	594630	784810	736590	420109	645910	987330	1326620	906210	716250	767810	789280	772650	451484	604338	570250	642040	730680	567118	622101	392732	299381	603380	542548	1267480	1556380	942750	1017350	925540	1188860	1569700	1830810	1959220	1686560	1406670	1936600	1185130	1065780	1368550	1131800	1376320	961360	993890	1121550	1015410	1046460	954120	826686	778150
G3PK24	1270178	993398	892351	217734	762516	803513	1174550	1095386	1944646	930522	1006530	996802	870514	626639	818994	742095	901626	1454431	1664668	1512187	4001439	879246	1235345	949748	1338611	1144304	1325489	1043116	867117	862875	1489068	1097703	1150101	889887	806297	789263	1769609	1405702	863903	1629763	1962596	1410272	1000581	1654036	1177429	560968	1058173	953083	390031
G3PKE0	322110	349286	406296	434794	252675	360839	339110	588270	255658	257115	258160	252289	185065	177861	249183	208267	257049	238231	538840	386731	223900	201503	145122	175240	448287	409861	590604	248725	382455	400299	278357	279830	454584	391921	349260	416057	583352	620708	490154	414076	319370	227518	343953	428911	461718	284361	428017	290392	190874
G3PLQ9	39416	22226.8	65071	36244	33420	32319	20368.3	12611.7	24866.3	19988.3	28271.9	19124.6	33869	29188	19853.5	34198	24768	14245.4	19831.8	15029.9	20092.9	32290.1	29052.3	23127	56345	47090	38670	53883	35116	8819.5	24768	29729	27257	34179	26597	32371	35483	24127.3	24680.8	7539	9604.8	18034.5	25029	13226.5	43473	43813	21183	29640	9614.6
G3PMF2	34021.5	34018.2	28896	34680	49106	35382	60637	37864	37701	15266.9	39824	33936	64789	12908.2	36404	32243.4	37525	25916	77682	66492	55485	51780	44346	31665	102191	97367	87907	61848	73692	54637.4	64260	49239.8	89107	60160	64906	62339	56961	62879	79380	133882	68304	92819	114959	64636	102133	58777	122712	53750.5	21736.4
G3PN26	611092	322849	783189	568772	301546	522538	1462740	1705847	705471	703823	605640	672883	756221	341171	596962	573256	656341	594949	938782	1792623	1273276	593058	585033	511969	3399530	1523071	1545294	1966160	1824835	1241094	2801380	2788580	3023920	2278590	3334230	2109400	5861680	2074370	3136140	1930141	2236140	1956690	3059013	3067640	1530851	2736070	1503815	1123105	679795
G3PNB9	66544	64918	33203	340223	763250	77664.8	34956	42332.7	76310	620150	723290	769970	98807.6	206942	86905.9	102160	42121.6	61858.6	77096.4	21028.9	59019	3393510	242437	1236804	909250	292026	1845226	477698	1427487	559029	903984	962212	411737	361236	389069	560959	797870	381509	801776	588039	611191	908930	818580	723610	1005030	1183070	769715	590916	693116
G3PNE1	140722	150051	63498.2	154928	164295	150701	239229	257907	193095	180780	124045	138681	138315	128175	81539.5	86387	220365	173215	311834	251369	136733	93638	171360	125815	353927	453986	323004	204365	204803	242285	198928	135573	263324	230247	164099	288906	682744	77338	346219	330129	135699	202876	322154	276358	222528	220403	313912	197942	117276
G3PNJ9	112740	98859	179521	81827	122287	175467	191292	536585	140689	102816	104757	109687	84574.8	144450	330692	87781.1	180295	53550	451068	110102	49133.4	94597	78559.6	216168	120090	353352	320816	286558	251348	755530	30176.5	761480	559995	400758	438599	100710	480394	345851	95599	487024	217741	132507	139615	148621	226411	183142	92023.4	768590	141178
G3PNR6	38217.7	28481.8	28269.9	42143.8	47976	22081.5	38424.2	35168	51721	11210.2	16265.4	13496.7	30199.3	36755.1	45911.3	20280.4	47704.5	29029.5	53575	180617	55081.8	38691.9	60129.4	48421.9	118954	144482	218922	98787	102954	79353	38316.1	50661	62663	52503	37329.2	51570	173392	198839	67170	94523	94218	75028	126484	75690	140734	80097.9	138473	68828	93127
G3PNZ9	154741	115431	174362	103955	111786	108118	60646.8	75861	71395	140953	153534	134132	97388	98108	111510	131283	102666	100474	24823.3	78096	70071	97991	106914	87493	233102	212720	182425	220035	213559	226747	234141	236300	206680	215066	240050	248065	149102	233256	247629	131962	144329	215108	192293	230247	235837	215321	273698	230432	155392
G3PP25	70977.6	58031	73085	136943	58039	56935	94847	59446	76835.2	79373	71974	75478.5	61601	53484.8	68251.6	32312.3	53934	40950.8	43097.6	68104.7	49818	14557	62270	54964	55138.8	85687.7	113568	95424	77740	63498	92672.4	84623.9	128400	82691.2	86615.3	104340	83089	129983	95838	97962	36438.7	68303	86992	74283	108670	74015	104467	79315	47070.4
G3PP79	544759	569864	444224	634175	581310	509246	949240	1040320	479205	589750	568671	598685	543575	508021	326842	437853	562764	953890	1197350	1064602	1244380	819074	1272790	421578	887750	1061330	1596100	1071720	1318070	929940	660180	667430	1081610	910500	816410	874310	2048290	1678890	1197680	2057390	1300200	449828	1469000	1006700	1229280	890387	1449180	1066690	584060
G3PPA4	78339	90497	117240	24564.3	44802	38980	50680.6	32670.4	27463	44876.8	51129	64730	44459.9	62575	116154	75668	46710	34774.5	48937	18367.6	32787.3	31739.4	50012.1	48682.3	147990	131303	122509	150519	132606	233980	64169.6	150849	281066	103344	145393	200947	61338.2	55683.3	88587.6	108368	123349	105558	109332	72572.1	110352	105615	37110.5	77431.1	63281.1
G3PQ21	11509.5	12491.1	11521.3	25756	13811.5	16093.4	35648.6	16991.1	22336.1	14714.5	27960.6	20992.4	20824.4	42088.8	30585.3	22190.9	26521.1	39882.7	61621.7	46746.8	20594.2	27354	14735	11103.9	92007	147365	1970220	48551	1053490	372554	143792	172740	404484	101628	150380	472681	142254	952126	402271	63584.9	146211	874903	657380	98863	1401700	91615.1	122631	50952.2	42253.4
G3PQ58	1484686	1379694	2194445	512281	3867550	2393850	533864	120287	949396	3726500	3575960	3458050	920834	2026190	653314	3650600	660010	1137843	544140	99810.9	710583	1351205	865265	484170	2056780	1789640	1424650	3228990	2208880	1555390	3768430	2795020	1047930	1660050	1395590	959590	1182880	1659330	1346980	855526	1387720	5230220	2228810	2039180	2148430	3892600	2748650	2554720	2261790
G3PQ59	268830	511425	190440	373091	569708	397654	152949	131313	310297	373587	410172	398022	257927	302089	185404	357641	256355	328697	148703	94163	421389	346949	653604	177623	300677	209160	398252	293326	353697	148026	432076	266788	100144	298832	169364	129846	351993	337446	325509	278683	348475	324391	374347	350587	365868	328483	511000	289702	145587
G3PQX4	670070	586840	761041	724325	694040	459170	2162180	2760080	1508690	874700	978340	909200	566901	681710	1008540	463383	1182840	1272210	2589610	1480700	939370	683220	1249010	828100	1712300	1838880	1918070	766890	1249340	951190	933590	1119230	2212620	1835640	1325160	1892760	3181300	1676930	1559870	2018590	1846520	1132110	1897350	1538180	1375200	1048690	1444430	1025640	578799
G3PR19	272236	144369	229922	319567	321436	312225	625628	770820	475919	349419	342212	308953	254364	291595	413814	336590	425055	384765	647900	399640	184498	260392	398123	250674	752170	811280	583260	400927	525640	519910	396353	382210	744593	546310	409581	546441	1958790	680136	510616	732695	629680	313971	984580	696070	579379	500970	711439	315666	229835
G3PR69	227532	138149	256992	274054	232467	199659	133326	108403	123696	87698.6	116996	123159	162204	200005	237720	241457	245284	158336	109465	187327	217592	110639	162623	148973	371837	287186	246202	294121	271515	372945	179192	231769	225649	257767	262137	322760	451476	147205	218342	264838	320399	416868	393607	373144	329922	272282	260210	340941	189072
G3PS29	149178	139220	194167	172008	154610	125478	246921	270995	180963	143577	112027	120147	168277	140547	185469	133937	175277	169456	419828	246199	165283	131417	189697	147634	307772	328222	275935	205432	214231	203296	238205	175310	206400	250751	202314	287773	399023	334237	263428	238573	253032	159951	280764	288333	241034	229668	233502	193227	138059
G3PS60	168474	128934	103914	59504.1	277421	129997	284798	301214	246487	178911	163380	180075	204578	130536	169665	146659	390219	275409	393560	242451	220268	152910	217407	201690	630319	706518	579658	424815	507548	445904	212970	352562	330999	426672	464399	517550	798301	216114	638108	456713	501489	487099	447297	470942	496031	556885	382263	503671	309164
G3PS82	225880	158946	165436	123533	181564	165326	321884	461126	227198	112130	167286	165422	318009	128574	278803	164356	219233	247447	543532	399100	272674	190153	424608	166339	127046	170811	252408	181813	171105	284010	209546	288700	159141	420693	372457	510569	479584	276221	187963	218911	268261	208975	42618.9	85623.2	176763	187805	154618	164451	136666
G3PSC5	751182	643406	1133000	631180	955820	508260	2331660	2453700	1928920	968336	1030334	1056340	912320	923084	1558240	688400	1458780	1517180	2403160	1391920	610380	497040	1252560	658520	1566500	1674460	1964800	925522	1518420	1093600	1239286	1288760	2772740	2230100	1565420	2243620	2101060	1559460	1717680	2838560	2230800	1340000	1797200	1179960	1556860	922440	2294180	1666260	820280
G3PSE6	74824.3	108487	76705	194891	259517	114724	140090	169262	305408	155824	182079	160535	63672	132452	153431	85942.6	122529	249613	304885	200222	152009	236982	359249	101016	239239	155056	224243	95989	160820	37650.5	179653	98517	117828	193186	77922	76188.9	382134	158475	181566	248232	179558	187542	249363	191032	130709	138049	284565	72328.1	51478.6
G3PT20	75380	82287	117011	94251	83800	65716	47642	55785	69007	53843.7	63029.3	56955.2	79710	67576	71919	77070	80902	97187	89864	96193	89405	61460	74293	71802	92926	81929	63144	114710	120725	127507	77030.2	98160.5	52518.1	89818.3	109479	73613	77934	88285.9	118170	89689	115462	119362	149383	94722	99562	97853	99932	100012	59061.2
G3PTA7	83409	131809	114528	203469	272617	114299	111124	122738	256878	104177	139347	120871	61466	99024	140877	48430	111313	133665	188948	92311	139790	141996	294096	58499	320592	264159	263866	116536	178444	42152.5	194646	107756	112497	221904	69540	71116.9	842340	213216	237353	382240	235178	279903	480960	243749	145904	173249	384707	108357	52424.6
G3PTJ2	294015	385804	445122	543830	389354	513119	422996	522130	417927	350613	361933	368548	255039	310756	383842	382516	377729	467026	413610	407179	710903	372538	338909	314333	397450	808821	506270	620183	592820	368235	1057070	399297	204340	716750	691044	232676	1330980	698739	766271	814239	278435	174696	1082587	919601	966137	402489	589319	519604	64426
G3PTU9	103020	85292.8	187259	102787	90337	54563	102574	126521	98187.4	60247	39666.3	76887.4	91480	51905	187126	65871.5	78109.6	99428	304220	57227	155050	94827	46679.8	151569	136120	225223	170305	123919	133350	109644	101447	115448	99001.8	101626	113805	90451	169245	114496	107005	140722	162115	80275.1	178845	184355	140433	125276	108329	100642	71632.3
G3PTW8	55812	70455.5	55563.2	61624	88271	86225	41957.9	49416.2	73874	90100	100554	100344	40816.6	52312	67913	72436.6	42291	46278	51106	40255.5	27743.8	96196.1	37836	47385	258742	201592	198164	160721	206826	212078	185379	239783	188180	264668	235856	231268	194616	157243	222989	198481	246488	271853	237710	163142	216759	221605	203870	211652	142372
G3PUU4	260276	172422	276449	175129	231801	182301	454750	625930	335228	277475	288681	262760	239348	184963	289581	190739	183299	334663	341913	355955	405033	278859	346740	155683	561148	613881	928490	367896	472704	724750	363439	790470	631750	613800	503660	666920	760870	545463	396216	720000	478544	623650	585162	816730	643191	320003	782490	679460	335945
G3PVS6	74373	66195	61519	108353	79306	91254	75592	122326	62880	53183	55094	57476	73333	72055	84471	102565	104917	70333	209460	152690	94325	35887	53739	66676	159933	197719	184222	130454	143231	163309	92657	53552.3	143196	120249	117317	149024	283070	149805	220660	197971	141819	116043	219622	171772	180309	144724	140645	89201	46386
G3PVT3	60482	73630	65803.3	68578	40831.4	49544.4	66360	87703	83935	82583	90380	94559	49308	194646	34471	21391.8	146799	50420.6	109515	69631	63063	55704	59378.8	8571.1	163887	123981	242857	94938	139269	467120	66176	225473	187653	143061	152130	202416	107327	88527	96129	174484	206404	39662	90323	111054	147395	113378	127605	62498.9	70501
G3PWA9	118270	92861	115302	147502	91155	102893	170735	185009	48696.7	82057.1	100178	81360.6	105301	49049	135587	94273.5	71813.3	135213	444846	130181	122008	136552	99240.1	99454.9	141729	196644	149197	131743	134461	147301	133718	143852	154260	219446	169118	208239	176429	144190	149888	252011	227286	129682	127869	148234	202297	131715	161330	152544	79491
G3PWB1	161726	178719	232773	176461	177248	141389	130694	193038	90374	136016	82401.8	88703.2	95371	124647	148127	72520.2	75018.1	120513	250441	106750	122930	95395	106090	93808	165759	257787	212684	144935	163171	124050	137752	106863	243564	226334	212306	103039	170826	214182	145737	140896	231614	207272	153163	174067	151732	206959	154430	157722	188396
G3PWC5	1122270	1520460	1120094	2065804	1954808	1338849	2434719	2272917	2549496	1318394	1471145	1417540	1004165	1302083	1939539	1.04524e+06	1002190	2185015	3596840	3252840	2545306	2064151	4316320	1516087	2512807	1885978	2489157	1178992	2173530	795468	2125498	1491034	1637539	1801811	925323	1207611	3929560	2246221	1992903	4179870	2283673	2487494	2560699	2109557	2398484	1564814	4011590	1457387	915683
G3PWD7	30199.6	35644.2	24233.6	18021.4	73167.6	46690.3	16530.3	15508.5	55036.5	53209.4	66222.9	45748	20371.2	19015.1	30980.8	31693.4	17316.8	100494	53083.8	32773.4	23355	28854	53992.3	15248.7	206861	78507.8	121816	39493	76221.3	24256.3	63297.4	23864.1	12526.3	589277	31209.9	30740.9	214036	42939.7	93707.7	124218	69130.2	397072	98332.2	154562	27391.7	50115.4	176538	57621.4	11769.2
G3PX42	54790.9	21004	45382.5	17927.3	12142.4	31049.2	37625	40703.1	12943.2	14916.1	55115	8631.4	13420.4	46006.2	11458.8	53582.9	21364.6	13235.6	11338.1	27554.3	29329	27925	25631	19996	27303.6	13971.2	18669.6	94181	18297.2	88802	42692	44345	58664	20353.8	92130	16977.9	25769.2	40385	32681	8535.4	30501.8	23622.1	22046	36092	16084.6	30460	20038.9	53772	8483.1
G3PXB8	27169.9	33622.8	34836.4	23842.4	31209	28901.7	63522	131527	63766	37099.9	33309.2	45583.1	28572.1	14124.9	38668.3	21135.8	30804	44010.6	106434	33287.2	31527.2	28617.3	25419.5	34066.6	62846	101117	95304.4	64375	68834	104952	47717.4	110243	110304	139133	124464	142515	56136.4	76642.4	86192	95889.7	106091	159043	37964.3	48115.2	92423.4	53842.9	50707.7	70065.7	77893.9
G3PY06	442419	413246	538051	493010	456071	454185	813298	881201	734345	536723	595979	568782	398897	279250	480036	390372	344920	550358	814307	663651	413574	314533	637395	384222	891440	990130	944292	634015	753125	704662	665006	713377	1149190	813353	689020	994830	1331220	997666	834653	949510	850797	856326	1219990	1017803	868029	709317	851300	734310	542427
G3PY97	49643	46301	113872	38606	103246	60410	25847	25743	13953.5	88733	93355	90324	40638	81223	53121	111258	22613.2	20615.9	80883.6	32554.6	29849	127122	19987.9	38869	83577	49815	83854	83759	84756	56301	112646	88554	37476.6	48080	49700	23954.1	69215	47334	43258	34622	55391	168957	25736	49319	51503	98050	74144	68087	66985
G3PYU0	176750	200439	236872	265152	205863	193970	259618	462681	195097	173001	150316	108612	141736	215581	371590	202909	185500	269012	410503	282723	262831	205189	221578	199669	212834	245008	193841	245387	192985	277911	185494	178840	280351	244427	171306	295016	387560	238670	252103	248816	312049	237180	268205	242346	226245	182470	272087	231004	73127.9
G3PYU7	38962.6	35451.3	44438.1	41643.2	28275.9	24440.9	36036.8	30682.8	27084.8	32342.4	28183.4	26642.6	40961.8	10796.1	22254.6	19517.5	43166.7	77724.9	39234.6	33813.1	28620.9	35653	29256	17817.9	157628	82142	188881	128970	170150	470368	36290.8	41093.9	47154.7	18859.8	109012	244900	331340	180048	77762.9	79155.5	141463	216439	110601	128843	217675	158782	66594	165611	73474
G3PYV4	22537.5	27665.5	30345	41876.1	31632	26318.3	35547.5	36840.2	17892.4	30040.2	26657.1	38988	51370	32082.3	27166	18800.9	31565.9	47972	28283.6	36145.4	27404.2	30276.9	34141.3	32162.8	66917.6	72873	167386	103986	158714	312119	50796.9	57403	84377	23247.5	92998	215570	382191	127612	77500.1	110182	129107	178293	99194	103944	213943	157724	94162	126882	51993.4
G3PZ70	138649	145118	117960	135499	139005	126855	1163429	1395018	1256825	651205	578595	566598	114381	137231	179137	110458	184303	200655	127657	219805	101179	183734	146692	217290	279071	353667	240916	205615	215326	265758	651337	436224	835566	721234	222028	266827	550874	217106	261354	224160	247595	184378	424206	258824	190695	241036	228140	231452	224295
G3PZ73	22287.2	14199.3	42817.9	24190.4	21024.6	28287.8	27755.1	20104.3	24052.9	24357.5	32196	24471.1	23292.3	20158.6	32528.9	20496.3	26384.4	58417	28079.8	32907.1	21714	29121.7	75940.2	25313.3	48496.7	34826.6	37395.6	43786.5	34375	52657.6	49462.4	63061.8	55704.7	52394.3	57188.2	46432.7	85404.5	182450	37327.6	38243.7	38236.5	76782.7	59625.4	87074	62087.2	41659.8	47841.1	46464.7	48713
G3PZT1	104234	100273	128136	114160	99656	93026.5	219171	284408	175031	108206	79409.4	179448	106753	110850	153468	106394	105280	94426.1	141725	191340	114551	109419	141759	125451	194751	161562	193915	150386	178982	215309	200567	165122	298911	258534	195957	251401	253924	250301	231894	256329	268020	170370	229851	218878	220954	159242	172608	195578	98721
G3PZU4	66037	65351.8	79199.4	99792	100337	63768	141664	109991	73912	88623	101168	140466	48478.9	78763	113573	61733.7	43008.4	153204	202320	121449	140941	106252	192523	73115.1	219461	92908	84797	74614	150685	51797	83079	129484	75795	153429	55407	87753	173606	134650	101201	244883	263797	185354	173119	150463	113674	125023	308811	126448	56775.7
G3Q0I0	403669	708771	358838	493127	888011	655949	457897	365287	923698	667893	625403	601295	506404	528377	357949	490371	443039	865387	636245	925018	844071	641107	1820334	581137	627663	630523	604668	336526	572004	185891	470911	193204	261378	454408	176231	171925	885400	694419	588355	949191	785691	466778	160599	652039	661124	454684	1103826	285316	196865
G3Q0L3	2052021	1707382	2619283	1830985	1438853	2624990	2070197	1.95253e+06	1.84841e+06	1948373	2040515	2035260	1.88573e+06	1767155	2570227	1947174	2.05223e+06	2.02793e+06	1.04184e+06	3.21082e+06	2.28017e+06	1441903	2292225	1.32288e+06	3686260	4258300	3321289	1710552	2926621	3566978	2223555	1861966	5128990	1677897	3165597	4434877	2829370	2317689	2468292	2984304	2128031	2986718	3065859	2467630	2738546	2159137	3110009	2143143	1853281
G3Q1J0	145741	125790	153418	156517	120252	82590.6	333500	335502	226323	182469	179912	177053	125643	181935	209186	150160	140425	183324	294036	256417	153628	103080	170267	123106	365617	316663	412903	230185	315520	282195	234457	257308	285146	278113	251222	195397	811080	385465	334174	552992	380321	213446	478385	294594	383696	227033	294339	185066	100490
G3Q281	289307	364694	663622	631201	475899	408039	618356	574055	614001	446563	456708	500993	327955	552590	627756	298367	482805	431329	430987	594482	541930	351701	471667	394318	689100	540637	938900	498528	599153	677443	298708	461419	540678	558966	478937	477021	1499600	732239	591340	1056110	811292	376213	878460	670434	652570	407688	707828	582902	275968
G3Q2C5	68448.7	699106	105740	103421	91981	75413	194670	265278	92615.2	95467	87600.9	91548.3	89346	84863.6	81005.8	66595.7	80151.4	72364	214794	432461	340505	112630	75081.2	105609	154875	187962	135092	131232	125646	108873	139379	150410	300175	190340	182053	237348	243220	146878	182734	218246	162707	180203	206810	197895	159059	120607	183115	107343	125971
G3Q2M4	654224	165665	515726	251965	271021	254559	396609	218605	169987	241039	267321	247133	198353	204409	148595	211229	149229	267586	476857	311490	378749	235992	153459	136644	260153	296123	178370	215931	195917	117256	560092	215421	405589	971574	184375	209714	232662	165375	217979	132308	194880	405840	169468	227182	191301	250154	239613	313849	112608
G3Q2S7	50056.6	31236.3	131747	13351.9	7374	33400.7	175942	115044	78007.1	25339.1	19412.3	10120.2	11467.2	41021.7	105443	60983	17662.4	76534.1	113954	73230.6	279920	79679.4	60792.5	70026.4	106780	41975	110592	89625	127373	142913	20231.4	93498.3	82502.5	66949.6	57037.2	44666.3	65433.4	85027.3	89845.9	71675	96632.2	74759	152450	98588.7	183289	60936.8	90369.2	64273.4	12027.2
G3Q2T5	22326	29312	29877	34958	23106	28646	41795	62620	41580	21554.4	24058.8	19233	24534.5	25109.9	52757	27222.2	39118	46768	51338	64482	17820	18684.1	33939	40634.4	72900	75165	59703	50651	62388	81644	26250	48755	83208	68831	52178	66279	70367.4	45187	65793	85790	72416	60330	88503	43698	72399	47289.9	68333	71157	44340
G3Q303	182652	189898	370116	502408	449233	300586	409442	478359	417218	255146	228787	234213	173776	405902	561699	266005	245145	434151	1268506	425570	464785	745398	593466	339827	553676	272121	848983	208242	527101	234399	420342	332927	349180	349894	232952	274686	1221049	436419	380649	887133	573002	421925	747824	364893	628299	339955	724914	338372	202571
G3Q330	54850	93718	82250	66040.6	51471	57002	133163	154852	99291	39450	45431	50451	21668.8	54103	127994	16307.7	116403	59166	180833	126818	100852	124616	81190	88501	48378	65025	66397	57847	75250	53666	43737	46507	92901	81386	83705	99142	67997	75227	99361	78525	91938	32276	70232	79370	65749	65368	47221	61129	33579
G3Q3C6	32448.5	24288	36434	23062.8	52285.7	28083.6	19770.6	33344.6	35006.8	22314.8	17914.6	16178.9	42532.5	15232.2	28433.2	30398.4	24328.9	31444.5	36216.8	20564.8	30259.5	32651	28718.2	27084	46941	38898	52927	53653	62474	67757	28641.7	29755.5	64978.8	46913.6	50608	36847.7	69028	75159	61781	56328	60473	66078.1	45548.7	42351.8	52530	56133.1	52993.1	68019	52450
G3Q3Z6	199170	228418	211945	276120	255497	195324	297695	401347	313543	171838	179925	150690	201420	196114	75319	192983	204281	217279	540398	320216	243612	231732	174969	213128	334931	341633	325392	218345	276386	246910	230439	177732	306867	299261	243974	341079	433396	432578	259424	371345	356063	193866	339319	280759	318193	220838	341248	272480	152634
G3Q409	31225	24905	37240.7	68644	47987	42529	118608	88193	62976	48718.1	51867	43052	36973.2	48466.2	78101	44236.8	42538	53206.3	148131	69321	60149	50977	50179	51429	31341	59952	53783	31949	38619	71221	73660	72696	70646	50011	83324	63496	62769	45314	48346	94692	72762.5	60815.6	30461	54051	46825	39999	54514	46242	43316.8
G3Q410	264594	254302	456988	235510	244801	284010	332313	446179	436511	321908	343980	338037	361871	217847	346927	344160	245650	427492	516143	441222	439775	254066	447943	367517	497100	877314	657756	524393	534957	512114	779990	720360	1024360	734640	457414	651340	468360	513980	728060	663512	501809	550633	608380	492371	732423	637310	504925	801105	553268
G3Q452	51448	34417.2	68630.6	26972.1	39893.5	39480	72381.5	34249.4	19152	56321	42486.9	46953	25292.9	21372.6	39272.2	31384.8	38926.9	51041.7	115008	85058	37720.1	53594.3	57164.5	48553.2	81114	88299	278178	154768	146198	114221	85289.6	42828	189829	68689.8	103523	32679.3	109094	189087	63885	37225.7	80693	100312	245505	166634	137723	103379	139002	122308	23551.7
G3Q4G2	2338570	3544660	2316230	4097930	4727700	3090330	2302430	1632890	4758640	2363620	2674580	2737530	1917160	2567350	2261910	2656600	2294350	3817010	2984170	2471470	5269740	4356390	8636290	2817300	6205900	4796410	5754740	3121460	5127330	1696490	2807750	1893190	1114672	2702720	934655	994770	7930876	6717150	4503070	5998780	5340150	4178380	6255690	5099920	5542970	4442830	7157890	2645520	1242220
G3Q4H0	1.02113e+06	826998	870132	644286	891662	856778	322222	633747	444873	946897	960479	977006	874362	722005	994427	262972	619941	581298	450878	714353	1.31625e+06	979626	402917	662636	1069094	584294	559905	226216	435549	801784	1643540	206668	195827	771341	1252855	260462	209654	146659	251837	297935	219043	551440	133665	203367	221163	650193	639154	202090	169716
G3Q4H1	293141	283174	333976	264970	199963	187054	733430	741400	571685	354733	348887	313726	296745	271421	394281	233561	479303	413674	559367	473282	262602	267632	428815	253074	563538	546633	560154	376006	458160	415363	354182	417084	812344	717920	467565	651469	949850	451337	556554	740439	768561	517622	782500	458774	462866	366017	563251	445909	302418
G3Q4X5	600221	303799	409918	278181	26737.3	363726	22810	164123	61931.3	175877	149901	167511	36843	129317	375181	132777	343783	34100.1	89540	33985.1	490694	170852	217094	22799.5	233620	183919	135916	323851	191079	68005.4	222031	84772.9	102560	152025	202059	151227	358406	204090	347704	77404	226427	228345	402737	574606	247582	122519	146251	147516	23233.2
G3Q578	339173	487511	461712	616123	690513	412993	599612	489883	1030052	774294	671131	649066	320306	425150	464683	394579	275014	505457	448257	448089	534588	327732	903115	277592	675403	618802	768029	421846	647542	410815	689910	413977	522041	582884	346543	317123	1442828	794451	731829	1023100	894603	580216	857301	772967	577794	537009	1513615	430376	273762
G3Q5L3	201468	227149	199131	316032	216791	223885	368733	431580	326364	272250	282189	252799	221936	154057	343535	189714	360280	303359	454810	225836	285268	237355	378285	239137	496800	498230	462300	336228	421790	349566	312064	285914	440354	453660	304797	458180	653890	446930	500990	518430	448250	371632	518550	436570	445880	327970	530630	341253	287250
G3Q6G6	29676.5	44280	70424	31412.4	48496.4	33505.4	65073	90794	66110	31919.6	43630	40104	62158	34364.5	66561	65701	62696	75917.5	100393	40698	61366.4	56824	55973	48251	150554	88672	89531	63227.7	100013	72263	67663	97724	103143	65957	78971	87188	96073	82783	72817	80092	92846.8	80849	99172	81767	100112	52566.9	37161	84277	74773
G3Q6I1	505388	565360	900810	894870	664830	591400	1123780	1491460	884790	533070	501200	535470	555160	659210	846610	537480	530930	863120	1868310	1306950	544840	419832	620070	519082	1606200	1360510	1792830	958570	1253490	1794410	1281850	1167000	2281900	1224510	1212610	2012090	2361120	1726140	1673790	2085870	1351870	1209830	1887440	1490950	1104240	766270	1459390	1013410	275996
G3Q6X0	200940	249703	212158	415554	268661	240786	569522	743090	457250	321804	314426	329935	244651	206272	451184	362717	495220	433770	617204	476770	283651	193125	362723	323934	597428	758620	739980	502926	582328	602267	325819	482349	802610	785620	573538	902550	664460	655460	727820	907900	732270	618425	594997	641106	641260	487100	595700	574589	296549
G3Q780	259818	53381	91600	119608	158844	173546	197652	224975	150009	120951	116393	142846	115434	62216	152205	110271	86701	181754	245145	84909.8	149693	84902	147445	114382	130572	166061	186380	124964	108265	166169	140337	78391	97569	126829	93743	103702	72826.1	175004	87768	128271	206272	86265	219291	119266	162965	65505	62510	136184	67832.6
G3Q875	139767	131649	146383	247899	243377	149563	258631	484580	304685	260459	261725	275290	105407	129410	111709	103802	140591	275439	491844	246575	967120	356004	411928	121556	166563	321634	645430	442093	447221	442868	102151	113066	145047	212526	162562	159524	774830	841440	164851	746740	645100	62480.7	356183	291161	521466	231687	352380	312325	102512
G3Q8D2	102305	143696	162951	105171	241385	140117	64287	77394	53976.4	195421	182961	198850	88073	181632	42156.1	250654	61627.9	74461.2	31778	24132.7	71106.6	203032	113799	102136	238645	129210	225804	108782	213416	69889.2	167889	132294	69358	80159.5	53689.2	56475.2	178809	126498	138587	88091	94499.8	229954	256823	225694	155532	214054	188219	108118	104386
G3Q8F4	23409.6	20392.9	29575.8	26401.7	9982.2	30928.2	13040.6	22082.6	15739.5	22958.4	20878.5	22824.3	28170.6	24202.8	23316.1	33137.5	25191.8	15319.8	17118.2	12277.9	13572.9	13623.9	11500.7	12331.1	27310	19081.2	27317	26415	30775.6	24431.2	32145	59075	26818	29837	64740	44817	23215.9	45632.4	26488.4	29446.7	12390	50309	40267	40007	25466	45303	24039.5	35201	32829
G3Q8G0	50245	51617	69277.4	67571	51583.1	52502.7	101756	64741	54748	43228.3	55175.7	34379.1	46902	54333	83258.6	29908.4	66696	34638.1	85868.3	58143	78991.5	47194.6	125798	55555.2	146475	85937	93818	88424	105121	88634	86075	103180	86995	108316	92006	101793	128147	99548	102171	112694	106158	89155	134754	81319	105902	113640	209786	111896	62441
G3Q946	240226	141976	260011	216072	159495	233517	347714	469982	256843	117112	120861	122247	125217	171263	325507	162756	121374	130900	583701	237433	223222	243535	165219	131390	224887	274381	118537	247992	235394	247255	425350	229408	425506	356094	381270	396844	283704	256746	239680	379671	372579	234944	398125	295116	324544	189845	274025	438840	117086
G3Q9D9	113530	87319	26364.9	59603	38748	73674.2	87270	32263.3	132954	134905	62357	75331	44488	34982.5	19052.4	28247.1	63240.1	111193	49580.6	55906	37099	41337.6	118470	76111.1	124277	339605	190308	128199	87771	28461.7	195628	120641	92309.5	229828	36563.8	57087.2	162423	119602	97260	280499	176950	126828	130584	202806	39173.9	116054	153337	58736.4	92627
G3Q9H4	85089.9	98115	78465.1	36255.4	12383.7	105586	104694	125313	41976	57062.6	55114	78261	66909.5	48415.2	102038	32069.3	34431	60073	106697	30065.2	24459.1	56191.5	54385.3	206873	324913	220566	133406	123432	19711.4	137939	22162	55376	99761	146655	127778	15331.1	109520	93714	182240	125800	102318	66367	33122	49771	110004	117105	153699	104204	73861
G3Q9S7	4484390	7096920	2850158	8925670	10898270	4766080	6244240	6470070	10153980	6592560	7352940	6746040	3185370	5011720	6152730	4836580	4498770	10768300	12809270	7443490	8687480	12447120	17106100	6081690	15500210	10404200	21774200	4554290	14527770	1994680	7099190	4079330	5416180	8091520	2685700	3741150	29763400	10636690	10490520	14424990	8649590	5870510	15276440	13209740	12097310	10254540	15897560	4719440	2437740
G3QA18	284141	455815	254812	524831	832850	372025	904900	747255	1803470	903950	883343	950116	347155	307165	422000	320271	343363	1056830	2065250	704237	1437160	739020	2000560	470716	1229490	1003000	1286990	598661	887489	440474	492331	396968	742233	918943	293508	359270	3169586	1477720	953490	1491480	1118108	946933	1049142	889860	876476	607549	1235200	556804	362504
G3QBK5	149740	151609	196328	142046	131161	147681	36377	30794	53329	115903	97656	120706	154421	122480	95200	210583	125536	49117	41631	76419	50191	46537.8	66643	78513.5	105010	139107	105645	238833	126400	326167	119551	299808	96976	106021	247556	198334	91693	114737	150042	69467.8	85541	255099	122836	163522	162229	197582	113531	216951	104201
G3QBP8	264947	584653	347585	239090	699124	386594	206828	143845	873010	808800	807418	757324	262795	429418	185793	488015	209561	483906	363626	187126	412059	427597	1043610	298333	706785	543615	662220	459203	433194	248111	953660	261518	291366	443076	198500	127042	849048	953895	566816	517451	668329	506713	1083236	1090182	513796	556449	1304530	371645	324298
G3QCP0	138080	120763	193579	98565	86123.3	85754.2	173101	161989	202850	197547	206671	229887	53954.6	65344.8	81403	88960	86068	58467.1	83597.3	77156.6	71294.3	46471.5	77728.9	99231	115461	130502	134744	154198	180156	215579	240198	287469	132916	235902	315722	302785	90279	53499	60107	138159	89592	51127	96946	78840.5	65296.5	134327	177898	55222.2	112065
I7LRE8	77769.5	103301	142556	103244	104498	125331	96904	257046	173215	82513.5	141540	142262	97818	161320	163167	173034	105219	143106	269763	222338	168668	109915	158356	135377	334756	323230	258984	202749	309391	273385	119499	189391	335244	289201	247622	282618	405614	363318	324874	232684	296370	248745	350152	339294	294535	202926	135659	244982	89540.2
G3N5E0	1152987	1110397	907412	2012650	1478157	1592205	3107430	3249900	2066457	1577353	1564118	1468651	1259665	1954601	1697110	1714920	1605491	2015445	3029620	3013250	1568549	1980850	1775186	1540111	599657	632728	508498	322890	513364	480167	1274804	501557	1124769	584957	285724	493170	1216401	637035	573147	1186757	466685	581561	655029	643737	466757	655947	2091600	642591	928570
G3N5X9	1873690	1645010	2677620	2527670	1755480	2214170	1668940	2728210	1362490	1336740	1281190	1323510	1560700	2799450	2626580	2038050	2245160	1756840	2980430	3146460	2044710	2712820	1528860	2090970	678927	776783	533860	254671	616928	385127	2778920	574816	703178	432677	346417	543584	591124	1118500	500858	701251	1214110	313095	1419890	700376	456615	832582	2633420	597318	561879
G3N798	195847	162112	215656	217705	166482	173597	208422	203176	166195	177994	166842	184143	152706	225341	274601	230556	223848	159496	247572	252285	183337	168853	259520	201867	115850	126037	99280	95548	138657	47288	157156	129474	139724	110506	118592	74779	57255.4	85744	128340	143803	60644	54017.5	141563	105892	150235	88380.5	115392	90102	217693
G3N8Q3	190459	209800	82181	267317	77737	89510	554890	699786	375413	92146	77122	107095	47437	182885	127465	132105	282320	603280	1909440	406930	471640	288782	660780	173303	19097.3	13267.5	42144	21118.1	25129.6	33653.3	67051	50014.2	60689.8	60135	23509	39191	42601.2	47064	39379	141743	69995	59838	44576	69726	23166.2	25806.7	74622	18708.4	70849
G3NA51	209336	130651	168804	290880	160867	227566	213299	176241	134517	102717	86571.5	105966	110878	209209	270400	209779	126690	126109	180237	191888	167214	206240	101555	168239	102372	99613.4	59505.9	57497.5	137976	71707.1	108591	71781.6	109814	64271.1	52314	39972.5	86796	70802.4	58461.1	115043	127661	84649.1	137803	59783.1	39235.7	83236.7	57223.3	72754.5	138659
G3NA85	338385	307462	242348	339184	306706	281839	275982	379500	175742	261455	239403	225423	211683	316931	351680	192248	229660	192186	240286	167539	186786	276767	100000	204311	102429	94814	65063	113008	97939	112095	115660	78750.7	73948.8	76641	112734	128515	94546	125562	140099	70150	85279	75714	97343	149849	155926	145381	108817	55471	78275
G3NBU5	370224	264055	256847	128294	552066	595986	81915.6	47960.8	116478	417982	502702	491068	426336	420900	164030	1237930	136959	105660	93176.5	36725.9	132135	259528	99576.8	140235	119659	104088	70145.6	307977	241332	354537	217816	404845	94642	112690	334538	104206	76231.7	36926.4	92205.5	42569.3	66570.3	384027	121582	95970.6	183589	395197	106394	380505	358569
G3NBX6	195586	192548	438046	217193	209266	246609	167314	125833	196798	181615	142650	127346	286106	151015	266367	161970	251261	214383	185907	236966	216467	141823	221065	352306	78709	141067	168858	135856	143913	196616	121524	145843	187612	102379	157650	107880	33129	175122	159710	204550	246506	359893	71320	124623	175636	225568	185336	220294	463560
G3NE52	287684	40728.3	271497	242350	443082	344598	142129	163419	374534	353847	379972	372573	641340	612960	242706	680590	439770	277515	184179	665030	452831	287908	171432	316141	265060	198572	163152	211190	217441	122410	512629	133720	112052	85546.3	92666	203565	176787	112328	248784	75826.4	69249	67317	295783	462482	268172	122412	104952	185854	334244
G3NG28	42726.1	79077.5	19371.3	52195.7	63912.6	33186.2	44204.1	47671.3	59060	52795.3	37360.2	52128.4	67444.6	60264	53898	59066	50393.8	56985.2	37143.9	74385.9	57094.5	41048.2	95537.9	52519.3	23969.9	33675.9	69828.5	36033.5	41021.3	24538.7	52093.7	15704.4	28129.5	33957.1	20217.8	32368.9	33633.1	76870.6	60954.3	74941.4	45654.8	18834.3	38702.4	31860.1	31889.7	30934.4	62751.9	50698	37172
G3NGD3	132295	151081	190155	164693	121674	104566	206673	378167	141448	63903	50668.3	71757.7	131465	166366	224058	113250	196605	244457	454508	265021	275866	218285	173657	220758	70572.7	56601.4	66972.1	65415.8	61065.2	49111.3	60814.8	66938.6	70678.6	65594.4	61282.5	40484.7	124444	84701.3	76360.8	109149	85957	51053.8	36129.5	33255.2	79182	56109.7	41071.6	41638	57072
G3NGH7	7.81139e+06	8.73421e+06	7.99531e+06	7.53003e+06	8.9e+06	1.10691e+07	1.10008e+07	1.3515e+07	1.21964e+07	5.72653e+06	5.64041e+06	5.83522e+06	6.6682e+06	9.23653e+06	5.66307e+06	9.27235e+06	7.01138e+06	8.27789e+06	9191478	15722884	5868587	1.49519e+07	7.11257e+06	9.31939e+06	11495204	4.71258e+06	2.58722e+06	2.75075e+06	3087065	7542734	5795625	3527901	7759090	9631644	5780537	8466770	21748725	5259530	7456060	7217848	7588306	2739658	10652140	7458136	3.26061e+06	4776866	7338480	6247336	10733945
G3NGX5	368111	466909	222593	718890	292575	435521	368501	453184	227080	150342	159887	157739	328020	347671	246971	375444	496338	555861	595480	843775	474158	328019	362393	350074	160037	116373	169668	128630	130576	65512.9	244360	100897	161201	58500.9	58259.9	125861	299502	252836	272494	253470	168406	167902	202565	120939	104379	83528.2	224472	98558	154375
G3NH53	868430	940260	990280	2327459	770269	1138980	1896340	2146920	1111430	1188820	1602550	1553050	487760	1422308	1099250	1078275	855144	1377830	2241380	2127987	961840	1077540	1268933	964420	740040	519964	462822	509719	394705	402823	1387000	464166	1119625	339839	559703	675537	1195510	544232	451816	553302	260653	256163	995680	384576	357219	557841	356775	285004	1274954
G3NHU9	109149	87476	85008	105791	117514	127088	76486	49953	85698	78201	86148	98291	139594	79121	172344	114579	89373	73387	56576	64598	132069	104706	70263	126723	63850.9	69099	49572	75066	49900.4	38506	118778	67830	55206.1	54457	43651.4	52030.2	40195	75079	68872	60084	59677.1	32867.5	67049	39832.3	70107	73988	116886	66270	51206
G3NI19	1393930	1195312	812954	1203100	1283976	1599370	1072364	1034871	923088	1258854	1163621	1058182	1185800	1376805	1123612	1499850	1548700	1151440	602008	1027450	960803	1245165	1061500	1455110	574071	792784	524266	755113	479000	599186	565497	443272	475336	538860	563783	701513	872437	609967	621061	355758	437648	521185	456397	677355	442101	962023	602699	552274	531609
G3NI23	17961000	15715170	15059210	21288859	19495590	22083770	12723600	12159460	10798670	15537880	15899510	15287580	20613030	20987640	14123640	23131390	19246150	15606040	11125270	15255870	13262140	15175840	12598380	16767440	4948250	6134950	5770840	9905980	6849130	7934400	9046810	8632800	5636330	8247460	8570190	10025390	4.65298e+06	6274880	6718690	4370100	4407180	8190790	7035937	8356810	4855160	11426690	8200700	8497580	9304100
G3NIH3	3380630	3498430	3257526	4221250	2872330	3525300	2939820	2163530	2269768	2226750	2612728	2704830	2984480	3891140	3853786	3043460	4003830	3450980	2774430	3922840	3003480	3406910	2727000	3673510	991987	2130888	1435514	1465960	1446526	1488290	1099513	1520441	1084060	1417780	1404747	2086323	1059520	1680800	1560456	1241746	1208163	1823829	1971363	1794028	1309446	1743456	1936326	2126525	1162989
G3NIT1	52673	63527	51547.4	52407	54126	54759	45937	42662	43440	61699	34967	47021	69290	56351.3	29259	101497	113713	62952	91308	27794	51430	34926	60942	83185	20691.7	16809.7	30343	87543	39766	101228	54424	80130	48542	68346	103516	71128	7003.9	36314	48980	29405	34470.8	102780	10916.5	23123	39731	71103	42612	90332	131755
G3NIT4	13356970	13230900	16565584	13830820	11970740	12256300	11730290	10458220	7256260	8690160	8781420	9688310	11501250	13276930	12940060	13041710	11275900	12031110	12360970	8823230	12060690	13111090	8001780	12896430	4372360	5348420	3886960	5738410	4563590	6168760	3031880	5440930	3592077	4790490	5930000	5454110	3692070	4275288	4063910	3330500	2924362	5757670	6858900	6156580	4467770	6243870	4653080	6425400	5634450
G3NIZ7	249565	244961	250935	234168	163468	203459	265041	237568	320565	128795	130118	122442	295006	219904	251970	225057	348387	354818	102838	338689	279199	264138	349306	251995	210788	111875	147827	176847	121182	157998	216277	166617	199986	128681	108345	102570	225434	169847	146637	272987	210560	165740	74754.6	85531	121617	114544	126738	108778	215963
G3NJ23	136311	158122	100210	167810	147022	153386	136004	222683	180019	150491	167060	171277	164114	151842	162842	110311	222895	211660	26785	131741	122994	149063	214353	180946	32072	33363	71482	53985	59346	58235	58816	43911.2	134807	86364	101532	127141	15344.6	88256	67228	101495	91292	61284	18905.4	78796	39079	77831	77028	76891	86775
G3NJ27	1101158	910969	846945	991679	739886	899287	1084800	1175230	821871	754984	758309	814519	1251198	961848	727756	736613	782680	1155256	1259878	1727664	882080	1357459	832013	957042	479302	463091	225996	338386	282894	344051	323095	275718	269241	311400	280048	245908	778150	252407	385846	268462	273909	173215	505633	501374	303211	346601	291145	392544	659191
G3NJ38	1883980	1720020	984875	2922630	1573230	1983950	2812980	2765090	2521550	1500750	1487350	1448110	1587550	2611920	1428630	2435520	1833040	2603030	2985780	4992600	2251550	2639310	2153800	2296430	863970	678390	506106	372636	487678	546050	916790	371669	923251	660873	505959	586350	1408470	741520	726070	829116	517144	340056	813556	526982	488708	627643	972250	552760	690220
G3NJM9	35636.7	28776.3	51328.9	57280.1	49365	65474.9	60312.8	80756.1	36305.6	29230.7	33889.1	25762	43004.7	33257.4	80296.4	61700	41213	50244.6	31070.6	44705.9	25063.8	41850.1	24130.2	28258.1	29784	19971.9	14372.6	29212.9	20459.6	16300.7	17239.2	20602	26639.4	18259.2	23969.4	62726	18401.4	27446.8	13790.9	7496	12877.2	23651.9	41014	32762.1	26181	51012	23260.7	17585.8	44267.8
G3NJN6	749778	850246	689841	1159007	776971	750795	1208130	1350078	717146	722166	748924	717705	513295	935344	1059054	748084	790509	1089979	1315203	1460893	886213	1068025	708327	980581	434433	415891	416402	265990	355372	293097	541553	329069	319208	296330	321943	284367	597028	459767	361844	475844	346308	298706	508197	504427	391896	386356	458295	305822	429988
G3NJU3	634301	609776	818941	895725	668284	731248	1089651	1439550	644071	531562	454104	524817	522348	661647	1161499	606766	827020	960180	1874880	1312892	782865	860927	793342	912703	378020	501045	362407	400344	342645	413810	481954	407161	538285	477999	532620	471096	469303	397585	395157	471149	415973	320649	500644	452394	315446	456978	518904	474618	838183
G3NKK3	90918	174543	99327	85259	96471	177823	111522	139946	116114	123840	129335	128246	135627	121150	123599	138258	83612	77235	120340	61395.2	65195	167952	57171.2	149919	44020	65564.1	40075.2	63173.2	50021.3	190226	109809	70192.7	39719.7	25415.4	104469	104142	60257.5	61229.7	31364.9	31432.1	18356.7	50610.6	44981.1	32193.4	63688.4	62202	69026.6	65278	190348
G3NKM8	67671	125040	108852	63358	101396	140032	96269	124396	58158.5	57729.8	113688	90059.3	88905.1	89067	120113	68349	65476.7	70498.1	143658	74050.2	36608	96565	42568.8	183243	24322.6	65839.9	24079.8	33050.8	24509.4	106987	57391.1	33222.8	29355.7	56375.1	85213.8	61503.6	34686.1	23812.1	19649.2	14831.4	29803.1	28224.5	44496.6	18679.7	23205.8	68851.5	25869.8	54800.9	241547
G3NL96	106149	95183	136261	80163.2	66533.8	92891	207891	192387	155771	132513	105821	133111	145303	114672	138446	97084	126365	133207	191809	108308	195372	155190	184118	132693	102334	136326	77296	92588	136769	88280	111194	160089	134040	80484	102112	79601	94425	106333	101007	96683	105144	110872	125043	196274	123033	98639	105624	126883	171108
G3NLL1	113086	106324	73776	117978	79677	112619	48149.6	65019.2	84053.6	109739	110088	108383	103906	137685	88175	143557	141522	80346	146208	82255.1	65971.5	92992.1	104552	139283	44841.7	71932.1	71306	92734	70798.9	134631	99211	110008	112822	93372.8	155126	139736	37902.8	62567	112010	53417.5	82285.7	85572	51319.9	68328.4	74390	90847	59989	99227	147872
G3NMA6	107123	56506.1	100540	44936.5	83019.9	92429.3	33635.1	12765.9	30389.4	155269	164788	183152	180192	83827.3	27980.3	146022	89630.3	19844.8	33688	33759	22691.4	18578.5	47146.3	48356.5	36035.1	21616.6	19539	77866.8	36465.5	65728.5	196266	130572	75733.7	37350.5	211400	115217	29054	19727.7	28674	20553.2	24729.7	76072.3	58914	37958.6	21068.3	81163	25816.5	102887	169991
G3NMG1	98671	93373	73353	79088	100472	78150	58600	83111	52633	92405	84845	90109	138800	116906	69386	84778	55750	55588	36838	101709	31705	61092	64903	74905	54737	60574	38082.2	57570	52929	57242	51098	54749	55569	75638	39256	67090	28156.7	63394	73448	19828	47209	85232	48863	43289	43232	53173	45020	97167	132135
G3NMG2	128110	154018	154278	273233	79732	139823	191243	346215	143847	129809	110687	108105	75832	130445	179459	117296	201413	162477	276611	223772	220052	157502	96176	146589	94613	88279	118645	58057	80230	65869	102140	45972.8	89001	34777.6	34218	45312.3	143560	143506	89766	120669	40747.8	44979	174441	57379	94680	84431	167324	46390.5	107859
G3NMT1	161297	227894	148436	212836	150329	145056	213287	199900	237486	285517	292290	304126	283943	192745	171051	213790	296651	301561	180896	201803	168048	168338	199038	296815	34380.1	36962.9	61726	45672.9	32773	73726	92147	51176.8	48343.4	28456	41372.8	87736	42742.6	84520	91341	26300.7	52050	30079.4	82029	68784	58079	30312.2	19163.5	29890.4	89766
G3NMV1	529843	664158	168942	482614	376320	268461	548585	478706	678891	548023	526675	544502	597065	561006	317591	514569	459947	615979	586106	720910	302792	474781	460254	402107	541986	888937	652883	853033	580015	327830	270380	417606	317697	666627	456511	528288	535159	525742	520873	796071	228108	256381	1108904	1104853	601740	621484	561151	530540	619653
G3NPD3	460585	417985	544130	436625	488892	567909	160307	81579.3	95115	567743	488453	527173	535366	647023	387828	699123	268744	144398	118943	201751	180236	288511	188125	344183	165554	161648	126279	337522	220254	386520	275781	339387	185894	192421	382531	200871	53443.2	159250	211737	96948.2	138273	501598	119687	132153	157069	377874	198008	265474	492246
G3NQ86	63212.7	54392.6	51496	161022	86172.2	59107.1	165533	192331	300246	60459.4	63899.2	73758.4	58074	73517.6	117412	114740	133691	68649.6	237636	215425	151751	130529	111634	64441.8	39961	42595	26891.5	16265.5	14027.1	30918.5	174132	24100.7	433063	27966.4	13183.6	13274.8	60225	54586.2	22940	41719.9	53618.4	23630.6	23815.9	37312.3	12093.9	16260.9	54955	38524.7	108574
G3NQ97	770289	854385	772688	1050870	729709	1091960	375314	527176	593498	973056	1972690	1057500	633821	492660	695405	1063345	829023	557276	679465	722668	1218050	1468610	653985	755426	113740	162798	103565	463005	248994	528872	1195670	477437	565156	278137	619122	387815	236255	236862	259624	219976	264481	703340	275850	228282	213579	313736	457441	319185	818859
G3NQA7	1451670	963874	522274	2395640	605236	1044261	1350065	1907762	816381	2067954	2358759	2260854	569892	679906	496229	1.44155e+06	1010979	762918	2583190	1034687	3860300	2266713	1.00533e+06	1000908	47802.8	139844	78320.3	137860	114610	423402	502272	261644	177084	66225.6	191406	170725	207506	135388	81800.5	109571	139016	129070	235352	194054	95313	190518	232338	99166.1	200896
G3NRD6	313510	293182	346940	306526	298218	309838	525460	491900	375190	348114	272182	314680	316198	289366	434490	285790	239354	438840	671590	620400	336370	417930	366790	316732	220326	193594	174566	160796	127339	167059	322424	121269	198765	196965	141124	151040	241174	246517	202670	232203	246723	136637	210599	181832	171825	145636	275593	207400	164559
G3NRG4	200370	228724	143437	375775	416090	328091	449532	582670	253834	304188	295858	296578	146470	273736	363218	271382	328378	295239	414790	470970	541931	269192	296237	338492	135285	185702	108987	69983.9	112402	164865	430284	211270	319540	114696	109510	174506	231593	119785	121404	333927	125576	147920	613960	169192	79203.1	144020	550394	108188	795557
G3NRG5	234102	267275	195221	368911	264669	413194	80388.7	85461	75310	255623	248690	253058	256793	236026	185781	333164	232538	94811.6	78110.2	120147	223127	289706	67811.1	246430	25215.3	35454.7	16545.5	75722.7	39594.7	49886	17632.8	41156.4	38632.2	27673.5	71094	71855	39245.3	13769.7	51979	41063.6	23214.1	30051.2	30081	35465.7	50154.6	63536.3	21085.8	62296	90154
G3NRQ2	16502108	12303736	17991820	11727142	10226868	11908279	19444019	16445827	15304226	8992172	10042517	10930664	6834329	8337070	15428406	10540632	10302379	11531933	21351540	26536660	15284752	11602684	16483374	11141516	5716893	11801211	8779759	7718974	6340773	7089689	20817723	8.67736e+06	15711590	6.61727e+06	8.54516e+06	9740966	1.1012e+07	7985241	5003928	13374734	15939109	7155843	1.13944e+07	13988155	7557183	4431551	4999971	9318750	6232405
G3NS66	75857	43699.2	57734	55478	54809	58966	13490.6	7056.1	19938.4	56728.1	48456.9	53066	77436	53502	49474	96588	95931	48053.2	42113	35787.1	42504.9	45098	54202	79867	33271.8	26129.2	18568	53821.1	24476.9	98475	31134.7	64539.8	40469	31289.6	68649	44401.4	24921.6	22845	36061.7	31141.8	31590.8	66688	41647.2	47935.1	35627	50360	33526.2	61114	162890
G3NSA9	41782	20983.9	28003.3	57049	21385	32433	27908.5	49563	17142.4	17513.1	9277	18913.5	24281	28727	57873	20127.8	25471	31795.9	62957	28598	40117	43742	27961.5	35439.5	9225.3	5877	15379.7	8909.4	17172.5	12010.2	8448.3	12174	12334.4	15976.3	20732.7	12302.3	3738.3	15914.9	12971.3	16368.7	19972.4	11497.6	11418.8	14225.3	18009.7	12372.3	12273.4	15028.7	16804.8
G3NSD7	182815	283173	166337	236372	211051	272137	223324	168458	208512	261083	244281	276868	239516	142402	196383	191927	205160	143255	69960.6	110633	103828	192190	205322	138321	93516	113920	63287.7	235250	139572	225707	375624	260715	229044	109833	132617	139049	46223.4	151078	232964	94003	166386	128002	149423	157973	151932	164048	144888	284727	362370
G3NSK6	345043	323567	278918	314346	249388	344189	315629	181841	436647	209904	228540	239210	245652	433324	325277	484583	326850	457981	136622	410181	726757	344919	307241	460809	113360	126134	131158	96588	79091	70173.9	254817	69462	101367	67151	88933	97691.2	152929	182450	103828	103979	130331	99967	136914	157687	91171	59207.9	166909	81081	152102
G3NSL4	200132	282234	256603	223457	236311	277029	200343	132590	323643	192912	199719	213685	247647	342065	220341	455116	363430	319198	122066	334656	497625	314705	337203	301834	114338	125065	83749	99062.6	107727	87737.8	246107	70341.2	76389.8	74519.5	81927.4	98766.5	182393	208065	136028	101055	109229	103828	63031.3	129014	96884.6	67341.2	176288	108249	127724
G3NSQ4	447010	600252	473593	558735	356731	548566	230777	192746	95874	415400	449309	410574	384395	395339	328402	365649	372962	203712	301612	238282	119190	397852	250468	280265	140762	106624	177613	167240	191483	194142	310035	171722	169980	141914	138113	254236	70406.6	163887	220113	171641	197979	294841	167559	237613	238806	177961	307138	273802	313968
G3NT46	518619	510033	419313	590863	736305	749371	843947	1269150	383698	387650	384821	421148	520804	849050	851192	430569	761469	869017	1236600	1643770	685582	688688	533083	656350	335697	511072	574813	316117	529695	535039	281941	289504	474276	409491	407527	447166	678353	712731	444876	414445	329946	321457	883048	572918	462551	774173	650051	487692	671440
G3NTI7	121436	89027	114995	320416	121548	141841	205831	226396	148365	185500	162467	164540	95185.9	156433	207176	133436	150101	150256	143438	151179	236260	125056	73667	83281	42738	48576.2	40469.9	22316.4	45782.5	64958	63613	15699.4	58369	42315	57746	68848.8	74602	28977	59182.7	101101	32675.6	17433.6	110961	18193.8	57090	60538.7	118744	40645.5	50496.2
G3NTK4	4261270	4582936	2907290	4603427	5981440	6798875	6958724	8001687	9876030	4132020	3888583	3844949	4084139	5607459	3589721	6625213	5356390	5571247	5522838	9311144	3911752	7170567	4605755	6249869	3218881	2720056	1755692	1444929	1929288	2954862	3650715	1979157	3974461	3621378	2465733	3394739	8849390	1803160	2648269	3498479	2877477	1.6129e+06	3025543	2749258	1979302	2119033	4909844	2345739	2664828
G3NV10	164592	146084	192183	245494	190939	166711	341068	508780	184287	118593	143616	140812	110081	170855	206341	126654	343827	159147	376903	260885	168918	213706	165567	148447	60441.5	90807	75568	65665	63202	55432	128495	78572	145490	33703.3	25401.5	45641.1	94306	45526	98166	72932	43791	44524	101373	85124.9	94320	52366	151883	58965.8	99025
G3NVD0	173435	349666	99415	374629	150920	141032	111994	233735	109353	58646.6	74169.8	55294.7	144288	147504	265872	149880	271976	213747	264938	195941	132340	202929	173368	234196	110260	74787	105540	76179	98068	63084	43306.6	42742.6	47500	73900.8	24092.1	32579.7	151767	86125.8	118799	90604.6	67932.5	70565	101232	87598	73288.9	76323	25298.7	43052.7	64653
G3NVV4	965662	953408	389586	1832493	1034480	1025220	1784955	1287127	1047904	909572	766960	818999	834610	1500414	863108	1561814	1133336	2063239	1460231	2443575	1211082	1037354	1594146	1646502	178837	250720	200446	138106	236593	152214	251723	76529.7	220892	136728	141409	195179	815222	136210	313679	350526	76622.6	89424.5	358380	263851	171550	201439	234239	133532	267284
G3NW33	2190730	3752200	991836	1755384	6532610	4576620	4828240	1915906	9877320	6325900	6127100	6491350	2534210	4374530	1147798	5264480	3915230	10343650	4360077	2339831	5064120	12411540	13805320	6584560	5296788	1810236	4545640	2750880	2930050	1066389	3300524	2359207	867042	2885732	1801289	1162182	8.85204e+06	1010875	1776730	2249471	1488728	3613898	3237107	5623730	1775859	4279800	3332610	1957057	5177740
G3NWG9	219602	613802	214127	1476470	310620	539474	1450470	1393130	258752	612114	618984	682341	752178	487505	512092	348804	602696	605150	1633910	892760	664763	668483	605947	729277	30297.7	45731.3	52320	48341	50083	64310	263874	115640	26552.8	31027.2	134826	369945	63592.9	39459.1	51842	60944.3	91870	121888	30609.9	58869	58690.8	61214.6	58001.2	57850	178105
G3NXB8	888440	1322700	1435507	866343	1114290	979190	2279890	1663560	2005720	1674720	1562160	1628240	1137260	647260	995524	1071857	878326	1757360	3243850	1478600	1639710	1290680	1028650	1088440	687660	1004940	677550	684028	773040	932510	1118900	1428074	1573290	1223240	938455	754760	1206260	646920	785530	1310060	900620	745094	865350	1082280	1010540	734093	1658130	1284630	837440
G3NYL1	21889.9	17679	17838.1	9469.2	30199	18151.8	33221	11812.8	8517.4	25438.6	9239.6	20409.8	24698	20938	15835.9	25911	9316.3	9960	29144.7	18612.7	22232	7784	13087.6	23316.8	18295.9	23149.5	18540.9	26887	14535	27802	17351.1	14765.4	39295.6	15641.1	20882.2	17709.2	115666	14438.9	70731	14172.2	13164	16304.2	24776.1	20826.5	15345.4	9880.4	30713.1	26971	62784
G3NZ50	91844	91125	119087	114818	134692	131557	151385	138902	140764	180129	154113	148261	87503	115104	148944	143775	114480	142025	211524	121017	297283	195115	157294	183754	51424	79200	72588	92391	75875	84349	93789	74570	71013	70072	52844	59758	71594	105054	45492.7	92460	73345	65411	105639	40978.3	121479	49625.3	53637	95301	132068
G3NZ99	230588	247653	265318	228390	188508	251238	113085	87289	218347	155759	165958	168726	183211	188643	218400	197385	208915	194223	69947	247052	297255	219811	168817	255771	71018	44146.7	46261	77092	51200	116328	299027	82279	70394	76486	70684.7	94697	40154.4	55700.2	72325	93364	105282	117145	71265.7	63335	56952	60631.5	92737	61013	185390
G3NZD4	218154	214813	239425	348513	233557	312834	104693	203831	83200	163797	157212	161805	146983	273199	197975	256386	113416	157820	95629	162233	149056	170752	104772	132705	109809	93454	73505	69107.4	68351.7	80386	123475	67351.7	65365	62070	82814	27557.1	115982	114493	70320	46026	56923.6	53763	96451	60857.8	87976	117507	121972	114298	110533
G3NZF4	2355830	2451360	3417730	3028220	2346375	2292660	2330875	1709485	2556087	2836900	2533670	2522250	3501470	3509050	1848500	2958543	2695080	3274630	2414280	4188000	2367070	1708710	2817320	2488960	1575814	2436990	1408701	1731630	1404774	1312365	4885433	2125776	2379614	1512555	909347	1493017	1663359	1506467	2204040	1564206	1087767	1289838	2135098	2376920	1471139	1984160	2848050	1728619	1931100
G3NZN3	452929	375829	511796	541435	441369	439751	624098	921743	312319	316390	319125	338648	349206	563187	683812	386387	460195	511490	1236998	775143	596754	654066	380388	560700	114667	116569	125426	156378	122860	243724	144323	154948	136509	159457	225344	136770	110404	102726	75564.2	134217	124878	169894	169661	152499	116376	166134	129336	222251	304475
G3P0G5	107065	222040	116594	104291	117442	96690	617227	51741	81817	81677	194130	182671	190787	151714	74254.8	75555.3	96009	46132.6	83733	89071	42009.4	71768	66072	154311	33074	95831	37662	79777	97604	57169	105511	150172	108629	31381.6	106589	59979	36334.6	40021.6	40027.8	36691	52197	59127	21785.1	65557	34521	33174	113050	60433.3	125605
G3P0X6	307759	220116	218298	205537	197921	269238	224547	329705	240467	229900	212560	229817	281229	265802	262666	263086	246338	270784	137552	305247	142861	148202	351914	353983	102993	184354	204057	206553	142337	178482	205855	276376	73982	156001	133324	111161	84170.4	128616	133479	250802	143154	177426	137863	110507	191095	131325	172307	175283	189217
G3P111	95413	79829	102574	89918	66604.9	87505.6	54486	44369.4	66087.5	34810.1	44233.7	45196	86646	72096.6	66703.9	92944.2	90367.9	81298.5	30647.6	71732.8	58782.9	56326.8	71401.4	80535	53696.6	56928.4	66024.8	75494.7	91373.6	49236.4	85758	57643.5	23428.6	60636.9	55301.3	43601.4	44575.9	67606.5	48619.9	58684.4	53732	85753.9	56735.3	52927.1	58740.1	65243.9	44728.8	36871.9	98682
G3P1B0	339038	513918	545053	783745	849670	499939	732111	898625	818213	587455	641482	688464	334742	562563	546335	317624	408214	802712	1549210	857445	675936	586912	523928	470803	245022	207848	182072	148752	173828	174119	310050	273646	266934	478818	225887	170515	240498	100788	169463	383130	201193	325263	436336	259295	116676	274891	372943	220693	245231
G3P2D0	338585	269613	253826	211361	287328	314882	557021	636050	429419	317560	286134	299841	376408	305036	423767	286135	260171	423422	1114230	681430	490929	343777	468081	448090	370458	239992	139994	175599	260466	9432.9	315404	133608	533720	29967.6	345885	429901	16470.8	270408	412191	307722	433470	147622	336639	345900	482657	177750	214580	210549	238261
G3P2J3	780610	653890	821845	558140	822100	821500	632740	695400	518347	600037	527240	614960	803830	793050	662486	770542	859490	809530	612985	720226	774940	725137	618000	884100	397610	457779	397078	409062	427485	469124	383740	489954	385919	395249	592639	454737	274776	228135	385618	312889	339821	375924	458515	557065	414936	575036	338064	509405	413375
G3P544	364357	793370	94150.9	245713	163595	460396	67364	82370	57339.9	177771	214765	255895	256084	97573.7	87782.6	188997	108572	129905	103672	71062	148614	363292	48253.5	464604	47329.1	88645	76231	110673	64192.2	33887.2	133835	54565.5	31692.7	50244.2	126015	128063	77094.3	57666	93569	34382.2	36502.9	77679.5	167256	156103	32025.3	54933	58985.6	37064.2	210033
G3P5J3	142993	200440	193051	226929	138638	202282	105087	155436	176164	200023	174375	220773	146560	132571	162026	123603	125901	186526	60023.6	142776	264830	244710	211132	139731	117346	104851	94797	104877	91024.1	139132	415900	106283	116383	86886.4	169136	128716	266256	152129	97289.4	104885	128553	150332	175893	157534	97176	68649.9	193850	177932	178859
G3P6V9	304940	264007	232831	276854	148789	266297	167588	343920	179652	163857	119712	174844	99626.1	212452	92446	262884	165275	216155	325724	381270	285500	377293	81884	124314	155564	157668	145668	137246	111369	180592	106340	93101.9	113438	106432	121579	117933	405240	234674	305799	134606	98774	111089	227430	377991	108838	132442	142706	87772.2	123537
G3P856	231588	241712	178381	407592	227507	262007	111161	129698	135901	194337	204324	203897	187584	244002	275803	254646	176150	102710	118286	185085	164880	183610	108945	246438	104473	76922	125608	128790	124435	98462	111204	77377	68452	66507	102475	91695	57171.8	98098	170400	59720	68986	74423	116890	90354	136855	139082	55497	91072	162052
G3P893	134385	227634	127520	172940	92636.8	128550	99411	246179	118908	177722	137316	166706	154716	99944.9	83577.6	102771	180820	163358	310213	234010	212908	175547	192861	222300	73126.7	62266.4	53665.9	47465.4	35674.5	50972.3	113679	59100.9	44231.2	95646.1	55588.8	113943	105475	95255.4	57227.7	94664.1	57825.7	78845.1	139721	179515	77169	64567	156087	48944.4	51479.2
G3P8D8	2331842	2110291	2446498	1514889	1711861	2170819	833874	590798	935343	2533300	2221060	2586517	2539050	2161412	1532282	2563260	1790402	1054658	986674	1291498	1.26332e+06	1695140	1324146	2109282	1716077	1644622	1106894	2288189	1329869	2175368	1655306	1943202	1019268	1511687	2262230	1761384	1049376	1277915	1598938	815217	996450	2029379	1.60189e+06	1940159	1418993	1872256	1522882	2011958	2807194
G3P8Z9	443680	247147	204563	597319	41941.9	189482	640397	1625690	405113	946587	264259	76776	117538	328955	348802	263937	364456	315992	1337279	407706	260915	246115	111572	333361	27426.2	20171.7	35018	35397.1	35767.5	190742	673566	106923	718027	227934	396540	563296	52233	24779.5	41839	85909.6	35197.7	104565	34873	72441	25690	45404.8	32253	62748.8	159752
G3P970	552962	432310	422806	512674	498732	543885	153903	114065	209655	281980	256383	305346	766645	618817	205261	1048502	395042	140473	100538	237027	162900	222144	430256	486536	244175	167543	157821	323906	137302	229292	234612	291979	251646	135522	70145	122241	131328	161833	133022	37624.6	202002	275834	90317	112274	92867.4	178342	145062	101647	586770
G3PBP9	1912081	2357406	478126	1715482	2359334	2810186	2516348	2573570	3733511	1443198	1450886	1453129	1464977	1754402	679747	2102243	1876072	1853143	1.23396e+06	3095326	1012942	2501659	1361146	2205709	1604515	1223987	677461	630340	832362	1012630	1263186	552331	1256517	1163224	852039	1339223	5573743	953131	1299843	1440146	1254015	535927	1599067	412415	742045	1074464	1506091	880371	1361263
G3PCM1	119225	82226.5	80640.4	136907	115114	110754	86634	74128.6	65910.9	67849.7	50140.5	73956.8	72400	123820	102820	150279	72992.6	68079.8	74163.5	74124.8	97431	116412	51269.1	85180.7	57596.1	47865.7	48022.1	44375.1	53450.1	31928.9	37764.2	32399.2	65465	32852	32948.1	17960.6	80917.4	58674.4	28467.1	48587.5	30840.3	39153.9	89036.8	46354.9	17796.1	59780	66928.8	33663	60131.8
G3PD63	806569	753285	891452	913640	750508	959635	966480	979950	1180690	663225	645309	631221	709391	714968	889693	898422	645701	1081630	1698724	1260357	2051390	1170751	995474	790291	279021	336227	144816	96084.5	266333	137202	718760	586197	348801	307095	518922	383649	634543	244826	100901	388286	486128	649492	390418	127678	392647	236082	413295	647487	277714
G3PEH1	1264700	988392	968507	823443	1291770	1300695	277048	290108	389144	1355593	1263798	1402542	1323872	1330054	753162	1758522	944221	427798	230263	472715	350752	606950	418971	842930	221444	266087	263025	597929	439151	554961	867151	509766	339615	468578	748930	529391	92647	281035	451980	217783	339124	683002	238948	454960	526765	762162	362845	593049	878272
G3PFJ5	172468	144993	150712	74852.9	136928	100633	654733	50773.8	1424252	83086.5	51168.4	25816	212427	34160.1	182340	484209	219417	136801	231321	447344	107267	155776	125044	358088	1472850	49720.4	1560900	155367	550054	42031.8	683668	679869	1148743	24165.5	21122.3	20912.7	146039	500720	170119	439550	1370408	1108823	76747.7	28892.2	54855.9	25802.4	32049.4	24740.7	1763614
G3PG75	1325180	1664730	1307440	2201810	922823	1232176	1345110	1427040	1167540	1339630	1439610	1281300	1065160	1095130	740537	1034571	1043555	1715960	1019750	1958420	1415250	936540	1284450	1054088	422208	405226	278795	293471	493158	318695	642277	392303	344204	397242	369752	682997	851690	429972	520830	554402	449395	642006	1128810	1006470	627776	342244	859429	394487	473339
G3PGN5	63067.2	46344.1	55696.9	68832.2	47685.5	42891	78589.8	47221	76984.9	197581	86038.5	30278.3	53459.9	59994.4	55602.1	119338	286779	44562.3	100317	337468	74751.2	53597.1	87284.8	82611.3	316984	161486	465822	69196.3	136009	45839.8	174247	116532	583222	38683.9	31878.1	43180.9	68672.6	309163	79981.5	380621	243374	299009	150505	119688	43486.1	55883.3	40771.7	56521.2	398821
G3PI16	167336	174883	221116	207145	68306	208363	165843	158153	212903	147523	67014	63726	152580	184765	200790	68166	125892	271868	300229	319310	250323	320964	407373	177437	226024	179317	274000	103666	131163	69022.1	168684	85750.8	89979.3	172180	29443.2	93956.3	311510	238364	162391	44555.2	240768	262348	207844	172850	45241.8	151937	74248.3	119434	130967
G3PIA0	466334	416945	470634	346910	451984	516261	161425	110247	154788	496637	502916	433554	645325	647474	295612	700817	393595	185492	1350868	159069	190523	265238	240441	341430	184073	183882	116842	403490	202894	311789	260513	332198	177921	161022	228829	186430	77665.7	133144	197716	94842	81328.7	449574	121787	206000	184443	350663	151635	290633	501343
G3PIF4	528822	313374	395191	351996	208343	387884	235805	249868	161303	142993	149835	167231	271850	207283	262557	345726	203871	173238	195605	242833	242570	234033	168671	243407	97928.7	98298.3	106372	106674	88601	143174	187757	196483	124834	58324	160984	115732	109398	159793	130774	156052	90252.2	73622.5	89805.8	125040	98823.8	152209	103108	121362	210574
G3PJ14	349048	289128	372818	567478	348777	409014	221994	225294	179594	249405	256885	272271	258062	399698	470319	337616	332448	248812	356058	290708	265791	337434	233687	347753	144603	178101	111377	115088	139235	118515	194180	142510	176444	116859	120596	97858	126709	137421	132519	154307	97499	144057	124994	112429	110853	90392	173107	109502	256594
G3PJU0	219846	357104	175329	511040	378155	255837	504383	564070	558540	437260	407116	467710	256514	254471	280405	230100	367493	510660	1111810	384528	412857	413200	463660	352123	109114	127672	78093.4	77603	74321	61929	187803	99425.5	108496	230182	96122	85786	181841	55519.1	80381.9	192019	90021	70197	210247	107156	63714	91110	200129	108507	146340
G3PL48	4306650	4923630	1687531	2819160	1391445	2390156	4153883	2554943	3230807	4512200	4075990	3895123	2246282	2.15748e+06	768662	3298495	2.38539e+06	3323538	1860681	3675295	3.15675e+06	2.88791e+06	2.00356e+06	2.38294e+06	872580	779039	567470	596945	893400	1.02141e+06	1.85388e+06	866089	720871	614253	980243	2.06143e+06	3.07244e+06	1.69061e+06	783783	1.05747e+06	497310	1.05455e+06	3.14256e+06	4613400	840976	1297710	1.67591e+06	509686	10457170
G3PL66	3893758	5238808	7522936	4334146	4558512	5076535	2.50631e+06	1.69863e+06	2.22647e+06	6898192	5378867	4440909	6271976	2.86755e+06	2.0003e+06	4.92603e+06	2802031	4216401	2594691	5589710	3.29715e+06	2.3812e+06	2779572	3235720	495740	621516	644604	601625	762126	1311942	3.24504e+06	1532346	1267938	781748	1554447	3061352	844640	1510498	1.59295e+06	1598934	1179912	1631174	1571761	2.10827e+06	1164663	982566	4072537	1.19101e+06	1.1436e+06
G3PL74	2.91147e+06	4.1371e+06	2375882	3380871	2.04533e+06	2.90724e+06	1.06622e+06	911310	1.41138e+06	2.59952e+06	2.64722e+06	2.84691e+06	2935876	2.83551e+06	1.49769e+06	3.21067e+06	2115339	1.78317e+06	637367	2512586	1.42044e+06	1.16076e+06	1.84357e+06	2.63501e+06	607188	657570	629539	414780	927268	531838	1.50886e+06	680948	785735	637589	599024	1.39945e+06	1.22668e+06	1.24657e+06	1.52589e+06	1017724	595865	857847	1818413	2.42536e+06	1210765	966669	2.16773e+06	667730	2944350
G3PL98	142929290	191933730	143389134	151441590	91860540	109636580	192562200	171848070	113500620	101107490	106239250	110957660	85740400	82433240	79007910	88525480	92839340	159681550	185010770	221045500	145300060	85728800	128645190	107152640	15376590	9382767	6.5622e+06	7442072	10565229	6.9397e+06	27623303	10023774	1.54613e+07	21126164	10888975	2.61855e+07	31697179	15102997	13530364	34419390	12520248	10916033	55102160	30111270	10200933	13414278	27334070	8554399	26418068
G3PLA9	5977791	7177439	1.98028e+06	4385009	2784117	4125108	5.05868e+06	3.24699e+06	3.40889e+06	3268282	2843242	2.85134e+06	3.58911e+06	2.72707e+06	1523568	5.52289e+06	4.95533e+06	7.90783e+06	5.88644e+06	6.30243e+06	10104524	7.96846e+06	5.85087e+06	5.90069e+06	547712	936805	807598	1366797	1334290	1.24186e+06	2.30702e+06	1.57551e+06	1197360	1.10656e+06	1.6587e+06	4090140	2060302	2.68905e+06	1468810	2.08913e+06	708696	2.63245e+06	2134053	4.52297e+06	1548780	1271369	3.04768e+06	1219930	9110070
G3PM26	52096.7	87701	75700.6	94668	88058	64159	60037.8	81725	38669	40535.3	131442	54700.6	48884.9	61513.6	47681.2	45560.2	38315	108836	107932	109815	64176.4	73025	152397	49247.6	62178.8	49991	54991.6	60415.3	83543	51293.2	94197	50719.1	87289	57032.9	37421.6	72817	88766.9	119437	59244.3	92874	40927.2	69952	105324	40287.4	59690.5	58983.6	106884	37464.2	128265
G3PMS8	650156	759930	444002	205464	631259	447068	170516	96560.7	171803	537426	498807	504130	619087	595354	337091	570813	316136	325103	292518	273169	145133	337199	177009	491673	301159	268065	219807	628228	327666	310808	317013	671258	291877	194446	1076155	323313	199673	241080	348807	123851	53595.2	421376	396697	287203	362631	441224	246539	281414	2270699
G3PNE8	286364710	348500730	278419622	328423320	204459670	247428940	295043140	243919850	163324091	211588602	229597954	238457101	192879050	170168597	181124591	219013260	184339710	280732400	290083040	440351240	263291930	209889640	248929330	245819580	4.8665e+07	63272481	42363611	33657730	59368662	57240901	193356353	91526333	94172681	79293588	68119676	181789250	1.50355e+08	102869163	108840240	149502334	88480778	8.72202e+07	192924467	205966699	75487089	60765960	219580160	7.63841e+07	178429190
G3PNT4	216467	220374	214464	350129	168654	186647	234107	230652	143599	193037	213654	189290	202522	318985	247552	331436	266647	138910	166249	219214	145807	192365	156629	264331	108386	95761	67679	77588	111439	91949	118006	79793	154675	102930	128111	123966	46212.3	106004	212116	120230	100197	73271.3	140005	100258	93887	110164	103156	102521	157013
G3PNY1	59010	64217	98404.3	99502	61008.5	87106	52008.5	57886	80602	98048	76457	94334	102383	52145	100397	64108	152770	91304	85481.6	37633.4	97281	42590.9	70966.4	79008	32367.6	35549.2	32837.3	43261	64040.9	39260.3	83665	66506	63406	56404.3	37654	53547	78259	48888.2	52858	58555	37785.3	74201	74776.7	41814.5	37537	50664	31475.8	31640.3	146943
G3PP35	290406	310226	446098	249084	275825	292953	246946	293759	390901	374230	411278	391328	329167	253371	351450	375252	281651	241874	276999	247821	269582	267364	303139	244047	128351	105907	170083	172585	180592	140300	217920	164634	196535	136121	219704	139244	87680.9	160286	157818	208995	128906	148389	45906.4	101474	164406	211582	253814	175464	222858
G3PP48	402902	415820	520370	433967	475981	435888	339811	305827	472358	474937	525140	512392	529960	401785	554030	556521	451269	415572	249422	292046	333077	356046	466101	358133	290114	263996	275834	286801	261372	175280	347330	211184	213928	254585	211002	186178	196707	416818	205911	264420	189759	189355	256846	267855	237992	354236	338653	284742	272219
G3PP62	2897197	1868912	3981289	2.20464e+06	2532730	2963070	1136582	694426	995358	2587614	2596050	2565680	4043790	2597490	1.91525e+06	2715368	2559650	1540747	1.08934e+06	2598885	1560926	2211358	2405189	3107271	1038523	1.16281e+06	690509	2827280	1438257	2132460	1448924	2588040	2107439	894922	1926510	2236130	1.36916e+06	1.359e+06	1572575	950728	798851	3289110	1590569	1206743	1346352	2183231	1.74069e+06	3448270	3234390
G3PPK5	4915620	6849290	5057090	8117020	3752020	4446110	7497730	8306440	4147970	3983040	3977241	4059690	3453470	3820950	3380680	3550080	3434000	6145360	10892360	10431280	7553180	4871860	4862670	4190270	1242274	1255424	1107979	987812	1593889	1247218	3361500	1565386	1549337	1586146	1433620	3713520	2957838	1822021	1674058	2767520	2073320	2340490	4430467	3585408	2329166	1093380	4423740	1356140	1470254
G3PPY2	125276	106843	125476	56366.8	98138	144011	43855.4	39915.8	58099.1	116300	95387	94423.4	153287	105397	50314.5	158343	64261.9	62711.3	110477	119180	76759.7	83633.7	73232.2	106368	48210.7	75962.7	58517.1	81429	66806.2	55255.7	68335	144072	45722.1	40504.8	78395	53833.4	38687.8	62106	58132.1	47619.8	38154.6	58653.5	41589.8	43671.7	90379.2	55374.2	63491.9	58092.8	232496
G3PQ54	185407	179635	200631	177325	149653	165238	39930.4	38315.6	69366	183662	227659	196183	257064	209317	165551	272768	144897	81587	76871.3	70260	97029	109527	67832	156904	63124	60836	46045.2	96917	85364.3	84021.2	95769	94063.6	38391.7	55543	104481	68496.8	45270	74589.9	53454	42153.9	36649.2	96220	83174	50722	66369	100963	63426	87774.8	147557
G3PQV3	538554	361771	655820	964020	312864	536180	708260	713750	418600	414689	427969	419463	503730	615980	945770	696320	433319	1043210	1325040	529640	692610	942520	461035	629700	103447	140368	28907.8	111689	91015	70701	269898	52533.3	206989	199173	152207	110768	292526	24168.5	111503	101983	37605.1	85119	250460	120179	133904	97676	105189	129079	76090
G3PRZ3	473083	414564	441140	616375	651942	727265	774640	877540	960410	434828	443519	463167	558510	541259	727585	682567	680017	770063	1236760	1456330	990419	677081	735150	793741	237496	303606	344175	317603	341044	277234	616206	279148	524688	232228	238329	278379	528514	379779	357478	515419	482238	446242	379204	285599	396458	221316	330450	256368	225585
G3PS46	268635	260198	146365	267038	374035	381708	341195	568018	245893	284322	289047	317000	231515	254485	276760	285931	349305	420295	699390	615960	365519	306307	303689	316924	105653	113246	81271.4	64115	69124	81077	337960	128898	248481	106505	68423	72173	230101	123342	115171	281938	92352	146564	226943	106181	35441.5	116936	360671	76681	500590
G3PTD8	390642	55633.1	193503	21952.9	59632.5	102084	190642	491732	92344.9	75714.1	77755.8	76530.7	164133	171858	228652	81182.2	26773.5	113457	644360	546057	39456.4	220565	165450	304324	12811.4	15755.5	10513.2	16087.5	12223.9	10350	15438.1	8552.3	11743.2	26686	5664.5	9513.6	28414	30729	26176.8	12052.9	11929.3	17912.9	29496.7	15138.9	8584.6	20129.8	19251.7	13957.1	466487
G3PUI2	84652.7	89568.7	82275.2	33567.8	69968.9	70719.3	56514	18151.1	37330.7	62323.7	73278.3	73254.5	73631.3	62911.5	34917.4	85817	44981.1	54475.2	84264	28465.5	55578.6	57529.2	49468	49195.6	30039.9	12838.8	50076	23592.7	45904	15070.9	39973.9	16557.6	11714.6	36043.8	41586	31055.9	44027.2	46846.4	29984.2	23511.9	31794.2	76907.9	48594.6	15759	72220.3	25046.5	36396	25661	37408.2
G3PUK5	102164	102221	103387	89368	117671	96763	139095	140896	129540	148970	149869	110143	109623	99060	132909	147090	117925	95043	69274.2	96837	95147	101658	112417	140150	66991	55538	49078.1	118434	78455	166482	220451	149904	115293	210004	251059	175934	20770.1	31228.3	81396.6	94501	84276	96812	88619.5	43962	39077.6	76037.3	60890	135421	167367
G3PUQ5	269869	214342	224866	249265	208736	175039	355790	184499	328942	226495	254479	281766	223313	183684	164973	234629	382030	446372	248958	214583	308341	209430	143952	222698	224417	171883	147009	207182	192771	185601	260321	379607	226569	243020	255253	266785	183381	116771	143128	228348	140445	222790	163710	219695	192617	173572	204414	121304	350407
G3PUX7	157845	126888	78608.4	73049	123935	173110	43148	39522	22662.3	122176	103956	108279	142170	190402	88277	152823	140739	55483	42669	71845	85072	101728	23860.8	201035	31438.7	56290	33178.6	75408	44805	49579	27924.4	32072.2	41337.8	62631.7	55867	53307	25961	25240.3	68112.7	107404	21139.9	41471	39600.8	52102	36572	43953	29106.7	42263.6	80298
G3PUY1	84271	73513	113161	80456	77350	75968	71737	61399.1	75132	76951.4	72083.6	76555	67727	91602	128352	88276.6	80680	89283	71623	96084	89114	94117	96530	94954.4	28515.8	33388.6	34486	53423	61112	48281.1	63884	62045.1	61139	60749	66269	59440	8305.1	31788.1	51185	66558	60073	61769	24523	16123.4	48771	45003.8	62890	53853	69078.2
G3PVG3	42328	43410	77682	46478	39652	41715	18238	17011.1	28438.2	35838.9	35557.3	37188	32443.5	53019	35121	57725.5	38231.2	23549	23410	25943.5	25982	41649	18727.1	36989	14653.5	23903	18480.4	25922	21072.3	41127	15969.4	19944.8	13210.5	22313.1	28493	32245.1	10674.3	25599.4	16977.7	29611.3	24001	43899	15476.1	8104.3	24779.9	18952.5	35422	28756	27653.1
G3PWJ1	80522	161755	54301	119525	106203	117515	80099	151813	126524	51153.2	83018	75422	120053	147393	98393	122422	152776	155590	262186	287987	191935	111642	245981	160137	51540	50554.8	138209	99307	87980	142700	55683.6	41263.8	69957	84420	51132	84615	76031	124731	73077.8	217225	171927	56419	56628.8	161547	83783.9	72374	90451	124996	138622
G3PYA1	1926920	1447000	652073	2271310	1544990	2051170	3104990	3860730	1808250	1391910	1376310	1387820	1264530	2321620	1215450	1983580	2482950	2936980	3795600	3343410	2066400	2360970	1954740	2229280	836570	907251	515121	884393	568256	794030	394934	364264	278655	434664	699739	448856	1108997	431800	487683	323226	275846	327409	895252	936078	378562	851959	347668	564103	2685610
G3Q1N7	224584	245465	115616	276920	449692	229829	715270	481333	511874	383199	430731	330242	581230	516590	337592	335248	635040	537710	471764	859050	155379	296845	462429	407647	189413	246344	406000	210402	341374	224895	205999	254935	431499	237844	197718	272911	174419	367275	360998	380161	258984	279526	341745	225673	370684	317678	405893	387550	274363
G3Q1P2	192072	249632	161614	220185	351554	201311	574010	367316	348530	280490	287248	278308	479270	405368	291558	266542	455170	454760	644280	913730	226788	288222	414080	326750	228238	267036	305484	173476	328584	238023	217926	272902	361508	256414	204194	262170	338986	317472	347262	409830	272584	301536	318868	207530	368590	285106	538110	464090	403848
G3Q1V4	169420	157433	141517	161396	160400	142146	173984	159222	177981	142420	173345	150688	185915	117994	94289.4	132448	129060	225099	261107	211116	209694	177496	148323	173715	150153	124212	79460.8	87416.3	91129	71975.7	112143	84264.5	106829	89559	117750	114903	132342	121057	83809.8	108927	83190.8	150816	169520	189373	107709	108751	103729	87457.3	143965
G3Q223	4156390	3714970	5297900	5127460	3935900	4817360	3974430	3343430	3119160	4906770	5087090	5291510	7986990	5332120	3549060	6579090	4905880	4655550	3267550	6302440	3544170	3797590	4961550	5082310	2780210	2246370	1541800	4816360	2814930	3459430	3626230	5082820	1566286	2052640	3440510	3517940	2496940	1931100	1715153	1226408	801793	3448260	2907380	4566150	2056260	4671310	2115781	3647920	4988000
G3Q289	508230	564440	477071	705911	472000	538082	205034	145614	237167	516330	964320	510720	602160	621840	385452	744920	573157	216058	214486	273276	340415	575560	303916	701922	181059	158321	131763	249843	191541	241409	228321	268633	178258	291126	302221	237413	138981	195310	313604	139483	239304	309927	166823	250560	193290	276468	263014	328116	381409
G3Q2U5	761133	530018	1487563	882179	897415	907466	898016	517619	748078	1382298	1508293	1454003	1552050	1016304	538842	1240012	905438	745064	424966	785953	710474	743662	986764	935650	489948	745279	342296	857073	421326	398432	894143	952140	537400	494119	543911	482342	571117	594395	400149	202335	150659	635334	466779	884809	331615	694823	553151	471891	905817
G3Q2X7	239728	88007	515123	162829	187483	195372	44246.2	20035.4	64654.2	302172	284330	258503	476514	381108	94337	452632	121046	31692.6	14556.8	135320	67628.3	50998.7	98887	90353	60619	36854.3	37415.8	99536	38749.7	24572.8	220291	79185	41565.9	14927.6	10903.8	21386.1	31513.5	21133.2	18305.5	14889.1	11284.8	14859.7	30642.8	58257.1	25676.4	25815.1	13167.6	53387.3	116925
G3Q307	73650	77731	76988	26199	15165	38373	10273.1	20215.5	14669.5	46555	49487	46446	69602	63731	42744	60387	32590	34710	26037	39554	17573.4	24408.1	12751.9	55659	16748.6	24476	11522.6	26090.8	20533.9	15095.5	10933.3	17171.8	6845.9	9120.7	22478.5	14994.4	58943	24937	21189.8	15071.4	10996.6	8517	16741.1	21939.8	11406.3	14519.1	14168.3	9731.8	105172
G3Q393	930548	914833	685843	916344	706233	1034326	485267	495895	346970	955041	886438	884236	889929	853858	587415	1094431	715311	470409	425176	509554	781908	780214	546537	761462	370682	259384	328888	516362	329350	530015	699657	646527	292040	366665	591668	555338	224468	381982	306249	227043	356576	558529	327891	286885	410010	504389	434290	467860	657948
G3Q3A5	342936	295364	211212	350704	224487	315621	841530	821920	478240	361458	315444	345444	369950	282346	245231	376272	524460	671350	1125890	666480	494740	331752	611130	557540	258745	309278	271891	348997	249666	340927	241989	216885	262684	338453	385045	359260	321100	362556	367409	309202	232796	288459	263748	340610	199036	368906	239209	248287	749677
G3Q3R9	194592	204088	108507	145593	191320	247911	242221	174800	199736	189307	216040	231851	193002	248606	142236	264111	363764	284063	209970	341109	214737	167781	272549	327079	111775	134228	97142.7	154455	88738.2	161765	162352	107733	117391	156974	169565	191155	62678.9	79595	116955	102363	121900	120633	97610.7	95274.6	68847	136029	99335	162207	392712
G3Q4A3	456338	468297	302660	158196	522807	478012	381736	457694	390475	375347	365998	379561	397880	684965	601379	667635	923260	506019	81576.2	242403	360134	487364	244250	688112	376893	307605	457850	332889	360858	277722	338642	237628	224176	237502	218362	403445	299031	349776	423754	222204	268875	410522	341284	599431	389646	292117	373427	271721	550226
G3Q4K5	263793	140824	358118	183805	195366	279120	222829	406512	186471	176973	157091	158875	199631	109017	436573	293366	155383	113238	364962	345066	121264	77220.6	186148	191164	122922	70082.7	71790.4	20805.6	32948.4	132970	225634	212616	136905	64873	60644.3	64671.9	105588	83364.4	19186.4	156605	14484	19110.8	65323.6	15319.1	19383.7	34822.9	8171.3	32078.7	69725
G3Q4L7	202809	218685	225468	325697	211513	262801	222205	247793	166785	113918	92382	95871	201318	279026	218913	172827	192993	219866	487908	284391	186773	218969	104505	215285	57866	56018	76920	55271	66652	62137.3	140686	68967.6	127017	29824.3	53302	50774.4	62327.2	74968.9	71339.8	88946.3	42258.8	47472.5	52757.1	58237.2	65439.4	68758	37973.7	48866.3	119312
G3Q548	304884	188464	339308	1052680	538303	621775	490087	775498	176836	455783	472417	427554	218198	403376	424047	339694	519055	371513	558972	688243	458183	343461	398831	389605	174462	177212	201277	116014	164590	171898	489096	115725	138679	122719	69761.5	125409	182977	193917	188845	205362	181366	104997	265304	120476	207471	121594	270082	106216	272336
G3Q613	504854	641670	564738	496856	622552	653346	649134	597032	705635	701349	674614	693709	920750	552220	577953	929810	837990	957370	764180	726470	751480	690320	781240	577757	251337	335074	289825	405591	325537	381214	424944	387994	374074	310336	295532	408364	264915	275489	304301	279511	266652	429404	205914	372924	358981	436010	400761	377075	407847
G3Q639	2406130	2077640	1558100	1452730	2010700	2764090	533298	461728	420972	1764480	1736910	1812710	1821340	2392150	1293840	2711510	1351130	535148	683008	987277	825990	1293840	479249	1357337	425452	471573	471274	932810	663663	975220	483095	804072	258124	277523	1130630	600384	302038	568500	396861	187741	225379	773888	716928	598879	553260	911040	492873	844452	1423830
G3Q6F5	599550	556958	901380	616430	673584	604359	613136	534430	640433	559514	605699	590158	971330	1007370	591419	718565	688624	685457	674350	1090191	684192	441665	544538	632272	461376	533183	373357	536271	457576	413268	720306	600915	505681	389027	359074	518410	303829	505075	636695	383442	379900	450932	775470	719381	532037	510210	589574	513015	872200
G3Q6S8	169569	159359	139194	106613	159288	181090	152320	123167	160182	194317	228184	202901	210173	173685	148101	242198	229634	208794	94438.5	216206	243450	194102	229560	220185	83795	122980	157553	182826	161687	216625	228869	264200	189313	237930	260256	201356	40982.8	121528	174477	127251	195160	233330	72529.4	120679	189523	198003	174186	242795	462947
G3Q6T4	382225	322230	343726	206770	306007	429582	133366	147845	254436	283184	381552	358424	338006	347304	241416	344089	367955	134782	60939.1	193622	300999	251054	263379	338543	119383	37507	63491.9	198193	97983	242845	528530	275513	154022	123371	202436	204176	50224.1	33053.2	42399.9	56597	93687.5	324557	34301.7	160211	123547	119329	63672	214427	403425
G3Q724	65094	74175	195280	95704	128425	72353	169799	156237	117138	82342	83213	95464	143097	167496	170692	84436	119995	152395	425980	341680	146542	123675	104871	147321	55481	51590	32747.2	62628	66601	65902	93209	46207.2	73910	44963	18516	24550.3	45171.6	40376	94470	116146	48913.1	69257.7	64518.7	115504	107741	71157	40420.5	103283	36522
G3Q8G6	287584	303852	100765	130842	246782	437782	85121	104026	111897	117499	111273	170289	245289	296012	57273	560853	150041	162755	80636.8	179688	138555	395410	97123	315002	48314.2	43407.4	28265.1	139996	74303	121892	123164	85540	26849.4	69334	196011	51278	19471.6	43757.3	50680.2	47394.7	45027	132326	28162.2	35444	44394.5	141283	92349	147610	263580
G3Q8G8	1693820	1746970	1995260	1843120	1831880	2283350	2238420	2943020	1886520	1198650	1389870	1384600	1725450	2179710	1555860	1785930	1527180	2284700	3520830	3775560	1702040	2380140	1351320	1717350	991273	672473	481666	445091	539337	485911	882120	476124	667899	710540	549858	541016	1.53449e+06	532219	522433	883510	627380	507664	906314	814332	634940	730347	901120	577140	582769
G3Q989	269588	409396	137538	224202	237996	169616	291110	386878	242242	199762	194254	216000	179351	187675	189848	266059	273865	313981	496399	188356	209430	257792	322926	172188	140062	112157	96124	125429	102754	85601.9	91071	69239.6	45065.5	78142.8	93783.5	67586.5	130450	126745	73131.7	97798	104860	104800	139812	114713	85756	163464	140445	69898	89409
G3Q9J4	38807.6	59455	134444	106376	90678.6	42873.1	39707.4	21058.4	62461.3	54690.2	63681.8	40836.3	94469	84657	105495	136689	44501.8	90172.4	48627.2	58688.9	45451.7	131418	49041.1	87398.1	103302	83063.5	134462	107550	62065.6	112769	189173	226845	315276	67612.1	45151.9	71019	81261	93188.5	79940.2	190375	104701	324749	68710.6	101352	72953.8	64698.2	84316.4	67545.8	471383
G3QBG8	125956	119159	190152	107902	149100	153156	136195	133312	115765	115284	99026.9	102087	162559	170931	206934	142835	158650	123051	151360	173770	180685	155350	97915.4	167877	67035.2	81254	91668.5	104450	82458	128028	84890.7	80705	58848.8	74784	81977.9	62900.4	56937	107731	84136	82214	106823	93146.1	68259.3	132379	119822	117697	76110.8	124440	157270
[truncated: 48 more columns]

## Sheet: WesLag
Protein	MS1GM	MS2GM	MS4GM	MS5GM	MS6GM	MS8GM	MS17GF	MS18GF	MS20GF	MS3GM	MS7GM	MS14GM	MS9GM	MS10G	MS11G	MS12G	MS13G	MS15G	MS16G	MS19G	MS21G	MS23G	MS24G	MS26G	33LS2G	33LS5G	33LS7G	33LS10G	33LS12G	5LS13G	LS6GF	LS8GF	LS12GF	LS1GM	LS4GM	LS10GM	33LS4G	33LS6G	33LS11G	5LS3G	5LS5G	5LS7G	33LS1G	33LS3G	33LS8G	33LS9G	5LS2G	5LS11G	AK1G
G3N4P6	5309	6160.7	7970.5	6520.9	2649.95	3149.81	19199.6	3966.8	2612.1	4194.7	22063	33989	18237.3	11963.7	3933.5	11324.6	9892.9	9622	11856.4	4581.4	7113.4	27144.2	9019.2	5187.7	20947.8	49974	34328.4	59931	21646.3	28830	32961	39438	73615	16763.8	56805	41484	16942.5	20153.8	34139	29038	7758	10728.8	55979.5	12296.9	11367.7	16318.1	51553	16414.3	40232
G3N6F2	110502	77891	107250	105467	100533	106774	29570.3	42155	28928	70005	68424	44443	107484	61548	40507	83768	77679	43659	43049	51399	54394	56175	23630.8	22069.6	75281	40773	46285	96176	56825	90741	89980	108477	75464	116245	140127	90612	36956	51912.6	75381	24188.7	58399.7	148722	92976	75157	62471	108669	50979	78769	64148
G3N896	18619	27819.7	22852.4	16337.4	13963.5	18843.6	67880.4	49101.5	5475.6	12026.6	11408.3	14903.8	19954.5	10676.7	18242.2	39792.9	10368.3	27380	67048.1	14023.8	9264.2	14766.3	51402.9	36432.6	22845.2	24231.4	87494.1	72266	100047	37882	11569.4	93674	14493.6	20560.8	37624.9	28504.7	32575.6	34584.5	35512.1	37680.3	35725.5	13286.7	20086.4	37028.8	125913	31449.8	18236.6	39771.4	99269
G3N9J8	1845500	1817900	2445015	538616	6556940	2154627	569905	91999.2	1540891	5479670	5546600	5308370	1369282	2725020	550706	5404280	487151	901875	895988	183668	447587	704902	561047	418643	4550870	5107210	3282790	7060030	6741410	3730410	7928560	5953790	3038360	4349710	3476610	3428910	2449040	3951850	3211770	2491510	3880650	19753350	5995590	6191940	4372920	12992050	9621660	6656240	5269640
G3P3G2	7482.5	6437	10296.7	2935.68	9005	6492.67	6185.6	5032.92	6409.65	6263.8	3604.3	5325.6	8094.1	18208	12415	14014.9	7861.83	11424.7	10582.7	9262.06	9665	11225.5	8283.4	8918.31	25462.7	40126.4	409014	80917.5	259235	238913	67337.5	184620	138632	98501.7	154641	85102.8	25862.5	289670	314895	37628.3	74886.5	660129	156101	48361.4	343746	69209.5	180173	149955	84447
G3PQ58	1484686	1379694	2194445	512281	3867550	2393850	533864	120287	949396	3726500	3575960	3458050	920834	2026190	653314	3650600	660010	1137843	544140	99810.9	710583	1351205	865265	484170	2056780	1789640	1424650	3228990	2208880	1555390	3768430	2795020	1047930	1660050	1395590	959590	1182880	1659330	1346980	855526	1387720	5230220	2228810	2039180	2148430	3892600	2748650	2554720	2261790
G3PY97	49643	46301	113872	38606	103246	60410	25847	25743	13953.5	88733	93355	90324	40638	81223	53121	111258	22613.2	20615.9	80883.6	32554.6	29849	127122	19987.9	38869	83577	49815	83854	83759	84756	56301	112646	88554	37476.6	48080	49700	23954.1	69215	47334	43258	34622	55391	168957	25736	49319	51503	98050	74144	68087	66985
G3PYU7	38962.6	35451.3	44438.1	41643.2	28275.9	24440.9	36036.8	30682.8	27084.8	32342.4	28183.4	26642.6	40961.8	10796.1	22254.6	19517.5	43166.7	77724.9	39234.6	33813.1	28620.9	35653	29256	17817.9	157628	82142	188881	128970	170150	470368	36290.8	41093.9	47154.7	18859.8	109012	244900	331340	180048	77762.9	79155.5	141463	216439	110601	128843	217675	158782	66594	165611	73474
G3Q8F4	23409.6	20392.9	29575.8	26401.7	9982.2	30928.2	13040.6	22082.6	15739.5	22958.4	20878.5	22824.3	28170.6	24202.8	23316.1	33137.5	25191.8	15319.8	17118.2	12277.9	13572.9	13623.9	11500.7	12331.1	27310	19081.2	27317	26415	30775.6	24431.2	32145	59075	26818	29837	64740	44817	23215.9	45632.4	26488.4	29446.7	12390	50309	40267	40007	25466	45303	24039.5	35201	32829
G3QBK5	149740	151609	196328	142046	131161	147681	36377	30794	53329	115903	97656	120706	154421	122480	95200	210583	125536	49117	41631	76419	50191	46537.8	66643	78513.5	105010	139107	105645	238833	126400	326167	119551	299808	96976	106021	247556	198334	91693	114737	150042	69467.8	85541	255099	122836	163522	162229	197582	113531	216951	104201
G3NBU5	370224	264055	256847	128294	552066	595986	81915.6	47960.8	116478	417982	502702	491068	426336	420900	164030	1237930	136959	105660	93176.5	36725.9	132135	259528	99576.8	140235	119659	104088	70145.6	307977	241332	354537	217816	404845	94642	112690	334538	104206	76231.7	36926.4	92205.5	42569.3	66570.3	384027	121582	95970.6	183589	395197	106394	380505	358569
G3NBX6	195586	192548	438046	217193	209266	246609	167314	125833	196798	181615	142650	127346	286106	151015	266367	161970	251261	214383	185907	236966	216467	141823	221065	352306	78709	141067	168858	135856	143913	196616	121524	145843	187612	102379	157650	107880	33129	175122	159710	204550	246506	359893	71320	124623	175636	225568	185336	220294	463560
G3NH53	868430	940260	990280	2327459	770269	1138980	1896340	2146920	1111430	1188820	1602550	1553050	487760	1422308	1099250	1078275	855144	1377830	2241380	2127987	961840	1077540	1268933	964420	740040	519964	462822	509719	394705	402823	1387000	464166	1119625	339839	559703	675537	1195510	544232	451816	553302	260653	256163	995680	384576	357219	557841	356775	285004	1274954
G3NHU9	109149	87476	85008	105791	117514	127088	76486	49953	85698	78201	86148	98291	139594	79121	172344	114579	89373	73387	56576	64598	132069	104706	70263	126723	63850.9	69099	49572	75066	49900.4	38506	118778	67830	55206.1	54457	43651.4	52030.2	40195	75079	68872	60084	59677.1	32867.5	67049	39832.3	70107	73988	116886	66270	51206
G3NIT1	52673	63527	51547.4	52407	54126	54759	45937	42662	43440	61699	34967	47021	69290	56351.3	29259	101497	113713	62952	91308	27794	51430	34926	60942	83185	20691.7	16809.7	30343	87543	39766	101228	54424	80130	48542	68346	103516	71128	7003.9	36314	48980	29405	34470.8	102780	10916.5	23123	39731	71103	42612	90332	131755
G3NJM9	35636.7	28776.3	51328.9	57280.1	49365	65474.9	60312.8	80756.1	36305.6	29230.7	33889.1	25762	43004.7	33257.4	80296.4	61700	41213	50244.6	31070.6	44705.9	25063.8	41850.1	24130.2	28258.1	29784	19971.9	14372.6	29212.9	20459.6	16300.7	17239.2	20602	26639.4	18259.2	23969.4	62726	18401.4	27446.8	13790.9	7496	12877.2	23651.9	41014	32762.1	26181	51012	23260.7	17585.8	44267.8
G3NKK3	90918	174543	99327	85259	96471	177823	111522	139946	116114	123840	129335	128246	135627	121150	123599	138258	83612	77235	120340	61395.2	65195	167952	57171.2	149919	44020	65564.1	40075.2	63173.2	50021.3	190226	109809	70192.7	39719.7	25415.4	104469	104142	60257.5	61229.7	31364.9	31432.1	18356.7	50610.6	44981.1	32193.4	63688.4	62202	69026.6	65278	190348
G3NKM8	67671	125040	108852	63358	101396	140032	96269	124396	58158.5	57729.8	113688	90059.3	88905.1	89067	120113	68349	65476.7	70498.1	143658	74050.2	36608	96565	42568.8	183243	24322.6	65839.9	24079.8	33050.8	24509.4	106987	57391.1	33222.8	29355.7	56375.1	85213.8	61503.6	34686.1	23812.1	19649.2	14831.4	29803.1	28224.5	44496.6	18679.7	23205.8	68851.5	25869.8	54800.9	241547
G3NLL1	113086	106324	73776	117978	79677	112619	48149.6	65019.2	84053.6	109739	110088	108383	103906	137685	88175	143557	141522	80346	146208	82255.1	65971.5	92992.1	104552	139283	44841.7	71932.1	71306	92734	70798.9	134631	99211	110008	112822	93372.8	155126	139736	37902.8	62567	112010	53417.5	82285.7	85572	51319.9	68328.4	74390	90847	59989	99227	147872
G3NMA6	107123	56506.1	100540	44936.5	83019.9	92429.3	33635.1	12765.9	30389.4	155269	164788	183152	180192	83827.3	27980.3	146022	89630.3	19844.8	33688	33759	22691.4	18578.5	47146.3	48356.5	36035.1	21616.6	19539	77866.8	36465.5	65728.5	196266	130572	75733.7	37350.5	211400	115217	29054	19727.7	28674	20553.2	24729.7	76072.3	58914	37958.6	21068.3	81163	25816.5	102887	169991
G3NMG1	98671	93373	73353	79088	100472	78150	58600	83111	52633	92405	84845	90109	138800	116906	69386	84778	55750	55588	36838	101709	31705	61092	64903	74905	54737	60574	38082.2	57570	52929	57242	51098	54749	55569	75638	39256	67090	28156.7	63394	73448	19828	47209	85232	48863	43289	43232	53173	45020	97167	132135
G3NMG2	128110	154018	154278	273233	79732	139823	191243	346215	143847	129809	110687	108105	75832	130445	179459	117296	201413	162477	276611	223772	220052	157502	96176	146589	94613	88279	118645	58057	80230	65869	102140	45972.8	89001	34777.6	34218	45312.3	143560	143506	89766	120669	40747.8	44979	174441	57379	94680	84431	167324	46390.5	107859
G3NPD3	460585	417985	544130	436625	488892	567909	160307	81579.3	95115	567743	488453	527173	535366	647023	387828	699123	268744	144398	118943	201751	180236	288511	188125	344183	165554	161648	126279	337522	220254	386520	275781	339387	185894	192421	382531	200871	53443.2	159250	211737	96948.2	138273	501598	119687	132153	157069	377874	198008	265474	492246
G3NRG4	200370	228724	143437	375775	416090	328091	449532	582670	253834	304188	295858	296578	146470	273736	363218	271382	328378	295239	414790	470970	541931	269192	296237	338492	135285	185702	108987	69983.9	112402	164865	430284	211270	319540	114696	109510	174506	231593	119785	121404	333927	125576	147920	613960	169192	79203.1	144020	550394	108188	795557
G3NS66	75857	43699.2	57734	55478	54809	58966	13490.6	7056.1	19938.4	56728.1	48456.9	53066	77436	53502	49474	96588	95931	48053.2	42113	35787.1	42504.9	45098	54202	79867	33271.8	26129.2	18568	53821.1	24476.9	98475	31134.7	64539.8	40469	31289.6	68649	44401.4	24921.6	22845	36061.7	31141.8	31590.8	66688	41647.2	47935.1	35627	50360	33526.2	61114	162890
G3NSD7	182815	283173	166337	236372	211051	272137	223324	168458	208512	261083	244281	276868	239516	142402	196383	191927	205160	143255	69960.6	110633	103828	192190	205322	138321	93516	113920	63287.7	235250	139572	225707	375624	260715	229044	109833	132617	139049	46223.4	151078	232964	94003	166386	128002	149423	157973	151932	164048	144888	284727	362370
G3NSQ4	447010	600252	473593	558735	356731	548566	230777	192746	95874	415400	449309	410574	384395	395339	328402	365649	372962	203712	301612	238282	119190	397852	250468	280265	140762	106624	177613	167240	191483	194142	310035	171722	169980	141914	138113	254236	70406.6	163887	220113	171641	197979	294841	167559	237613	238806	177961	307138	273802	313968
G3NW33	2190730	3752200	991836	1755384	6532610	4576620	4828240	1915906	9877320	6325900	6127100	6491350	2534210	4374530	1147798	5264480	3915230	10343650	4360077	2339831	5064120	12411540	13805320	6584560	5296788	1810236	4545640	2750880	2930050	1066389	3300524	2359207	867042	2885732	1801289	1162182	8.85204e+06	1010875	1776730	2249471	1488728	3613898	3237107	5623730	1775859	4279800	3332610	1957057	5177740
G3NYL1	21889.9	17679	17838.1	9469.2	30199	18151.8	33221	11812.8	8517.4	25438.6	9239.6	20409.8	24698	20938	15835.9	25911	9316.3	9960	29144.7	18612.7	22232	7784	13087.6	23316.8	18295.9	23149.5	18540.9	26887	14535	27802	17351.1	14765.4	39295.6	15641.1	20882.2	17709.2	115666	14438.9	70731	14172.2	13164	16304.2	24776.1	20826.5	15345.4	9880.4	30713.1	26971	62784
G3P111	95413	79829	102574	89918	66604.9	87505.6	54486	44369.4	66087.5	34810.1	44233.7	45196	86646	72096.6	66703.9	92944.2	90367.9	81298.5	30647.6	71732.8	58782.9	56326.8	71401.4	80535	53696.6	56928.4	66024.8	75494.7	91373.6	49236.4	85758	57643.5	23428.6	60636.9	55301.3	43601.4	44575.9	67606.5	48619.9	58684.4	53732	85753.9	56735.3	52927.1	58740.1	65243.9	44728.8	36871.9	98682
G3P544	364357	793370	94150.9	245713	163595	460396	67364	82370	57339.9	177771	214765	255895	256084	97573.7	87782.6	188997	108572	129905	103672	71062	148614	363292	48253.5	464604	47329.1	88645	76231	110673	64192.2	33887.2	133835	54565.5	31692.7	50244.2	126015	128063	77094.3	57666	93569	34382.2	36502.9	77679.5	167256	156103	32025.3	54933	58985.6	37064.2	210033
G3P8D8	2331842	2110291	2446498	1514889	1711861	2170819	833874	590798	935343	2533300	2221060	2586517	2539050	2161412	1532282	2563260	1790402	1054658	986674	1291498	1.26332e+06	1695140	1324146	2109282	1716077	1644622	1106894	2288189	1329869	2175368	1655306	1943202	1019268	1511687	2262230	1761384	1049376	1277915	1598938	815217	996450	2029379	1.60189e+06	1940159	1418993	1872256	1522882	2011958	2807194
G3P970	552962	432310	422806	512674	498732	543885	153903	114065	209655	281980	256383	305346	766645	618817	205261	1048502	395042	140473	100538	237027	162900	222144	430256	486536	244175	167543	157821	323906	137302	229292	234612	291979	251646	135522	70145	122241	131328	161833	133022	37624.6	202002	275834	90317	112274	92867.4	178342	145062	101647	586770
G3PCM1	119225	82226.5	80640.4	136907	115114	110754	86634	74128.6	65910.9	67849.7	50140.5	73956.8	72400	123820	102820	150279	72992.6	68079.8	74163.5	74124.8	97431	116412	51269.1	85180.7	57596.1	47865.7	48022.1	44375.1	53450.1	31928.9	37764.2	32399.2	65465	32852	32948.1	17960.6	80917.4	58674.4	28467.1	48587.5	30840.3	39153.9	89036.8	46354.9	17796.1	59780	66928.8	33663	60131.8
G3PEH1	1264700	988392	968507	823443	1291770	1300695	277048	290108	389144	1355593	1263798	1402542	1323872	1330054	753162	1758522	944221	427798	230263	472715	350752	606950	418971	842930	221444	266087	263025	597929	439151	554961	867151	509766	339615	468578	748930	529391	92647	281035	451980	217783	339124	683002	238948	454960	526765	762162	362845	593049	878272
G3PFJ5	172468	144993	150712	74852.9	136928	100633	654733	50773.8	1424252	83086.5	51168.4	25816	212427	34160.1	182340	484209	219417	136801	231321	447344	107267	155776	125044	358088	1472850	49720.4	1560900	155367	550054	42031.8	683668	679869	1148743	24165.5	21122.3	20912.7	146039	500720	170119	439550	1370408	1108823	76747.7	28892.2	54855.9	25802.4	32049.4	24740.7	1763614
G3PGN5	63067.2	46344.1	55696.9	68832.2	47685.5	42891	78589.8	47221	76984.9	197581	86038.5	30278.3	53459.9	59994.4	55602.1	119338	286779	44562.3	100317	337468	74751.2	53597.1	87284.8	82611.3	316984	161486	465822	69196.3	136009	45839.8	174247	116532	583222	38683.9	31878.1	43180.9	68672.6	309163	79981.5	380621	243374	299009	150505	119688	43486.1	55883.3	40771.7	56521.2	398821
G3PIA0	466334	416945	470634	346910	451984	516261	161425	110247	154788	496637	502916	433554	645325	647474	295612	700817	393595	185492	1350868	159069	190523	265238	240441	341430	184073	183882	116842	403490	202894	311789	260513	332198	177921	161022	228829	186430	77665.7	133144	197716	94842	81328.7	449574	121787	206000	184443	350663	151635	290633	501343
G3PIF4	528822	313374	395191	351996	208343	387884	235805	249868	161303	142993	149835	167231	271850	207283	262557	345726	203871	173238	195605	242833	242570	234033	168671	243407	97928.7	98298.3	106372	106674	88601	143174	187757	196483	124834	58324	160984	115732	109398	159793	130774	156052	90252.2	73622.5	89805.8	125040	98823.8	152209	103108	121362	210574
G3PJ14	349048	289128	372818	567478	348777	409014	221994	225294	179594	249405	256885	272271	258062	399698	470319	337616	332448	248812	356058	290708	265791	337434	233687	347753	144603	178101	111377	115088	139235	118515	194180	142510	176444	116859	120596	97858	126709	137421	132519	154307	97499	144057	124994	112429	110853	90392	173107	109502	256594
G3PL48	4306650	4923630	1687531	2819160	1391445	2390156	4153883	2554943	3230807	4512200	4075990	3895123	2246282	2.15748e+06	768662	3298495	2.38539e+06	3323538	1860681	3675295	3.15675e+06	2.88791e+06	2.00356e+06	2.38294e+06	872580	779039	567470	596945	893400	1.02141e+06	1.85388e+06	866089	720871	614253	980243	2.06143e+06	3.07244e+06	1.69061e+06	783783	1.05747e+06	497310	1.05455e+06	3.14256e+06	4613400	840976	1297710	1.67591e+06	509686	10457170
G3PLA9	5977791	7177439	1.98028e+06	4385009	2784117	4125108	5.05868e+06	3.24699e+06	3.40889e+06	3268282	2843242	2.85134e+06	3.58911e+06	2.72707e+06	1523568	5.52289e+06	4.95533e+06	7.90783e+06	5.88644e+06	6.30243e+06	10104524	7.96846e+06	5.85087e+06	5.90069e+06	547712	936805	807598	1366797	1334290	1.24186e+06	2.30702e+06	1.57551e+06	1197360	1.10656e+06	1.6587e+06	4090140	2060302	2.68905e+06	1468810	2.08913e+06	708696	2.63245e+06	2134053	4.52297e+06	1548780	1271369	3.04768e+06	1219930	9110070
G3PMS8	650156	759930	444002	205464	631259	447068	170516	96560.7	171803	537426	498807	504130	619087	595354	337091	570813	316136	325103	292518	273169	145133	337199	177009	491673	301159	268065	219807	628228	327666	310808	317013	671258	291877	194446	1076155	323313	199673	241080	348807	123851	53595.2	421376	396697	287203	362631	441224	246539	281414	2270699
G3PP62	2897197	1868912	3981289	2.20464e+06	2532730	2963070	1136582	694426	995358	2587614	2596050	2565680	4043790	2597490	1.91525e+06	2715368	2559650	1540747	1.08934e+06	2598885	1560926	2211358	2405189	3107271	1038523	1.16281e+06	690509	2827280	1438257	2132460	1448924	2588040	2107439	894922	1926510	2236130	1.36916e+06	1.359e+06	1572575	950728	798851	3289110	1590569	1206743	1346352	2183231	1.74069e+06	3448270	3234390
G3PPY2	125276	106843	125476	56366.8	98138	144011	43855.4	39915.8	58099.1	116300	95387	94423.4	153287	105397	50314.5	158343	64261.9	62711.3	110477	119180	76759.7	83633.7	73232.2	106368	48210.7	75962.7	58517.1	81429	66806.2	55255.7	68335	144072	45722.1	40504.8	78395	53833.4	38687.8	62106	58132.1	47619.8	38154.6	58653.5	41589.8	43671.7	90379.2	55374.2	63491.9	58092.8	232496
G3PQ54	185407	179635	200631	177325	149653	165238	39930.4	38315.6	69366	183662	227659	196183	257064	209317	165551	272768	144897	81587	76871.3	70260	97029	109527	67832	156904	63124	60836	46045.2	96917	85364.3	84021.2	95769	94063.6	38391.7	55543	104481	68496.8	45270	74589.9	53454	42153.9	36649.2	96220	83174	50722	66369	100963	63426	87774.8	147557
G3PTD8	390642	55633.1	193503	21952.9	59632.5	102084	190642	491732	92344.9	75714.1	77755.8	76530.7	164133	171858	228652	81182.2	26773.5	113457	644360	546057	39456.4	220565	165450	304324	12811.4	15755.5	10513.2	16087.5	12223.9	10350	15438.1	8552.3	11743.2	26686	5664.5	9513.6	28414	30729	26176.8	12052.9	11929.3	17912.9	29496.7	15138.9	8584.6	20129.8	19251.7	13957.1	466487
G3PUI2	84652.7	89568.7	82275.2	33567.8	69968.9	70719.3	56514	18151.1	37330.7	62323.7	73278.3	73254.5	73631.3	62911.5	34917.4	85817	44981.1	54475.2	84264	28465.5	55578.6	57529.2	49468	49195.6	30039.9	12838.8	50076	23592.7	45904	15070.9	39973.9	16557.6	11714.6	36043.8	41586	31055.9	44027.2	46846.4	29984.2	23511.9	31794.2	76907.9	48594.6	15759	72220.3	25046.5	36396	25661	37408.2
G3PUK5	102164	102221	103387	89368	117671	96763	139095	140896	129540	148970	149869	110143	109623	99060	132909	147090	117925	95043	69274.2	96837	95147	101658	112417	140150	66991	55538	49078.1	118434	78455	166482	220451	149904	115293	210004	251059	175934	20770.1	31228.3	81396.6	94501	84276	96812	88619.5	43962	39077.6	76037.3	60890	135421	167367
G3PUX7	157845	126888	78608.4	73049	123935	173110	43148	39522	22662.3	122176	103956	108279	142170	190402	88277	152823	140739	55483	42669	71845	85072	101728	23860.8	201035	31438.7	56290	33178.6	75408	44805	49579	27924.4	32072.2	41337.8	62631.7	55867	53307	25961	25240.3	68112.7	107404	21139.9	41471	39600.8	52102	36572	43953	29106.7	42263.6	80298
G3PVG3	42328	43410	77682	46478	39652	41715	18238	17011.1	28438.2	35838.9	35557.3	37188	32443.5	53019	35121	57725.5	38231.2	23549	23410	25943.5	25982	41649	18727.1	36989	14653.5	23903	18480.4	25922	21072.3	41127	15969.4	19944.8	13210.5	22313.1	28493	32245.1	10674.3	25599.4	16977.7	29611.3	24001	43899	15476.1	8104.3	24779.9	18952.5	35422	28756	27653.1
G3PYA1	1926920	1447000	652073	2271310	1544990	2051170	3104990	3860730	1808250	1391910	1376310	1387820	1264530	2321620	1215450	1983580	2482950	2936980	3795600	3343410	2066400	2360970	1954740	2229280	836570	907251	515121	884393	568256	794030	394934	364264	278655	434664	699739	448856	1108997	431800	487683	323226	275846	327409	895252	936078	378562	851959	347668	564103	2685610
G3Q223	4156390	3714970	5297900	5127460	3935900	4817360	3974430	3343430	3119160	4906770	5087090	5291510	7986990	5332120	3549060	6579090	4905880	4655550	3267550	6302440	3544170	3797590	4961550	5082310	2780210	2246370	1541800	4816360	2814930	3459430	3626230	5082820	1566286	2052640	3440510	3517940	2496940	1931100	1715153	1226408	801793	3448260	2907380	4566150	2056260	4671310	2115781	3647920	4988000
G3Q2U5	761133	530018	1487563	882179	897415	907466	898016	517619	748078	1382298	1508293	1454003	1552050	1016304	538842	1240012	905438	745064	424966	785953	710474	743662	986764	935650	489948	745279	342296	857073	421326	398432	894143	952140	537400	494119	543911	482342	571117	594395	400149	202335	150659	635334	466779	884809	331615	694823	553151	471891	905817
G3Q2X7	239728	88007	515123	162829	187483	195372	44246.2	20035.4	64654.2	302172	284330	258503	476514	381108	94337	452632	121046	31692.6	14556.8	135320	67628.3	50998.7	98887	90353	60619	36854.3	37415.8	99536	38749.7	24572.8	220291	79185	41565.9	14927.6	10903.8	21386.1	31513.5	21133.2	18305.5	14889.1	11284.8	14859.7	30642.8	58257.1	25676.4	25815.1	13167.6	53387.3	116925
G3Q307	73650	77731	76988	26199	15165	38373	10273.1	20215.5	14669.5	46555	49487	46446	69602	63731	42744	60387	32590	34710	26037	39554	17573.4	24408.1	12751.9	55659	16748.6	24476	11522.6	26090.8	20533.9	15095.5	10933.3	17171.8	6845.9	9120.7	22478.5	14994.4	58943	24937	21189.8	15071.4	10996.6	8517	16741.1	21939.8	11406.3	14519.1	14168.3	9731.8	105172
G3Q3R9	194592	204088	108507	145593	191320	247911	242221	174800	199736	189307	216040	231851	193002	248606	142236	264111	363764	284063	209970	341109	214737	167781	272549	327079	111775	134228	97142.7	154455	88738.2	161765	162352	107733	117391	156974	169565	191155	62678.9	79595	116955	102363	121900	120633	97610.7	95274.6	68847	136029	99335	162207	392712
G3Q4A3	456338	468297	302660	158196	522807	478012	381736	457694	390475	375347	365998	379561	397880	684965	601379	667635	923260	506019	81576.2	242403	360134	487364	244250	688112	376893	307605	457850	332889	360858	277722	338642	237628	224176	237502	218362	403445	299031	349776	423754	222204	268875	410522	341284	599431	389646	292117	373427	271721	550226
G3Q4L7	202809	218685	225468	325697	211513	262801	222205	247793	166785	113918	92382	95871	201318	279026	218913	172827	192993	219866	487908	284391	186773	218969	104505	215285	57866	56018	76920	55271	66652	62137.3	140686	68967.6	127017	29824.3	53302	50774.4	62327.2	74968.9	71339.8	88946.3	42258.8	47472.5	52757.1	58237.2	65439.4	68758	37973.7	48866.3	119312
G3Q639	2406130	2077640	1558100	1452730	2010700	2764090	533298	461728	420972	1764480	1736910	1812710	1821340	2392150	1293840	2711510	1351130	535148	683008	987277	825990	1293840	479249	1357337	425452	471573	471274	932810	663663	975220	483095	804072	258124	277523	1130630	600384	302038	568500	396861	187741	225379	773888	716928	598879	553260	911040	492873	844452	1423830
G3Q6S8	169569	159359	139194	106613	159288	181090	152320	123167	160182	194317	228184	202901	210173	173685	148101	242198	229634	208794	94438.5	216206	243450	194102	229560	220185	83795	122980	157553	182826	161687	216625	228869	264200	189313	237930	260256	201356	40982.8	121528	174477	127251	195160	233330	72529.4	120679	189523	198003	174186	242795	462947
G3Q6T4	382225	322230	343726	206770	306007	429582	133366	147845	254436	283184	381552	358424	338006	347304	241416	344089	367955	134782	60939.1	193622	300999	251054	263379	338543	119383	37507	63491.9	198193	97983	242845	528530	275513	154022	123371	202436	204176	50224.1	33053.2	42399.9	56597	93687.5	324557	34301.7	160211	123547	119329	63672	214427	403425
G3Q8G6	287584	303852	100765	130842	246782	437782	85121	104026	111897	117499	111273	170289	245289	296012	57273	560853	150041	162755	80636.8	179688	138555	395410	97123	315002	48314.2	43407.4	28265.1	139996	74303	121892	123164	85540	26849.4	69334	196011	51278	19471.6	43757.3	50680.2	47394.7	45027	132326	28162.2	35444	44394.5	141283	92349	147610	263580
G3Q9J4	38807.6	59455	134444	106376	90678.6	42873.1	39707.4	21058.4	62461.3	54690.2	63681.8	40836.3	94469	84657	105495	136689	44501.8	90172.4	48627.2	58688.9	45451.7	131418	49041.1	87398.1	103302	83063.5	134462	107550	62065.6	112769	189173	226845	315276	67612.1	45151.9	71019	81261	93188.5	79940.2	190375	104701	324749	68710.6	101352	72953.8	64698.2	84316.4	67545.8	471383
B0ZSJ9	18536.2	22953.6	25330	19170.2	26945.6	15424.3	85343.8	12569.1	84363	63669.1	84325	31885.1	11107.4	35416.8	88392.7	180393	79713	25091.3	25482.7	123155	13563.3	15747	97098.6	123101	238403	30545	233384	15284.1	66723	29793.1	510100	1029090	388627	13537.5	72589.7	7607.5	43300	154007	14001.2	220977	165899	454216	114068	35048	13601.1	36242.3	22267.8	19935.5	1098980
G3N4J5	452525	401114	403618	282590	317353	356574	126686	121296	127104	387786	334862	388042	482891	410322	261359	544843	350132	246696	203441	292602	245501	209730	229575	367415	234925	221942	168488	383207	233336	383875	251063	346585	198519	231518	495697	265176	175146	173845	270450	148458	195457	372826	185106	255634	203740	281718	175352	393096	488335
G3N4Q5	88721	86915	106042	94165	87569.6	86906	58556	21783.1	16660.4	67451	51098	66099	81238	48821	58502.3	66634	56172	54124.6	53343	27461.9	13925.6	40241.9	45057.5	50672.7	88976.5	92409	95719.3	65482	64277	120939	30239.7	86295	19504.5	35051.6	80085	39849.1	118074	20587	78480	45730.7	17890	63077	118392	89709	56777.7	93796	86891.2	71036.4	94204
G3N4Y0	83543	87244	15796	33062.1	50483	90714	54919	53915	72962	93063	57070	87949	73321	69814	57092	117636	145480	148242	18468.8	80557	60386	112455	78359	134099	30274.7	37056	23067	75310	38571	58720	13837.5	37202	10840	34830	97635	35037	32139.9	9783.3	40838	14045.3	21580.1	43400	23520.5	31907	18700	69665	16007.9	49239	124008
G3N4Z2	113487	93025.4	153814	76992.5	199151	177548	77963.6	99762.7	74375.7	198947	203377	202889	52408.5	206943	22745.1	348145	52678	75264.6	39206.2	117288	55750.6	220961	46241.6	91260	170960	95447.7	135894	224526	129843	164179	204057	218613	94103.5	99217	72335	54154.9	108599	29639.9	72440.6	64317.5	50948.7	254892	134902	63468.1	83065	254539	90138.2	178984	186224
G3N508	84527	84305	96262	72960	117569	108778	17547	16479	30807	79777	92345	67425	40349	94562	53618	127060	55923	56039.6	20960.2	24430.9	29412.2	85489	49705	72556	39922.3	37642	68499	82558	55848	57403	73282	58534	26900.2	21767.2	50892	29570	33640.4	44836.7	40169	43514.8	27006.6	95537	50512	50415	39446.6	82750	51476.7	64905	54467
G3N517	3876748	4.76462e+06	1882846	3629923	5.55547e+06	4.43645e+06	1.85388e+06	844489	4.2372e+06	5114767	5690700	5901446	4791402	5239494	1.87193e+06	6.23705e+06	3.70279e+06	2.72813e+06	853836	2.1172e+06	2.68611e+06	4.9337e+06	4.7957e+06	5.11192e+06	2883719	1899082	3022549	2493149	2671319	1770327	3513714	1.378e+06	1.25019e+06	1921460	1.89348e+06	1909486	3677585	2.18895e+06	2480571	1.39719e+06	1589488	1969779	1.97963e+06	3202786	1745770	3076524	2.55762e+06	1.73195e+06	6733479
G3N556	251247	231463	238958	276827	265191	264735	92829.3	31142.3	102040	265347	286679	268358	343112	235056	150988	332823	289107	72474.5	215685	111588	121306	145241	205470	207003	321449	294739	206043	530026	422257	479760	357499	491812	370063	366782	639802	447543	126896	235866	337558	108990	151115	482831	228506	386695	325872	500746	223940	448872	459404
G3N577	11538500	13249300	8658700	8255200	14261700	12746900	5095300	2499600	10729700	16021900	13098500	16341900	12153500	14718700	7346100	16613800	11370800	7830300	2243010	5338500	7752300	14538800	13505000	11727200	9838900	6907700	12210000	7783000	8037200	6956600	12657900	5729500	5686800	7161800	6198300	7023400	10676400	11321400	8397900	5405600	6533100	8590900	8949100	12040600	5083100	10487500	10845000	6732000	13804600
G3N5Z9	16060.3	31966.7	32294.4	18674.7	26339.7	49293.2	41821.4	28723	24959.5	27457.5	27023.3	60368.9	19580.8	76792.6	44656.1	111386	66760.4	41485.5	27952.1	25814.1	106186	78863	70996.8	30848.3	317887	345376	173726	184508	255350	177852	126580	93074.2	135321	89135.1	81687	62342.7	91412.7	53688	72275	132547	90620	90621	148383	60677	69214	86085	125550	72885.4	462359
G3N6B7	210381	203613	275948	152526	257461	213869	44872.4	35607	57878	140280	129723	151149	211669	147730	119984	192262	83387	110771	104217	97835.8	125899	103003	120191	114138	138434	89385.7	135399	155164	165471	217599	145707	176564	92024	95442	178495	110566	26728.2	73865	74051	76148	85951	139088	90240	72905.7	77209	124684	96974	119436	154110
G3N6Q1	14727	10484.5	10972.5	14999.7	15831.8	14404.8	20501.5	22721.7	36018	23976.7	15005.7	16832	10204.5	17371.3	12269.9	23207.8	13352.5	8688.5	26801	8308.6	8376	14904.8	5742.6	9258	9872.9	14135.6	17224	35302	11068	16120	14854.2	49719	7144.8	9170.2	9765.2	98300	75455	19939	15751.1	7665.6	13596	11732.1	13707.6	45392.1	20084	24313	4469.9	20755.9	60615.2
G3N6T9	83114	90479	98637	57057	91891	78224	34117.1	28451.6	35614.3	56270	24512.9	43319.9	72398	68899	51979.7	79630	59495	45343	60786	43778.4	43434	53257	31065.8	71769	71194	65380	68138	60132.3	79935	64680	35965.2	42252.4	29869	39934	53094	52583	32230.1	67320	56766	50829	48271	73913	50066.6	52958.6	63920	48581	45274.1	67013	175648
G3N6U1	2664452	2624198	466467	4391386	943498	1504378	1.20465e+06	1.11814e+06	894151	2183522	2031943	1725166	1225386	1228324	510850	1314130	1269679	945269	723814	2.2864e+06	777190	454077	906998	669674	616601	873358	489231	265645	392285	320036	591834	259259	386239	348801	322712	689969	3394428	1487866	970052	639153	267078	255538	2716759	3132520	518103	452234	963838	254896	326946
G3N6W9	205381	134694	178472	179582	161937	167835	92931.1	84411	145692	194715	190656	177023	217301	224162	174951	235993	259261	130505	60578.6	81204.2	179824	160531	129323	197470	121577	162082	148609	227127	176873	218551	130925	202738	182269	131340	240484	153518	144139	157245	162635	137085	129168	227687	139259	226771	176044	201645	129512	166425	349947
G3N6X3	81996	76989	47511.7	38636	52891	56872	30470.7	31831.5	43640	80813	75512	90557	121575	69898	49485	186381	87821	44736	45861	33804	28296.2	49489.4	67943	114317	49601	77259	64032	67226	43441	83217	70521	65690	75590	49200	98277	63417	37576	54768	65168	44041.4	24575	73560	53784	56540	58476	70325	12014.9	71440	151374
G3N7U2	140090	145260	127778	55948.9	98112	134754	33224	37343.9	53798	173242	139001	149941	187603	106230	82450	204475	95644	75911.4	27145.7	46452	68682	82535.4	63064.7	93130	77393	87119	67943	118644	86750	137843	110923	126025	75560.8	90780.4	141819	89085	120210	85463	103832	56708.1	76410.3	138706	89119	110918	94846	112063	69942	115136	174279
G3N8C5	85290	108070	96677	63707	83687.7	56019	46741.2	51556.3	37508.2	87119	67762	60596	113347	91402	24652.6	76084	50991	58905.6	23363.8	26589.2	46714.1	83998	59575	74006	48368.7	77134	58279.9	126083	81290	129947	108563	143624	93098	77320	123816	68819	39311	83286.2	72723.1	59117	41540	118774	115099	106994	70020	91366.3	49773.3	141146	144356
G3N8H8	121042	120875	109772	52314.4	68546	97645	91383.5	36566.3	83722	169417	197660	228125	94555	90499	64054.6	155307	60560.1	80709	72105	79486.2	141158	79310	78553	98812	112337	66246.1	76736	133257	78665	95989	225950	139231	70296.5	109961	159248	149229	51549	61080.3	94496	57180	69485	148773	76967	111419	59084.6	119048	52414.7	103400	169848
G3N8V1	19930	40271	25804	30982	21289.6	31603	15636.8	30688	23832	18327.1	12171.8	20352.6	22399	41504	36902	21729.5	40245	33006	19486.5	24253.1	23873	18267.2	21546.9	14735.3	33856	29641	14537.3	20407.5	41294	46866	39896	22417.2	24391.3	38574	50689	22306	11703.8	16825.3	40192	21522.9	14314	23405.4	41700	37664	31711.2	33293	27446.1	34955	35930
G3N8X9	38194100	34987500	28433480	42380350	39475700	38557800	14552240	9979020	26250720	41540280	40092070	39471930	31973000	40557200	28678760	45423500	34628700	21692330	11771980	17740510	22745540	32740240	31956600	34256700	26945930	26418040	33226530	24252570	23805050	23606240	32652410	24013620	24193970	25444860	23662320	24351360	25490364	27317270	28317040	17908340	20577390	24778940	25104339	36911300	20715810	30261850	34021050	24674570	40765000
G3N982	80827	86689	112859	48356	74278	89697	28510	32191.3	56873.8	117193	123594	102429	104655	103138	87333	153399	87110	26260	36051.6	68668	65205	86665	75310	68785	41589	52170	54652	177852	94973	161450	116373	151931	65350	52915.3	207695	129515	26809.7	60746	79703	35567.9	42698	171315	57408	107560	74333	107576	31041.9	125982	407432
G3N9J9	178107	260318	106603	96056	593080	330846	80198	21736.3	264388	946960	912730	868710	211807	329458	58527	1013900	152913	201726	94193.4	58804.1	93151.8	129617	202605	112632	214679	266642	147264	207796	151821	79117	518400	104499	103555	192041	93418	106510	130182	159765	91587	55486	128880	211052	173655	220237	70233.5	322076	197577	192882	293948
G3N9S5	104121	105379	184484	109673	108908	157407	52815.9	66909.9	44227.5	154578	147969	150884	88206.6	93641	80388.4	99075.4	99222.1	63051.9	49561.3	40045	132192	103022	58443.6	68513.8	52573.5	101825	55224.6	112041	88011.4	108532	145830	102061	99202.3	56367.9	109203	83638	118597	81966.2	69766.1	97100.7	69991.1	118188	32145.3	141152	87025.8	93520	63276.9	89513	119585
G3N9W9	848169	410675	393859	167429	493190	1113023	163020	74996.6	165286	576793	677654	565259	628110	746778	204081	1619490	348765	136429	120392	129293	200918	972932	97206.9	553339	172841	167502	85959.2	555725	202727	1087090	496927	775114	115379	256979	711412	169949	130502	44218.2	110916	107685	112641	859004	156539	111630	117147	415352	241463	545044	882150
G3NAP5	146599	130173	140091	168505	156763	132580	67048.4	76914	97492	128671	146185	139647	154769	188057	156817	164969	99385	113927	54972.9	118677	118647	106404	76018	159015	54103.6	49291.4	51547	89853.5	74286.9	88015	134269	154584	111656	132421	154804	126979	37396.5	77285.4	84324.7	52917	78976	57041	76288	69811	70594	121841	79938.2	102149	119511
G3NAV6	90415.4	75976.3	58822.3	74803.2	52385.7	84076	39844	30554.4	42919.2	46825.2	39139.3	37051.4	76919.5	76026.8	71705.7	58909.7	56182.5	51833.4	72273.8	67524.5	88359.4	57748.1	61497.8	61167	125335	129473	60155.3	90203.1	97191.5	123830	74677	110925	107969	51066.5	84846	42078	141503	93449	94296	115976	83106.4	105493	109997	104145	80891	118420	105832	91380.3	177064
G3NBY4	3139937	3321421	3.18739e+06	4079200	3536707	3090446	2941359	2605306	4069126	3544622	3603458	3661463	3399463	2255010	3482403	3233833	4241745	2846550	1379707	2681027	2843213	2441919	3293953	3197356	4639519	4158174	3713031	4021089	4127620	3281692	3557627	4722974	4237182	4858821	4963343	5202331	3503777	3909824	5020490	2803234	2905915	4054471	5232023	4477264	4110140	4421948	3706387	4165247	4777100
G3NC33	16706.6	25953.7	25731.9	20570.1	19833.9	17413.2	13067.5	5282.2	20140.1	22171	17416.1	32482	33336	28208	13614.8	28654	11778.2	10149.4	8397	5203.4	5612	7904.3	13426.1	11768.8	25823.5	16911.8	26939.5	54849	42142	46161	5370.4	43168	22596	41035	43550	28211.7	43354.8	20614.3	35360.1	8469.91	35767	23036.5	29822.7	36498	30832	45478	5869.7	40082.5	60808
G3ND57	10778.7	28648.1	14451.3	13910.8	21494.3	18246.8	30080.4	13784.8	14836.1	16262.7	17385.2	7170.9	11621.6	12326.8	63192	16190.6	23868.1	25169.5	44112.3	31811.6	8928.7	49660.8	29683.5	11199.4	149730	104617	81044	58032.5	95615	101335	57435.6	51680	102568	72296	57387.6	44920.3	232355	53864	15522.9	149071	98846	33456	94684.9	27272.3	72164	121616	120349	88221	100384
G3NDS8	124085	106788	153419	142220	147025	152296	110247	44759.1	129893	124908	126104	115110	118759	131037	102089	147819	128459	156612	148038	64373.6	78749.8	140938	76184	95055	146164	150848	137896	205722	111166	182720	105666	179315	102175	141030	195445	156443	225147	128172	124671	72419	106833	227225	192621	137985	89904	122509	104320	140438	260909
G3NDY5	214701	178476	206730	160168	173312	168101	74494	32393.6	81231	217524	177802	126119	268187	156229	142263	184625	138706	88971	90112	59109	111636	131784	103485	206319	208042	209217	133708	227762	175273	200682	161330	166621	83896	122787	156238	117549	168248	156894	187057	88929.9	231984	236251	272734	221387	169880	264117	189890	231206	536440
G3NDY7	52655.6	56820.5	44293	44689.1	55258.8	59923.2	224664	161858	117323	68345	69341	56283	90146	60041	41965.4	44562.9	166707	101257	340826	153829	48433.5	70514	112845	94785	217197	151976	166096	62316	96378	39132.4	44996	25470.8	119877	102997	59569	124417	371818	209721	128228	151252	70770.4	20420.1	128213	119653	89580	47981.1	53083.4	44901	242971
G3NEN5	49862	56653	36320.2	55543	57475	42362.7	25125.7	27906.5	68082	50804	45997.5	58803.8	54663.2	44760	53250	63151.1	35255.2	63443.5	20163.9	41424.2	38124.6	51415	38956.7	30990.4	92924	93288	73512	122363	86958	99547	62488.1	105829	74168	70530	99754	97116	45771.9	70552	106072	43971.5	63520	98169	75688.5	73864.7	79111	92684	60363	75348	113254
G3NF26	688732	242808	328625	89055.7	279348	701581	93861.9	100835	79896	361974	337085	389874	795343	626764	104907	1998180	220269	82988.2	106082	129661	113496	388133	45601.3	385796	209540	126585	45561.7	654425	254444	938212	620781	1036754	95288.6	261653	826781	194912	84316.4	58908.5	83210.3	48979.5	74687.3	845817	60266.6	150635	105642	655244	119233	839150	395193
G3NFS9	43008.3	37927.2	77445.3	32881	55213	36033	52154.7	264876	84307.9	46536	112609	67558	62270.7	57994	31912	74077	60405	44091	85141	38232.3	27949.5	49504	25273.3	47500	14243.6	39564	24025.6	61338.2	29848.2	63929.1	52287.3	108206	244665	157099	100516	56976	52165.8	31644.8	40978.4	22573.6	25358.7	102438	26289.5	54180.7	34499	65155	36276.9	41779.2	100492
G3NFY2	42510	58335	56049	43752.9	31511	43828	25506.1	27494.6	38100	34013	27207	40627	48830	33393.6	57865	73045	28031	26622.1	50614.8	22007.4	17199.2	52492	39884	35849	36667	43480	28316	44573	31536	50647	42996	34025.4	29668.3	21866	38877	27538	9887.9	37235	49852	29453.8	43523	55830	27960	15653.4	15047.6	41148	26492	24237.1	84080
G3NGX4	1264809	1017464	1785861	1093366	1112253	1153375	329797	317555	456746	772739	643525	728786	1505403	1009755	1083535	1543560	1138874	579219	590628	634948	792587	750429	598901	1019616	1146749	1221311	830204	1438021	943847	1476881	690935	1304564	802076	828770	1341972	1110645	738360	881838	1159975	553964	920675	1748280	1.06656e+06	1325384	949912	1150426	929496	1582721	1178720
G3NH30	149107	159809	126166	165909	144856	163895	112319	147805	81061.1	91449.3	113640	105535	134401	148374	133217	170973	128685	120660	180458	146323	145652	230561	70545	233038	135688	146803	111652	100608	125476	134903	137695	95923.3	48980.4	88832.1	100202	89189.1	121004	113596	102231	125027	105608	98586	183624	118044	142995	130494	195120	120507	198434
G3NHI0	147380	78758	184327	140289	133230	180407	84732	78445.9	122854	316947	312403	260649	235064	97769	274880	233565	176961	205445	95389.3	97077.2	234225	263376	133919	152176	76695.9	145568	90070	160753	57721	155937	152247	251997	167181	111034	192652	220039	110123	313094	133678	87782.7	338320	119998	306056	452890	230300	192255	148045	158979	356049
G3NHQ7	73670	77775	58645.5	58021	39167.9	48240	91785.5	15869	73418.1	47175.5	30945.2	46117.5	40317.4	56118	59958.1	53461.6	66187	71427.1	33747.6	24559.2	46259.1	63090	48206.3	79533.1	103872	132712	127013	152302	123283	159698	28796.1	121213	63043	97587	111768	125350	35873	62699.6	130453	43821.4	80967	154655	93238	121264	134724	155809	61554	110462	135113
G3NI22	52314	55465	69715	30308.8	51543.2	54656.3	14146.3	20430.9	22396.2	25378.8	27059.9	47960.5	60567	32496.9	37452	17195.8	19198.2	12108.4	12193.3	12959.6	8280.5	15347	16650.5	22840	27976	30101	28175	62159	35892	76973	29957.8	66619	31772.5	29211.7	85410	41260	33629.2	33751	37434	26165.4	29536	81078	42324	42292	39959	33484	21179.9	58094	47109
G3NJ02	1031730	1309760	1176410	839470	880600	901390	392604	292664	466503	1053950	721239	676147	1348440	788750	767943	1066640	882540	698710	573586	550066	778150	965620	669080	1058585	718197	738387	601150	872415	616964	750060	434634	534095	295374	441134	460094	397535	348128	772804	715767	264868	619496	863109	591397	738126	797630	714206	712253	855412	809884
G3NJ11	105259	215012	87194	136592	81739	126678	746370	584540	522610	128195	151296	132462	115753	87214	140866	83606.5	320887	725762	1187190	372600	197902	289049	340158	291490	162377	357011	296460	259237	157042	178878	128499	66279	463998	221458	378810	310508	612937	405943	235157	614840	379239	130098	294078	193023	118285	101258	185858	96023	662724
G3NJ18	70764.1	56373.6	77315.8	62984	66113.6	71774.6	38510.7	34249.4	51157.4	93816	93236	101093	141747	90386	53054.4	100041	94687	33142.7	25185.6	64175.5	75559.2	90042.7	76042	60597.6	92798.3	64424.8	52519	108259	96045	159737	81672.1	128916	87220	74992	165735	109938	81653.5	69417	71091	59443.8	62652.8	157020	82658	88365	64979.6	150550	61438.8	113741	123889
G3NJ73	87846	104492	115161	80729	77250	76782	114126	149037	99433	123994	95719	84964	85198	87637	68403.2	94058	46885	69759.8	49250.7	64316.2	57740.2	79225.9	46629.4	65806	74480	80252	51109	80752	62286	93262	58838.8	56813.6	102408	77221	66217.2	37047.6	71418.3	61113.9	35040.2	68752	66954	66756	51944.1	54236.6	60588	58035	243587	57551.6	108442
G3NJK8	378738	470838	222744	254281	608980	367766	132341	80689.6	138733	702120	662887	838950	341082	552570	88406	1404240	120147	127316	73180	51513.2	80360.1	537682	175387	458251	270734	213406	372330	498129	303527	169614	429249	326328	82311.9	124439	216905	159393	324771	88612	112207	90698.5	107901	492037	354850	248119	176908	495715	112107	176361	412320
G3NJM6	81535.5	189994	81529	82081	216073	103956	80115	20145.5	88801	423230	383540	354140	134330	274990	46554.3	684180	47576	66769	17816.9	23250.9	55294	381665	120264	322391	114979	83984	158292	216021	156745	51618	241740	202475	42015	91142	66918	64843	160453	92010	81703.4	65806	73194	398100	135842	121730	89830	265590	107841	112245	223479
G3NK79	333834	322885	162938	165519	249531	176243	114116	94555	214139	324051	292025	303029	352522	271562	166355	309647	238906	141999	42465.9	71705	122279	140908	161722	294685	235767	184482	175400	318910	159408	229456	169738	175980	92216	206099	274179	155465	160028	150328	211445	68440.8	132811	220656	144475	239195	195537	321253	167154	212242	290762
G3NL45	227739	158079	129347	155989	146718	232055	123705	74371.4	64009.2	152265	126543	185322	113481	235192	136465	200396	88084	31075	47367.2	58258.5	57805.5	127517	54829.7	137575	47399.5	44812.8	43772	62380	58053	100216	162610	96796	84970	82759.2	53136	58782	388532	214988	139806	31110.9	46552.8	63686.6	79278.6	40866.9	35845.8	160291	43171.1	80830	133663
G3NLQ5	1128080	827730	1306870	661590	634980	836290	368740	243480	302340	794860	876680	820080	1254090	836830	510660	1252160	559940	374120	248318	679430	431190	437700	479430	647680	420730	640080	367600	793260	521460	693580	610970	823190	750390	431570	935130	712200	428690	593140	584880	295850	315270	649110	548910	655230	383590	754430	383320	900890	1511930
G3NLZ3	159006	187077	193493	160770	118987	155825	108624	84735.7	122662	134641	107667	116415	152212	191211	217794	128513	173109	135057	165101	158116	142651	109485	157388	187412	201273	206721	154178	175928	180852	141178	130638	225300	167585	122070	157831	118143	117092	217968	159640	127763	133593	130661	242942	189784	165591	196885	184346	243539	171405
G3NMA2	928633	241126	335700	338539	280653	625993	162745	117363	162337	776681	804991	714608	455747	508002	358560	640326	441155	229824	134967	181371	191757	105432	215570	266403	473265	420948	167558	646926	335843	360912	975645	616034	464644	213507	946111	358314	524584	242913	250636	130023	76898.5	474598	597345	117556	353923	663225	345209	498422	740700
G3NMS6	101786	127627	123326	58296.2	90321.6	104486	121641	47934.1	153355	103458	97898.6	118239	160309	69993.5	90832.9	162830	80867.3	145174	45934.4	118663	103315	77922	80876.4	120255	130075	147182	162801	151354	130094	106927	113698	105129	125574	86867.3	103737	43248.1	138553	101721	129240	95139.2	85573.4	94638.3	147450	143575	113771	144452	122417	91762.8	169137
G3NMY8	1170823	1171125	555529	1097247	564659	1098990	233929	224231	256723	943156	792180	785529	737523	757446	577822	1076700	525015	550829	383668	492507	743995	730284	411013	731555	267357	442121	264492	716920	450842	710103	596435	429900	321945	482512	901330	565091	379294	627272	464265	318495	417260	458295	879005	448499	423169	488648	447506	578952	526142
G3NNH5	110683	91216.1	124714	87550	132396	124113	54700.2	46264	62638.8	98958	102875	98800	83405.5	55039	47115.6	77276.8	97065.3	77125.7	34677.6	49331.5	73184.7	38959.7	54746.3	80496.5	88467.7	102171	70576.9	124290	83208.1	149207	73114	142207	203119	54165.9	107706	197154	38002.3	65758.6	71815.6	43093.2	53053.5	92122.7	63188	91654.6	60719.3	61598.4	38175.8	98017.4	284727
G3NNX0	28764	30678	34554	49906	25975.3	24471	23162.4	38928	20465.1	16699.1	18279	20757	10593.9	23089.8	25024.4	14449.1	23673.9	24580.6	60606.2	10842.3	34070.8	3262.5	15664.2	25724.4	24722.2	21829.7	25619.9	16330.1	19419.7	10412.2	14091.8	10857.7	11589.7	6178.5	10070.7	14625.9	43079	31425.1	17800.2	17070.8	15810.5	7849.5	41583.2	17396.9	16165.6	21157.2	20295.8	10447.5	36766
G3NPB4	73296	53898	63618	61165	58254.9	83627.8	19369	17964	25959.7	68955.9	65235.5	79984.6	67530	77455	24918.9	75109.2	84203	15618	11659.1	36382.2	18204.2	42755.2	56260	56311.3	56622	68267	29152.6	62920	45088.7	52837	67136.5	50462.5	37586.3	43350.4	59920	48372.1	44614	22814.6	29195.7	16643.9	24421.4	39893.4	33510.5	29271.2	27307.5	73713	27744.2	57237	80964
G3NPP1	40440.9	44988	32772	16128.8	55759	36821	22691	50669	15058.2	13140.7	16464.4	9713.8	24738.3	24521	33049	55524	25832.2	42204.4	22498	36179	55192	94809	65036	60562	61747	63908	48234	70087	49986	20999.9	48470.9	11379	45149.9	27251	28269.7	34557.3	42571.2	75213	36890	35120.7	43257	60118	119207	44022.9	37510	35966.6	103227	68130	142988
G3NQD7	18852.6	26289.5	32156.8	36565.8	27875.7	28412.9	16538.1	26096	28204.7	39982.1	8623.6	12467.5	31206	60347.1	16562.5	103276	45135.5	30882.3	27787.1	43969.6	24703.2	46778.8	44445.5	93308.6	51178.7	21605.6	11794.2	164271	55065.3	32591.5	81629.9	238095	74535.4	52080.5	97487.8	29012.2	19413.3	16344.5	30346.4	11491.6	15246.3	93783.8	99503.5	24952.1	16293.7	42293.9	34832.3	220031	133785
G3NRK0	871022	875274	1078380	830953	859978	823680	1475280	2075320	1208296	896347	905390	983956	1135392	831497	982535	891000	1390056	1352990	2226700	1331087	1323793	1187870	1048042	1092587	1354804	1175120	882042	1200326	1260164	1729016	821876	1581040	954130	1241764	1634220	1362965	1.03723e+06	996083	1100066	1130923	1476569	2045110	1312206	1208776	1201785	1491900	1059322	1377126	1499161
G3NRR7	1779180	1614740	1522010	1042340	1688830	1895510	566000	407027	487720	1555740	1548620	1526010	1614570	1701990	1251730	1778800	1166420	690720	743112	978180	741020	816295	531496	1059010	537651	513311	439552	949090	701220	974450	482830	812980	345713	509640	1124830	629050	353249	502935	556988	238001	366053	715990	619800	777400	561286	898780	525819	758950	966580
G3NRT7	80918.4	219139	180453	91200.7	184842	229795	57607.9	67040	80930	325617	290219	232473	294673	179763	70613.8	148668	198760	59448.8	51698.3	92352.9	77205.6	126568	124630	221199	74829.3	80354.2	80930.2	468646	110998	282574	246542	160208	150262	105041	486243	250957	58071.9	78938.1	235835	82840.3	64171.5	231258	140443	116179	81620.4	244589	72672.7	145311	675765
G3NRZ0	677020	361720	410676	236050	367878	825555	93544	157044	164537	650995	600385	631117	908998	551450	145231	1514902	340725	126339	135676	96219.7	146404	578718	80380.6	450371	171150	82557	81275.5	493390	177885	946159	355892	859630	61424.5	165582	828982	122787	479727	70816.2	130916	79425.5	99829.7	601546	245399	179743	164866	336664	102716	442520	768251
G3NS36	146686	124525	103171	92673.9	121807	131815	66439	39505.2	83833.4	189280	173968	171461	168411	173177	83282.6	260318	229494	34037.3	42590.4	40241.5	58700.8	86867.1	73809.2	115494	75690.4	59975.6	67277	197928	107794	166792	129912	119802	58230.5	63554.9	153037	84412.8	42772.6	56632.6	87343.6	32191.2	32328.3	131118	55181.8	88476.2	29350.8	121722	60039.9	82257.8	249936
G3NS60	435910	442147	446126	337395	281315	413182	172908	90255.5	148157	324134	283415	281880	487298	420762	346978	565849	447643	219563	129544	246707	245330	286897	189346	447363	243944	268132	224727	427546	216325	552515	259860	369759	198146	265462	392638	282675	179846	259044	271442	149691	198242	439217	243842	280092	286496	413558	228845	422051	571802
G3NSD2	64765	75591.9	93971.4	54344	50062	55228	29771.7	13814.4	58761.9	103604	103518	104171	117482	62710.5	51298.9	95522	76655	106979	68386.8	49237.7	82475	73588.1	68613	75483.5	52977	88722	52227.7	101561	80801	92496	84714	95779	58023	78894	99129	82575	37710.6	77951	103207	43716	80446	95026	61754.5	119556	68369.5	107298	94064	104763	244293
G3NT23	746114	774009	631552	358481	539445	540841	276169	156745	326276	577512	580750	416540	733393	466546	448960	825578	547361	390539	223405	359223	477480	651101	454348	649859	418280	407977	320458	552158	325571	486826	372074	395708	288842	361334	518286	366822	190926	326716	392863	244015	349621	536581	318476	532478	355389	445178	429129	467454	545991
G3NT34	447237	469194	380697	462993	289119	410933	78270	69279.2	111514	377388	286832	285110	402441	328761	195789	484247	334662	286005	169163	215614	277306	338739	190132	203925	139126	150151	115484	182216	122948	332127	235330	197355	178882	172274	215801	214661	98695.1	145202	114641	182814	206956	226601	112781	191193	189287	145677	292208	295217	310878
G3NTD1	295640	208714	164765	120638	136967	182539	57733	66248	85363	203650	201894	209225	252069	170450	54690	244380	85873	97640	70489	128273	144855	144908	152936	193730	110729	78518	69365	192564	118992	150579	156761	267155	162666	160893	171676	121249	54485	118036	129422	69593	99878	294213	57346	117565	79536	168324	137125	211005	289751
G3NTJ1	26440.8	66549	35324	33438	42994	50647.3	22133.3	13680	11707.1	34860.3	50934.7	23543.3	105667	46567.7	23718	73915	56694	38850	42647	24373.5	23488	45929.1	37882.6	90186	25397.6	30372	13528.9	100298	34719.7	57633	24356	20887.1	26265.3	24159.2	49433	26146.7	29406	35187	36532	19755.7	17284	31605	52248	43465	26600.5	58563	18013.6	30176.2	207905
G3NUF7	191030	206433	139777	66130	147855	166780	36922.7	51209	51566	206171	213335	207053	117413	110231	47264.1	179922	61159	59874.2	21228.3	49884.3	52324	98262	36702.8	75463	68435	50344.9	79981	163452	66640	107846	89777	152123	53993	59714	226620	77315	36474.3	63360	31845.8	15982	26886.4	96352	51290.2	34120.6	55103	111515	36839.7	51575.4	128414
G3NUQ2	1264241	868936	306547	190475	501632	1449961	157009	105072	153958	828180	861755	905329	809033	871838	241728	1725286	583425	197947	122762	115276	228917	808129	89611.2	783432	294938	115747	129187	899621	304993	1824351	476038	1249462	138124	392996	1727720	431861	160623	141127	144468	56429.7	98546.4	652949	157340	230499	211292	720369	124468	631417	502567
G3NUQ7	109967	154487	74310.9	98574	73163	140202	191363	162888	120659	90462.2	84361.3	73502.5	83782.4	54013.7	88963	70265	62105.2	124074	68577	93838	45169.2	136983	83833	135837	228745	270813	110959	120717	209439	342710	132292	159036	352796	299496	246700	239550	353680	105110	202712	129186	222707	77645	701761	310965	188462	217063	230674	119442	439799
G3NUU3	91660	82604	110211	53892	115479	76247	37957.8	31690	58654	108317	120951	113660	132074	84977	55435	149190	108928	51777	30655.3	46777	63734	82289	73764	115071	97390	42342	83965	258359	112195	155016	101765	178379	77429	108372	221397	136792	42273.9	53050	78501	48457	61143	239886	74074	106288	77628	161347	70618	136225	417716
G3NUY7	77574	90645	81513	66323	78086	108667	44510	246103	29495	47967	71057	71445	87366	71373.4	83791	102112	71732	69414	35584.4	73518	40120.1	71249	46587	67953	69500	46787	55534	144997	89413	132981	59972	122572	35552.6	37979.5	103119	45073.3	33867.6	64025.4	67241.5	45795	51854	145025	44797	72486.3	55618	66953	34894.1	64767	105145
G3NVR3	70362	63925	117293	64250	47360	53412	35928.9	32885.6	37535.2	71218	48360	79561	53984	43939	60940.2	54356	50424	38964.9	75253.4	57010.8	28958.8	49136	34191.3	39760	69019.2	67001	63702.7	104881	69941	93684	56868	104922	61970.8	43576	100227	55733	64833.2	25776.4	70577	56001.2	30375.1	128542	64033	46370	53391	93199	80433	79429	87536
G3NVY1	27724	29112.5	38073	24552.5	49349	27439	11422.2	23517.1	15682.8	44948	50766.3	45909.6	27175	20526.6	27357	17076	14202.4	54962.3	16396.9	17316.7	25389.5	31200.2	16245.1	30512	50386	44731	22460	38432	58915.7	30559.8	30608	28487.5	26300.6	9955.2	44478.1	29936.9	40096	17090.5	25446.7	25933.3	16773.1	41495.4	43202	39474	18905.7	117480	48110.8	55125.6	61167
G3NW14	658300	507352	518073	315618	485755	529553	174385	129900	216200	484963	470803	502593	727790	357388	342426	788070	448553	281792	227289	311202	261316	245148	316145	433055	778160	505684	339704	631233	513721	412539	596150	373337	270837	379963	600410	382678	410447	409955	532913	163720	250413	509322	446525	459503	396915	722390	411992	544274	645780
G3NW52	211906	237556	166961	195837	174062	151887	166082	114881	254915	195364	223217	278016	203958	136078	116525	209251	246071	205443	55977	91694	156170	201638	243805	176985	209924	221935	207989	253960	208592	264884	240645	321324	229737	256998	318110	302962	132408	186912	235151	166392	157218	260870	171581	327182	213830	217985	164313	243224	282383
G3NW99	40457.2	51821.1	22451.3	47278	31644	36243.2	21127.6	5481.8	23967	42370.5	45202.2	28495.5	48047.6	25817	16691.7	40419.6	29034.1	81151	31138	120573	93474	30431.9	36155	66344.9	34463	38087.6	35011.7	46209	33914.5	35293.1	31955	38993.5	30183.6	46101.6	44643	46079.4	13856.9	32137.6	51451.9	23182.3	36583.6	44509.2	33494	30803	34624.6	44761	31625.9	34726.5	70154
G3NWV4	135077	229397	91492.4	50081.7	497577	363112	2.40418e+06	1.60206e+06	88006	500711	404853	557692	93954.3	114403	41549.8	304686	44782.9	92055	63452.8	26393.1	79212.2	1188470	95245	715924	186143	105758	127180	816700	264580	42906.5	1009110	115545	57275	52919.4	249532	57391.2	122229	60821.2	114570	35620.4	67095	802191	76506	88131.9	131319	315223	154937	204091	522836
G3NX53	69048.1	63905.6	63055.6	65958	56409.2	32505.6	54922.2	41089.5	39714.9	43054.9	30740.9	32397.4	90649	54203.6	52536.9	120120	54608	46960.3	85413	100752	68550.3	59958.1	69176.7	106222	80829	91260	88952	92103	86546	60752	70383.2	37948.4	42040.2	58373.2	36716.8	32830.2	35583.9	103702	121605	95157.5	71082.7	54165	46296.3	100777	85246.1	74726	98181	94100.1	118349
G3NXT2	115725	88386	79364	90496	104941	108422	96854	46683	100101	124077	140576	134466	78917	109964	83942	79546	153761	78586	59898	37937.4	32092	81781	115416	89051	86538	51483	68731.9	161534	79159	113507	113499	98971	39806	95072	139863	68324	68653.6	55114	100125	29080.4	48028.7	148018	30538.2	43081.1	93860	121127	47671.5	97653	121753
G3NXX5	4411700	6116810	4353200	5262380	10703450	7942990	2837030	944380	5977600	7894940	7855980	7829370	5945880	8592220	3839920	8566580	4288570	4135845	1480162	1637980	4383400	9671480	8298950	6754490	6000430	3314000	7600840	4347500	5441020	2969860	6792070	3058400	2948870	4002790	2515790	2917770	4043580	3854500	4531890	3503090	4206930	5424250	3940250	6461270	4523580	5822260	6443750	3841150	7226850
G3NY86	311243	340118	435184	320714	361784	300465	133485	90073.6	257153	278021	273634	307157	385690	339327	222079	235902	147885	123145	140702	131695	232429	246973	317955	235370	588640	154258	355343	631784	313795	348891	694017	703878	358177	303912	360548	273862	418835	379694	329501	299956	434204	517115	199537	355827	300890	302873	279523	256468	455801
G3NYJ1	35116.3	32439	64507	12306.9	18810.9	22631.8	17303.2	7083.3	6608.2	31546.4	24700.1	31395.3	34947	20954.2	14377.1	17556.9	10516	13153	16111.5	16423.1	11502.9	11790	4925.3	19972.2	18879.5	16316.2	18247.4	47771	30029	56711	41573	70293	23419.4	30823.6	92173	44923.4	11849.6	14402.5	30532	8870.1	9226.3	73403	9459.5	35939	24629	53582	17191	32396	44316
G3NYX4	14750.3	15388	18210.6	17860.9	23765	22960.3	32054.8	18223.1	72445.2	105221	117784	74247.6	77991	6846.7	44555.5	44797	61084.9	29842	136781	67920.8	49646.3	47707	50886	23759.2	57943	52867	59576.1	43347	72450	77077	36607	61222	54981	40568	70769	72309	38651	82839	89322	25151	20065.5	81058	74261	68181	82057	39703	46199	59043	72975
G3NYZ2	44780.9	31637.8	61828	27202.1	27597.5	17547.4	43155.4	53952.3	40251.4	48597	40530.4	59126.1	54580	54437.3	44817.9	58439.7	53300.8	41315.4	45818	29590.7	46114	48824.6	24874.9	32221	64524	77431	315504	79842	241532	161372	91679	165627	155965	98701	116674	98411	78557	330499	248059	66305	71824	223864	262110	99857	342381	65261	148298	151690	106502
G3NZC6	152283	164331	205677	124107	181132	138954	52179.8	45323.5	87564	178232	157773	193561	142750	64839	73155	122634	119588	39042.2	50856	242376	93243	103785	180554	59926.7	167273	86807	215431	264762	167238	176785	158236	141539	66246.2	134473	186644	99746	131617	218832	124588	70516.7	74957	74836.2	163791	53846	98154	169632	87902.2	148636	170823
G3NZH7	20355.6	22525.3	39872.3	32807.5	17297	27266.6	17242.3	27259	14541.9	13714.4	21047.7	6737.9	34042	26417.2	17984.4	21611.9	14459.3	18234.4	30476	29501.5	26707.5	29131.2	17309	26235	25123	24895.2	31492.8	32329	25151.7	41404	22626.5	35932	23680.4	38808	36406	43998	15683.1	23528.8	28454.2	22108	24252	47189	59446.5	11214.8	32820	32064	35289.2	54540	44870
G3NZL2	86957	76408	75766	34800	66738	78070	24526	13790.2	78914.5	78502	59626.3	52405.8	70414	64309.2	43061	68422	52483	40746.5	26292.8	37870	34039.9	72345	28353.5	77688	26389	17982.2	20176	50351	26834.7	44438	14348.2	35258.3	21350.1	29246.5	82206	25582.7	35108.3	29931.8	24463.3	16631.8	10271.6	28208.9	34597.1	40630.6	19846.6	41597.8	17113.7	38400.1	50202
G3NZU2	61069.5	70536	89146	52391	96224	90053	76318	83694	64451	79792	59545	71080	117760	87926	134311	102310	98547	76017	94682.1	155264	77480.1	86340	73423	117050	244901	252450	272368	198555	234473	268740	119521	259905	263182	257912	259968	281854	208953	250703	275298	218938	276073	297250	292727	247445	269432	252469	233047	265615	218966
G3NZW5	176830	185581	218943	171857	160766	157226	129190	88200	110794	181961	213809	168634	150145	150535	125007	168719	155863	137087	119669	80135	72118	123113	87577.4	117988	131912	91278.4	168420	188530	146490	162575	163890	169105	107470	151706	178638	150496	91020	164053	157251	122397	149351	151084	223484	100287	175582	137450	161662	118699	241129
G3P132	353834	440240	411459	358605	389872	435984	581683	562299	494231	455468	483337	438301	584609	454671	469583	398301	584212	614278	660958	458154	619024	621424	569515	581756	490966	483076	374374	428256	421570	735795	459250	561238	530836	602660	664669	659442	415165	450508	488759	535607	736872	739991	400395	571446	448452	439501	520226	678021	790976
G3P172	23189.3	28131.9	30981.8	32859.7	27788.2	24658	26611.1	23902	25635.7	37073.4	25888.9	42963	28432.6	8349.1	29577.3	36730	29113.3	22664.7	16545.2	31818	12463.9	29042.7	17899.4	43104	16503.7	25589	33109	36457	29903	40257.9	35767	44322	38197	23906.9	43675.8	29005.9	26912	29043	20336.7	34514	19591	15864.1	10644.5	27171	24572	36973	35402	21729.6	57810.1
G3P1A2	81516	82553	149043	45270.9	78716	87674	42057.3	41394	79854	107802	129472	123471	131756	137069	76045	132510	131288	59723.4	27623.2	37095.3	67987	74197	90465.6	100448	89103	85567	92350	139319	89403	193830	116473	183792	102195	116083	206264	149762	44882	54849.4	84716	67512	71610.3	165100	101946	118311	73756	119769	74223.3	138807	195330
G3P386	41821	48983.3	77972.8	48638	93373	36056	30771.9	29742.7	41546.4	35233.2	28528	43671.5	51451	66635	56502	48605	54885	43720	59491	75250.4	61922.9	43543	50949	51164	39350.6	36692	25236	32629	36374	56513	31523.3	47650	35315	44640.4	67208	35997	238869	32551.8	28577	34645.7	35945	60273	147792	24149	27546.3	18645.2	56115.9	61380	53551
G3P3A6	178873	185939	220541	137944	188994	202304	77946	56138.7	115751	251277	260455	303560	246364	251746	157800	220968	248147	80724	44582.5	55679	119588	214019	204915	198053	123672	145823	186243	222130	170336	289518	200958	316394	157514	202592	318223	222952	117065	104269	106012	100508	117305	255460	172025	202029	212981	184982	158999	259403	350331
G3P3C7	1743991	1649042	2492425	1523360	1687047	1621947	1313800	1012715	1681432	1265371	1246874	1494507	1900520	1368078	1496111	1700213	1417930	1787228	783545	1615279	1766812	1776323	2110380	1830483	1145665	1362410	1181307	1484382	1559020	1793436	1374700	1934229	1701441	1624493	1699070	1789814	873870	1054203	1386881	1561255	1689840	2034861	1187749	1576051	1501489	1538602	1676330	2019768	2417187
G3P3D2	121882	111374	188422	65657.7	90913.3	134471	81684.5	48820.7	82390.6	108094	129478	133281	185233	86156	78491	131659	73469.2	69134.1	37704.7	68484	68447	86869.2	89906	117221	66449	78792	72756	142194	97455	165858	147188	212364	131944	132367	217299	178917	32980.1	78564	108841	42897.7	60341	191224	77465	99862	106966	122406	98195	185306	200871
G3P3G8	518505	576369	533199	446034	416057	414783	286650	188010	380123	497562	561904	536873	522556	398836	348837	529396	517392	428083	227114	357131	596412	663636	347646	454551	158660	158597	208663	297987	221076	771899	336200	587564	305982	352326	605740	437941	148140	216839	163930	381804	489659	601127	153813	299111	274486	264938	392857	556978	668233
G3P3K4	114251	85167	134089	52547	87513.4	94026	19873.4	25038.2	19410	138411	119279	97209	152661	122459	46315.3	162484	55533	34162.4	75627.1	42507.6	26741	57091.6	46065.9	87836.9	24534.3	29046.5	23663.4	101392	31245.1	134616	94136	120145	41119	63736.8	163408	52640.1	29253.5	26754.7	22960.8	25038.1	25403.5	100012	34749	37101.6	33045.6	77237.6	43906.3	121712	176840
G3P3L5	124667	98491	106583	93824	70273	97688	44020.7	36734.7	37770.7	61361.7	57145.1	96956	84507	81602	64728	115161	94584	29483.4	22866.7	35238.8	58082.7	53446.7	48715	90482	79455	63447	69916.4	98608	69689	134154	93420	130074	46764	82771	153323	78507.8	49090.4	42964.2	89231	23908.6	55764	110119	103517	79945.5	58213	80632	42666.4	96627	146541
G3P3M1	61569.3	83323	103493	36982.9	65148	65688	55860	58117	47221.2	111084	123591	144714	68997	65172	42281	64552.7	37998.2	46037.1	32588.4	18979.5	39891.2	66410.4	23542.1	63522.1	56302	48033	57164	110988	57513	147105	82542	186553	107373	74739.7	252890	135197	47201.9	50197.8	54170.9	52839.6	77839	181948	29423.1	66859	67049	81977	72299	84663	128993
G3P4L3	20648.1	24402.1	17354.6	21252.7	268023	15829.1	35523.3	18031.9	63501	18830.2	10976	18208.8	151107	201928	143336	556665	243178	20649.4	17099.9	125206	16740.5	15182.5	13930	141998	36758.6	91561.8	25662.6	26504.9	17963.1	15783.9	137118	108735	116175	15728.7	17138	17135.3	31110.6	25243.2	31428.2	65335.3	58693.4	91499.6	35161.4	27714.6	97377.2	20540.8	20361.7	17193.8	250103
G3P4R4	843934	884534	792184	265802	598638	603567	160112	280636	336576	730436	747245	716483	703809	518075	438150	543925	351956	311869	174681	268081	238282	381415	183035	546457	324964	213447	326725	936708	436023	507115	384996	627942	329379	244556	906407	322102	314596	284362	315528	220963	155609	565511	358393	267054	342218	450838	206298	272291	1229650
G3P550	174653	172886	170411	144165	143332	153323	84356	61705.6	95562	122196	149757	114903	170600	149595	148525	149612	127987	65589	81860.7	66140.3	92849.5	169477	76849.1	135623	120794	102602	102073	253065	129740	192474	75757	238568	97263	129618	282749	109541	96930	93319	141350	72979.5	93221	264241	153462	111783	130550	197463	75330.6	117632	135562
G3P5E5	32528.9	25105.5	16116.3	13387.5	137452	51864.7	169460	39511.1	343163	147018	46092.6	35465.1	65385.4	39264.7	125302	1156628	346418	42971.7	53656.2	869095	56883.5	58244.7	85439.1	108321	1295349	25055.9	1083151	27547.1	344078	30642.4	1636549	1823971	1566131	33226.7	50093.9	36331.3	148679	963368	49952.6	713397	1039297	1829112	80815.1	47220.5	50919.2	40151.3	37617.4	30416.2	4871320
G3P5F9	271735	252096	193328	318363	279242	354224	90449.9	62670.3	80807	272080	273909	278384	303600	294529	207439	351943	196733	68188.8	83386.2	172308	154082	172751	117836	196344	158622	126132	151823	241868	149679	192139	324082	217901	150442	180948	201420	160147	82488	158980	121457	76395.7	93328	227769	137798	153822	132426	266895	153406	206104	281977
G3P5G9	32948.4	38298.3	34271	40223.5	284155	43817.2	126245	15998.7	449251	21883	63837	98498.4	218892	48184.2	447908	2541960	773544	39674.1	51303	1.84486e+06	60530.4	38394.9	157474	259530	2205166	131585	1930994	149146	537530	82868.3	3962639	5989185	4490112	25808.1	202343	38709.1	236208	1739689	84082.3	1915791	2329183	4853987	63522.3	140261	155295	53730.7	153103	76935.6	8917649
G3P5K0	118252	134210	110808	110967	171995	103746	358513	181237	733624	106769	122347	85095.2	191795	209519	308727	2114660	615114	105473	144099	1.6604e+06	100098	109170	140333	298478	1929077	191048	2445246	162275	659616	113437	4325060	5495990	3501580	160031	151708	136400	562373	1548832	347144	1554900	1924236	3938296	379656	326382	177034	164814	351111	117702	8387650
G3P5K7	10563.8	18960.1	12342.2	10169	29376.1	15440	45877.2	9000.7	11538.5	22434.6	15948.9	7938.3	8545.3	55598.5	10878.5	17940	15421.4	15032.4	16115.9	16480.8	8189	13631.8	31523.3	19494.4	25083.8	10905.6	22899.9	16490.8	20744.1	12142.9	6994.2	9169.6	545353	16036.2	14537.3	8666.7	42032.4	161741	15841.7	241026	137875	192449	16524.2	19228.5	13769	17678.2	5670.04	15303.2	633440
G3P5L4	10071.3	83626.9	90996.9	131343	104722	28471.3	69507.2	124199	26716.5	39660.4	9649.96	8540.52	272841	146029	78464.2	449169	203922	274269	147302	177774	52241.5	49022.2	175367	39885.7	120262	118092	108403	11690.2	17256	60034.1	228160	158599	175976	103918	90059.5	60459.2	21942.5	144633	164099	245628	75702	463257	117261	112289	39397.2	216030	349808	36069	637770
G3P5Y4	77979	100031	31804	51705	44899	46333	51941.6	57614	77232	94455	84552	76163	58437	15693.3	39552.5	73001	58531	51820	12788	34832.8	46081	48275	50662	49161	61565	42657	31364	58485	44722	71802	61154	63335	64465	60129	82006	77877	19409.8	40642	82257	52018	42896.6	42971	34053	57704	32451.2	57088	61413	66953	64147
G3P621	108869	88142.1	161296	81229.5	83452.4	48472.1	59673.8	62714.4	57710.6	215220	95959	78118.8	122531	93016.4	86253	96376.3	74639.1	69766.7	140234	124734	181959	107317	96277.9	117443	93614	105687	89562.4	115117	115006	236516	234169	108971	72663.6	71680	394885	130217	181344	196522	270923	200911	202960	177364	194550	231695	150020	129294	397627	376393	707608
G3P625	71319	149112	117025	63044	77097.9	71943.3	34646.1	58254.6	88888.9	134126	125862	110162	100385	63232	70903	151328	44595.9	50367.7	85735	76845.1	265896	82751.2	136843	181364	104677	71602.2	67262.9	237501	129209	383742	504891	128330	121389	106117	448074	200385	56724	75821.1	95588	117288	76107.4	138976	245858	231782	151521	133010	307892	318698	614373
G3P652	59018.7	63883	59339	34531	51486	48372.3	64774	25626.5	79079	80381	80959.3	56704.8	98265	72223.2	41413.8	72480.1	49728	63804.3	78650	42315	103112	111539	49574.5	83417	80731	94248	80022	92900	88968	106735	77034	105584	76587.5	74789	102428	73393	60503.8	101532	73406	62358	66256	114401	76063	95031.2	87016	103184	86092	79582.8	125062
G3P654	359413	285626	371532	225791	323629	351182	168543	123193	203737	386983	378314	407208	497114	327614	299113	448779	315119	248037	227082	153419	228050	181741	217063	308376	164260	301272	197336	409962	394117	714807	407275	689941	346642	482871	681454	556007	141691	351966	342911	237417	362176	676089	225836	279861	320783	322912	342850	498922	445711
G3P6J7	2879477	3216093	2.41101e+06	1.64478e+06	10157730	4963218	1.2063e+06	278541	2545487	7917160	8224170	7933180	2276826	5823351	1208135	7893477	1.44658e+06	1449629	1195746	257090	1.43613e+06	6.60256e+06	1836395	3.04264e+06	5201544	3150786	6256090	5234100	5318060	2210184	8532970	5409320	3165050	3788890	3471460	2324241	4128201	2795460	4262710	2265342	3442100	9512770	5217342	4341926	3804670	8252720	7740360	4433230	5156290
G3P6L9	189049	208395	85356.2	84129.6	443242	339264	18629.6	13724.4	89410	288149	248863	274847	143687	410810	85075.4	618743	133231	84891.8	94402.7	12126.1	90284.2	129892	118468	43537.7	103674	110344	74158.8	153679	108670	70823	204213	108035	73047	109845	91363	56484.6	88840	73493.8	68555.4	50773	119595	299031	176132	107361	99531	141042	238819	171771	144521
G3P6S6	1006477	770093	1216800	1014562	914789	1009728	428465	240344	410730	725454	673778	759176	1278468	967493	865137	1339180	1096216	501226	292128	473500	750589	703970	641935	1187360	518494	417643	581060	1192870	616709	1005372	645792	908612	749449	686748	1025553	917812	320591	529061	676971	378153	466691	1012594	364805	434460	667068	770659	406325	882711	1429424
G3P7D6	182444	137437	252905	121980	325962	212400	51114	57836.6	71717.5	246224	215459	249742	151819	217376	107281	320148	140449	65020.1	67265.9	81642.3	81743.3	157365	87441.7	91364	43445.2	44590	106842	224270	136774	179188	208632	205318	42258.3	99477	133410	62938.1	122829	57959	71375.9	39452.1	45993.6	238348	80263.5	72037.8	130372	219026	97652	162914	121745
G3P7N4	282920	253580	394795	200563	269326	316456	83221.1	60544.4	216454	290615	289923	341140	348001	202104	216100	371375	349777	161128	109722	115361	121041	228100	178884	307704	367369	360961	326879	513216	406082	731200	380060	637337	347254	504381	626133	529361	138524	334172	430038	233744	374930	694334	349576	486183	402039	570791	323584	559367	519590
G3P7R2	66148	45069	79829	58000	52947	63942	35807.9	33542.2	64899.1	59894	73959	84065	81192	60897.2	70712.7	55876	110449	49683.3	50222.5	32393.2	31240.6	63690	57743	55215.3	53194	41794	50874	71581	61640	94145	71107	96427	50706	76280.1	110684	60212	19970.7	36458	49405.8	27374.6	49028	86182	55374.8	91449	67414	72413	31586.5	78814	80301
G3P8Z0	219463	144413	185200	156761	190865	225687	173929	139581	189350	177989	154045	140563	257977	227180	202943	197107	289463	194142	195167	215082	204322	166982	185554	227067	136720	183703	150099	162809	126353	260546	213712	264422	225941	240439	317925	313645	129853	103219	187479	160787	172223	204582	158351	165341	155884	146448	169623	242910	321482
G3P920	44423.9	55479	52705.7	38207.6	47463.1	46756.4	31169.9	10345	13479.3	41254.1	46502.8	41506.6	67693	52307	32178.6	63264.4	27205.6	28892.4	40311.1	36362.6	33926.8	25062	19611.6	48530	21514.3	18282.1	32718.7	42031	30818.9	35332.8	16785.9	35672	15141.2	20227.3	38058.6	25885.5	16996.8	40572.2	43391.4	11501.7	20901.7	44718	48750.6	32558.2	26601.6	31671.4	18761.1	21855.3	40199.9
G3P931	161541	145030	165140	203467	171572	156013	85085	60546	83623	231090	227200	196899	146574	147737	176906	142910	146433	77498	24364.5	72396	61096	72815	67206	90868	57611	73678	71214	96669	81202	168137	150080	188716	104286	107998	165641	148424	85731	95273	83441	50437.2	97472	110026	116895	74753	100244	128349	93337	109194	132290
G3P982	49799	32605	52442	28143.9	29525.3	29802	11663.8	76588.8	5466.6	39191	39684	35154.1	37089.9	33071	36236	34386	16079.8	17825.6	13583.7	37532.2	31544	13309.5	141619	31346	34853	22501	19051.6	77722	40023	82896	35881	67700	28868	16018.3	83709	41403	19832.8	27038	29823	24039.3	25815.8	70961	18102.5	25894.7	49238	64411	19420.8	63836	63439
G3PBT3	47697	32023	39951	48473	31179	32452	107996	74584	54305	24480	33806	34134	46932	45877	60047	24812.6	26094.6	55393	197969	85812	42834	59039	56600	83779	18361.3	65862	38492	21989.3	30054.6	52011	33169	34072	72508	28766	68719	52404	119810	28085.3	54079.6	47911	24057	49986.1	42256	29223.6	37058	90132	15328.6	25731.5	74930
G3PBW2	49608	54818	47267.4	47755.2	53525	40203	22814.2	25991.9	20723.1	44791.9	57278	49989	65912	40184.6	42828	49376.7	50734.1	27968	37139.5	32142.9	41331.8	61720.3	34212.6	91383	24464.4	32727.5	23438.6	48224	65794	110672	57681.1	80135	54505.2	37913.4	95082	49132.1	39919.9	95752.9	45576	28921.5	17887.8	73242	44350.6	13530.1	60994	61038.9	40409.1	44408	127533
G3PCE1	1214510	1257850	1039044	941739	985870	1005910	531187	325345	732102	1225690	1117042	1009270	1225120	946110	862019	1275530	1021291	747177	420031	698928	808525	1177702	811477	1099620	894173	823493	665439	1159420	863198	1169200	755052	944432	629244	885025	1220380	869537	544731	640759	880087	586004	832170	1153157	747854	1021026	803710	969666	964560	1072040	1319124
G3PCK3	150364	172816	166948	108147	66202.9	140818	302730	427300	241268	96024.2	63239.5	45660.6	137913	79795.6	229418	71583.5	229825	271495	1171355	177647	148118	258919	297158	243466	102815	95979.7	93920.4	241511	125084	207451	138143	112627	381407	210320	383942	277268	213019	97819.7	156006	304300	170743	211978	183148	97884.8	129506	125272	106346	116450	479322
G3PCM9	955444	816547	553130	751994	884242	1049684	306350	322838	321258	1220051	928480	1201936	878055	874865	592734	1071239	685555	312735	379941	519407	411186	562153	355816	668801	331845	412891	239891	442302	459459	442000	372725	548560	275335	289186	680897	426632	442881	323969	312198	127199	221732	401750	384348	367350	306349	434705	388880	379106	799056
G3PDH7	203441	213810	156794	65669	185393	398087	54587.5	234266	46323.4	173946	179373	181863	262117	263743	90215.7	563471	145666	62837	209170	221983	55692.1	253818	37623.3	265073	111510	51237.9	52391.6	192334	92129	294585	252548	284513	56790.5	119822	306472	142711	111676	25850.2	61096	39300.3	76514	259877	66790.8	102498	58789	164818	77121	205552	159553
G3PDM0	53990.1	73259	99533	19494.5	36348.5	57565.1	135094	30749.9	569390	11211.7	22957.6	10708.2	106029	18144.3	92918.7	206187	157862	91014.5	47604.4	159471	9940.7	11563.6	78368.5	149306	562680	20695.1	487246	83649.4	170757	8414.8	227212	289526	249982	16562.6	13228.4	31380	145539	337927	124629	589083	460709	254430	41621.4	24462.8	14773	38864.8	13938.4	24546.8	863759
G3PDM8	106171	141136	126852	66288	81014	96569	598206	107318	1093661	75179.8	36741.4	53827	174307	65654.7	119829	312305	219412	162442	302162	478928	61025.3	77331.7	168227	225013	1708033	94436	2235120	216839	526502	37350.6	490990	516759	926709	37065.8	27142.1	34505.7	659993	661778	197505	1189404	1587507	442150	65890.1	79515	71342.9	25057.5	28979.8	27298.8	1532906
G3PER0	186219	133653	190129	140772	129216	155264	187827	123878	112586	172375	171703	145292	176876	224849	127624	128827	156983	122169	103869	147853	227056	232154	122398	148386	123188	114469	71486	177194	100110	140134	116809	179055	72146	97270	141514	111349	110600	129738	85789	57556	80948	119761	125991	207119	156946	154845	99212	111286	205295
G3PFH7	16488	20427.1	30426.3	17421.6	7653.65	14865.3	69058.7	28208.3	99026.4	18822.2	9180.2	17407.1	16838.9	23076.6	13739.7	30444.8	24123.7	25133.3	32025.9	68305.5	14479.8	19902.7	14107.8	18069.1	254834	60036.9	218828	44906.6	81369.4	32201.1	23312.7	124627	453141	16213.2	31851.8	19159.6	50800.6	49120.4	51327	298466	485952	81511.9	20280.4	24072	21537.6	21603.8	33158.2	24267.8	677977
G3PFS8	259883	78447	90552.3	74175	133921	257424	61747	93918	97888	151647	205061	172383	225157	249025	56633	681645	98729	64986	17964.3	40731	32177.7	133109	44777	104509	96401	88587	72690	387402	127993	328184	243210	275641	94570	125235	324224	97732	35411.3	48583	86095	43146	44605	246518	32468.7	70786.1	81143	188616	55588	251842	192693
G3PG43	179194	127972	254586	63490	109190	115854	111416	110120	71040.5	109436	158590	121896	159299	98673	126965	109341	172720	116843	115176	81969	136933	141992	114157	111948	255557	227810	229256	217157	210637	226313	108162	211615	197682	190512	199148	154332	239200	296510	172345	119151	183711	247454	241544	340777	267863	223666	174147	188468	178440
G3PG93	1672110	593397	666275	198873	784904	1755321	143056	99654.9	154756	951531	918433	937538	1994685	1621901	229680	5343510	484504	131154	217250	181746	226419	1315515	107605	1006655	702214	335731	189545	2807370	832921	3900810	1814020	3246210	143857	699872	3291450	406276	296883	140540	255279	80455.5	182883	3167330	212843	416043	315464	1837220	220041	2663130	2392751
G3PGE1	2561577	1087829	1012890	671047	1139598	2507667	434796	381622	348670	1488082	1517543	1519271	2652428	2109073	517134	6443260	939937	478736	365183	504872	415871	1713939	432998	1523520	684934	493993	293235	2757804	983605	3769740	2081460	3159470	337652	813262	2731460	604450	399008	303427	514082	205991	312872	3036060	385052	566645	500158	2058803	554593	2679848	2223820
G3PGE5	303360	259250	352861	210999	282605	226445	231891	171924	306021	338219	334730	340626	364766	251415	292358	288955	274281	319527	184394	367531	339878	364925	328007	322515	219450	221688	287500	348740	372902	371315	254466	313561	265527	346625	362585	307277	305447	420872	314796	311503	304335	269960	270072	317380	461578	232387	293698	371055	535239
G3PGN7	9802.8	6266.7	14767.7	31649.3	32432.2	25458.2	63451	18293.7	117406	7912.6	6003.9	6196.7	32303.3	29205	26320.3	119926	422490	15312.4	26225	614820	43410.3	12394.7	6744.4	19128	834980	25841.1	747810	23861	248130	9958.5	491445	376975	1444520	14650.2	69721	10938.9	268359	530240	14785.1	754030	404065	615686	12996.5	42908	38822	22081.3	11235.9	39931.4	506269
G3PGN9	44939.5	59465	52576.6	45602	63170	62853	134933	48795	178103	28389.8	35994.3	42378	31535.9	44427.4	41838	58163.4	149576	42815.7	53992	518997	78521.9	53135.4	33448.6	39498.6	419370	81872	597633	50829	287495	47443	361053	288771	349146	137257	111891	31981.8	201219	423564	92979.4	181088	395312	290137	89745	182928	151484	71151.5	79616.7	95472.1	148469
G3PGZ8	70555	58417.2	46589.4	71810.1	51418	84891	39054.9	41046.7	50518.5	84941	81412	73759	24491.2	41366.1	103755	71854	145920	54747	38312.2	36306.8	290969	85607	44328.2	37578.6	228852	281763	167534	110696	152462	77707	572380	316823	512174	106162	183427	145419	181395	227058	238456	271172	108192	124408	549447	142598	96336	193318	333420	120574	351902
G3PH38	40949.7	45282.3	11922.3	32040.4	40457.2	33123.2	55821.9	73179.6	32631.9	37049	24710.6	15628.2	16677.6	17328.9	29867.2	36380.3	42208.5	35333.3	83570.6	50560.6	61206.8	38923.5	43035.8	36784.5	36420.1	122478	49446.5	76099.8	78952.1	41445.1	47221.2	39432.4	62730.5	28344.2	19298.5	32494.5	54181	57866.5	37285.9	49984	57324.8	76168.3	101052	60095.5	78053.1	48331.8	220762	37421.1	806838
G3PHA5	2503300	2245066	2.97632e+06	1945682	2066337	2317046	934264	822486	1198498	2191030	2377390	2308980	2441007	1917183	1908772	2763770	2531380	1331182	1004938	1394440	1571958	1818290	1592559	2069821	2021061	1791003	1474015	3013885	2127246	3986113	2269364	4001236	2099033	2835384	3704770	3079620	1165749	1844361	2208880	1317059	1952832	4519829	2313323	1958554	2158392	2630424	1889918	3279874	4571600
G3PHE5	353862	343257	413051	322661	325645	267797	274338	276540	289376	347392	387126	404839	314946	322358	265251	482710	382826	266455	368004	288193	213313	215174	288524	278346	195996	256645	240674	317035	266954	310818	283824	363262	271923	300144	347109	335787	198539	286326	317790	263462	272379	428876	183209	208251	238424	334453	268185	297232	410995
G3PHH2	934725	882202	1038860	744867	914444	861939	318363	243837	478990	1023017	1041237	1094503	1127177	780997	654101	1172115	894896	453658	329422	352142	501504	617169	483668	783139	417050	391836	448201	1029599	530859	1155340	712696	1148626	448973	751560	1250805	880404	357776	395135	467647	215228	380554	1294970	394421	614447	524432	814030	440249	841063	1447760
G3PIF1	960680	845100	635981	700540	725486	854666	305060	278744	277935	931420	1050820	1134940	969880	913240	433884	1070720	1075390	335897	183408	442932	317214	286859	335089	363844	320663	390288	276694	742784	432712	694045	598382	670974	281741	396058	831433	539206	177422	284394	474485	119076	177256	533741	313310	434562	313776	748850	282577	624684	1001370
G3PIG1	974990	887210	978260	271087	761268	742450	306261	256784	337298	766825	652036	679802	966420	681945	633617	803490	582787	374823	324303	402483	624963	818619	432832	665362	756939	612539	495010	1014787	745240	1081500	559495	1046380	502417	646741	949881	671756	337566	438247	720730	324174	489265	1251600	544928	869943	775477	984551	637600	1038050	883960
G3PIJ6	150429	234560	147637	48748.4	440495	299104	72289.6	36719.5	68727.2	392006	379618	402835	245023	201462	56259.1	318711	91563.4	116844	65619.2	39929.5	124758	882221	104460	578356	175963	137075	160317	948680	254920	104717	759200	194106	66431	91188.9	361791	74332.8	179026	90559.5	99774.8	67003.5	82466.1	751597	174493	146208	180468	558704	169104	261813	631889
G3PIW9	121107	78226.5	187085	71254	104597	102620	38519.6	39485.1	45348.2	119372	120372	113843	143938	121136	69444.7	170188	138813	76029	61948	46834.6	65843.1	81893	78229.8	111826	79061	42730.2	64775.8	159001	70950.7	112338	59481.2	129413	80252.7	58997.6	145546	81666	39441.7	65684.4	44112.1	31017.3	34571.1	119644	91348	79463.2	44449.9	132188	53319.7	94495	253479
G3PIX9	84825	70290	85561	99701	66212	91282	33745	19289.2	40841	80874	70688	67454	83479	80976	79321	88831	79380	23294.5	22044.3	18990.7	36399	41658	54722	93914	44621	35361	36129	66229	49137	85684	113245	110282	59806	44504.6	107782	79377	50024	22711.2	46243	33777	43325	94960	48078	38450	48966	79050	48578	84183	75617
G3PJ62	57947	58760	45958	52988	49328	28324.8	38817.6	38465.8	125131	49721	43052.8	38769.9	57402	41683	25800.9	45729	50036	40337	90474	44535.6	39981.4	42060	17369.3	33981	33989	60809	50233	85126	59444	62262	46068	80719	69660	56310	85922	91829	38024.4	81761	52752	63038	45732	75376	66414	53963	51836	56512	44762	78475	66075
G3PJ63	41763.6	45685	71849	36735.6	39167	48324.8	17649.3	30508.8	13398.8	23939.4	24370.4	20302.4	53643	42213.5	31303.3	49902.4	17407.2	8515.3	18611.6	20556.5	33017	46982.5	10118	36498	16312.5	21553	28410.4	45954	27257.3	46037	20694.8	27765.7	6766.7	17707.3	33221	13950.4	45948	21343.6	25372.7	19905.1	11731.2	52175.5	29502.5	13060.8	29404	25409.9	13150	28303.7	52381.2
G3PJI4	66520	56661.4	29144.5	38628	65544.7	61564	110773	95715.5	70018.7	70839.2	64374.1	60338.6	61818.2	58635	32932.6	45603.4	46962.6	85547.2	81183	89224.5	65075.3	131143	105834	57714	68700.8	51146.2	41684.5	96238	68424	76367	69506.8	90904	55284.6	77371	59044.2	42754.8	43162.7	25468.2	68720	27445.3	34503.4	44256.4	89296	104087	56344.7	83553	55786.9	57170.7	139052
G3PJV6	533508	524234	554697	530897	509740	533970	160467	215273	357946	730020	833320	779180	717940	529484	475615	876450	731890	323785	164649	248054	264265	352047	381734	591954	306250	281520	303381	672850	406093	659640	549083	856580	450894	632155	1045030	711193	259494	249485	401730	147550	241472	784880	337099	416402	306972	607090	285009	586320	1124000
G3PL83	186212	235619	191147	135512	235860	219384	104211	113050	143026	232979	212802	226920	309612	273064	144183	328177	242165	212620	1.61975e+06	631477	289660	273581	224923	283758	147593	107567	102724	266266	177398	246629	251760	209705	126529	236621	296040	203976	40934.3	84851	103000	79333	115468	187324	723870	197679	147531	310247	93042.6	230506	333995
[truncated: 474 more rows]
[truncated: 48 more columns]

## Sheet: BodHar
Protein	MS1GM	MS2GM	MS4GM	MS5GM	MS6GM	MS8GM	MS17GF	MS18GF	MS20GF	MS3GM	MS7GM	MS14GM	MS9GM	MS10G	MS11G	MS12G	MS13G	MS15G	MS16G	MS19G	MS21G	MS23G	MS24G	MS26G	33LS2G	33LS5G	33LS7G	33LS10G	33LS12G	5LS13G	LS6GF	LS8GF	LS12GF	LS1GM	LS4GM	LS10GM	33LS4G	33LS6G	33LS11G	5LS3G	5LS5G	5LS7G	33LS1G	33LS3G	33LS8G	33LS9G	5LS2G	5LS11G	AK1G
[truncated: 385 more rows]
[truncated: 48 more columns]
